# Supplementary material for: The impact of the method of extracting metabolic signal from 1H-NMR data on the classification of samples: A case study of binning and BATMAN in lung cancer
Source: PLoS One. 2019 Feb 6;14(2):e0211854. doi: 10.1371/journal.pone.0211854 (PMC6364941; doi:10.1371/journal.pone.0211854)
Supplement: S1 Datasets — (ZIP) [file pone.0211854.s002.zip]

Archive with 3 entries (3 files):
- 900MHz_manually_preprocessed_spectra.txt
- 400MHz_manually_preprocessed_spectra.txt
- 900MHz_automatically_preprocessed_spectra.txt
