# Supplementary material for: The impact of the method of extracting metabolic signal from 1H-NMR data on the classification of samples: A case study of binning and BATMAN in lung cancer
Source: PLoS One. 2019 Feb 6;14(2):e0211854. doi: 10.1371/journal.pone.0211854 (PMC6364941; doi:10.1371/journal.pone.0211854)
Supplement: S1 Datasets — (ZIP) [file pone.0211854.s002.zip › 900MHz_manually_preprocessed_spectra.txt]

ppm	control1	control2	control3	control4	control5	control6	control7	control8	control9	control10	control11	control12	control13	control14	control15	control16	control17	control18	control19	control20	control21	control22	control23	control24	control25	control26	control27	control28	control29	control30	control31	control32	control33	control34	control35	control36	control37	control38	control39	control40	control41	control42	control43	control44	control45	control46	control47	control48	control49
12.86822563	5.821272	4.508872	3.915452	4.709904	4.651282	3.876755	3.040567	5.287934	4.00474	4.147966	3.472402	3.870305	3.644548	2.049754	2.899618	4.818267	2.067157	4.4481	3.682833	3.669172	4.025853	4.903787	3.572876	3.04441	3.8744	5.18584	5.40672	4.455525	5.751885	3.99506	3.398072	4.361554	3.95637	3.517111	4.885026	4.752134	4.727001	4.361191	3.407778	3.81741	6.98211	6.61266	5.740318	3.909347	4.260749	5.399103	5.64218	6.490353	4.802034
12.86773687	5.983142	4.63039	3.65627	4.985122	4.97513	3.617571	3.028654	5.722496	4.147823	3.963036	3.415712	3.750062	3.325388	2.355874	2.620864	5.145591	2.007698	4.708853	3.794483	3.684076	3.768746	4.620341	3.131506	3.261652	3.498217	4.921192	5.351688	3.98349	6.203686	3.435932	3.325941	4.407326	3.678142	4.280486	5.190651	4.933342	4.833559	4.481163	3.175203	3.762368	5.861462	6.40786	5.309284	4.125645	3.645608	5.38059	5.662653	6.377194	5.260362
12.867247	5.454132	4.712547	3.557067	4.981075	4.896737	3.373911	2.713461	6.049664	4.069196	4.205717	3.317429	3.543619	3.470785	2.634861	2.36006	4.861657	1.971276	3.957421	4.408932	3.783564	4.455863	4.053117	3.78598	3.29098	4.051972	4.742463	5.308396	3.438182	6.435618	3.629054	3.310642	4.096513	3.580025	3.805398	5.007834	4.74913	4.485085	4.563815	2.917353	4.477544	5.686245	5.868857	4.611342	4.232947	3.654382	4.330762	5.751068	5.532752	6.205222
12.86675823	5.316667	3.94201	3.762468	5.459264	5.070939	3.380969	2.711525	5.9718	3.905547	4.165886	3.357826	3.753496	3.453806	2.637298	2.505915	4.374509	1.946445	3.941198	4.412795	3.59758	4.363498	4.198813	4.333788	3.125102	4.342184	4.524384	5.311091	3.344419	5.784834	3.951932	3.355411	3.918288	3.245617	3.455137	4.694064	4.808132	4.186448	4.496626	3.136841	4.481409	5.565209	6.426891	3.701749	3.9658	4.581813	4.641155	5.601544	4.686697	6.850528
12.86626947	5.764934	3.4631	4.006954	5.432463	4.657406	3.421316	2.515874	5.954005	3.725359	4.144345	3.587526	3.682896	3.202879	2.275902	2.27922	4.197557	2.189712	3.560919	4.05197	3.330539	4.13276	4.753355	4.247161	2.922477	3.983425	4.50332	4.338734	3.912846	5.533852	3.305261	3.507189	3.642581	3.222977	3.659352	4.092535	4.537009	4.145402	4.257641	3.163509	4.669553	5.149347	5.87997	2.968578	3.624146	4.780298	5.756068	5.831198	4.437937	4.567981
12.8657807	5.474726	3.063761	3.876958	5.077588	4.309997	3.364676	2.339396	5.445885	3.654545	4.234402	3.340104	3.846135	3.44628	2.39012	2.284383	3.88031	2.307825	3.033336	3.463868	3.353193	4.512475	4.40389	4.146836	3.026938	3.286425	4.834407	4.065328	4.743314	5.711264	3.708821	3.372661	3.677172	3.504335	3.579583	4.00939	4.171631	4.436073	4.364106	3.067826	4.563725	5.237279	4.598534	3.96664	3.635945	4.231236	6.404739	5.792621	4.619559	3.177259
12.86529194	5.430881	3.218163	3.48558	4.698585	4.466659	3.454349	2.645749	4.587499	3.960855	4.090726	3.277092	3.720318	3.848203	2.355011	2.300669	4.577649	2.322334	3.346293	3.408254	2.989035	4.527332	3.967174	3.911192	2.922206	3.799473	4.873873	4.52844	5.106108	5.857709	3.903511	3.337437	3.705905	3.606106	3.787178	4.337644	4.236026	4.38057	4.580285	3.60984	4.493587	5.68105	4.972809	5.178551	2.929674	4.065921	5.576597	6.004662	4.114413	3.71878
12.86480318	5.897089	4.180655	3.103432	4.779937	4.537963	3.433907	2.552161	4.029602	3.748165	3.917023	3.222624	3.537029	4.070944	2.203554	2.667106	4.443948	2.147579	4.276822	3.634915	3.3099	4.411158	3.877989	3.6312	2.790402	3.81684	4.983182	4.964227	4.779808	5.20151	3.59443	3.518569	3.676042	3.814563	3.837451	4.040389	4.842829	4.066259	4.326628	3.335265	5.225198	6.195371	4.256439	4.500373	3.177205	3.89766	5.247466	6.273691	4.100674	5.106609
12.8643133	5.595947	4.710339	3.795867	5.094467	4.452118	3.685757	2.381332	4.003324	3.239257	3.998605	3.085757	3.407831	4.037773	2.327053	2.852895	3.649934	1.803778	4.339454	3.671929	3.161425	3.9876	3.860835	3.539426	3.032586	4.112504	4.614612	4.906588	3.98495	4.299065	3.220616	3.336163	3.811448	4.084489	4.166868	3.484921	4.855769	3.769128	3.974898	2.844231	5.714225	5.808895	3.209463	2.945377	3.69758	5.084899	5.699998	5.954684	5.237	3.897067
12.86382454	5.664207	4.927249	4.096664	4.749019	4.324393	3.662857	2.292128	3.97479	3.140921	4.01433	3.184353	3.630405	3.593167	2.131337	2.822285	3.52817	1.881875	4.35198	3.627414	3.047713	3.834168	4.216312	3.737641	3.514975	4.576176	4.346806	5.283559	3.525549	4.228184	3.441292	3.088287	3.750569	3.901057	3.742315	3.233181	4.853712	3.780192	3.975239	2.887251	5.401065	5.446688	4.729129	3.10077	3.292095	5.317052	5.336332	5.602194	6.999901	3.713744
12.86333577	5.797747	4.672366	4.401284	4.776656	4.663265	3.886234	2.37922	3.978159	3.62232	3.729956	2.831744	3.991527	3.359114	2.117881	2.443128	3.441103	1.982506	4.609377	3.746998	3.13289	3.909181	4.241365	3.868705	3.506015	3.660305	4.693711	4.873607	4.149036	4.533843	3.92264	3.066354	3.590522	3.473459	3.327578	3.866816	5.155816	3.299878	3.846066	2.958866	4.48425	4.885529	5.165092	3.611942	3.396676	4.630982	4.354779	5.593882	7.067964	5.299944
12.86284701	5.506979	4.286014	4.469827	5.232078	4.61241	3.560875	2.469805	3.765715	3.501834	3.215706	2.505493	4.257705	3.340361	2.299231	2.303914	3.523773	2.022344	3.88984	3.839491	3.48301	4.145347	3.675312	3.526752	3.181027	3.153017	4.519716	4.934726	3.7817	5.222127	3.668477	2.965121	3.633411	3.714796	3.205299	3.812497	4.902325	3.489899	4.006697	2.788197	4.189107	4.592515	4.358365	4.39054	3.255903	4.277668	4.498584	4.728172	5.665564	6.34294
12.86235824	5.382576	4.791034	4.696534	5.155309	4.305467	3.619857	2.493585	4.515668	3.093893	3.490702	2.782939	4.210076	3.417616	2.492726	2.403019	3.821371	1.989146	3.72872	3.573748	3.349468	4.217296	3.675896	3.568603	3.298553	3.544032	4.276909	5.474986	4.028699	5.575054	3.920073	3.033711	4.090984	3.774219	3.381376	3.490722	4.85608	3.692759	4.224818	3.087923	4.309335	4.620168	4.813916	5.386712	3.84081	3.660253	5.095268	5.226052	4.974162	4.917054
12.86186948	5.378537	4.970958	4.695891	5.696006	4.151568	3.790367	2.452829	4.708877	3.034702	4.117197	3.010342	4.162696	3.360101	2.488531	2.480861	4.180717	1.855771	3.606543	3.390257	3.370266	3.828423	3.901705	3.869886	3.133236	3.688503	4.423096	5.359285	4.12854	5.725748	3.521754	2.827124	4.527118	3.560389	3.203981	4.245298	5.195188	3.845303	4.077378	3.453065	4.77652	5.208303	5.16214	6.006215	4.186672	3.940711	4.116175	5.747592	5.083467	4.182085
12.86138072	5.49727	4.844484	4.190851	5.624046	3.983819	3.614083	2.485821	4.410229	3.137683	4.160085	2.58345	4.25329	3.530294	2.443586	2.565213	3.743009	1.822317	3.822687	3.509181	3.606529	3.058509	4.228864	3.842874	2.738364	3.181306	4.734953	5.009605	4.139776	5.786423	3.286401	2.722299	4.192785	3.570832	3.071098	3.849801	5.181405	4.243813	3.430209	3.089373	5.35045	5.704976	5.108871	6.469775	3.646973	3.459574	3.463585	5.715471	5.711811	5.069252
12.86089084	5.469582	4.684818	4.159532	5.126738	3.794607	3.570291	2.704782	4.145827	2.975687	3.926783	2.582183	3.901999	3.689858	2.212439	2.519364	3.370393	2.100046	3.393596	3.615218	3.534334	2.806833	4.377359	3.783449	2.506548	3.658058	4.785927	4.264462	4.333611	5.257032	3.791512	3.029558	3.971758	3.723946	3.530013	3.812266	5.227523	3.96637	3.237671	2.58872	4.778281	5.542203	4.8019	6.211594	3.307876	3.129528	3.282496	5.689051	5.209695	5.414775
12.86040208	5.857195	4.135935	4.196559	5.446215	3.697196	3.385499	2.486481	4.277279	2.949385	3.974575	2.358365	3.932865	3.370076	2.069198	2.408745	3.386508	2.255659	2.84904	3.506045	3.52371	3.044217	3.852789	3.909693	2.523004	4.622443	4.335482	3.984974	4.649187	5.670956	4.179822	3.51173	3.789156	3.561115	3.104068	3.730502	4.641353	3.798858	3.386478	2.381023	4.049716	4.976863	5.246123	5.079691	3.40369	3.978513	3.780217	5.62577	4.778472	5.754815
12.85991331	5.718214	4.462001	4.249965	5.107799	3.920069	3.3451	2.365265	4.639557	2.875609	4.061571	2.528154	3.958725	3.370293	1.744428	2.470846	2.970155	2.030014	2.477454	3.688985	3.307033	3.815083	3.528722	3.59447	2.669827	4.578516	4.218312	4.007096	4.468483	5.47438	3.956968	3.31038	3.558291	3.232421	2.997841	3.58509	3.83119	3.816649	3.449021	2.723707	3.595451	5.378761	4.593251	5.233401	3.184383	4.673454	4.064093	5.387919	5.062262	5.339772
12.85942455	6.056459	4.7445	4.402208	4.17861	4.02987	3.287675	2.251422	4.486655	2.825549	4.162531	2.760502	4.458279	3.265327	1.759241	2.372653	2.470886	1.765432	2.49722	3.356675	2.691396	3.635848	4.108801	3.630486	2.895698	3.836439	4.259812	4.138642	4.576284	5.146291	3.633984	3.047999	3.646234	3.062987	2.749863	3.234955	3.661375	3.739813	3.791833	2.913873	3.843892	5.941004	4.722759	4.983889	3.29039	4.356355	3.974398	4.346864	4.484184	5.113272
12.85893578	5.94408	4.493654	4.051257	4.133161	3.706932	3.21214	2.159446	4.281352	3.083216	4.245693	2.865539	4.323172	3.050274	2.052679	2.116825	2.677081	1.631012	3.355539	3.146115	2.789874	3.582002	4.220394	3.60708	2.821552	3.599538	4.308689	3.985121	4.34114	5.282932	3.239511	3.111133	3.837014	2.988034	2.468605	3.068781	3.748802	3.455159	3.939957	2.606335	3.828985	5.519555	5.127718	3.654695	2.938788	4.034163	3.805958	4.036577	4.063761	5.005871
12.85844702	5.591784	3.892136	3.857371	4.786973	3.400457	2.882377	2.324154	4.798431	3.189774	3.905452	2.866245	3.773177	3.070529	2.050287	2.04012	3.001418	1.602307	4.149931	2.941143	2.90477	3.653477	4.17242	3.554528	2.774107	4.001057	4.351467	3.678426	3.732744	5.107385	3.184094	3.036583	4.161932	3.408439	2.467602	3.319466	3.489702	3.244332	3.669242	2.473867	3.92324	5.648109	5.351258	3.637227	3.522727	4.532222	3.325065	4.04642	3.993247	3.986564
12.85795715	5.515474	4.000073	3.943598	4.8531	3.652553	2.902187	2.429762	5.311729	3.002676	2.984422	3.127471	3.252597	3.596201	2.195722	1.941238	3.862874	1.736658	4.309448	2.830446	3.090023	3.157166	4.181946	3.279969	2.785088	3.98804	3.826475	3.850853	3.741645	4.422719	3.171947	2.929641	3.976556	3.374718	2.614841	3.384044	3.925362	3.35291	3.266596	2.564579	3.815271	5.323942	5.010538	3.247271	3.772323	4.47192	3.514397	3.725081	4.177507	3.822924
12.85746838	5.187456	4.109145	3.602616	4.541936	3.682099	3.036828	2.540189	4.772757	2.955403	2.91042	3.036686	3.282785	3.171963	2.253802	2.105304	4.680347	1.859001	3.303012	3.631356	3.459902	3.384803	3.88509	3.317597	2.941663	4.116895	3.760143	3.73775	4.070687	4.200507	3.016518	2.995337	3.565303	3.353837	3.274908	3.102372	4.350493	3.495407	3.114038	3.277652	4.252237	5.111651	4.299535	3.143547	2.87865	3.954369	2.203198	4.092276	3.852714	4.160121
12.85697962	4.482864	3.765399	3.147627	3.955224	3.800328	3.213301	2.17713	4.123322	2.863831	3.341572	3.067574	3.353773	2.891594	2.002665	2.039471	4.576618	1.540465	2.920865	3.563401	3.670976	3.491081	3.224602	3.356232	2.970122	4.169115	3.801963	3.922052	3.533434	4.597418	3.124961	2.784901	3.555938	3.055234	3.010364	3.339029	4.249658	3.629438	2.999064	3.262903	4.146796	5.026169	4.266856	3.959145	3.13613	3.660813	2.388996	4.43314	3.74714	3.613159
12.85649085	3.946222	3.454745	2.14457	3.670352	3.731711	3.353538	2.034292	4.082132	2.912515	2.784055	2.841098	3.496189	2.815617	1.735628	2.038535	3.5384	1.263124	3.164363	3.156021	3.37538	3.262618	3.185194	3.455658	2.811351	4.510986	3.754473	3.571851	3.116749	5.391121	3.246145	2.444803	3.388787	2.763506	2.884626	3.574308	4.219689	3.747845	2.890856	2.68661	4.015606	5.095	4.383295	4.293106	3.114076	3.100753	3.40876	5.095523	3.375427	3.298471
12.85600209	4.054656	3.387871	2.646207	4.023913	3.528582	2.964824	2.017136	3.523879	3.180805	2.452751	2.401986	3.568402	2.632465	1.905399	1.917768	3.003851	1.506627	3.210983	2.84238	2.983421	2.815706	3.923333	3.447519	2.349946	4.450268	3.520145	3.759947	3.509853	5.433026	3.009791	2.65089	3.253579	2.741433	3.377153	3.317144	4.148593	3.447689	3.081445	2.455729	3.903749	5.246277	4.996325	3.929414	2.816766	3.042535	3.625039	5.376501	3.464285	2.947544
12.85551333	4.168101	3.86153	3.130088	3.393405	3.520401	2.646003	2.239462	3.302548	2.937805	2.362459	2.437408	3.148608	3.030274	1.913506	1.780694	3.211283	1.510845	2.728781	2.594455	2.746336	2.616532	4.446448	3.447002	1.986173	4.120807	3.287574	4.074362	3.698236	5.158223	3.226566	2.808043	3.265662	3.013371	3.030157	2.609688	4.228279	3.31222	3.455004	2.707713	3.849102	5.144575	4.709654	4.195608	1.844107	3.227485	3.350221	5.28657	3.09403	1.724834
12.85502456	4.693926	4.330117	3.615178	2.971186	3.929099	2.407496	2.202764	3.351449	2.946289	3.058303	2.388187	2.798262	3.180278	2.156164	1.892482	3.446243	1.372142	3.211413	3.271272	2.399223	2.978085	3.904577	3.240165	1.978913	4.44017	3.730952	4.159226	3.434971	4.716133	3.127188	2.6882	3.077019	3.157298	2.995795	2.697602	4.158759	3.280257	2.941237	2.838558	4.082099	5.386679	4.274991	3.595522	1.625032	2.9911	3.608369	5.230738	3.186208	2.118837
12.85453469	5.073437	3.728979	3.282175	3.259946	3.907166	2.335693	1.926594	3.18899	2.842455	3.76391	2.137156	2.894852	2.983075	2.148108	1.640024	3.77085	1.393043	3.286625	3.119044	1.831455	3.135663	3.328062	3.181238	2.105717	4.457478	3.586305	4.125727	2.935932	4.633993	3.006998	2.513339	3.038389	3.043191	3.542814	3.118153	3.681798	3.428074	3.028588	2.997324	3.437969	5.116344	4.960956	3.240598	2.495892	3.398843	4.744626	3.958327	4.020973	2.883228
12.85404592	4.992835	3.415225	2.899902	3.419214	3.6071	2.366323	2.131125	3.567832	2.646036	3.653317	2.266807	2.827845	2.398234	2.217493	1.616984	3.151604	1.477559	3.28233	2.386462	2.221892	3.830909	3.70573	2.509732	2.244977	3.711407	3.673461	3.816151	2.708704	4.789718	2.424793	2.506464	3.048682	2.601213	3.114579	3.542288	3.405563	3.393657	3.300629	2.778553	2.788483	4.853768	4.881051	3.377767	2.258978	3.211567	4.652829	4.211719	4.509932	2.34654
12.85355716	4.4431	4.259227	3.406752	3.708729	3.403547	2.580645	2.194139	3.662321	2.554462	3.306768	2.091842	2.478008	2.555116	2.444064	1.636707	2.864094	1.615191	3.345811	2.03324	2.089077	4.011504	3.500353	2.079573	2.255057	3.083877	3.700017	4.317821	2.39865	4.433818	2.326023	2.418459	3.008508	2.539837	3.024648	3.940585	3.406395	3.344931	3.389406	2.354794	2.685699	4.180331	4.586081	2.616225	2.255352	2.275176	3.580498	4.286401	4.815563	2.438494
12.85306839	4.108591	4.138844	3.620488	4.724423	3.265383	2.666199	1.976649	3.647648	2.731269	3.144306	1.835323	2.569369	2.403048	2.507806	1.556497	3.358012	1.933164	2.579022	2.214436	1.959152	3.421129	3.53995	2.340613	2.232717	3.572999	3.925167	4.751427	3.040967	4.395807	2.434031	2.414859	2.452332	2.65304	2.778598	3.622424	3.81589	3.288722	3.54282	2.610688	3.193444	4.406811	4.533513	2.972024	2.549437	2.181288	4.153419	4.39823	4.428342	3.339748
12.85257963	4.037156	3.632995	3.446418	4.221426	3.139734	2.3632	1.837896	3.418318	2.69944	3.235316	2.469087	2.638002	2.051704	2.507827	1.642889	3.285062	1.711641	2.329936	2.794919	2.428566	2.799234	3.450439	2.235325	1.799056	3.916188	3.628468	4.457606	3.180568	4.561882	2.099112	2.40753	2.474454	2.856451	2.493733	3.27385	3.957745	3.547524	3.664532	2.79058	4.361287	5.016242	4.777991	4.036926	2.715748	2.748919	4.661206	4.737965	4.069652	4.325784
12.85209087	4.472565	3.222836	3.556053	4.216554	3.246688	2.241975	1.7298	3.078362	2.403096	3.947804	2.627771	2.353558	2.002585	2.395265	1.902819	3.010339	1.495154	2.009176	2.87179	2.594485	2.587381	3.232947	1.941712	1.780331	3.668368	3.071797	3.908049	3.137394	3.772634	2.477654	2.665753	2.893951	2.798933	2.382383	3.220555	3.901627	3.691993	3.610229	2.685952	4.439416	4.290663	3.740836	3.102246	2.598575	2.359104	4.829544	4.716821	3.584998	4.156895
12.85160099	4.788436	3.007179	3.742374	4.367489	2.962454	2.126825	1.479318	3.339085	2.709609	4.045357	2.336691	2.349743	2.298209	2.090665	2.142355	3.040405	1.490183	1.811139	2.785485	2.733032	2.074972	2.948339	2.06817	1.903813	3.443701	3.352793	3.689246	3.091112	3.541514	2.870926	2.790015	3.018612	2.999078	2.129558	3.326509	3.628289	3.272276	3.428067	2.070067	3.947491	4.472994	4.03906	1.719927	2.571551	2.566092	4.522234	4.605773	3.587023	3.356301
12.85111223	5.035966	3.317467	3.607965	4.290008	2.808507	2.337102	1.618901	4.53509	2.620432	3.712394	2.358163	2.34492	2.537743	2.005899	2.00178	3.14156	1.224655	1.924032	3.205842	2.395745	2.12977	2.843218	2.377528	1.759219	4.508256	3.593569	3.120273	3.058945	3.598016	2.852499	2.800747	2.991444	2.931541	2.163673	3.68627	3.588542	2.818465	3.122411	2.052945	4.003093	5.037343	4.355696	2.241006	2.360598	3.175121	4.846349	3.998888	2.562951	3.705702
12.85062346	4.707315	3.531206	3.445333	4.406955	3.003853	2.297927	1.917398	5.021067	2.543025	3.299281	2.224259	2.39761	2.836152	1.928502	1.74986	3.264326	1.19768	2.393747	2.966251	2.37141	2.196058	3.305208	2.549937	1.791159	4.935033	3.286722	2.917434	3.635213	3.298885	2.955542	2.787592	2.78914	2.721556	2.454413	3.442121	3.987282	3.09761	3.03735	2.439537	3.484941	4.610175	3.746376	4.046854	2.907747	2.573169	3.977374	4.059013	2.949824	4.246873
12.8501347	4.350031	3.528409	3.252273	3.105891	3.103829	2.269905	1.821399	4.313966	2.858315	2.590074	2.015215	2.618211	3.041835	1.56103	1.466541	3.821783	1.142064	2.545352	2.82717	2.674585	2.935958	3.018951	2.816769	1.774095	4.444783	2.95968	3.245825	3.259137	3.376834	3.175372	2.524648	2.763884	2.680148	2.491391	3.220945	3.881016	3.744022	2.78517	2.376019	3.438117	4.414721	3.94487	5.026868	2.852037	2.094056	2.644501	3.511466	3.731783	4.130537
12.84964594	4.409896	3.082863	3.094257	3.305707	3.11076	2.530945	1.806907	3.544241	2.868144	2.66883	1.937421	3.040214	3.131905	1.268716	1.464289	3.593896	1.090195	2.274091	2.510669	2.226698	3.379449	2.467556	3.112878	1.701571	4.208348	3.168948	3.464777	3.341432	4.166443	2.788017	2.781219	2.875227	2.321053	2.049295	2.862103	3.345016	3.371602	2.700657	2.377109	3.235281	4.665157	3.379439	3.071159	2.114058	2.361313	3.094567	2.42407	3.709469	4.000122
12.84915717	4.277194	3.228489	3.167071	3.184507	3.058839	2.024986	1.6201	3.238843	2.884496	2.879743	2.163038	2.976214	2.910354	1.313218	1.716743	3.246253	1.155918	2.519972	2.028701	1.974453	3.115492	2.336099	3.477034	2.021494	5.128066	2.971348	3.308224	2.807291	4.01484	2.57425	3.038537	3.17042	2.127933	2.061547	2.850318	2.813872	3.375907	3.045938	2.294008	3.898388	4.835116	1.88503	4.339614	1.565532	3.099018	3.041862	2.219516	3.444226	4.479804
12.8486673	4.127989	3.13845	3.743334	3.029175	3.08861	2.050336	1.246651	3.710109	2.946525	2.537142	2.21306	2.874949	2.473761	1.554889	2.020993	3.222554	1.266587	2.110288	2.109984	1.766539	2.919588	2.78766	3.298339	2.409095	4.893767	2.994899	3.236601	2.750254	3.965512	2.829793	3.031369	2.915936	1.999627	2.493596	2.40923	2.91159	3.305503	3.01362	2.429447	3.662648	4.499934	1.849542	5.622326	2.137535	2.62522	2.70862	2.978201	3.365955	4.205599
12.84817853	4.338731	3.014154	3.554551	3.50012	2.968246	2.077202	1.340001	4.332169	2.672219	2.558373	2.108744	2.938371	2.810934	1.934002	1.813471	2.81261	1.377124	2.713231	2.526163	2.209212	2.709791	3.314246	3.192861	2.324161	3.454252	3.408867	3.569583	2.479251	3.944754	2.699842	2.933598	3.014696	1.929907	2.134055	2.331126	3.341522	3.063225	3.010907	2.635942	3.479175	4.47677	2.477341	4.663298	2.803317	1.068781	2.769597	2.881313	3.529252	3.990955
12.84768977	4.006322	2.628328	3.054454	3.757966	2.740103	1.906734	1.628304	4.053154	2.579615	2.781351	2.314741	2.755849	2.684676	1.782196	1.678192	2.582249	1.44077	2.84139	2.894066	2.549117	2.218156	3.274583	2.647915	2.374607	3.07042	2.997986	3.680098	2.940977	3.043132	2.754139	2.640563	2.598223	1.887614	1.834412	2.594485	4.11588	2.640001	3.071468	2.54684	3.658442	4.5498	2.923612	4.122009	2.191414	1.910386	3.155606	2.473824	3.555796	3.791669
12.847201	3.816095	2.576223	3.159062	3.252442	3.220168	1.600377	1.708763	3.686549	2.305161	2.877271	1.970578	2.17606	2.469699	1.565767	1.492498	2.663407	1.623586	3.003354	3.363407	2.806241	2.306061	3.122912	2.517159	2.262761	3.269872	2.632824	3.683289	2.904158	2.98515	2.39038	2.447395	2.661715	1.936765	1.900458	2.517663	3.959673	2.704746	2.876767	2.692238	4.089088	4.959233	3.850023	4.844335	2.258955	1.736542	3.18185	3.588158	3.261967	3.038567
12.84671224	3.460111	2.746601	2.631143	2.663476	2.949247	1.821675	1.850467	3.900453	2.028479	3.111751	1.26573	2.05636	2.180499	1.398343	1.450664	3.058025	1.555319	3.174216	3.595579	3.087589	2.006723	3.086194	2.310096	1.771572	3.22253	2.870786	3.74008	2.504594	3.300892	2.108947	2.053464	2.876633	2.011675	2.610712	2.328827	3.477239	3.032679	2.374646	2.673298	4.008121	4.911068	3.444427	5.127223	2.436094	2.827377	2.898081	3.470217	3.602291	2.715427
12.84622348	3.482127	2.193293	3.147673	1.998226	2.749312	2.041351	1.882867	4.305502	1.952372	2.778077	1.184837	2.116363	2.020797	1.453301	1.596163	3.360323	1.308952	2.670074	2.91759	2.676438	2.024323	2.60309	1.395306	1.941375	3.483338	2.628295	3.738724	2.811159	2.818803	2.187194	1.63228	2.917348	2.163275	2.519489	2.373184	2.500539	3.067462	2.581401	2.259733	3.610516	4.700962	3.827368	5.038621	2.520034	2.993391	3.320692	3.929754	3.586342	3.405616
12.84573471	4.040236	2.451563	3.552171	1.648447	2.892223	2.159083	1.567373	3.877272	1.856651	1.895536	1.33188	2.55964	2.000739	1.545598	1.539926	3.262341	1.531951	2.955595	2.5211	2.676102	2.175368	2.166338	1.476054	1.82702	3.123833	2.298051	3.156626	2.925965	2.911138	2.106844	1.610533	2.424865	2.395736	2.320773	2.614584	1.907768	2.8275	3.060228	2.227411	3.194631	4.860215	4.008084	5.201728	3.171858	2.100524	3.197477	3.603627	3.568009	3.52765
12.84524484	4.414571	2.620696	2.886106	1.50208	2.858265	2.070327	1.43772	3.407146	2.150643	1.914537	1.290157	2.921624	2.046481	1.410609	1.574041	3.216018	1.650787	2.759333	1.8749	2.828813	1.904618	2.283408	1.567994	1.60894	2.357321	2.561259	2.568829	3.152637	3.338293	2.064927	2.156421	2.292984	2.696232	2.063214	2.545506	2.249708	2.645535	2.735124	2.695716	2.884096	4.429715	4.823935	3.697103	3.650175	1.824357	2.151019	2.692865	2.710114	4.342451
12.84475607	4.58749	2.831444	2.584544	2.104563	2.449255	1.707991	1.399032	3.648317	2.172538	2.110247	1.193981	2.348931	2.174001	1.284499	1.613538	2.565278	1.508448	3.133185	1.944122	2.803159	2.272914	2.288755	1.897506	1.731713	2.478519	2.373712	2.743534	2.962007	3.444201	1.887837	2.189904	2.434208	2.635929	1.907227	2.906472	2.504958	2.592837	2.707037	2.265092	2.786585	3.695517	4.008271	2.877176	3.322184	1.746141	1.898259	2.556749	2.142912	5.209876
12.84426731	3.999345	3.323621	2.606768	1.869905	2.689674	1.824924	1.380813	3.203335	2.150158	2.246468	0.986526	1.997376	2.228533	1.227482	1.510756	1.784774	1.052213	2.769242	1.921628	2.131182	3.165273	1.984845	2.222839	1.610784	3.404281	2.584117	2.664768	3.064982	4.068676	2.513495	2.121831	2.369423	2.427435	2.058043	3.07016	2.393104	2.512935	2.531348	2.290063	3.258669	3.437822	4.039869	2.216635	2.945631	2.392443	2.142076	3.364087	2.896963	4.330421
12.84377855	3.41285	3.471406	2.608819	2.337649	2.848099	2.263294	1.44101	2.602218	2.346761	2.418238	1.520047	1.735058	2.336346	1.5216	1.549412	1.696354	0.977902	2.481364	2.001961	2.302123	3.110832	1.451761	2.395536	1.756969	3.694775	2.931273	3.187139	3.134169	3.742959	2.814739	2.231501	2.513106	2.337473	2.226788	3.154857	2.726876	2.328001	1.781462	2.252532	2.633986	3.926367	3.923997	2.412323	1.817929	2.094103	2.023694	4.003788	4.028346	3.17698
12.84328978	3.177774	2.62249	2.442067	2.938009	2.290749	1.956322	1.662558	2.374786	2.677603	2.450189	1.733186	1.846368	2.6072	1.810637	1.430574	1.764015	1.151103	2.007687	2.524095	2.274807	2.882624	1.89856	2.411959	1.53264	3.422909	3.177473	3.726197	2.410162	2.892757	2.830944	1.655178	2.418758	2.211728	2.258061	3.26705	3.013907	2.242677	1.562442	1.983651	1.456423	4.318009	3.417657	3.06645	1.027708	1.785331	2.772104	4.550938	3.913291	2.718003
12.84280102	2.666728	1.780015	2.992058	2.189735	2.482585	1.86113	1.897774	3.191788	2.556859	2.400727	1.511748	1.777772	2.512296	1.980098	1.356426	1.813565	1.169738	1.757033	2.829686	1.928639	3.037571	2.744987	2.5916	1.650231	4.308624	3.165601	3.635665	2.40907	3.631374	2.156815	2.024578	2.194224	2.199908	2.200033	3.16578	2.557412	2.259747	1.799918	2.301831	1.872349	4.337665	3.130357	3.01645	1.794851	2.935185	3.24978	4.828689	3.162796	1.507894
12.84231114	2.895625	2.079244	2.840082	2.181456	2.763521	1.835282	1.855916	3.870428	2.41156	2.794487	1.593792	2.441306	2.32206	1.851823	1.517909	2.046774	1.155285	2.15989	2.672449	1.787995	3.252663	2.98705	3.154729	2.013535	3.87572	3.06665	3.53024	2.399047	3.163247	2.023678	1.923173	2.188608	2.117216	2.315052	2.835305	2.127577	2.099837	1.950694	2.6776	1.661345	4.144117	2.389293	3.014405	1.618791	2.937221	3.850335	4.794281	2.652584	1.62555
12.84182238	3.103856	2.651696	2.309876	1.950242	2.77203	2.054197	1.566875	3.536219	2.029604	2.813769	1.809776	2.411455	2.089245	1.565313	1.330226	2.052641	0.679589	3.424334	2.315079	1.639463	3.206834	3.164283	2.919652	2.016227	3.446231	2.654271	3.356089	2.334099	2.776236	2.137463	1.729568	2.133401	2.061663	2.401686	2.788222	2.369289	2.04039	2.467302	2.454616	1.217403	4.253273	2.392432	3.035376	1.552397	2.526941	2.641444	3.373917	2.555597	2.025054
12.84133361	3.005758	2.595108	2.016382	2.545151	2.588492	2.260373	1.626403	2.928675	1.958966	2.710565	1.903203	2.362492	1.828495	1.259118	1.386837	2.008177	0.782139	3.571827	2.195046	1.384388	2.981074	3.509854	1.914994	1.962994	3.411609	2.588446	3.413979	2.587787	2.614845	2.201249	1.794158	2.362009	2.311301	2.76915	2.540745	2.785313	2.398449	2.970343	1.934366	1.371972	3.867129	3.551914	3.210999	2.075192	2.231688	2.555078	2.414858	1.616754	2.384591
12.84084485	3.037926	2.332437	2.507057	3.221829	2.74946	1.951599	1.392936	3.167759	2.228136	2.645145	1.733945	2.393791	1.633552	1.187681	1.237223	2.178637	1.071268	2.637887	2.327947	1.650083	2.368243	3.332766	1.550986	1.842495	3.439896	2.904891	2.883365	2.351296	1.877668	2.904973	2.22372	2.755757	2.201679	2.532163	3.011022	2.825531	2.195402	2.680344	2.089274	1.762363	4.3906	4.026885	1.881341	1.797401	2.684675	4.144476	2.585281	1.197161	3.016117
12.84035609	2.913167	2.762893	2.808289	2.958907	2.754584	2.004502	1.409096	3.323764	2.258825	1.834966	1.504405	2.40463	1.910454	1.12698	1.168393	2.227682	0.99758	2.325339	1.735098	2.008887	1.846934	2.904111	1.680414	2.061189	3.362856	2.320936	2.774398	1.990285	2.358894	2.820039	2.349968	2.698523	1.50751	2.459086	3.339398	2.75661	2.346896	2.608423	2.180087	2.410103	4.248496	3.303526	1.609309	0.973427	2.305257	4.009139	2.849695	1.883491	1.938177
12.83986732	2.332887	2.237347	2.306989	2.806476	2.575593	2.024278	1.859724	2.914687	2.269844	1.702727	1.443731	2.522477	2.294598	1.144392	1.301495	2.282307	0.971854	3.132068	1.662232	1.893772	2.02615	2.744684	1.920164	2.128536	2.669762	2.282014	2.722079	2.188411	2.797726	2.922801	1.9874	2.518078	1.368287	1.907385	3.039329	2.4185	2.215382	2.5393	2.191534	3.06817	4.084664	3.305008	1.836829	0.69554	2.053215	3.028266	3.025236	2.653558	2.006988
12.83937745	2.549272	1.716225	2.311728	2.951725	2.272005	2.157153	1.726545	3.095682	2.130075	1.639226	1.559861	2.64001	1.803838	1.326848	1.381399	1.512134	0.932807	3.595447	2.178243	1.491291	2.184133	2.342572	1.967737	1.661857	2.001143	2.607826	2.693229	2.021028	3.200312	2.770132	1.923384	2.21435	1.471901	1.919658	2.72161	2.226374	2.190209	2.11931	2.054819	2.404851	3.506462	3.066326	3.082011	0.205379	2.644167	2.867104	2.988218	2.087078	1.951156
12.83888868	2.450748	1.817896	2.542274	2.908536	2.429964	1.861247	1.692481	2.906376	2.049038	1.526159	1.823567	2.687287	1.43118	1.247058	1.248532	1.834112	0.777707	2.953424	2.369567	1.678294	3.108705	2.024887	1.804353	1.58503	2.820884	2.324317	2.725654	2.094888	2.435345	1.992552	1.657215	2.062588	0.984902	2.555284	2.240607	2.402871	2.273769	1.979256	2.024219	1.87267	3.330561	2.163726	3.793207	0.974883	3.039021	2.886323	3.835842	1.836713	1.528337
12.83839992	2.747469	1.8167	2.432589	2.383443	2.196445	1.624052	1.683305	2.317736	2.371233	1.67855	1.722831	2.733479	1.691092	1.429424	1.050047	1.91246	0.798534	2.231356	1.899519	1.706805	2.843301	2.17294	1.279973	1.725631	3.447424	2.411034	2.639789	2.296666	2.621535	1.984757	1.97142	2.42031	1.039172	2.393913	2.715741	2.655061	2.014423	1.816783	1.666085	1.413734	3.590008	1.657246	4.435616	1.093649	2.825463	2.410009	4.163111	2.402873	3.711074
12.83791115	3.056666	1.99575	2.595992	1.987214	1.943783	1.45586	2.023402	3.134172	2.335209	1.668518	1.91298	2.515324	1.464055	1.552158	0.887726	1.431136	0.811163	2.073134	1.801416	1.866595	2.167206	1.799242	0.748284	1.677937	2.795245	2.113988	2.942633	2.728689	2.15905	1.99502	2.165813	2.418577	1.325265	1.57894	2.608215	2.669749	2.298133	1.484431	1.701144	1.427745	4.036423	1.993801	3.96864	0.509083	3.43755	0.818114	3.964116	3.12081	4.741005
12.83742239	2.626545	1.51616	2.104784	2.069731	1.863421	1.467419	2.096114	2.979968	1.923676	1.553205	2.089677	2.481983	1.425854	1.422341	0.95579	2.242833	0.937915	2.418672	1.480345	1.960329	1.659526	1.63924	1.230335	1.744946	2.302289	2.076105	2.5667	2.959375	2.082671	2.58881	1.616469	2.101037	1.264975	0.913623	2.104707	2.252609	2.504535	1.352921	1.780456	1.8971	4.051714	2.437697	3.534505	0.486841	3.226341	0.570154	3.16	2.913553	4.21688
12.83693363	2.325744	1.564647	2.468965	1.150867	1.722042	1.485099	1.764504	2.39843	1.600894	1.97418	1.957298	2.267544	1.681053	1.411199	1.101534	2.048904	0.960649	2.467902	1.633038	2.037249	1.741081	2.421844	1.425259	1.546966	2.059806	2.18134	2.296957	2.386091	2.052525	2.857105	1.418098	1.94759	1.340493	1.345907	1.906939	2.80784	2.225635	1.765313	1.762278	2.076551	3.104464	3.061914	3.023845	0.506443	1.993095	0.640643	2.004426	2.220991	4.945196
12.83644486	2.224157	2.611831	2.761148	1.344506	1.895131	1.67097	1.33739	2.708085	1.740317	2.139638	1.704015	2.232441	1.787816	1.484931	1.177997	1.851746	0.89609	1.842689	2.168456	1.62911	1.627021	2.574974	1.543963	1.094925	2.498216	2.038245	1.988624	1.944614	1.841062	2.499829	1.434205	2.184933	1.252859	1.708245	2.022182	2.473671	2.07239	1.479721	1.378928	2.524072	3.470381	3.748827	2.336346	0.42562	2.020722	1.253236	1.125095	2.53346	4.554604
12.83595499	2.581503	2.670602	2.383285	1.651999	1.819224	1.932439	1.126234	2.46389	1.74759	2.09572	1.606698	2.276543	1.968332	1.428746	1.174561	2.592083	0.727322	1.996984	2.67375	1.741289	1.781783	2.877113	2.189905	1.101619	2.306972	1.942957	2.105025	1.464401	2.322881	2.148539	1.324237	1.776187	1.394353	1.275542	1.82303	2.095282	1.880671	1.041975	1.360462	2.181408	3.110466	3.339938	3.791983	0.760231	2.254379	2.690309	0.867046	3.275543	2.269061
12.83546622	2.280402	2.576819	2.048186	2.084764	2.012487	1.823692	1.195223	2.132957	1.774704	2.343682	1.512716	2.190794	2.015973	1.41508	1.064001	2.575856	0.448193	1.820765	2.334229	2.111116	1.757237	2.665716	2.312202	1.03168	2.320924	2.426187	2.51805	1.438022	2.772084	1.869822	1.472583	1.543009	1.549075	1.167542	1.388318	2.117204	1.843051	1.466584	1.281076	1.565599	1.955934	2.656561	5.290191	1.275074	1.807295	2.92206	1.519399	2.969268	1.685657
12.83497746	2.585014	2.158298	2.14423	2.005978	1.934215	1.874426	1.382367	2.057282	1.847147	1.981149	1.328951	1.995142	1.386144	1.29879	0.786292	2.365658	0.622471	2.036539	1.460787	1.725259	1.464037	2.537601	1.805833	1.007725	2.334192	2.240899	2.588531	1.430995	2.540521	2.088371	1.479994	1.939762	1.551199	1.629343	1.365606	1.864134	1.874218	1.297124	0.946761	1.750054	2.339099	3.701997	4.519919	1.285012	0.916529	2.395457	3.1912	2.530867	1.580081
12.8344887	2.724406	1.924126	1.880204	1.192725	1.61118	1.917635	1.206281	1.649562	1.665842	1.661815	1.506055	1.62668	1.468505	1.159121	1.016378	2.217999	0.769699	1.907783	1.120491	1.226349	1.586856	2.410737	1.752273	1.290926	1.629226	1.996039	2.77363	1.578147	2.590346	1.966584	1.90658	1.996018	1.75462	1.575631	1.076396	1.649428	1.663755	1.326162	1.286212	1.724844	2.561043	4.48757	4.298563	1.341809	0.501126	0.857531	3.638894	2.553816	3.025176
12.83399993	2.641137	1.974492	1.561494	0.895327	1.143884	1.788794	1.117453	1.916663	1.676598	1.594883	1.516606	1.267335	1.589006	1.343325	1.201036	1.971849	0.970617	1.984666	1.059644	1.242763	1.611393	2.354634	1.329675	1.339383	1.570536	1.606035	2.507597	1.688788	3.399046	1.921117	1.598143	1.820572	1.584056	1.190531	1.122858	1.860574	1.298678	1.587465	1.616922	2.07063	2.560119	3.549526	4.889565	0.352032	0.274187	0.115058	3.342243	3.309383	2.727905
12.83351117	2.746936	1.369447	1.909109	0.950495	1.383181	1.951544	1.190217	1.734482	1.848657	2.222022	1.549509	1.627473	1.326345	1.491462	1.093126	2.386182	0.799462	1.913824	1.403377	1.395364	1.851086	2.293152	1.396987	1.51316	1.081109	1.403807	2.226819	1.878046	3.622939	1.827012	1.484956	1.399148	1.188802	0.909011	1.178579	1.703941	1.775103	1.248807	1.236147	2.270722	2.996671	4.433767	3.807337	0.356423	0.642009	1.22704	2.881076	2.333001	2.495593
12.83302129	2.936089	1.635174	2.42163	0.599591	1.811889	1.689274	1.343671	1.372581	2.047801	2.467094	1.524842	1.96534	1.458652	1.416262	0.990135	2.945317	0.570939	1.742085	1.597125	1.670256	1.994605	2.202043	1.403702	1.745036	1.166152	1.860742	2.734671	1.73509	2.606637	2.309705	1.482579	1.639409	1.268103	0.959507	1.334782	1.31124	1.773225	1.164308	0.888398	1.695309	3.571037	4.055921	2.947733	0.899072	1.486945	0.606644	2.725407	1.592262	1.969622
12.83253253	2.979091	1.779689	2.841958	1.359339	1.73205	1.082164	1.192072	1.551573	1.411942	1.805108	1.524273	2.25302	1.540127	0.989803	0.931632	2.438563	0.470599	2.703592	2.203917	1.372414	2.127637	1.787676	1.418575	1.559527	1.229637	1.912433	2.945958	1.138443	2.144627	2.490893	1.332947	1.970792	1.330345	0.862892	1.808995	1.406099	1.776256	1.94555	1.117629	0.971275	3.05808	3.46291	2.70078	1.196058	1.872574	0.205819	2.079338	1.361399	1.063899
12.83204376	3.41476	1.726401	2.674175	1.795828	1.793985	1.152928	1.063633	1.485705	1.09139	1.889671	1.464589	1.967378	1.397103	0.995918	1.062917	2.318257	0.389459	2.381334	2.306633	0.885254	1.967438	1.438553	1.282257	1.241604	0.793292	1.585408	2.608089	1.588896	2.293331	1.478044	1.309235	1.541699	1.017077	1.222907	2.06338	1.734716	1.438932	1.927005	1.405211	0.982359	2.869278	3.184044	1.679525	1.195126	1.180291	-0.056082	1.673832	1.630991	0.353271
12.831555	3.467404	2.433587	2.449518	1.036727	1.31722	1.563026	1.6579	1.787389	1.119113	1.789408	1.192571	1.82721	1.289084	1.140314	0.910286	2.408068	0.527423	1.807399	2.093855	0.661469	1.724973	1.146151	1.246183	1.145262	0.617527	1.353659	2.497816	1.958544	1.849178	1.342187	1.496587	1.503402	1.131514	1.350944	1.660551	1.963192	1.008323	1.743785	1.42959	1.174325	2.133438	3.388618	0.794297	1.25039	1.465984	0.317283	1.168829	1.724194	0.51194
12.83106624	3.33728	2.66086	2.242774	1.116169	0.796223	1.805515	1.667365	2.080387	1.402504	1.585075	1.023779	1.92267	1.525406	0.968874	0.774778	2.019104	0.580471	1.875026	2.025992	0.706816	1.294602	1.705824	1.679069	0.811371	1.136252	1.487634	2.300654	1.98309	1.088538	1.507311	1.636979	1.893094	0.983833	1.20866	2.123386	1.326622	1.292721	1.286922	1.177035	1.843542	2.173058	3.270504	1.36677	1.099864	0.930026	1.542305	1.544448	1.142473	1.232891
12.83057747	3.066299	2.456243	2.221953	1.319029	0.78368	2.005537	1.095546	1.934748	1.6777	1.020343	1.085528	1.939402	1.888413	0.73581	0.55322	2.369485	0.754706	1.702978	2.435643	0.825897	1.359347	2.196739	1.717913	0.695877	1.423329	1.392194	1.974326	2.091168	1.621639	1.301321	1.638024	1.94888	1.139452	1.43573	2.193403	1.387153	1.431597	1.072061	1.148905	0.951815	2.303424	1.944661	2.508377	1.616439	0.940818	2.935105	2.232336	0.902976	1.702394
12.8300876	2.446278	2.114861	2.069683	2.144311	1.004489	1.97953	0.758416	1.48393	1.177298	1.246013	0.822788	2.018145	1.755588	0.704591	0.719641	2.209144	0.786217	1.1923	2.145291	1.278592	1.730134	2.340719	1.087388	0.823335	1.748668	1.624643	2.218366	1.701667	1.799935	1.366102	1.33589	2.128727	1.166018	1.343585	1.70028	1.99704	1.552463	1.178504	1.424238	0.852811	2.470915	1.657606	2.645849	2.405555	1.276849	4.849522	2.206169	1.057791	1.560879
12.82959883	1.65683	2.153195	2.145247	2.290649	1.228544	1.743477	0.404724	1.610215	1.110643	1.296301	0.876836	1.535911	1.630752	0.80568	0.66132	1.624918	0.665521	1.728367	1.733567	1.311269	1.541501	2.272646	1.137148	0.78109	1.816077	1.571822	2.587693	1.558554	1.588426	1.387389	0.629808	1.896095	1.392762	1.556772	0.782204	2.375457	1.582015	1.409295	1.866807	0.245507	2.430721	1.217259	0.683683	2.217878	1.210632	4.668897	1.786728	1.528652	1.4337
12.82911007	1.235609	2.073408	2.338896	1.92664	1.441544	1.471131	0.261379	1.756236	0.856732	1.520208	1.217576	1.624334	1.30549	1.151038	0.642279	1.477821	0.36597	1.344751	1.73092	0.653469	0.727213	2.145489	1.223442	0.90103	1.444423	1.893816	2.849804	1.455831	2.142036	1.414169	0.529108	1.466782	1.403321	1.583656	0.566485	2.087029	1.149041	1.426489	1.489883	0.754769	2.684109	2.529094	-0.256409	1.666369	1.151325	3.739684	1.746454	2.12918	1.039197
12.82862131	1.810247	2.059723	2.042007	1.838473	1.276935	1.6467	0.391789	2.184367	0.895532	1.310359	1.430738	1.976847	1.400643	0.884787	0.630311	1.811435	0.216296	0.85423	1.962606	0.803665	0.470852	1.940063	1.032759	1.260808	1.863305	1.590506	3.338354	1.077208	1.823773	1.231812	0.600239	1.616332	1.415841	0.90035	1.219731	1.504839	1.098085	1.194098	1.031477	1.6629	3.169714	3.058721	0.641165	0.857653	0.910631	3.612674	2.34615	2.160111	0.173423
12.82813254	2.544941	1.715657	2.161345	1.594561	1.233465	1.484768	0.856844	2.130138	1.426845	1.180345	1.568089	2.017878	1.302183	0.799016	0.747125	2.210576	0.301486	1.224191	1.747599	1.277875	0.952967	1.384824	0.556288	1.339853	2.073835	1.924292	3.431483	1.142034	1.84945	1.133237	0.918531	2.085767	1.534849	0.616012	1.613488	1.214147	1.364686	1.047051	0.953685	1.304436	2.096453	2.625274	1.592538	0.395282	1.480745	2.96667	2.506661	1.954312	0.185339
12.82764378	2.391951	1.017656	2.334539	1.368044	1.389543	1.363272	0.95169	1.970436	1.694558	1.067513	1.414124	1.907129	1.519877	0.738715	0.707176	2.360122	0.312282	0.726476	1.256437	1.335717	0.870239	1.173952	0.697856	1.394417	1.778471	2.02751	2.390488	0.861636	2.155569	0.891897	1.318843	2.266778	1.024514	0.927608	0.976195	0.828003	1.406594	1.279505	1.535232	1.814182	1.639873	2.568417	1.737389	0.236883	1.699289	2.093315	2.547858	2.004485	1.048297
12.82715501	1.946712	1.199084	2.170779	1.106682	1.750953	1.295032	0.945534	2.407084	1.226743	1.191579	1.268577	1.688381	1.655299	0.579672	0.842503	1.723722	0.216762	0.874145	0.769752	0.966405	0.891798	1.427352	0.841663	1.010486	2.07284	1.721704	2.363714	1.060955	2.032618	1.443534	1.612539	1.951454	0.965718	0.755057	0.196292	0.665911	1.406424	1.330821	1.741464	2.279022	2.154049	1.426099	1.979357	0.897169	1.435407	1.963344	2.213904	2.32363	1.861325
12.82666514	2.497266	1.87394	1.933325	1.626041	1.19407	1.127842	0.92305	2.196158	1.195695	1.280806	0.965752	1.288949	1.7469	0.582371	1.113442	1.577835	0.125949	0.810235	0.681025	1.034489	1.053876	1.138565	1.320434	0.974816	2.275653	1.491627	2.041804	1.553476	1.785464	1.866083	1.889862	1.644099	0.830953	1.197555	0.621024	0.79843	1.304838	0.95595	1.566057	1.549838	2.903234	0.499211	0.952328	1.62582	2.481649	1.758949	2.154341	2.336381	3.220164
12.82617637	2.226696	1.528435	1.689692	2.029212	0.65462	1.001442	0.927323	1.201386	1.559224	1.461973	0.832456	1.187819	1.530505	0.661193	1.170971	1.467119	0.016772	0.655896	0.780456	1.375384	1.258838	1.144278	1.536992	0.719802	1.578949	1.525028	2.176448	1.776708	2.004454	1.061566	1.672385	1.75843	0.810578	1.517953	1.487433	1.418007	1.210767	1.045712	1.519039	0.882341	2.030986	0.127082	1.476462	1.338588	3.233787	2.666005	1.991533	1.484361	2.420929
12.82568761	1.882418	1.24665	1.711641	1.511409	1.26781	1.016628	0.921405	1.011665	1.064575	1.54843	1.175566	1.852795	1.125904	0.707832	1.069481	1.357063	0.319714	0.948881	1.135946	0.989283	1.142222	1.5094	1.747815	0.573797	1.138551	1.724887	2.305693	1.97794	1.519081	0.335944	1.213041	1.987452	0.795373	1.095113	1.524117	1.641962	1.358441	1.003036	1.561133	1.665968	1.848747	0.033582	0.686195	0.553727	2.465989	2.485599	2.038836	1.202112	1.659465
12.82519885	2.112399	1.13373	1.334841	1.396849	0.996132	1.030627	0.742393	1.358565	0.441255	1.531166	1.024458	1.959263	1.015509	0.734268	0.823265	1.438345	0.315002	0.475256	1.399327	0.417104	0.787425	1.390773	1.418224	0.679868	1.735134	1.835462	1.999179	2.233923	1.138755	1.069242	0.870166	2.127498	1.165991	0.575047	1.523125	1.423659	1.501874	0.847066	1.248898	2.239757	1.468799	-0.050753	0.108513	1.1163	1.251352	2.203302	2.373777	0.558579	1.673379
12.82471008	2.581629	1.76173	1.174835	2.165592	0.749096	1.164382	0.581549	1.344035	0.334471	0.832083	0.677445	1.745296	0.698422	0.71426	0.622768	1.540345	0.286384	0.591241	0.941415	0.704282	0.419153	1.565651	1.398046	0.823832	1.714194	1.848236	2.098837	2.125665	1.124831	1.434959	0.368162	2.119397	1.241473	0.731697	1.540793	0.753173	1.327684	1.005191	1.168127	2.567745	1.025184	0.644257	1.485815	1.782627	0.776552	1.510931	2.926607	0.319491	0.751818
12.82422132	2.08782	1.839423	0.351991	2.198819	0.697407	1.270142	0.336681	0.822504	1.014334	0.438987	0.405607	1.666511	0.769369	0.785494	0.643338	1.856609	0.172121	-0.447257	1.106188	0.503794	0.670524	1.362573	1.106333	1.232791	0.918391	1.551186	2.114488	1.542921	2.133871	1.046166	0.461058	1.904018	0.955116	0.959757	1.18771	1.040914	1.106786	1.412989	0.912098	2.093493	1.799574	1.939874	1.30999	1.882145	1.538118	1.289617	2.826375	-0.279569	0.105309
12.82373144	2.039972	1.918172	0.430795	1.182427	0.714036	1.123867	0.502214	0.677335	0.872079	0.862571	0.405163	1.845087	0.959567	0.879861	0.717743	1.676736	0.128861	-0.195335	1.231465	0.074231	0.843673	0.941506	1.054258	1.339534	0.820929	1.310706	1.475052	1.026833	2.030746	0.73625	0.795009	1.47703	1.203669	1.366827	1.120221	1.177652	1.132725	1.216932	0.463923	1.889555	1.590318	2.04234	2.300271	0.933284	1.269444	0.990409	1.874295	0.247153	0.170044
12.82324268	1.790963	1.844026	1.116376	1.286021	0.710735	0.952909	0.620705	1.136174	1.135465	1.098783	0.318524	1.764791	0.774493	0.938327	0.587335	1.028662	0.215802	0.661151	0.485921	0.311466	1.246061	0.91914	1.11218	1.253733	0.88926	1.438594	1.266442	1.709812	1.079386	0.951278	0.996009	1.365308	1.391669	1.914218	1.457444	1.394595	1.532761	1.169126	0.904296	1.937493	1.717504	1.741232	2.466438	0.416004	0.19977	0.161108	1.190688	1.23595	0.69212
12.82275391	1.455552	1.435129	1.040866	1.899384	0.593452	0.843707	0.744534	1.409013	1.468599	1.272519	0.219556	1.43916	1.086235	1.00872	0.453486	1.025097	0.333456	0.053355	0.404822	0.45738	1.510934	0.374824	1.173098	0.905454	0.434411	1.370975	1.330265	1.276794	0.222155	1.578213	1.049083	1.217153	1.334886	1.516653	1.962351	1.385177	1.524444	1.218456	0.790729	1.530594	1.816726	0.028276	2.07122	0.485099	0.049777	0.439337	1.789907	1.252426	1.174539
12.82226515	1.590354	1.403588	1.124188	1.963945	0.937276	0.642381	0.46697	1.463807	0.985185	1.308442	0.478567	0.72551	1.379257	0.753169	0.712994	0.958232	0.165192	0.09248	0.720871	0.264739	1.255326	0.194985	1.044511	0.877409	0.664603	1.244804	1.633692	0.768617	0.566373	1.204078	1.061146	1.208507	1.289931	1.06032	1.853909	0.943646	1.316475	1.21854	0.928626	1.902999	1.534301	-0.946206	1.176984	-0.090333	0.302574	1.792981	2.049471	1.210169	0.576378
12.82177639	1.542552	1.881674	1.453218	1.847665	1.358	0.518684	0.466233	1.777586	0.997489	0.857794	0.521891	0.29974	1.633805	0.61604	0.719059	1.265527	0.203257	-0.454564	0.88415	0.33874	1.023382	0.802341	0.643487	1.000245	0.24546	1.036675	1.636449	0.74052	0.725244	0.842535	1.316073	1.489658	0.920958	0.934153	1.413362	0.624719	1.365369	0.712573	1.217799	2.057997	1.630065	-0.453192	1.028882	-0.391494	0.456712	1.345488	1.094081	0.399669	1.213728
12.82128762	1.622013	1.263729	1.424639	1.675297	1.298044	0.67054	0.53527	1.184223	0.983664	0.72782	0.71059	0.165308	1.558087	0.68774	0.705927	1.378425	0.368139	0.171434	0.685712	0.66693	1.646561	0.789678	0.70015	0.985443	0.052416	1.060677	1.692215	0.86194	0.892603	0.729209	1.530048	1.356541	0.889419	0.804843	1.046075	0.627423	0.978698	0.530849	1.1109	2.46008	1.635932	-0.32435	1.902587	-0.011906	0.745369	0.39379	0.990222	0.010235	1.057135
12.82079775	1.481308	0.64912	1.31647	1.871617	0.872865	0.923405	0.451605	0.918204	0.73111	1.053623	0.757128	1.00673	1.359154	0.824053	0.798196	0.579572	0.419315	0.540841	0.007183	0.287986	1.323486	0.326277	0.757735	1.274224	1.144063	1.175032	1.227944	0.897539	1.033347	0.698505	1.409057	1.141431	1.081202	0.526338	1.229312	0.755886	0.676473	0.54899	0.887873	2.034195	0.700994	0.435299	2.278293	0.871164	1.610053	1.207632	0.760997	-0.087602	1.759661
12.82030898	1.547679	1.13781	1.250209	1.535326	0.379937	0.896303	0.360622	0.79053	0.785748	0.856257	0.622107	1.542776	1.163256	0.718722	0.637097	0.790486	0.395998	0.208753	-0.272738	0.179197	0.587364	0.590318	0.940821	1.103925	0.966502	1.19804	1.034459	0.586536	0.147517	1.045481	1.579677	1.407274	0.880179	0.675046	1.390284	0.071829	0.792603	0.458559	0.570697	1.961161	0.43272	-0.161735	2.508257	-0.106691	2.091172	1.225487	0.235224	0.359559	1.901083
12.81982022	1.900645	0.644412	1.09865	0.987028	0.059914	0.770976	0.67581	1.010097	0.578894	0.599456	0.631221	1.727574	0.895389	0.590071	0.179288	0.716332	0.205653	0.12746	0.585978	0.325758	1.008239	0.24193	0.828344	0.789273	0.224532	1.119002	1.04647	0.841345	0.50671	1.192255	1.054932	1.455305	1.042845	0.846082	1.344879	-0.62784	1.262558	0.37992	0.428976	1.808456	0.754694	-0.252086	2.128343	-0.198525	1.125398	0.537779	-0.383697	0.86073	0.898669
12.81933146	1.668474	0.601402	0.952821	1.124614	0.238615	0.59869	0.760481	0.945773	0.731124	0.698118	0.371595	1.609879	0.858738	0.540001	0.102126	0.399268	0.138823	0.64234	0.890984	0.453559	1.008225	0.537463	0.740779	0.444742	-0.058957	0.965392	0.900961	1.128734	0.932576	0.90431	0.653479	1.139534	1.020091	0.708048	1.120169	-0.328182	1.06162	0.638341	0.890377	1.469652	0.973631	0.650933	1.544299	1.199898	0.544968	2.749071	-1.286344	1.207953	0.362578
12.81884269	1.428516	1.832987	1.211033	0.977664	0.656076	0.502431	0.707552	1.303933	0.557255	0.755977	0.197805	0.97621	0.74334	0.596814	0.249991	0.651636	-0.004965	0.857186	0.722555	0.89475	0.579328	0.674079	0.626961	0.990781	0.59789	1.103559	1.227926	0.790255	0.492869	0.431003	0.482234	0.745756	0.708854	0.660253	0.904204	0.486958	0.834879	0.868607	0.940087	0.8153	0.917638	1.288679	-0.213496	1.480521	0.175494	2.796865	-0.576122	1.053826	0.548535
12.81835393	1.366564	1.725741	1.225349	1.034336	0.617265	0.69381	0.771918	1.25761	0.398726	0.622029	0.209753	0.952253	0.832874	0.696619	0.254645	0.89114	0.126995	0.483331	0.532478	1.12299	0.450985	0.80309	0.537113	0.999105	1.267491	1.254059	1.331465	0.669908	0.34718	0.235347	0.420627	0.545917	0.715934	0.467608	1.199424	0.948147	0.824224	0.779115	0.894792	0.003189	1.167562	0.79866	-0.652645	0.796083	-0.543999	2.007422	0.136733	-0.182728	0.136337
12.81786516	1.735091	0.6887	1.151985	1.63613	0.34145	0.635466	0.563938	1.17013	0.875479	0.450024	0.191836	1.219771	1.089666	0.556422	0.139982	0.81619	0.036922	-0.229659	0.643119	1.229397	0.940114	1.05634	0.556139	0.780018	2.382715	1.242395	0.87008	0.689969	0.393238	0.642499	0.441042	0.673089	1.080947	0.58637	0.776532	1.243239	0.803846	0.914918	0.880916	-0.690161	1.25319	1.128844	0.075324	0.77345	-0.500991	1.497574	0.4667	-0.382649	-1.28636
12.81737529	1.359739	0.721036	1.558626	1.837163	0.43865	0.508605	0.781989	1.296626	0.728144	0.768455	0.438703	0.981037	1.093812	0.460108	0.209608	0.237176	0.026375	-1.404245	0.133365	0.733081	1.380656	0.907506	0.664802	0.601591	2.584973	1.415856	0.998218	0.195695	0.671094	1.091262	0.598085	0.875541	0.932339	-0.005061	0.167821	1.368182	0.909329	0.881229	0.790624	-0.785637	1.63051	0.435301	-0.109395	1.025048	-1.00526	0.298141	0.501146	0.300464	-1.709438
12.81688652	0.881925	0.582672	1.586454	2.045706	0.816979	0.511887	0.633631	1.599678	0.555694	0.852858	0.830402	0.315608	0.713034	0.380762	0.145379	0.22973	0.144068	-0.640743	0.222178	0.401118	1.0259	0.80657	0.685301	0.543286	1.811176	1.288583	1.37687	-0.083654	0.869822	1.424834	0.667942	0.90416	0.802852	0.075241	0.300311	0.533416	0.683981	0.616841	0.602007	0.284212	2.649931	-0.277876	1.252	0.622598	-1.00423	0.432193	0.306127	0.365885	-0.690367
12.81639776	0.607415	-0.015124	1.46565	1.547143	0.560538	0.334802	0.436302	1.264202	0.594233	0.306884	0.902404	0.344396	0.705418	0.359921	0.193085	0.539197	0.029709	0.183154	0.46872	0.707318	0.711501	0.50182	0.97288	0.613844	1.146114	0.966997	1.335542	0.070402	1.080817	1.140379	0.398608	0.822339	0.926265	0.627697	0.057645	0.668472	0.523508	0.49064	0.388967	0.96119	2.075879	0.247064	2.667783	0.211001	-0.962951	1.591932	0.270159	0.247933	1.102368
12.815909	0.578571	0.233749	1.384787	0.911324	0.434693	0.306688	0.522129	0.819156	0.607789	-0.195228	0.540557	0.585707	0.943972	0.184976	0.010812	0.624085	0.193638	0.280645	0.369519	0.729057	0.529493	0.519643	0.44748	0.644461	1.740763	0.646056	1.158122	0.601424	0.764903	0.521459	0.347751	0.344122	0.738563	0.871868	0.005323	1.533967	0.62146	0.51613	0.178985	0.663576	1.442502	0.886423	2.81124	0.737411	-0.300088	2.624369	0.674603	1.202478	1.411639
12.81542023	1.15057	0.572133	1.146076	1.538003	0.606223	0.395788	0.618601	0.636561	0.383409	-0.063535	0.533869	0.78926	0.938106	0.049742	-0.115379	0.766119	-0.010039	0.285672	0.088475	0.100578	0.242915	-0.070315	0.182365	0.633524	1.604918	0.60707	0.962736	1.011659	0.466768	0.99221	0.567132	0.097979	0.71892	0.447842	0.589423	1.94152	0.696384	0.508716	0.183368	0.807597	1.310118	1.684208	2.174044	0.588768	0.073416	1.99905	0.945821	0.845828	0.156481
12.81493147	1.593582	0.474875	1.295791	1.426668	0.577923	0.195924	0.47766	0.553912	0.398377	-0.310046	0.513807	0.763681	0.731412	-0.138049	0.170441	1.201065	0.068192	-0.311025	0.068844	0.311148	0.309842	-0.454496	0.223947	0.459826	-0.003324	0.739711	1.025477	0.727861	0.499857	0.975875	0.384923	0.379816	1.161741	-0.08156	0.495868	2.051766	0.38992	0.291033	0.727739	0.643747	1.517652	1.275047	2.562443	0.745013	-0.382004	2.763266	0.21529	0.337619	-0.083459
12.81444159	1.155166	0.664403	1.162746	0.778444	0.635967	-0.048902	0.541293	0.507971	0.759325	0.005802	0.587488	0.635392	0.383907	-0.003898	0.211068	0.917248	0.072301	-0.152611	0.209687	0.816586	0.73341	-0.031775	0.369364	0.232852	-0.325581	0.772176	0.35151	0.175471	0.543486	0.910021	0.341108	0.742984	1.079632	0.183374	0.824858	1.339716	0.473482	0.210853	0.894322	0.340582	1.356302	1.108645	1.382222	1.212903	-0.48994	3.068306	-0.46704	-0.137007	0.974558
12.81395283	0.492361	1.038514	0.624787	1.242499	0.6727	-0.138588	0.292577	0.569469	0.69668	0.668215	0.841832	1.096221	0.268374	0.378227	0.236188	0.658476	0.191072	0.424511	0.794883	0.615383	0.489592	0.137853	0.310608	0.293993	-0.192974	0.847642	0.371682	0.435128	1.064359	0.380738	0.402275	0.865304	0.663224	0.242686	1.02844	1.07996	0.220506	0.522432	0.718952	1.116171	0.69072	1.332203	-0.427062	1.124416	0.117481	1.795143	0.846216	-0.729827	0.964898
12.81346407	0.169739	0.928171	0.364631	1.188032	0.315453	0.071857	0.053382	0.586054	0.65781	0.827189	0.908954	1.506881	0.486891	0.187856	0.465235	0.338955	0.437599	0.210633	0.864341	0.460567	-0.047985	0.499184	0.020578	0.310362	0.200194	0.390174	0.594685	0.330352	0.884434	0.091173	0.396133	0.708624	0.388461	0.230473	0.731251	1.339263	0.570871	0.770861	0.359888	0.520597	0.527896	0.367546	-0.384287	0.460866	0.027294	0.926374	1.264784	-0.403609	0.851395
12.8129753	0.227474	0.304202	0.1577	0.682867	-0.172646	0.019661	0.252251	0.783799	0.552812	0.781302	0.802603	1.757044	0.761073	0.263299	0.515154	0.15613	0.336761	-0.287446	0.659106	0.390292	0.394279	0.45266	-0.199475	0.245662	0.995872	0.302627	1.048025	0.288539	0.982401	0.309966	0.323804	0.839328	0.386497	0.706474	0.491493	1.573054	0.635946	0.723239	0.207485	0.499641	0.284723	-0.512262	-0.074532	0.493072	0.400418	1.618652	0.158344	0.217462	1.058591
12.81248654	0.917746	0.141966	0.058477	0.714579	-0.47977	-0.108682	0.310546	0.762649	0.327488	0.838977	0.897037	1.832216	0.732014	0.292655	0.330571	-0.116427	-0.055824	-0.141854	0.412414	0.438052	0.918518	0.124457	0.045966	0.360341	0.768291	0.217517	1.753377	0.431235	0.962666	0.290081	0.600667	1.017227	0.28068	0.530293	-0.115788	1.693622	0.262	0.585338	0.427243	1.100247	0.205895	-0.478583	-0.681807	1.171805	-0.031801	1.453632	0.34113	-0.235671	0.306017
12.81199777	1.404553	0.098736	0.191097	0.983344	-0.462245	-0.323521	0.446579	0.878463	0.386476	0.618264	0.765755	1.644988	0.51075	0.032151	0.542883	0.25577	-0.218716	-0.663654	0.455266	0.41732	0.348199	-0.11281	-0.211301	0.647898	0.243134	0.098787	1.403099	0.841729	0.229823	0.406744	0.731035	0.676097	0.410876	0.227812	0.336664	1.550025	0.009503	0.546062	0.448534	0.762355	0.187663	-0.370471	-0.216964	1.343199	0.097319	0.145854	0.396549	-0.437277	0.205721
12.8115079	1.152616	0.471998	0.429938	1.138225	-0.400292	-0.486503	0.543454	1.286763	0.505989	0.444621	0.631253	1.032096	0.618438	0.075441	0.232292	0.451483	-0.329022	-0.830402	0.400327	1.002729	0.112811	0.017657	-0.25474	0.287458	0.173717	0.059081	1.272055	0.588407	0.430473	0.152304	0.59334	0.436887	0.631063	0.238764	0.599244	1.563803	0.048272	0.755192	0.050237	0.391549	0.323388	-0.76986	-0.668056	1.478746	0.407705	-0.743391	0.883508	0.417489	0.043038
12.81101913	0.509993	0.396975	0.32631	1.067189	0.151372	-0.267479	0.448426	0.556192	0.891468	0.095379	0.57623	0.760146	0.254312	0.108025	0.011204	0.20797	-0.563586	-0.375132	0.062942	0.937784	0.42881	-0.609501	-0.170062	0.035773	0.189425	0.129722	1.206447	-0.055608	0.219348	0.264679	0.246765	0.501538	0.365849	-0.257208	0.69273	1.394857	0.12658	0.964153	-0.014477	0.185211	-0.11525	-1.145283	-0.692796	1.240909	0.764846	-0.435151	0.794888	0.329833	0.155054
12.81053037	0.41997	0.214702	0.568744	1.638944	0.065565	0.196909	0.336466	-0.539696	0.893656	0.349155	0.220069	0.985637	0.556746	0.169881	0.307007	0.376101	-0.451398	-0.546525	-0.033917	0.806693	0.279129	-0.47549	-0.007325	0.114825	-0.462024	0.991191	0.72303	0.162998	-0.290718	0.29323	0.029814	0.693829	0.450259	0.134353	0.856154	1.427604	0.115928	0.347586	-0.307717	0.141889	0.047225	-0.214765	-1.503472	0.013485	0.352686	-0.620756	0.138786	0.668479	-0.516584
12.81004161	0.763425	0.631358	0.481924	0.923656	0.253775	0.140573	-0.048803	-0.0922	0.85058	0.515107	-0.255033	0.621131	0.890464	0.082165	0.317459	0.128613	-0.626944	-0.719358	-0.043547	0.613978	0.571473	0.249875	-0.2598	0.111097	-0.632836	0.980643	0.505048	-0.124659	0.368688	0.084033	0.092251	0.712436	0.4931	0.060489	0.586983	1.249013	0.276899	0.241512	-0.304856	-0.011588	0.278642	0.390533	-1.446293	-0.311782	0.090283	0.214356	0.074497	0.740216	-0.586313
12.80955284	1.032447	0.727985	0.29665	0.031234	0.267334	0.166496	-0.199546	0.524905	0.79149	-0.108842	-0.175055	0.792447	0.531556	-0.010702	0.267112	0.08506	-0.79304	-0.51735	0.108322	0.380229	0.556609	0.290142	-0.191453	0.189784	-0.828571	0.771291	0.353909	-0.071749	0.562328	0.180727	0.334457	0.395988	0.379726	-0.608639	0.768267	0.858963	0.608343	0.532102	-0.315352	0.115496	0.171056	-0.271021	-0.610433	0.864331	-0.111298	0.504523	-0.261572	0.226548	-1.267743
12.80906408	1.069475	0.485752	0.818294	0.537746	0.141282	-0.213733	-0.150529	-0.027618	0.637342	-0.411595	-0.384573	0.83724	0.203502	-0.11803	0.20957	0.543296	-0.766884	-0.661778	-0.034345	0.50549	0.549378	0.513912	-0.075201	0.448139	-0.995856	0.694485	0.131503	0.315957	0.791644	0.050286	0.290957	0.472749	0.529596	-0.503517	1.184139	1.133686	0.432326	0.277241	-0.110912	0.22567	0.749952	-0.167391	-1.623221	0.536725	-0.628457	1.472342	-1.064117	0.146036	-1.730429
12.80857531	0.433695	0.556682	0.690106	0.944776	0.146833	-0.006202	-0.172879	0.108544	0.23679	-0.929864	-0.772272	0.459006	0.189323	-0.018256	-0.013947	0.718959	-0.454699	-0.367492	-0.110987	0.262583	0.371534	0.727622	0.409298	0.946925	-0.080727	0.706449	-0.007792	0.24361	0.802291	0.217428	-0.07828	0.132399	0.675991	-0.109279	0.820343	0.902477	0.229816	0.347137	0.130042	-0.455613	0.48582	1.464814	-1.274326	0.624621	-0.969471	1.100108	-0.976237	-0.737869	-1.447255
12.80808544	0.231168	1.053358	0.46302	0.613043	0.044552	-0.017308	-0.08591	-0.074154	0.113793	-0.768654	-0.51178	-0.18122	-0.141256	0.452385	-0.189332	0.584517	-0.603024	-0.439484	0.255141	-0.468896	-0.257308	0.560029	0.950079	0.854986	1.160297	0.716573	0.001007	0.031303	0.656912	0.146843	-0.073527	0.228561	0.457578	0.728743	1.156376	0.77008	0.215657	0.516589	0.602986	-0.808774	0.233015	2.32928	-0.643753	-0.088199	-1.10191	-0.135038	-1.172991	-0.991284	-0.773004
12.80759667	0.623241	0.900799	0.57649	0.940411	-0.089552	-0.418422	0.181641	0.37576	0.259856	-0.039161	-0.287599	-0.346588	-0.085496	0.604376	-0.174648	0.787208	-0.670708	-1.128242	0.881151	-0.828185	-0.405482	0.159788	0.75781	0.499007	0.385657	0.910384	0.819454	-0.017385	0.729944	-0.053389	0.059783	0.073367	0.451254	0.576892	1.262779	0.693843	0.183	0.566149	0.645449	-0.10458	0.168558	0.858933	-1.05235	-0.026515	-0.923902	-1.900826	-0.422932	-0.592599	0.326866
12.80710791	0.498462	0.22741	0.696234	0.940068	-0.128543	-0.334032	0.082379	1.207127	0.469196	-0.080412	-0.120066	-0.168064	0.272241	0.42957	-0.329682	0.160119	-0.144434	-1.191494	0.9267	-0.613621	-0.115315	0.066471	0.161842	0.06955	0.093795	0.579574	0.912587	-0.450845	0.091249	0.39826	0.050483	-0.236691	0.349619	0.012815	0.943307	0.719463	-0.262852	0.404554	0.373736	0.513172	0.899029	-0.096861	-1.416238	0.424722	-0.012403	-2.028832	-0.661582	-1.353232	0.942767
12.80661915	0.187495	0.436559	0.975481	0.542075	-0.151708	-0.271213	0.139983	0.361914	0.493339	-0.911366	-0.234815	0.009332	0.373702	0.119066	-0.266153	-0.016556	-0.385167	-0.770334	0.513867	-0.542961	-0.07105	-0.267988	-0.408688	-0.002952	-0.1484	0.359684	0.844796	-0.791001	-0.555254	0.528631	-0.07834	-0.271954	0.473238	0.185687	0.153234	0.378887	-0.174092	0.308606	0.436037	0.138688	0.512409	-1.110158	-2.417239	0.358821	-0.148629	-1.659511	-0.473114	-1.873743	0.97571
12.80613038	0.024174	0.267087	0.598579	-0.734817	-0.094489	-0.252566	0.092648	-0.734061	0.234762	-0.981843	-0.672858	0.06376	0.159554	-0.0958	0.102784	0.438469	-0.820505	-0.415516	-0.022102	-0.399511	0.320617	-0.397222	0.15276	0.26266	-0.093908	0.749935	0.073588	-0.444337	-1.043625	0.315212	-0.206071	-0.518098	0.482164	0.692169	-0.415198	-0.109951	0.183352	0.312348	0.092056	-0.013235	0.558824	-0.96105	-0.951831	0.577466	-0.125705	-1.286688	-0.592992	-0.755466	0.487518
12.80564162	0.69815	0.132472	0.605245	-0.495923	0.14752	0.10533	0.145649	-1.425837	0.028329	-0.585298	-0.44439	0.302611	0.074866	-0.218578	0.078826	0.465709	-0.671696	0.150611	0.165361	0.122002	-0.382704	-0.774852	0.24099	-0.334983	-0.103066	0.470545	-0.06883	-0.235221	-0.732994	-0.280655	-0.106224	-0.445889	0.377407	0.228733	0.147891	0.118374	-0.091925	0.661566	-0.138052	-0.192278	0.415941	-1.029777	0.189651	0.575411	0.182341	-1.876879	-0.251109	-1.0727	-0.549854
12.80515174	1.418386	-0.252151	0.815685	0.063884	-0.261754	0.144261	0.306729	-1.457033	0.101432	-0.154951	-0.214726	-0.109194	0.288144	-0.18646	0.199541	-0.293215	-0.413493	0.690761	0.360891	0.445457	-0.938252	-0.710972	-0.356748	-0.539527	-0.699935	0.053994	0.360969	-0.113596	-0.288795	-0.372024	-0.034117	-0.356186	0.100869	-0.076405	0.397419	0.425001	-0.277433	0.222318	-0.347204	-0.110217	0.51825	-1.68388	-1.111084	0.583894	0.810831	-2.66824	0.467709	-1.64857	-0.205954
12.80466298	1.17622	-0.117657	0.563646	-0.574023	-0.613936	-0.017204	-0.159984	-0.575413	0.13683	-0.187592	-0.26203	-0.251959	0.517695	-0.047072	0.025314	-0.431085	-0.410488	0.119653	-0.118008	0.476587	-0.951712	-1.370061	-0.348158	-0.288912	-0.380405	0.055539	0.500698	0.078249	0.51367	0.355384	-0.294278	-0.342509	-0.057492	-1.046165	0.523671	0.369104	-0.028542	-0.461355	-0.4616	0.277316	0.235546	-1.680096	0.355137	0.552132	-0.320455	-2.653337	0.554355	-0.94141	-0.054102
12.80417422	0.26925	-0.323351	0.372555	-0.645881	-0.234254	-0.104453	0.173336	-0.08014	0.039831	-0.320559	-0.031099	0.139096	0.297313	-0.01967	0.03394	-0.339423	-0.54117	0.225954	-0.571515	0.29539	-1.303151	-1.368414	0.123721	-0.093226	0.503209	0.423945	0.48849	-0.058942	0.945663	0.419279	-0.225177	-0.25128	-0.252666	-0.794124	0.489857	-0.513373	0.02112	-0.439098	-0.335793	0.863156	-0.013733	-0.207969	1.691703	-0.200654	-0.805509	-2.408664	0.124317	-0.41819	0.028151
12.80368545	-0.293826	-0.407939	-0.067055	-0.05679	-0.407524	0.072643	0.256883	0.091219	0.037353	-0.299403	0.036355	0.560451	0.243043	-0.126768	0.073176	-0.453709	-0.50615	0.130413	-0.184133	0.222715	-1.039546	-1.071284	0.418907	0.046845	0.29324	0.732708	0.023253	-0.517998	0.44189	-0.180124	-0.06998	-0.542965	-0.241943	0.221071	0.282719	-0.489851	0.130642	-0.477202	-0.603399	0.064419	0.446793	0.42951	1.532351	-0.387711	-0.889418	-1.32447	-0.683902	-0.417805	-0.592503
12.80319669	0.295994	-0.775802	0.038746	0.667565	-0.32895	0.306624	0.258603	0.656494	-0.242186	0.019966	-0.102778	0.411302	-0.026605	-0.073603	-0.119316	-0.470171	-0.651578	0.879199	0.164713	0.137311	-0.656453	-0.359628	0.295542	0.090572	-0.419147	0.527875	-0.107372	-0.79391	-0.320877	0.023464	-0.017906	-0.752644	0.106942	0.878627	0.123229	0.223727	-0.279548	-0.49414	-0.55882	0.087031	0.341896	0.077157	0.951499	-1.123796	-1.260195	-1.293162	0.299252	0.239412	-1.157921
12.80270792	0.439864	-0.308117	-0.063761	0.352449	-0.826527	0.571321	0.148286	0.904289	-0.351201	0.107003	-0.207395	0.39618	0.041029	0.038419	-0.345331	-1.009794	-0.684555	0.764795	0.209559	-0.508813	-0.529533	0.18838	-0.066535	0.122829	-0.33041	0.351863	-0.009949	-0.939115	-0.80331	0.055803	-0.007417	-0.624852	0.520906	1.186041	0.073613	0.507294	-0.507673	-0.433711	-0.677451	-0.430037	0.076718	-0.331305	0.752677	-1.102031	-1.617871	-0.147727	0.53317	-0.205332	-1.534025
12.80221916	0.630946	-0.144507	-0.129817	0.384363	-1.047644	0.474933	-0.295513	0.958069	-0.159819	-0.187684	0.09234	0.329175	0.164815	0.222932	-0.410395	-1.35263	-0.785457	-0.661344	0.310371	-0.868824	-0.464748	0.601978	0.189191	0.172737	-0.427667	0.15862	-0.005232	-0.759509	-0.630557	-0.421435	-0.26522	-0.560318	0.559716	0.79968	0.468062	0.5046	-0.000905	-0.086774	-0.823994	-1.205008	0.287092	-1.473797	-0.050131	-0.274806	-1.070988	-0.188752	0.327427	-0.488292	-1.005295
12.80172928	0.34502	-0.918645	-0.478207	0.446556	-0.848818	0.100944	-0.443161	1.627192	-0.220281	-0.372887	-0.029693	0.312237	0.139705	0.194996	-0.336503	-0.632169	-0.543675	-1.090739	0.284616	-1.164476	-0.314467	0.102698	0.603764	0.054222	-0.765999	-0.049566	0.019931	-0.375397	-0.534533	-0.214222	-0.277951	-0.31723	0.155612	0.302797	0.60201	0.13642	0.412565	0.21086	-0.588594	-0.73087	-0.217154	0.122049	1.164934	0.405031	-0.635424	-1.600393	0.196	-0.943576	-0.387681
12.80124052	0.277787	-1.251329	-0.647489	0.644498	-0.740511	-0.139559	-0.290988	0.778718	-0.342218	-0.291334	0.122519	0.211587	0.222046	0.31097	0.112343	-0.070269	-0.470115	-0.876475	-0.040556	-0.870378	0.073302	-0.262737	0.547613	-0.079453	-0.598632	-0.201948	0.083736	-0.181418	-0.888526	0.033657	-0.604161	0.018499	-0.256132	-0.320663	-0.584522	0.073351	0.023373	0.435329	-0.386179	-0.809472	-1.010527	1.142712	1.718105	0.861744	-0.59638	-1.880599	0.092729	-0.594654	0.17446
12.80075176	0.187031	-0.888158	0.034065	1.033917	-0.833611	0.349726	0.032993	0.496173	-0.309604	-0.101142	0.006876	-0.162425	0.348195	0.163069	0.333029	0.533179	-0.613695	-0.931629	-0.004391	-0.371171	-0.362384	-0.007877	0.1808	0.04485	-0.682311	-0.182619	-0.334289	0.219628	-0.695163	0.851401	-0.825861	-0.135618	0.095267	-0.691399	-0.650838	-0.2253	-0.067086	0.223892	-0.9379	-0.958253	-0.745258	-0.492965	2.056921	1.020896	0.542007	-1.076034	0.296059	0.418253	1.007727
12.80026299	-0.18878	-0.47006	0.683209	0.660166	-0.663685	0.360061	-0.00879	1.000236	-0.122211	-0.267284	-0.540121	-0.245426	0.187783	-0.128322	0.093188	-0.017548	-0.452561	-1.234792	0.364962	-0.287445	-0.845754	0.223335	-0.274106	-0.011993	-0.900776	-0.227751	0.162152	0.398499	-0.471742	0.951275	-1.076072	-0.023361	0.127953	-0.726506	-0.00174	-0.479826	-0.060669	-0.204805	-0.917095	-0.740138	-0.500182	-1.143941	3.47703	0.580288	-0.051265	0.099646	0.167709	0.29695	-0.299574
12.79977423	-0.530436	-0.223911	0.751339	0.294493	-0.302446	-0.159309	-0.22314	0.599175	0.054845	-0.62218	-0.489701	0.067598	0.176833	-0.239781	-0.241667	-0.502	-0.402477	-1.062694	-0.225093	-0.644513	-1.043832	0.591435	-0.315398	0.207575	-0.274863	-0.500576	0.249855	-0.233567	-0.377604	0.150716	-0.979212	0.142889	0.038921	-0.060041	-0.535049	-0.635973	-0.39684	-0.381669	-0.79043	-0.643783	-0.532623	-0.123395	4.170164	0.318747	-0.333816	0.558934	0.492503	-0.027185	-0.571201
12.79928546	-0.607508	0.319685	0.765628	-0.197758	-0.375504	-0.452366	-0.500251	0.235028	-0.017657	-0.943736	-0.283609	0.326513	0.324464	-0.064861	-0.432481	-0.286892	-0.517229	-0.206432	-0.334267	-1.032873	-1.418971	0.422025	-0.410983	0.568036	-0.217026	-0.440144	-0.044511	-0.542576	-0.484202	-0.065481	-0.256131	0.699018	-0.359521	-0.211133	-0.826324	-0.56909	-0.512436	-0.298546	-0.676923	-1.063647	-1.424506	0.99199	0.193698	-0.278324	0.214487	-0.869271	0.535219	-0.04412	-0.295975
12.79879559	-0.197993	0.29079	0.371322	-0.055636	-0.662688	-0.533087	-0.606589	0.370103	-0.107644	-0.648962	-0.422727	0.471407	0.020663	-0.297247	-0.273773	-0.366406	-0.693497	-0.039906	-0.207123	-1.064922	-0.941803	-0.114195	-0.406553	0.166139	-0.062907	-0.921027	-0.312039	-0.548192	-0.750498	-0.443929	-0.068206	0.357414	-0.510844	-0.317088	-0.721336	-0.669416	-0.425468	-0.434182	-0.744911	-1.200552	-1.944329	0.781076	-0.176454	-0.019005	0.447972	-1.284255	0.288337	-0.495808	-0.106754
12.79830683	0.29396	0.196004	0.442544	-0.440852	-0.827531	-0.392848	-0.529249	-0.134306	-0.141487	-0.139217	-0.077481	-0.317015	-0.201759	-0.206377	-0.53336	-0.460716	-0.819149	-0.687099	-0.69469	-0.838865	-0.601361	-0.4786	-0.703765	-0.428112	0.077747	-1.03927	0.260653	-0.026594	-1.302935	0.071072	-0.261808	-0.594741	-0.380181	-0.832574	-1.143135	-0.344918	-0.703289	-0.402125	-0.182718	-1.078156	-1.85752	-0.394269	1.789554	-0.141168	0.067969	-2.71896	0.299259	-0.406586	-0.65677
12.79781806	0.87864	-0.31812	0.298051	-0.383468	-0.993952	-0.24947	-0.179528	-0.463541	-0.227092	0.050377	0.295987	-0.920873	-0.731054	-0.474152	-0.817305	-0.159264	-0.659636	-1.181517	-0.390525	-0.517195	-0.435428	-0.909877	-0.623638	-0.784786	-0.604204	-0.7078	0.627026	-0.556905	-2.053769	0.182267	-0.121078	-0.932647	-0.151409	-0.925793	-0.845765	-0.199875	-0.644511	-0.275551	-0.22388	-1.230124	-1.323129	-1.334416	1.918483	0.473571	-0.401782	-1.221945	0.134494	-0.58541	-0.216032
12.7973293	0.796697	-0.82034	0.136886	0.450214	-1.007792	0.014958	-0.161173	-0.588365	0.114252	0.242824	0.397371	-1.056851	-0.455292	-0.465808	-0.749177	0.203061	-0.676519	-1.263437	0.269989	-0.778116	-0.666767	-0.29179	-0.162881	-0.418216	-1.254404	-0.451283	0.681734	-1.285807	-1.404757	0.15956	-0.249089	-0.887767	0.060414	-0.345719	-0.568517	0.451858	-0.773718	-0.163105	-0.460167	-1.356037	-0.446507	-2.254805	1.666609	0.619371	-0.84461	0.089749	-0.752062	-1.305982	0.18649
12.79684053	0.726571	-0.791426	0.247171	0.048665	-0.706081	-0.045049	-0.02079	-0.924362	-0.036608	0.319557	0.390602	-0.674918	-0.107884	-0.247479	-0.565791	0.335832	-0.835653	-1.167081	0.243372	-0.692823	-0.785929	-0.302207	0.175338	-0.31984	-1.29916	-0.429592	0.046479	-1.33847	-1.23236	0.024527	-0.354806	-0.481185	0.10972	-0.191726	-0.426435	0.571953	-0.347788	0.203906	-0.327373	-1.803412	-0.195658	-3.492449	1.56459	-0.45229	-0.633644	1.392105	-1.131576	-1.278787	-0.078237
12.79635177	0.279227	-0.689083	0.490354	-0.633851	-0.632784	-0.204132	-0.154073	-0.935222	-0.403182	0.027387	-0.245611	-0.277766	-0.28181	-0.446694	-0.503114	0.127286	-0.412568	-1.059709	0.39339	-0.521806	-0.44554	-0.035181	-0.102355	-0.277743	-1.119424	-0.532528	-0.130103	-1.091395	-1.175007	-0.026115	-0.477056	-0.544486	0.019614	0.030291	-0.578008	-0.193276	-0.129638	0.555802	0.181632	-1.730449	-0.384494	-3.226049	0.799809	-1.12966	-0.367391	1.922006	-1.09955	-1.482855	-2.509689
12.79586189	0.586121	-0.602803	0.214911	-0.873182	-0.685914	-0.424671	-0.387349	0.264872	-0.554834	-0.422276	-0.161143	-0.769296	-0.418105	-0.333166	-0.421981	-0.687476	-0.439129	-1.604987	0.197466	-0.265904	-0.069422	0.043745	-0.152097	-0.082705	-1.170489	-0.559162	0.130154	-0.88155	-1.992829	-0.00095	-0.643901	-0.631715	-0.318986	0.055662	0.311277	-0.294413	-0.556973	0.546271	0.665926	-1.064437	-0.623005	-3.417619	1.52201	-1.066367	-0.245009	-0.087918	-0.829943	-1.816552	-3.682813
12.79537313	0.635723	-0.963749	0.139014	-1.210119	-1.088469	-0.550554	-0.635777	0.869482	-0.271555	-0.102003	0.32577	-0.914479	-0.22734	-0.202135	-0.177612	-0.982873	-1.018906	-1.977621	-0.190839	-0.70873	-0.131059	-0.667953	-0.55076	-0.133248	-0.738797	-0.233324	-0.236697	-1.060633	-1.534796	-0.25686	-0.563727	-0.340177	-0.560975	0.066797	0.507733	-0.140033	-0.620235	0.049042	0.271266	-0.195097	-0.317223	-3.447171	1.972949	-0.316752	0.563163	-0.824648	-0.430825	-1.469178	-3.429016
12.79488437	0.295928	-0.829041	0.204513	-1.383683	-0.97411	-0.541444	-0.910519	0.115519	-0.312828	-0.265118	0.256151	-0.619435	-0.296565	-0.032144	-0.18397	-0.997093	-1.331038	-1.326149	-0.162323	-0.955054	-0.283612	-0.796253	-0.600756	-0.356672	-0.730046	-0.696418	-0.178728	-0.923187	-1.161218	0.088358	-0.244513	0.011499	-0.660384	-0.37851	-0.523924	0.085671	-1.068487	-0.285776	-0.309593	-0.264461	-0.449236	-3.484118	0.325608	-0.142858	0.396006	-0.963562	-0.483429	-1.829309	-2.571186
12.7943956	0.152625	-0.641513	-0.01185	-0.634921	-1.138236	-0.322973	-0.95447	-0.62834	-0.341908	-0.63113	0.055123	-0.46984	-0.487984	-0.052042	-0.234679	-0.676422	-1.137251	-1.016432	-0.284279	-1.195179	-0.428138	-1.009782	-1.088344	-0.365599	-0.689071	-0.611677	-0.0561	-0.767941	-1.500334	-0.372388	-0.058969	0.015228	-0.660582	-0.649568	-0.779844	0.197051	-1.535627	-0.661791	-0.608468	-0.795274	-0.88506	-4.465947	-1.033449	0.028278	-1.010842	-0.793873	-0.64039	-1.636941	-2.205339
12.79390684	-0.540267	-0.767976	-0.669482	0.144137	-0.964186	-0.537683	-0.83835	-0.370861	-0.476508	-0.728226	0.466066	0.092521	-0.424817	-0.194095	-0.455913	-0.115459	-1.074298	-1.079151	-0.139917	-1.321765	-0.706817	-1.298969	-0.675378	-0.20841	-0.861261	-0.261716	-0.367492	-1.115033	-1.085518	-0.824578	-0.178553	-0.181586	-0.754247	-0.68126	-1.350005	0.543203	-1.406243	-1.23571	-0.690071	-1.113539	-0.637844	-5.286088	-0.750197	-0.376547	-1.671641	0.111241	-0.785796	-1.472733	-0.741716
12.79341807	-0.58101	-0.853859	-0.893013	0.253161	-0.709543	-0.610249	-0.77817	-0.233438	-0.206355	-0.846908	0.149623	-0.275753	-0.253678	-0.095897	-0.642608	-0.302268	-1.155617	-1.133238	-0.523347	-1.079484	-0.819837	-0.421868	-0.228475	-0.059171	-0.97567	0.192522	-0.983814	-1.16325	-1.233208	-0.461944	0.180629	-0.23082	-0.809414	-1.118899	-0.774851	-0.313756	-0.906114	-0.953477	-0.870594	-1.317092	-0.309522	-3.856419	0.049555	-1.617624	-0.206902	0.191779	-2.017517	-1.138556	-0.845991
12.79292931	-0.835616	-1.039033	-0.726504	-0.945717	-0.88834	-0.564481	-0.797826	-0.056224	-0.433104	-1.27539	-0.359964	-0.731317	-0.024846	-0.163784	-0.871022	-0.348774	-1.141707	-1.546377	-0.782592	-0.910642	-0.820507	-0.338935	-0.208738	0.009689	-1.540745	-0.341896	-0.577513	-0.713395	-0.511511	-0.014751	0.031744	-0.270326	-0.570879	-1.020175	-0.394874	-0.560159	-0.596987	-0.908012	-0.91834	-1.409651	-0.325077	-2.715677	-0.928063	-0.931374	0.388904	-0.435043	-2.236833	-0.990811	-0.534304
12.79243943	-0.977016	-1.228813	-0.373223	-1.24213	-0.999051	-0.69172	-0.70647	0.342445	-0.615468	-0.7495	-0.260571	-0.827356	0.10335	-0.444609	-0.79847	-0.78475	-1.083822	-1.99666	-0.599877	-1.140258	-0.511455	-0.71532	0.177155	-0.053213	-1.550142	-0.928575	-0.655517	-0.898072	0.062719	-0.024608	-0.297119	-0.588967	-0.608881	-0.900365	-1.008819	-0.882142	-0.551207	-0.678399	-0.825264	-0.822028	-1.047158	-1.116913	-0.436968	1.221022	0.721924	-0.875786	-1.527309	-0.145755	-0.59019
12.79195067	-0.396579	-0.729005	0.339384	-1.450696	-1.2748	-0.632667	-0.347365	-0.129278	-0.543307	-0.575613	-0.104898	-0.995114	-0.336066	-0.399219	-0.694133	-0.991256	-1.378201	-1.889126	-0.471183	-0.768641	-0.464762	-0.889559	0.027764	-0.032845	-1.062451	-0.861597	-0.279637	-1.342001	-0.419392	-0.756738	-0.41501	-0.671784	-0.664638	-1.054171	-0.960712	-0.839189	-0.691122	-0.423916	-0.659208	-0.337679	-1.268831	0.815796	0.418604	0.584658	1.821957	-1.808747	-1.278454	0.040603	-1.552219
12.79146191	-0.467054	-0.936566	0.233696	-0.850274	-1.531877	-0.465621	-0.126515	-0.951486	-0.736864	-0.254237	0.160592	-1.159669	-0.738009	-0.479507	-0.632116	-1.142521	-1.410591	-1.644145	-0.745669	-0.447144	-0.665674	-1.135355	-0.274481	0.124552	-0.769283	-0.570524	-0.094489	-1.240899	-1.527787	-1.500203	-0.3708	-0.220248	-1.042093	-1.577279	-0.603732	-0.490533	-0.64593	-0.464362	-0.901899	-0.232348	-2.063269	0.441291	-2.852102	-0.3891	1.429547	-2.504159	-1.382338	-0.250205	-2.000991
12.79097314	-0.855366	-0.602991	-0.342614	-0.464618	-1.383948	-0.686657	-0.361513	-1.058589	-0.831861	-0.102633	0.23695	-1.247376	-0.525775	-0.449258	-0.71532	-1.115939	-1.315613	-1.7636	-1.09658	-0.546237	-0.304296	-0.695012	-0.373402	0.038024	-0.898637	-0.513272	-0.451611	-1.067166	-1.428033	-1.570981	-0.169371	-0.241262	-1.068898	-0.898021	-0.70711	-0.742686	-0.550527	-0.734003	-1.016201	-0.291976	-1.899543	-0.377745	-3.441643	-1.523453	0.553083	-2.829466	-1.615337	-0.968697	-1.268163
12.79048438	-1.005275	-1.028791	-0.796624	0.010498	-1.552242	-0.38372	-0.582148	-0.45165	-0.98435	-0.568167	-0.098471	-0.776086	-0.056097	-0.411128	-0.775485	-0.826974	-0.978016	-1.905964	-0.854513	-0.755002	-0.007179	-0.354987	-0.252239	-0.547629	-1.329954	-1.079976	-0.719374	-0.662825	-1.399264	-1.637578	-0.219484	-0.315617	-0.934316	-0.716375	-1.161979	-0.868606	-0.862563	-1.077369	-0.880281	-1.27878	-1.543235	-0.304513	-1.442182	-2.368804	0.370773	-2.638268	-1.072058	-1.435695	-0.517973
12.78999561	-1.142629	-1.454595	-1.222613	0.289133	-1.505966	-0.633608	-0.777629	-0.726735	-1.019285	-0.4889	-0.615144	-0.341685	0.021653	-0.810915	-0.561586	-0.783928	-0.847019	-1.252006	-0.343249	-0.529248	-0.259325	-0.807534	-0.396241	-1.205234	-1.208558	-1.296351	-1.095789	-1.165134	-0.863018	-1.699251	-0.399935	-0.422663	-0.681288	-1.066113	-0.917473	-1.395569	-0.854133	-1.031453	-0.50443	-1.159038	-1.897247	-0.471745	-0.178792	-2.267762	-1.309641	-1.360224	0.366248	-1.375005	-0.049833
12.78950574	-0.69916	-1.13659	-1.175862	0.613773	-1.348276	-0.860837	-0.835464	-0.846282	-0.658965	-0.946562	-0.796817	-0.38871	0.291266	-0.75194	-0.777265	-0.917326	-0.955966	-1.182512	-0.781307	-0.100235	-0.489853	-0.984889	-0.03568	-0.909486	-1.447866	-1.062251	-1.341846	-1.286609	-0.793761	-1.355763	-0.166627	-0.976638	-0.470408	-1.122325	-0.992755	-1.355703	-0.434955	-0.616099	-0.613062	-0.827559	-1.491354	-0.351317	0.054025	-0.878199	-1.80936	-0.831857	0.122579	-1.442811	-0.333019
12.78901698	-0.238166	-0.819494	-0.795824	0.223799	-1.078298	-0.997455	-0.438782	-1.091504	-0.722177	-1.319921	-0.631398	-0.032307	0.052294	-0.651864	-0.485669	-0.533257	-0.821543	-2.758846	-1.092893	-0.749281	-0.22782	-1.130113	-0.076514	-0.944275	-1.072015	-0.853707	-1.394515	-1.449736	-0.725631	-1.170022	0.076433	-0.860467	-0.600094	-1.589718	-1.150424	-1.455455	-0.429488	-0.796485	-0.41029	-0.771307	-1.079014	-2.283218	-0.690596	-0.28355	-0.749148	-1.689296	-0.562275	-1.801399	-0.277468
12.78852821	-0.411889	-1.318249	-1.22712	-0.693351	-1.04935	-1.035702	-0.03338	-1.337029	-0.944468	-0.551746	-0.367016	-0.583326	-0.223398	-0.669914	-0.55713	-1.003566	-0.791172	-3.075314	-0.565289	-1.456251	-0.602194	-1.072579	0.133116	-1.189871	-1.260945	-1.22542	-1.331376	-1.140776	-0.952017	-1.399889	0.138355	-0.942363	-0.950998	-1.758732	-0.542445	-1.062981	-0.557001	-0.610814	-0.415453	-0.918545	-0.654831	-2.358876	-0.212903	-0.493866	-1.496011	-1.772938	-1.109593	-2.305697	-0.913466
12.78803945	-0.771814	-1.183442	-1.695628	-1.016158	-1.250862	-0.710136	-0.101504	-1.037229	-0.794285	-0.782319	-0.243548	-1.135002	-0.664314	-0.461495	-1.064572	-1.049055	-1.133921	-2.344913	-0.773083	-1.664013	-1.250668	-1.146586	0.143379	-1.286896	-1.787478	-1.07173	-1.889622	-0.712984	-1.553343	-1.705458	0.21784	-1.016992	-1.277327	-1.472208	-0.645514	-0.715379	-0.965429	-0.740263	-0.840997	-0.493456	-1.472287	-0.87309	0.726698	-0.331069	-3.243245	-2.045975	-1.884797	-2.013153	-1.076721
12.78755068	-0.836344	-0.458956	-1.648616	0.142486	-1.047735	-0.768521	-0.433774	-0.856299	-0.83595	-1.309601	-0.6477	-0.856897	-1.250032	-0.566649	-0.928677	-1.303346	-1.377299	-1.999983	-0.721759	-1.170236	-1.483576	-1.258606	-0.393065	-0.961642	-1.594488	-1.182488	-1.995999	-1.213746	-1.44627	-0.728264	0.078569	-0.873742	-0.988851	-1.536001	-0.797011	-1.080759	-1.055454	-1.269281	-0.373202	-0.76144	-1.896245	-2.17796	-1.918273	-0.514728	-3.998937	-2.573241	-0.897703	-1.29561	-1.054752
12.78706192	-1.279512	0.03617	-1.542813	1.020027	-1.286349	-0.577028	-0.429835	-0.413417	-0.784959	-1.192098	-0.650871	-1.048829	-1.299543	-0.529258	-0.903547	-1.205117	-1.158472	-1.553661	-0.223425	-0.668754	-1.131267	-2.11709	-0.551031	-0.618873	-1.59664	-1.783988	-1.311478	-1.594025	-1.823234	0.434055	-0.409231	-0.529791	-0.705751	-1.540907	-1.025817	-1.469965	-1.148006	-1.126765	-0.614103	-0.521277	-1.38573	-2.26323	-4.431427	-0.394283	-3.139299	-2.711909	-0.184129	-1.547595	-1.988967
12.78657204	-1.66546	-0.210766	-1.396366	0.94069	-1.937693	0.032985	-0.438016	-0.469229	-0.905752	-1.189053	-0.682214	-0.784048	-1.191634	-0.483014	-0.862454	-1.21477	-1.045361	-1.752072	-0.637867	-0.639851	-0.841592	-1.539521	-0.58766	-0.713339	-1.204295	-1.863566	-1.100439	-1.895941	-1.254341	0.382469	-0.179535	-0.485985	-0.535243	-1.415739	-1.643197	-1.666596	-1.39237	-1.108228	-0.9198	-0.135892	-1.671576	-0.945277	-3.439716	-0.574333	-1.963561	-2.449761	-0.476852	-2.165057	-2.566843
12.78608328	-1.747451	-0.308377	-1.243375	0.540466	-2.099458	0.006297	-0.309674	-0.707389	-1.05731	-0.732381	-0.973401	-1.000204	-1.147451	-0.463383	-0.727252	-1.363388	-1.065904	-1.495131	-0.232987	-0.670942	-0.910034	-1.075233	-0.697115	-0.922549	-0.799663	-1.348122	-1.46095	-1.282086	-0.473117	0.049825	0.012661	-1.005216	-0.760771	-1.063523	-1.828989	-1.507827	-1.326726	-0.910292	-0.711029	-0.424227	-2.153909	-0.753814	-2.602207	-1.301635	-0.447449	-1.398093	-0.594244	-2.454783	-2.750252
12.78559452	-1.806555	-0.202999	-1.098433	0.060898	-2.37759	-0.854244	-0.236543	-1.182718	-0.860511	-0.942609	-0.622598	-1.078165	-0.961151	-0.464215	-0.86633	-1.945624	-1.230861	-1.114071	0.258368	-0.441209	-1.010313	-1.354117	-1.294386	-0.794439	-0.69507	-1.192975	-1.624771	-0.72316	-0.518476	0.008196	-0.556074	-1.015433	-0.857526	-0.947998	-1.051527	-1.704657	-1.071917	-0.415596	-0.440491	-0.073168	-2.604299	-2.353606	-2.902538	-1.057311	0.590628	-1.040678	-1.692894	-2.455549	-3.47001
12.78510575	-1.908313	-0.597199	-0.905436	-0.309586	-2.365001	-0.705773	-0.303875	-2.080045	-0.720861	-1.075152	-0.631982	-0.624057	-0.357097	-0.739408	-1.003264	-1.655883	-1.323325	-1.253531	-0.397578	-0.701408	-1.132574	-1.580225	-1.439272	-1.133098	-0.561986	-1.587276	-1.711225	-0.528772	-1.391164	-0.509193	-0.992444	-0.869028	-0.957318	-1.146649	-0.475759	-1.477189	-0.991216	-0.496712	-0.441083	-0.118856	-2.584454	-1.995275	-1.743427	-1.4221	0.135947	-0.269324	-2.435772	-3.186139	-3.44357
12.78461699	-1.207618	-1.480096	-0.697728	-0.461464	-2.254716	-0.604805	-0.231944	-2.45032	-0.507717	-1.029701	-0.603548	-0.655308	-0.491258	-0.59579	-0.710442	-1.61513	-1.12812	-0.99354	-1.145423	-1.038563	-1.052097	-1.735699	-1.108205	-1.430187	-1.310178	-1.676598	-2.091444	-1.02332	-1.459588	-1.339095	-0.704664	-1.036831	-1.069756	-1.623955	-0.843288	-0.862175	-1.249357	-0.596096	-0.717804	-0.660971	-1.54397	-2.039536	-0.971563	-1.054212	0.37927	-0.499603	-2.202308	-2.550814	-2.744011
12.78412822	-0.618782	-1.846872	-1.104523	-0.709826	-1.682077	-0.853822	-0.710609	-2.682397	-0.858325	-1.196645	-0.25153	-0.601918	-0.598016	-0.325925	-0.578684	-1.308395	-0.988058	-0.391368	-0.952837	-1.217516	-0.894564	-1.74957	-1.081327	-1.735639	-2.219522	-1.696575	-2.464804	-1.423044	-1.446178	-1.672363	-0.808155	-0.609685	-0.877852	-1.043868	-1.519235	-0.826751	-1.471422	-0.87181	-0.851569	-1.135632	-1.848677	-2.55296	-2.253893	-0.442723	-1.041794	-1.292445	-2.116373	-1.324344	-1.555457
12.78363946	-0.819283	-0.685222	-0.619469	-0.554589	-1.872547	-0.997855	-0.904648	-1.996167	-1.549541	-1.086768	0.154056	-0.685792	-0.586241	-0.759292	-0.906514	-0.846408	-1.076782	-0.588106	-0.990667	-1.278088	-1.146437	-1.422301	-1.026098	-1.623568	-1.934709	-1.464693	-2.12047	-1.589927	-0.235986	-1.443146	-0.507479	-0.358696	-0.864132	-0.730554	-1.354534	-0.869569	-1.513476	-1.018057	-1.067149	-1.614063	-2.364075	-2.605374	-2.257155	-0.955902	-2.332542	-1.615314	-1.237058	-1.725183	-0.530073
12.78314959	-0.575226	-0.531793	-0.543819	-0.196626	-1.775213	-0.962173	-0.912088	-0.551902	-1.472607	-1.186372	0.275534	-1.242908	-0.514581	-0.960361	-1.117653	-0.867743	-1.280078	-1.127631	-0.851916	-1.255717	-1.022724	-0.30935	-1.701592	-1.144414	-0.806813	-1.330868	-2.183936	-1.00439	-0.776703	-1.062406	-0.249241	-0.730837	-1.033269	-0.886631	-1.191494	-1.167799	-1.373384	-1.696456	-1.208696	-2.102904	-3.461951	-1.48666	-2.385155	-1.392009	-2.202029	-2.178885	-0.514173	-3.079069	-0.813768
12.78266082	-0.006382	-0.602229	-0.881997	-0.838987	-1.354323	-0.639417	-1.121527	-0.199431	-1.271341	-1.132563	0.058547	-1.35972	-0.313947	-0.88661	-1.024528	-1.05988	-1.467347	-1.69242	-1.512343	-1.280079	-0.730666	0.054822	-2.17609	-1.169455	-0.643254	-1.78322	-1.712562	-0.414408	-1.20358	-0.472046	-0.327225	-1.222658	-0.916768	-0.983721	-0.98269	-1.730715	-1.132068	-1.722724	-0.897587	-1.465892	-3.252433	-0.46485	-2.134226	-1.854634	-1.199568	-2.13722	-0.731879	-3.706607	-3.057894
12.78217206	-0.160875	-0.587645	-0.66095	-1.657082	-1.826652	-0.652352	-1.132405	-0.706716	-0.7922	-1.317334	-0.157847	-1.000498	-0.476765	-0.687067	-1.004356	-1.174324	-1.344256	-1.442952	-1.826482	-1.369029	-1.061058	-0.432058	-2.131904	-1.311019	-1.077326	-1.840216	-0.801671	-0.785889	-0.94962	-0.790695	-0.277424	-1.698599	-0.79238	-0.438292	-1.231619	-1.437337	-0.995557	-1.377732	-0.626859	-1.367601	-2.127085	-1.069956	-1.769248	-1.820262	-1.452703	-2.288904	-1.294195	-2.665385	-2.120874
12.78168329	-0.93158	-0.828297	-0.753347	-1.489279	-1.706025	-0.984745	-0.975749	-0.731712	-0.64582	-1.806364	-0.201721	-1.073416	-1.039316	-0.585452	-1.08796	-0.92439	-1.302592	-1.75486	-0.889159	-1.701075	-1.646729	-1.182103	-1.993625	-1.40689	-1.917109	-1.427523	-0.295249	-0.891712	-1.523884	-0.799314	-0.339305	-1.610839	-0.647328	-0.405859	-1.649691	-1.419603	-1.54378	-1.212937	-0.850486	-0.973601	-2.125904	-1.667526	-2.955165	-1.750632	-1.164515	-2.840833	-0.762395	-2.180609	-1.303198
12.78119453	-1.063036	-0.817211	-0.611087	-2.353203	-1.749029	-1.321664	-1.254606	-1.185253	-0.926967	-1.821886	-0.21952	-1.689551	-0.943515	-0.760716	-0.929689	-1.292247	-1.076948	-1.834071	-0.644085	-1.972978	-1.412389	-2.069853	-1.681732	-1.40266	-2.65611	-1.194162	-1.101703	-1.434982	-1.310554	-0.759252	-0.666184	-1.248737	-1.096214	-0.709754	-1.387196	-1.596149	-1.532807	-0.998542	-0.8259	-1.169617	-2.061455	-2.026768	-3.88251	-1.292427	-1.263953	-2.300605	-1.172693	-2.170499	-1.601918
12.78070577	-0.632837	-0.733082	-1.058709	-1.983317	-2.023365	-1.349561	-1.665252	-1.173266	-1.382344	-1.670556	-0.507427	-1.781524	-0.653227	-0.675359	-0.747627	-1.895709	-0.812931	-1.29942	-0.787231	-1.986605	-0.986061	-1.682947	-1.661227	-1.062993	-2.614535	-1.124757	-1.252959	-0.988055	-1.507044	-0.667512	-0.925526	-1.073582	-1.150758	-0.779543	-1.682475	-1.405806	-1.557351	-0.501077	-0.721983	-0.536286	-1.272942	-0.939178	-1.738268	-1.295228	-1.706442	-1.38135	-1.009623	-1.836894	-0.533081
12.78021589	-0.731951	-1.112298	-1.316042	-0.942784	-2.162551	-1.493937	-1.777633	-1.449242	-1.491098	-1.426885	-0.576065	-1.389349	-0.803074	-0.906055	-1.008936	-2.167784	-0.906664	-0.934118	-1.182817	-1.570093	-1.279431	-1.417357	-1.619353	-1.085414	-1.683912	-1.305676	-0.930068	-0.605078	-1.987938	-0.784385	-1.066009	-1.104723	-0.417131	-0.59394	-1.111436	-1.09875	-1.784171	-0.660468	-0.604927	-0.801292	-0.42827	-0.928518	-1.90277	-1.420937	-1.238859	-0.862105	-0.815531	-2.476851	0.235103
12.77972713	-0.79273	-2.026176	-1.494602	0.056781	-2.070247	-1.52654	-1.381015	-1.458782	-1.284162	-0.685576	-0.706537	-1.474918	-1.087693	-1.233524	-1.11235	-2.621039	-0.895135	-1.544579	-0.949905	-1.923559	-1.726342	-1.284339	-1.903195	-1.129032	-1.062016	-1.137342	-1.006257	-1.253335	-1.884903	-0.715754	-0.958581	-1.137405	-0.32368	-0.95017	-0.946271	-0.708253	-1.262549	-1.065741	-0.460893	-1.30951	-1.289152	-1.226287	-0.716935	-1.623248	-0.789725	0.142534	-1.370266	-2.065308	0.494892
12.77923836	-0.530437	-1.759556	-1.530514	0.143839	-2.345706	-1.279525	-1.188431	-1.683126	-1.535854	-0.963204	-0.902835	-1.137717	-0.9626	-1.355805	-1.011481	-2.261524	-1.019651	-2.268825	-0.57674	-2.288153	-1.891319	-1.118811	-1.492371	-1.200715	-0.722237	-0.939144	-0.692658	-1.463218	-1.545574	-0.63819	-1.03758	-1.221492	-0.918035	-1.407985	-1.318694	-1.278525	-0.800234	-1.148278	-0.847145	-1.156883	-2.040836	-1.97729	-2.076176	-2.117306	-1.560586	0.022842	-1.727937	-0.829681	0.497142
12.7787496	-0.836813	-1.070526	-1.089316	-1.505324	-2.823102	-1.232784	-1.110829	-1.31957	-1.263955	-0.938246	-1.117066	-0.998097	-1.143807	-1.257988	-0.847892	-1.905537	-1.344567	-1.468715	-0.219497	-1.412857	-1.679936	-1.605228	-1.523588	-0.922825	-0.252689	-0.998413	-0.174921	-1.723264	-0.80253	-0.604576	-1.133306	-1.255431	-1.208392	-1.148231	-1.095983	-1.325681	-0.773669	-1.044799	-0.972646	-1.612151	-1.834593	-2.528852	-1.063358	-2.017657	-1.572399	-0.964233	-1.259489	-1.099953	-0.012852
12.77826083	-1.244735	-1.117408	-1.069423	-2.022728	-2.758648	-1.091719	-1.310007	-0.865425	-1.009909	-1.090852	-1.495278	-0.950543	-1.474233	-1.047798	-0.778943	-1.590566	-1.34905	-1.591654	-0.174397	-1.08981	-1.060623	-1.839808	-1.532209	-0.762839	-0.609731	-0.913613	-0.360679	-1.705668	0.222543	-0.919861	-1.163031	-0.963805	-1.187922	-0.929033	-1.037502	-0.672833	-1.095845	-1.572777	-1.29176	-1.398458	-1.551528	-1.749661	0.944332	-2.408018	-1.982269	-0.34609	-0.762858	-1.342175	-0.918955
12.77777207	-1.131041	-0.834572	-1.086389	-1.308325	-2.090793	-1.029982	-1.395929	-1.247724	-0.870976	-1.191617	-1.629017	-0.759756	-1.506858	-1.008513	-0.877901	-1.20325	-0.966006	-1.316082	-0.638853	-1.209982	-0.853441	-1.531377	-1.622527	-0.797954	-0.989342	-1.104541	-0.599157	-1.75702	0.212525	-0.7453	-1.025394	-1.028042	-1.035968	-0.383661	-0.794063	-0.907446	-1.221771	-1.378835	-1.241262	-0.93895	-1.969826	-1.026111	0.361459	-3.179422	-2.361472	-0.622924	-1.051554	-1.477607	-2.353606
12.7772822	-1.209333	-0.591048	-0.577929	-1.415491	-1.917579	-1.129916	-1.194349	-1.512475	-0.914155	-1.222008	-1.204361	-1.242404	-1.443809	-1.204276	-0.981208	-1.230872	-0.958281	-1.229088	-0.709703	-0.84324	-0.358162	-1.275506	-1.744809	-0.797713	-0.93809	-1.307777	-0.670741	-2.473484	-0.262257	-0.650661	-0.858696	-1.170874	-1.205359	0.278442	-1.067044	-1.10438	-0.848986	-0.844843	-1.123548	-1.7504	-1.324779	-1.194625	-2.351649	-3.012332	-1.718682	0.610435	-2.277845	-0.934581	-2.335941
12.77679343	-1.286286	-0.804054	-0.701311	-1.443409	-2.168306	-1.084662	-0.939231	-1.898678	-0.998597	-1.569102	-0.999672	-1.238826	-1.1224	-1.172459	-1.043661	-1.54786	-0.944313	-2.824763	-0.512964	-0.919181	-1.068494	-1.453861	-1.171484	-0.973584	-1.614273	-1.497856	-0.705264	-2.225001	-0.336467	-1.210489	-1.106988	-1.306574	-1.229222	-0.077249	-1.14503	-1.65596	-1.294976	-1.126412	-1.398008	-2.318686	-1.068758	-1.584337	-3.851253	-2.289877	-1.93341	0.269004	-2.518146	-1.182443	-2.585556
12.77630467	-1.548308	-0.824919	-1.368165	-1.475199	-1.829968	-1.096004	-0.883206	-2.301353	-0.907166	-1.840779	-1.053722	-1.196567	-0.692457	-1.154767	-1.159844	-1.553804	-0.994516	-3.242094	-0.975535	-1.066837	-1.321988	-1.449115	-1.316245	-0.795512	-2.026678	-1.474303	-0.723136	-2.140258	-0.662843	-1.089817	-1.126072	-1.389564	-1.001533	-0.728862	-1.175767	-1.662116	-1.707385	-1.029013	-1.276734	-1.923487	-1.164273	-0.270921	-1.122928	-1.820214	-2.691924	-0.965016	-2.332805	-1.896477	-2.82885
12.7758159	-1.224621	-1.027797	-1.906752	-1.919706	-2.153766	-0.799808	-0.70619	-2.479504	-1.359989	-2.034151	-1.139782	-1.307982	-0.678988	-1.122426	-0.753934	-1.847476	-1.203887	-2.707435	-0.948583	-0.796473	-0.811771	-1.425374	-1.486463	-0.847291	-1.405421	-1.967877	-1.433141	-1.774697	-1.605428	-1.262556	-0.957325	-1.484404	-1.275666	-0.606191	-0.998497	-0.862685	-1.786497	-0.891469	-1.092368	-1.497405	-1.321272	-0.140818	0.150695	-1.7852	-3.265465	-1.685559	-2.166991	-1.080221	-2.48941
12.77532714	-0.941404	-0.886832	-1.777763	-1.70837	-2.803729	-0.642785	-0.676827	-2.413633	-1.577997	-2.493151	-1.382714	-1.079599	-0.992237	-1.000534	-0.851015	-1.582279	-1.121786	-2.574384	-0.714339	-0.353616	-1.167161	-1.13057	-1.420036	-0.886621	-1.36526	-2.045	-1.307165	-1.424459	-1.761748	-1.391424	-1.384948	-1.78117	-1.337524	-1.055762	-0.589805	-1.46869	-2.022278	-1.00362	-1.269324	-1.508482	-1.926781	-0.653099	-1.063484	-1.378871	-1.857155	-3.326679	-1.832563	-1.29382	-0.911464
12.77483837	-0.903799	-0.142227	-1.116828	-1.246575	-3.130098	-0.982477	-1.039251	-1.37034	-1.516695	-2.289818	-1.476074	-0.853152	-0.847384	-1.263144	-1.112448	-0.610497	-1.083657	-2.724172	-0.63069	-1.113155	-1.471314	-0.768154	-1.417545	-1.084922	-1.988939	-1.667459	-1.204577	-1.63479	-1.443525	-1.286466	-1.468438	-1.554517	-0.926302	-1.458714	-1.643829	-2.327426	-2.280517	-1.17472	-1.315676	-1.287808	-1.340757	-1.426412	-2.414516	-1.868865	-1.565176	-2.70703	-2.303107	-2.363075	0.309701
12.77434961	-1.473087	0.214403	-0.791368	-0.927163	-2.78267	-0.945545	-1.299321	-1.549994	-1.621359	-1.994272	-1.373085	-0.64934	-0.957969	-1.36445	-0.986651	-1.109735	-1.073314	-2.523929	-0.699364	-1.938956	-1.483062	-0.985807	-0.876744	-0.958662	-2.080669	-1.635046	-1.401259	-1.492938	-1.560451	-1.066548	-1.103258	-1.278411	-1.316909	-1.230326	-1.804151	-1.380371	-2.32642	-1.372852	-1.601555	-1.093297	-1.15825	-1.36743	-1.466224	-2.898046	-1.753691	-1.247422	-2.5872	-1.601911	-0.451588
12.77385974	-2.35723	0.161015	-1.074588	-1.472239	-2.23988	-0.903914	-1.061306	-1.812011	-1.577907	-1.804424	-1.423472	-0.489306	-0.789318	-1.295066	-1.143705	-1.058139	-1.254701	-1.952937	-1.236978	-2.32166	-1.59867	-1.631538	-0.861417	-1.069286	-2.038756	-1.530238	-1.375964	-1.698293	-2.279709	-0.801441	-0.766122	-1.411742	-1.297912	-1.037972	-1.687828	-1.279104	-2.161576	-1.329962	-1.400645	-1.47056	-2.052259	-1.705242	-0.120078	-2.876556	-2.448679	-1.585035	-2.860527	-1.613108	-1.554758
12.77337097	-2.407916	-0.290325	-1.399663	-2.019222	-2.115882	-1.140058	-0.980061	-1.312941	-1.561356	-1.854073	-1.575959	-1.107118	-0.642314	-1.11613	-1.084668	-0.967134	-1.276132	-1.512526	-1.866089	-1.997317	-2.064459	-2.26389	-1.609599	-1.325885	-1.910678	-1.675015	-0.863567	-2.338405	-3.084352	-1.207463	-0.805633	-1.678406	-0.723914	-1.146184	-1.716394	-1.840254	-2.076334	-1.287952	-1.202459	-2.155315	-3.054308	-1.155945	-0.268424	-1.814486	-2.028147	-2.401429	-3.144006	-2.392334	-1.435008
12.77288221	-2.535731	-0.708259	-1.202853	-1.536378	-2.444595	-0.906037	-1.018944	-1.292152	-1.236918	-1.586271	-1.413539	-1.379465	-0.844523	-1.024867	-0.974655	-0.913439	-1.429121	-1.629911	-1.567488	-1.304834	-2.26129	-2.000519	-1.689785	-1.163573	-1.832723	-2.228297	-1.07759	-2.453739	-2.434049	-1.522824	-0.822966	-1.799004	-0.869399	-1.205134	-1.363521	-1.765283	-1.899475	-1.560132	-1.25273	-2.834627	-2.287858	-1.159426	-1.217183	-2.330647	-0.956961	-1.783599	-2.780099	-2.289696	-0.82365
12.77239344	-2.504478	-0.983272	-0.984111	-1.354043	-1.915819	-0.866071	-1.002055	-2.015947	-1.435787	-1.547497	-1.193747	-1.2318	-1.182231	-1.186456	-1.220892	-0.932339	-1.677593	-1.179217	-1.292766	-1.027618	-2.062373	-1.821314	-1.701346	-0.963776	-2.336527	-1.965954	-0.77575	-2.221114	-2.413429	-1.229414	-0.794186	-1.66113	-1.200889	-1.131793	-1.082126	-1.774644	-1.782636	-1.995556	-1.052909	-2.602172	-0.766076	-0.058836	-3.405852	-2.55757	-0.893119	-1.06045	-2.534783	-2.603218	-2.188067
12.77190468	-1.971511	-0.902621	-1.054615	-1.502484	-2.128108	-0.991424	-1.209307	-2.499422	-1.573499	-1.239433	-1.399502	-1.489617	-1.327935	-1.489097	-1.237805	-0.99015	-1.764197	-0.934637	-1.356216	-0.826777	-1.908337	-1.523394	-1.52828	-1.367387	-3.256854	-1.991465	-1.250406	-1.902608	-1.946988	-1.24375	-0.703486	-2.088326	-1.221355	-1.135526	-1.644749	-1.517879	-1.409845	-2.142381	-1.132345	-2.450304	-0.94426	-0.452443	-3.713999	-2.041286	-1.284312	-0.423004	-1.792207	-2.357522	-3.671543
12.77141592	-1.488125	-0.550263	-0.99597	-1.294381	-2.381771	-1.433989	-1.353602	-2.413775	-1.643013	-1.544481	-1.19229	-1.533086	-1.834296	-1.500319	-0.957769	-0.981197	-1.485486	-1.268333	-1.508552	-1.664104	-2.087145	-1.897781	-1.395571	-1.397363	-3.297122	-1.741829	-1.67143	-2.71378	-1.334836	-2.059209	-0.81272	-2.076853	-1.453418	-1.126685	-1.775112	-1.570093	-1.702489	-2.039961	-1.341949	-2.906122	-1.493513	-1.347207	-2.275464	-1.889337	-2.168554	-0.957176	-1.645772	-2.502329	-3.345877
12.77092604	-1.5464	-0.147507	-1.114131	-1.823268	-2.434395	-1.460589	-1.21736	-1.802605	-1.371136	-1.914535	-1.087027	-1.629743	-2.287534	-1.456183	-0.702158	-1.013076	-1.087556	-1.810099	-1.814971	-1.96285	-1.690317	-2.53927	-1.744946	-1.304253	-2.986413	-1.861921	-1.4	-3.120585	-2.139751	-2.141808	-1.00494	-2.131695	-1.180744	-1.381048	-1.193307	-1.670572	-1.809589	-1.766245	-1.095443	-2.792649	-1.934949	-0.446893	-3.818324	-1.97675	-2.602979	-1.126015	-1.146423	-2.603328	-2.100165
12.77043728	-1.16612	-0.958934	-1.050024	-1.777064	-2.473317	-1.339779	-0.850193	-1.811059	-1.56408	-2.142543	-1.241516	-1.949309	-1.857663	-1.092839	-0.717448	-1.368064	-1.283212	-1.712698	-1.809425	-1.987895	-1.48846	-1.930372	-1.636571	-1.419332	-2.442212	-2.118396	-1.499161	-2.650981	-2.927539	-1.967876	-1.222118	-2.011944	-0.944859	-1.580314	-1.198637	-1.068667	-1.487686	-1.614403	-1.127537	-2.633971	-2.45008	1.038126	-3.719919	-2.470403	-2.336787	-2.24883	-1.694468	-2.354436	-3.021077
12.76994851	-0.973359	-1.422623	-1.455309	-1.634382	-2.357532	-0.72996	-0.480498	-1.887576	-1.619607	-2.377283	-1.313825	-2.129584	-1.24684	-0.694696	-0.84692	-1.770723	-1.472766	-1.562916	-1.605736	-1.315588	-1.519774	-2.187959	-1.351472	-1.122158	-2.602338	-2.368166	-0.758745	-2.292655	-2.170798	-2.126651	-1.255364	-1.751717	-0.780035	-1.765575	-1.42203	-1.321065	-2.06544	-1.504239	-0.769375	-2.008191	-2.187331	-0.205455	-2.631532	-2.56389	-2.359938	-2.6487	-2.148716	-2.403695	-4.546975
12.76945975	-1.471603	-1.250714	-1.500629	-1.20799	-2.306479	-0.856215	-0.599517	-1.200593	-1.207305	-1.822387	-1.425378	-1.880024	-1.375355	-0.472742	-1.11728	-1.760317	-1.272962	-1.462248	-1.250842	-1.073127	-1.350361	-2.924903	-1.249239	-1.211724	-2.506365	-2.72753	-0.471031	-1.901719	-1.941414	-2.560319	-1.272726	-2.110896	-1.295724	-1.94385	-1.612016	-2.030189	-1.901676	-1.309724	-1.438063	-1.967977	-2.578444	-1.793212	-2.663335	-1.976045	-2.03269	-1.091152	-2.85467	-2.648888	-4.370076
12.76897098	-1.931313	-1.468391	-1.741667	-1.796163	-2.464928	-1.057264	-0.5721	-1.407822	-0.832071	-1.830593	-1.280767	-1.566748	-0.897572	-0.630121	-1.290017	-1.278653	-1.083763	-1.278028	-1.132405	-2.017209	-1.384995	-3.183033	-1.68181	-1.251207	-2.203472	-2.670179	-1.402574	-1.788132	-1.757181	-2.423398	-1.161327	-2.213023	-1.501733	-1.643431	-1.584751	-2.101222	-1.850318	-1.192958	-1.73681	-2.263329	-2.340837	-2.039651	-3.283181	-1.125705	-2.346698	-1.677702	-2.937239	-3.162618	-2.618149
12.76848222	-2.449182	-2.233735	-1.763811	-2.826712	-2.572774	-0.974114	-0.942773	-1.66385	-0.734039	-1.879403	-1.485685	-1.279848	-0.825344	-0.604795	-1.197076	-1.360306	-1.300402	-1.913424	-1.619743	-1.88444	-1.565402	-2.673397	-2.327863	-1.460031	-1.721314	-2.450685	-1.579999	-2.043903	-1.304904	-1.916211	-1.001295	-2.08497	-1.431038	-1.434202	-1.114913	-1.612959	-1.723175	-2.064517	-1.157121	-1.532848	-2.680394	-0.7989	-3.589758	-1.073229	-1.892452	-2.046289	-3.165808	-3.391855	-2.029712
12.76799235	-2.07045	-2.339557	-1.775564	-3.007667	-2.466512	-1.111856	-1.261288	-2.304394	-0.542626	-1.999862	-1.599533	-0.620107	-1.013344	-0.839347	-1.194512	-1.61279	-1.205595	-2.609727	-2.652946	-1.612305	-2.277284	-2.407983	-2.846461	-1.531545	-1.772113	-2.559105	-1.71575	-2.088412	-1.03111	-1.277906	-1.476966	-2.151187	-1.752279	-0.780684	-1.022242	-1.270438	-1.580367	-2.129541	-0.892264	-1.973312	-2.934505	-0.28892	-4.785712	-1.352382	-2.23328	-1.265299	-2.605414	-3.450747	-2.115125
12.76750358	-1.992988	-1.857883	-2.133074	-2.868213	-2.578136	-1.127284	-1.034475	-2.364145	-0.662236	-2.602245	-1.484359	-0.710554	-0.933806	-1.325011	-1.079121	-1.657883	-1.291308	-2.208325	-1.83631	-2.393609	-2.51045	-2.929847	-2.842971	-1.525235	-2.18771	-2.235571	-1.493378	-1.67352	-1.565636	-1.142288	-1.36859	-2.008224	-1.766323	-0.381768	-1.165672	-1.317959	-1.737086	-1.841221	-1.185022	-2.452903	-2.671775	-0.434808	-4.293965	-0.984668	-2.044171	-1.578603	-2.351949	-3.060768	-2.610302
12.76701482	-2.981304	-1.955669	-2.693045	-2.893264	-2.428351	-1.318015	-1.116531	-2.382534	-0.976356	-2.814774	-1.192403	-0.525058	-0.833109	-1.380146	-1.065723	-2.022905	-1.42352	-1.444298	-1.654914	-3.140816	-2.299963	-3.435535	-2.214498	-1.603282	-1.801857	-1.595796	-0.784277	-1.676522	-2.065961	-0.84872	-1.14568	-1.7986	-1.505804	-0.818267	-1.7216	-1.763092	-1.771722	-1.769562	-1.181301	-3.449075	-2.859893	-0.946103	-2.960588	-0.149195	-1.943014	-2.526082	-3.014836	-2.920431	-2.411153
12.76652605	-2.410502	-2.007236	-2.053287	-2.915722	-2.230375	-1.284531	-1.188519	-2.940621	-1.121124	-2.389861	-1.041226	-0.316566	-0.805202	-1.375405	-1.036862	-1.59178	-1.49031	-1.288264	-2.373955	-2.860994	-1.878229	-3.014275	-2.464297	-1.823434	-1.382185	-1.57728	-1.045844	-1.542851	-2.886244	-1.447127	-1.111596	-1.798057	-1.320692	-1.360338	-1.638397	-1.823257	-1.417509	-1.262787	-1.389658	-3.552083	-1.788797	-0.604218	-2.102792	-0.73863	-1.83263	-3.099093	-2.160138	-3.823125	-3.334582
12.76603729	-1.685561	-1.601237	-1.189363	-3.416191	-2.571602	-1.34839	-1.089086	-3.431443	-1.258602	-2.667941	-1.210331	-0.831115	-0.793732	-1.252367	-1.140259	-1.877086	-1.384113	-2.420944	-2.161833	-2.202313	-1.121018	-2.374985	-2.881852	-1.874213	-1.198281	-2.101105	-1.893165	-1.223878	-2.428977	-1.59257	-0.927424	-1.736162	-1.60342	-1.458995	-1.673752	-2.051793	-1.667332	-1.12432	-1.541737	-2.948776	-1.033079	-1.75351	-2.232805	-1.55336	-2.143602	-3.056068	-1.904475	-3.731189	-4.211981
12.76554853	-1.101887	-1.771371	-0.989539	-3.268709	-2.711417	-1.502192	-1.080703	-3.039173	-1.452306	-2.293114	-1.485921	-0.697557	-0.818997	-1.305535	-1.291655	-1.940515	-1.566353	-2.55596	-1.792727	-1.87081	-1.195826	-2.106085	-2.800199	-1.503492	-1.229583	-2.376623	-2.512448	-1.619685	-1.95024	-1.427121	-0.805318	-1.859963	-1.755599	-1.968335	-1.971192	-1.425099	-1.538327	-1.448838	-1.310474	-2.42565	-2.561152	-2.329455	-3.68497	-1.56355	-2.73135	-2.946747	-2.256622	-3.647035	-3.426638
12.76505976	-1.316907	-1.872395	-0.945427	-2.229798	-2.916286	-1.541896	-0.971939	-2.365559	-1.356828	-2.504142	-1.526827	-0.684865	-1.16605	-1.133001	-1.212806	-1.565839	-1.615831	-2.596046	-1.91437	-1.765789	-1.522556	-1.776094	-1.890474	-1.197534	-2.023527	-1.995188	-1.971827	-2.046038	-2.372349	-1.122706	-1.012425	-1.681277	-1.358234	-1.826017	-2.160466	-1.148284	-1.373903	-1.594683	-1.355012	-2.885673	-3.352471	-3.038892	-4.557367	-0.994863	-2.332188	-0.952996	-2.756774	-4.051667	-3.122559
12.76456989	-1.622581	-1.811895	-0.948285	-2.713726	-2.968798	-1.348974	-1.03092	-2.246016	-1.137132	-2.219432	-1.524428	-0.578953	-1.27374	-1.162335	-1.199844	-1.748811	-1.472442	-1.658353	-1.243229	-1.670773	-1.438677	-1.829914	-1.917799	-1.115116	-2.445757	-2.484727	-2.337431	-2.39747	-3.08365	-1.117515	-1.092012	-1.655752	-1.54234	-1.734787	-2.228035	-1.93731	-1.790877	-1.603359	-1.643886	-2.715653	-3.997899	-3.237513	-4.746184	-1.642949	-2.476388	-0.598242	-3.637443	-3.351455	-3.184033
12.76408112	-1.885837	-1.594724	-1.324998	-2.811148	-2.92632	-0.65458	-1.707067	-2.725363	-1.283176	-1.770181	-1.516066	-0.705513	-1.478766	-1.281809	-1.10075	-2.280558	-1.073043	-2.081844	-0.90545	-1.664212	-1.698922	-2.019917	-1.560249	-1.268942	-1.688781	-2.78432	-2.979815	-2.790655	-3.355498	-1.047629	-1.144768	-1.579901	-1.834865	-1.545425	-2.617408	-2.213451	-1.863737	-1.671407	-2.278456	-1.857281	-3.855006	-3.64086	-3.548402	-1.985281	-2.541511	-2.324122	-3.361032	-3.639719	-3.414121
12.76359236	-1.75442	-1.692627	-1.871647	-3.083563	-3.068492	-0.685598	-1.791179	-3.228576	-1.339087	-1.617061	-1.483184	-0.889594	-1.164361	-0.899578	-1.249447	-2.659593	-1.163384	-1.871843	-1.304835	-0.814121	-1.960495	-1.873393	-1.45159	-1.765327	-1.379736	-2.530132	-2.522834	-2.316319	-3.463232	-0.53285	-1.199718	-1.744233	-1.451816	-1.782857	-2.690692	-1.956898	-1.690765	-1.195991	-1.985139	-2.000148	-2.290698	-3.921714	-4.0823	-2.081936	-3.048843	-2.342962	-2.869382	-3.693398	-2.626808
12.76310359	-2.14661	-1.7709	-1.869357	-3.127129	-3.281308	-1.135542	-1.394104	-3.282345	-1.754142	-1.867947	-1.53825	-1.491912	-0.897492	-0.781285	-1.377848	-2.221532	-1.42673	-1.747504	-2.105501	-1.144873	-2.306568	-2.058185	-1.789726	-2.116417	-1.879136	-2.135566	-1.491855	-2.040908	-2.940717	-1.153137	-1.353216	-1.539511	-1.209226	-1.881442	-2.810022	-2.131531	-1.617651	-1.36623	-2.168611	-2.64242	-2.44285	-3.730489	-4.516537	-1.916095	-2.736879	-2.710573	-1.735244	-3.39254	-1.307601
12.76261483	-2.013211	-2.385847	-2.065875	-2.202259	-3.764848	-1.182853	-1.403086	-3.396682	-1.868969	-2.394296	-1.451547	-1.883522	-0.961383	-0.990843	-1.504149	-1.952667	-1.685135	-2.351057	-1.829111	-1.594902	-2.774247	-2.599629	-2.40262	-1.64793	-1.404432	-2.094122	-1.548383	-2.146197	-2.64001	-1.726458	-1.303563	-1.398942	-1.290993	-1.536261	-2.57473	-2.643394	-1.414727	-1.770181	-2.474115	-2.099785	-3.807458	-4.830884	-6.14266	-1.132318	-2.421704	-3.461688	-1.541122	-2.946598	-2.371899
12.76212607	-1.656583	-2.483819	-2.178348	-1.918124	-3.760435	-1.285417	-1.466821	-3.15478	-1.93177	-2.868912	-1.336006	-2.064004	-1.132279	-1.095624	-1.545479	-2.070224	-1.340122	-2.260113	-1.774128	-1.756879	-2.680492	-2.685549	-2.699748	-1.200321	-0.743956	-2.285806	-1.529775	-2.189588	-2.923666	-1.962507	-1.688289	-1.999716	-1.209905	-1.039629	-2.308816	-2.063707	-1.10545	-1.727465	-1.964741	-1.367925	-4.104226	-5.943238	-6.711913	-1.31645	-2.613215	-2.461651	-2.539246	-2.708139	-2.240372
12.76163619	-2.558551	-2.221787	-2.309649	-2.412884	-3.025805	-1.033297	-1.606096	-2.385863	-1.61722	-3.115196	-1.325897	-2.211069	-1.311426	-0.990272	-1.670959	-2.567735	-0.943539	-3.048078	-2.037087	-1.621685	-2.466156	-2.635929	-2.463096	-1.309689	0.123466	-2.683188	-1.248391	-1.779874	-3.323548	-2.019403	-1.787936	-2.214771	-1.593349	-1.09039	-2.497132	-2.376731	-1.157054	-1.991922	-1.659609	-2.103604	-3.878569	-3.49924	-5.878506	-1.156631	-3.41086	-2.956152	-3.146578	-1.948373	-0.050003
12.76114743	-2.390943	-2.255221	-2.53286	-1.794577	-2.598842	-0.860955	-1.343463	-1.423419	-1.060694	-3.099101	-1.519966	-1.981588	-1.11546	-1.389006	-1.37747	-2.551848	-1.015676	-3.171775	-1.33204	-1.098592	-2.527941	-2.708931	-1.800161	-1.422845	-1.212084	-2.533554	-1.411323	-2.151	-3.322357	-1.653705	-1.813958	-1.946862	-1.581212	-1.398164	-2.315677	-2.695798	-1.714211	-2.206176	-1.362223	-2.860049	-3.875636	-2.880242	-4.825961	-1.338752	-3.00592	-1.364938	-2.200603	-2.66303	0.405622
12.76065866	-2.663975	-2.061158	-2.157013	-1.346943	-2.626851	-0.938313	-1.535195	-1.466499	-0.983117	-2.669546	-1.597669	-2.36631	-1.349276	-1.720804	-0.996144	-1.623435	-1.30891	-2.560544	-0.871766	-1.203077	-2.977484	-2.463127	-1.658005	-1.590262	-2.004907	-2.664618	-0.627426	-2.374638	-2.369723	-0.830983	-1.644581	-2.022518	-1.826576	-1.534074	-1.599661	-2.414109	-1.843779	-1.861898	-0.848795	-2.85992	-3.428714	-4.054467	-2.374557	-1.844968	-2.649901	-0.955631	-1.79054	-3.492557	0.593716
12.7601699	-2.353963	-2.13374	-2.326023	-1.975093	-2.635615	-1.034983	-1.560574	-2.729834	-1.278652	-2.414925	-1.563887	-2.419768	-1.803097	-1.591768	-1.162364	-1.989103	-1.328945	-2.292894	-1.663238	-1.490613	-2.88147	-2.296233	-1.867696	-1.748923	-2.744425	-3.083526	-1.051664	-2.604037	-2.276834	-0.81402	-1.657026	-1.876852	-1.768877	-1.029054	-2.206799	-2.208947	-1.903413	-2.067741	-1.165063	-2.520522	-3.200897	-2.488127	-2.102911	-1.942019	-3.271991	-2.184177	-2.142946	-3.404861	0.890789
12.75968113	-2.241857	-2.093722	-2.46896	-3.150818	-2.637935	-1.524156	-1.647539	-2.937556	-1.542892	-2.149569	-1.260877	-2.012205	-2.067109	-1.185323	-1.004325	-2.128715	-1.517093	-2.216016	-1.772692	-1.336379	-2.650538	-2.48474	-2.365216	-1.656883	-2.057886	-2.820246	-2.116886	-3.384873	-2.384327	-1.416341	-1.410667	-1.660272	-1.800017	-1.50012	-2.266684	-2.744952	-2.219281	-2.464343	-1.522262	-2.537824	-3.438634	-0.526225	-2.066242	-1.938928	-4.02991	-0.994415	-1.851842	-3.056733	-0.757571
12.75919237	-2.756378	-1.973541	-2.68951	-3.545151	-2.757208	-1.710544	-1.854917	-2.602696	-1.535511	-2.031144	-1.081194	-1.744855	-1.947268	-1.261356	-1.004714	-1.917218	-1.484548	-1.483075	-1.043151	-2.01143	-2.125241	-2.800985	-2.264214	-1.608639	-1.619975	-2.616522	-1.994907	-2.990693	-3.159073	-1.508331	-1.011643	-1.600721	-2.080193	-1.513663	-2.271658	-2.752466	-2.392388	-2.631249	-1.90168	-2.284094	-2.479063	-0.885221	-2.045473	-1.527336	-4.558174	0.296231	-1.537586	-3.478145	-3.734544
12.7587025	-2.514906	-2.461294	-1.808654	-2.940136	-2.728404	-1.808182	-1.581427	-2.49129	-1.367095	-2.300203	-1.582514	-2.006265	-1.459629	-1.37722	-1.320763	-1.999502	-1.419475	-1.752243	-1.159018	-2.656379	-1.755654	-3.134009	-1.933671	-1.593932	-2.534533	-2.143841	-2.01	-2.713205	-3.201729	-1.761527	-0.91805	-1.587474	-1.720775	-1.408248	-2.333306	-2.475731	-2.327449	-1.939623	-1.785801	-1.528329	-1.809738	-2.821043	-1.687651	-2.739283	-4.148906	-0.527612	-1.351428	-2.967088	-4.380595
12.75821373	-2.886227	-1.671004	-1.747707	-2.93503	-2.987774	-1.654321	-1.461371	-2.413209	-1.542007	-2.265449	-1.505791	-1.916458	-1.525241	-1.158264	-1.427353	-2.001293	-1.592898	-2.057924	-1.678982	-2.207116	-1.331714	-3.597667	-1.898889	-1.963901	-2.935874	-2.271947	-2.627009	-2.163592	-3.431855	-2.4069	-1.120792	-1.965195	-1.644608	-2.017811	-1.951587	-2.432695	-2.350037	-2.214211	-1.410813	-0.987666	-1.867304	-3.580834	-2.570299	-3.006337	-3.195256	-1.890155	-1.320524	-2.483931	-4.497755
12.75772497	-2.918726	-2.282188	-1.941752	-2.837995	-2.887926	-1.808503	-1.575907	-2.138873	-1.839025	-2.073144	-1.13794	-1.545945	-1.967505	-0.963437	-1.622651	-2.87773	-1.748928	-1.882182	-1.689011	-2.519944	-1.687802	-3.243067	-1.706773	-1.917605	-3.121656	-1.897128	-2.578867	-2.445634	-3.53426	-2.831946	-1.471305	-1.923488	-1.440724	-2.280206	-2.079519	-2.570707	-2.485527	-2.544245	-1.565534	-1.699506	-2.941015	-2.739312	-3.131061	-2.221046	-2.833507	-3.371574	-1.589916	-2.851933	-4.124675
12.7572362	-2.650187	-2.245117	-1.882853	-1.714611	-2.946627	-1.787578	-1.430708	-2.246403	-1.98297	-1.624905	-1.485824	-1.943048	-1.935024	-1.246299	-1.67179	-2.455463	-1.913243	-2.102889	-1.756876	-2.178424	-1.821133	-2.457009	-1.685407	-1.369003	-2.675235	-1.644859	-1.92248	-3.298055	-2.884625	-1.928812	-1.507375	-1.944252	-1.232715	-2.304333	-2.310464	-2.958361	-2.074111	-2.083502	-1.942478	-1.63012	-2.716525	-2.737187	-2.632006	-1.983662	-2.829756	-1.886763	-1.422219	-3.129556	-2.563647
12.75674744	-2.058014	-2.133743	-1.249747	-0.662873	-2.572255	-1.373622	-1.339088	-1.901076	-2.295534	-1.434966	-2.096354	-2.846737	-1.90438	-1.627706	-1.411744	-2.46555	-1.985709	-2.881624	-1.633381	-2.021207	-2.036403	-1.595786	-1.832671	-1.433111	-1.674996	-1.720855	-2.07655	-2.68327	-2.425359	-1.597073	-1.336241	-1.971279	-1.366297	-1.91654	-2.574375	-3.241141	-1.898352	-1.681063	-2.219788	-1.52207	-1.666733	-2.602175	-1.274639	-1.771937	-2.527138	-0.154528	-1.48676	-2.959639	-2.660126
12.75625868	-1.8113	-2.434946	-1.228077	-1.671124	-2.67422	-1.468283	-1.512107	-1.695458	-2.481171	-1.936902	-2.203753	-2.862601	-1.76594	-1.527207	-1.099137	-2.728045	-1.632973	-3.106477	-1.833073	-2.016825	-2.182497	-1.73867	-1.779078	-1.556892	-2.035143	-1.84571	-2.205164	-1.950559	-2.50571	-2.523785	-1.222302	-1.887103	-1.703179	-1.607721	-2.223118	-2.985539	-2.412725	-1.534092	-2.372664	-1.795397	-2.404543	-4.709272	-2.502591	-2.29553	-2.913827	-0.724686	-3.023849	-2.728988	-2.599682
12.75576991	-1.703263	-2.50443	-2.116673	-2.560961	-3.295045	-1.830774	-1.441134	-1.620243	-2.275075	-2.224398	-2.326413	-2.330966	-2.067251	-1.136256	-1.072658	-3.090488	-1.579029	-3.384584	-1.688199	-2.247316	-2.21284	-2.313541	-1.949764	-1.434912	-2.634726	-1.858036	-2.465625	-2.470352	-2.758005	-2.945309	-1.433533	-1.732185	-1.897625	-2.313854	-2.39329	-2.879673	-2.637359	-1.606068	-2.019044	-1.469866	-2.638195	-5.897925	-2.924984	-2.924404	-2.821102	-2.237709	-2.743273	-2.492568	-0.797285
12.75528004	-1.558316	-2.970602	-2.543469	-2.331552	-3.358263	-1.990607	-1.247939	-2.487495	-2.00611	-1.999259	-1.974709	-2.097387	-2.502247	-0.959488	-1.365495	-3.068069	-1.89418	-2.644571	-1.420339	-2.013258	-2.526356	-1.993849	-1.718271	-1.299022	-2.258171	-1.693192	-2.455135	-2.47381	-2.36363	-2.431839	-1.285373	-1.618367	-1.650967	-1.691893	-2.390945	-2.854239	-2.28084	-1.950112	-1.798525	-2.080093	-3.142596	-3.174685	-2.749782	-3.101899	-3.524351	-3.512956	-2.119958	-2.403811	-1.396158
12.75479127	-1.140499	-2.185662	-2.447116	-2.149537	-3.153587	-2.168244	-1.373514	-2.283945	-1.889292	-2.57386	-1.410394	-2.294728	-2.292767	-1.117458	-1.763367	-2.894477	-1.930757	-2.436937	-1.306057	-1.606523	-2.580044	-2.257564	-1.813883	-1.350328	-1.866561	-1.915171	-2.296675	-2.311578	-3.282268	-2.452382	-1.229164	-1.869392	-1.677439	-0.990266	-2.29273	-2.233207	-1.867325	-1.943947	-1.375673	-2.097426	-3.393857	-1.469045	-1.606443	-2.494417	-3.128378	-2.736352	-2.501991	-2.581466	-2.468338
12.75430251	-1.149463	-1.789536	-1.57734	-2.756976	-3.207287	-1.893849	-1.564498	-1.699392	-2.024153	-2.872186	-1.322835	-2.265915	-1.92391	-1.599662	-1.802632	-2.527216	-1.853097	-1.730825	-1.492046	-1.952747	-2.430171	-2.594159	-2.474354	-1.580563	-1.139198	-2.560244	-2.136083	-1.445384	-3.561135	-2.455916	-1.623773	-1.88803	-1.526557	-1.798169	-2.031906	-2.523565	-1.976808	-2.085273	-1.333232	-1.650703	-3.42401	-1.686229	-1.984788	-2.448979	-3.126306	-2.972868	-2.302855	-3.538076	-3.514516
12.75381374	-1.847756	-1.744633	-1.533768	-3.097721	-2.919989	-1.827665	-0.965827	-1.966855	-2.440277	-2.426612	-1.86017	-1.562346	-1.76055	-1.730945	-1.552876	-2.505857	-1.598816	-2.507364	-2.092154	-2.357686	-2.51967	-1.96542	-2.636488	-1.470689	-0.838845	-2.625291	-2.176777	-1.73027	-3.415412	-1.73624	-1.647733	-1.914734	-1.3966	-2.741295	-2.059472	-3.063095	-2.27979	-2.139223	-1.776118	-2.091027	-3.395508	-1.789508	-4.308795	-2.320758	-3.233049	-2.678841	-3.030056	-3.650687	-3.587729
12.75332498	-2.199151	-1.825758	-2.256894	-2.870213	-2.783877	-2.053929	-1.240821	-2.0291	-2.295428	-2.277254	-2.142526	-1.62742	-1.885272	-1.658154	-1.674688	-2.783964	-1.368674	-3.881156	-2.028703	-2.079493	-2.636762	-1.732337	-3.018458	-1.451733	-1.337981	-2.970646	-1.871862	-2.137384	-3.43737	-1.769857	-1.454987	-2.128771	-1.859499	-2.464062	-1.584977	-2.8649	-2.580708	-2.157115	-1.936556	-2.499202	-3.454275	-1.738831	-3.722671	-1.997877	-2.800334	-2.33064	-3.262892	-3.634098	-3.945518
12.75283622	-2.844932	-2.102351	-2.14445	-2.81156	-2.938633	-1.884824	-1.804161	-2.279466	-1.952002	-2.159557	-1.942467	-1.427665	-1.320366	-1.387671	-1.524492	-2.678158	-1.787429	-3.028855	-2.323517	-2.192347	-2.12023	-2.010985	-2.712772	-1.660693	-2.138701	-3.347277	-2.218228	-2.022392	-3.875062	-2.10132	-1.330537	-2.069623	-2.103772	-2.428494	-2.050432	-3.010062	-2.151106	-2.078214	-1.473962	-3.308833	-2.617582	-1.320368	-1.995858	-3.152034	-2.969612	-2.310585	-3.920789	-2.613982	-4.998376
12.75234634	-2.864825	-2.732756	-1.831774	-2.573007	-3.107623	-1.802101	-1.91669	-2.628875	-2.092308	-2.008642	-1.729143	-1.702568	-1.243401	-1.25465	-1.641584	-2.513276	-2.175249	-2.770996	-2.158484	-2.580199	-2.204172	-1.880337	-2.235153	-1.644876	-1.743608	-3.273734	-2.529478	-2.254752	-3.194251	-1.723645	-1.815598	-2.107329	-1.841926	-2.231956	-2.226245	-2.663145	-2.089051	-1.770876	-0.976677	-3.630836	-2.477905	-2.110021	-1.796312	-2.675402	-2.917287	-3.084644	-4.284754	-2.291144	-4.452466
12.75185758	-2.4419	-3.081916	-1.623528	-2.771329	-3.165519	-1.912164	-2.373981	-2.193264	-1.907175	-2.448674	-1.412799	-1.867947	-1.606966	-0.914405	-1.760484	-2.938648	-1.782947	-2.941217	-2.169589	-2.685802	-2.310427	-2.733097	-2.614323	-1.628698	-1.728048	-3.246774	-2.433725	-2.388139	-3.236089	-1.723511	-2.111261	-2.392931	-2.029775	-1.956772	-2.085625	-2.701722	-2.348744	-2.301191	-0.697784	-3.39367	-3.477959	-4.401017	-1.635422	-2.744996	-1.419186	-4.202657	-4.047679	-3.079998	-4.111304
12.75136881	-2.18746	-2.533294	-1.54182	-2.959104	-2.796792	-1.769676	-2.235724	-1.604112	-2.001868	-2.604605	-1.582855	-1.75145	-1.877466	-1.15498	-1.873708	-3.260299	-1.688547	-2.115437	-2.154017	-2.771642	-1.664979	-3.178122	-2.520479	-1.391776	-3.245999	-2.867187	-2.857047	-2.172677	-3.107514	-2.038584	-1.746017	-2.270446	-1.991157	-2.028094	-1.684263	-3.19748	-2.081916	-1.994467	-0.843142	-3.324841	-3.654937	-5.851997	-1.514952	-2.838174	-2.34677	-4.144474	-4.433768	-3.072361	-3.728487
12.75088005	-1.871011	-1.420785	-1.784458	-2.425178	-2.748943	-1.897431	-1.687103	-2.225806	-2.408656	-2.492191	-1.931772	-1.511892	-1.780998	-1.4933	-1.750402	-3.480599	-1.500485	-2.018147	-2.242876	-2.1152	-2.108455	-2.429935	-2.029671	-1.545002	-3.275392	-2.916122	-2.961062	-1.856625	-1.929549	-1.641705	-1.825002	-1.912062	-1.782712	-1.64913	-1.398794	-2.4159	-2.549181	-1.812925	-1.350321	-3.010824	-2.808544	-5.334112	-1.603628	-2.013112	-2.472155	-4.974256	-4.315737	-2.211772	-3.066362
12.75039129	-1.97347	-1.689198	-1.947928	-3.289333	-3.079521	-1.956053	-1.402693	-1.855512	-2.497819	-3.012287	-1.714841	-1.442379	-1.904288	-1.700366	-1.225605	-3.662721	-1.053237	-2.145466	-2.078709	-2.323083	-2.943475	-2.791199	-1.625245	-1.430062	-2.572649	-2.980403	-3.260946	-2.25661	-2.286883	-1.147972	-1.94654	-2.096882	-1.925596	-1.647184	-1.763763	-2.404241	-2.42356	-2.319039	-1.680388	-3.279441	-3.40582	-3.673102	-1.196898	-2.455112	-1.91945	-5.72297	-3.592757	-2.1517	-4.546638
12.74990252	-2.777578	-2.525996	-2.398018	-4.065451	-2.899345	-2.20788	-1.13498	-1.408939	-2.092531	-2.827679	-2.036849	-1.859903	-2.23712	-1.511039	-1.108074	-4.079858	-1.120839	-2.829063	-2.158682	-2.902576	-2.886147	-2.758466	-2.170752	-1.497751	-1.488419	-2.737354	-3.017837	-2.990332	-2.473699	-1.233748	-1.983098	-1.981187	-2.410814	-2.010867	-2.099226	-2.601811	-2.249844	-2.235698	-1.507171	-4.395357	-3.52612	-3.556905	-1.014595	-2.289483	-1.933187	-5.070898	-2.980778	-2.131498	-4.585873
12.74941376	-2.887043	-2.529462	-2.471938	-3.510656	-2.249027	-2.04962	-0.897055	-2.069664	-2.145791	-2.063577	-1.757671	-1.761067	-2.220897	-1.261921	-1.125051	-4.02361	-1.330039	-3.284037	-2.414096	-1.989176	-2.506659	-2.497158	-2.735086	-1.344923	-1.826098	-2.796895	-3.489454	-3.235478	-2.678814	-1.533258	-1.772263	-1.910814	-2.117858	-2.096111	-2.333562	-1.75829	-2.529129	-1.91328	-1.443331	-3.624699	-3.305081	-3.711333	-1.687087	-2.022741	-1.911919	-4.799012	-2.843377	-2.505194	-3.559173
12.74892388	-2.551667	-2.01629	-2.470831	-3.325065	-2.324377	-2.066308	-1.202636	-2.602285	-2.02013	-1.969809	-1.508953	-1.9863	-1.814736	-1.059534	-0.98452	-3.572872	-1.550671	-4.248266	-1.950677	-1.763528	-2.426613	-2.782752	-2.948431	-1.606999	-2.907484	-2.910059	-3.201658	-2.96689	-2.525902	-1.782715	-1.880071	-2.003865	-1.893616	-1.961281	-2.018701	-1.336387	-2.340417	-2.016423	-2.122674	-3.569583	-3.405558	-4.125187	-2.803093	-2.578506	-2.939364	-4.516737	-3.161332	-3.208527	-1.995716
12.74843512	-2.601363	-1.488211	-2.887052	-3.31364	-2.674771	-2.529524	-1.332216	-3.096671	-2.443085	-1.894738	-1.509838	-2.293547	-2.173268	-1.103463	-1.132199	-3.417525	-1.519117	-4.099209	-1.976233	-1.785122	-2.901335	-3.062272	-2.763219	-1.793177	-2.991783	-2.976969	-2.950599	-2.632275	-2.215358	-1.61182	-2.013659	-2.514907	-2.060609	-2.200876	-1.739824	-1.77794	-2.002112	-2.529649	-2.674566	-3.062686	-3.767355	-3.536997	-2.935872	-2.981831	-3.268966	-4.42198	-3.77596	-3.155957	-2.64042
12.74794635	-2.490769	-2.084904	-2.71186	-3.22217	-3.330171	-2.248667	-1.306549	-3.339463	-2.515201	-2.220731	-1.370998	-2.418103	-2.005674	-1.158586	-1.128017	-2.947377	-1.413695	-3.773129	-2.405409	-1.57542	-3.634373	-3.214587	-2.459138	-1.963443	-1.385451	-3.355518	-2.840331	-2.401472	-2.231215	-1.82633	-2.000212	-2.475278	-1.782151	-2.581198	-1.612546	-2.504197	-1.791414	-2.667658	-2.925894	-2.879527	-3.18158	-2.519154	-3.572126	-2.083375	-2.554278	-3.729569	-4.186882	-2.764312	-3.126465
12.74745759	-2.374412	-2.906191	-2.419582	-3.10046	-3.814809	-2.105391	-1.066488	-3.242451	-2.449092	-2.147696	-1.778847	-3.326131	-1.943894	-0.973692	-1.277746	-3.140103	-1.452379	-3.17049	-2.371234	-1.701591	-3.430958	-3.276077	-1.993159	-1.698049	-1.198994	-3.247697	-2.886603	-2.832644	-2.324831	-2.046616	-1.69107	-2.298232	-1.629318	-1.687888	-1.276805	-2.342314	-2.173876	-2.205096	-2.702006	-2.830306	-2.977318	-1.762849	-3.973303	-1.622254	-1.409481	-4.184943	-3.694967	-2.220124	-3.726217
12.74696883	-1.974235	-3.469429	-2.217658	-2.809138	-3.527004	-2.196367	-1.10748	-3.032885	-2.067633	-1.97957	-2.247456	-2.725325	-1.963997	-0.930433	-1.251774	-2.637986	-1.666997	-3.45951	-2.348906	-2.422074	-3.282713	-3.836229	-1.690696	-1.39389	-2.113369	-3.166068	-2.580179	-2.767968	-2.749631	-1.857371	-1.801484	-2.176351	-2.15083	-1.516825	-1.16212	-2.397145	-2.329308	-2.046984	-2.453343	-3.210419	-4.419515	-2.243655	-2.987237	-2.583404	-1.306622	-3.117203	-4.232491	-1.392753	-5.030772
12.74648006	-2.648908	-3.597195	-2.841835	-2.290384	-3.129684	-2.347742	-1.621683	-2.880197	-1.951393	-2.277384	-2.109522	-1.852481	-1.800086	-1.034938	-1.059142	-2.107039	-1.707014	-3.591826	-2.396254	-2.682539	-3.134242	-3.567425	-1.904224	-1.557606	-2.016376	-3.400795	-2.364272	-3.227532	-2.530361	-2.003401	-1.909907	-2.229338	-2.226123	-2.104678	-1.078848	-2.607762	-2.611192	-2.295625	-2.270088	-2.633012	-4.403566	-1.798346	-2.368177	-3.15297	-1.358579	-3.506478	-4.244933	-1.321783	-5.24783
12.74599019	-2.658177	-3.242615	-2.661303	-2.531432	-3.496357	-2.371916	-1.628094	-2.392078	-1.883923	-2.793408	-2.134171	-1.195814	-1.805305	-1.125609	-1.377905	-2.951529	-1.874482	-3.520265	-1.670483	-3.266158	-3.324688	-3.120917	-2.153373	-1.668229	-2.22313	-3.078774	-2.354646	-3.794704	-2.139565	-1.723978	-1.752128	-2.472825	-1.967821	-2.380489	-1.558046	-2.837843	-3.106989	-2.143682	-2.160428	-2.333211	-4.132047	-3.299008	-2.338627	-3.20574	-0.849719	-3.335135	-4.269816	-2.283281	-5.349591
12.74550142	-1.845467	-3.318253	-2.304757	-2.832476	-3.497594	-2.200209	-1.327329	-1.603474	-1.946958	-2.92018	-1.899386	-1.290507	-1.669666	-1.103622	-1.647644	-3.671716	-1.997736	-2.819288	-1.235267	-2.699857	-3.172009	-3.213993	-2.83908	-2.166375	-2.997726	-2.619989	-1.919463	-3.58592	-1.709987	-2.119902	-1.79795	-2.179259	-1.545533	-2.311615	-1.728526	-2.330217	-3.32421	-1.907934	-1.872213	-2.158161	-3.740626	-4.126337	-3.769901	-3.163333	-1.572527	-2.290239	-5.047395	-2.920526	-4.758637
12.74501266	-1.777268	-3.252436	-2.784681	-3.607331	-3.37189	-2.332151	-1.390617	-1.861818	-2.259745	-2.729605	-1.483722	-1.391451	-1.890183	-1.045761	-1.614044	-3.302963	-1.596686	-1.65984	-1.632388	-1.803632	-2.319506	-2.776728	-3.056141	-1.832928	-3.409183	-2.634234	-2.053893	-3.490192	-1.372296	-2.904636	-2.276732	-2.036969	-1.203933	-2.461	-1.576343	-2.415383	-3.289911	-1.701269	-2.225354	-1.746597	-3.93104	-3.853767	-3.690274	-3.582465	-1.380062	-1.745454	-4.337967	-2.776998	-5.739431
12.7445239	-1.168995	-3.076379	-2.971509	-3.467695	-3.532313	-2.609941	-1.171461	-2.615157	-2.085027	-2.503516	-1.48881	-1.836725	-1.955692	-1.195164	-1.767217	-3.078178	-1.494414	-2.759475	-2.141135	-1.657748	-1.656834	-2.409672	-2.546246	-2.107574	-2.882238	-2.607283	-1.972378	-3.293936	-1.99241	-3.263761	-2.345339	-2.465555	-1.268501	-1.759177	-1.492576	-2.878504	-2.819427	-1.724892	-2.607611	-1.999338	-3.359843	-3.403203	-2.703636	-3.290023	-1.068606	-1.339471	-3.042903	-1.823341	-4.358425
12.74403513	-1.514129	-3.321037	-2.514498	-2.982618	-3.525994	-2.616407	-1.557368	-3.298281	-2.49441	-2.27505	-1.961145	-2.352989	-1.823982	-1.291127	-1.889363	-2.774162	-1.319093	-3.239129	-2.45779	-2.72474	-1.068308	-2.340172	-2.188935	-1.987016	-2.492168	-2.482	-2.464121	-3.393994	-2.356655	-3.014816	-1.918563	-2.381212	-1.580781	-1.204791	-1.291061	-3.532628	-2.588065	-1.435517	-2.324886	-1.684639	-2.577755	-1.629095	-2.653479	-2.978403	-1.291073	-1.338908	-2.709183	-2.601455	-3.507997
12.74354637	-2.350673	-3.14433	-2.530359	-1.850898	-3.889205	-2.346954	-1.539066	-3.327978	-2.225437	-2.395404	-1.849828	-2.458537	-1.610304	-1.298657	-1.72416	-2.328698	-1.558063	-2.202484	-2.00918	-3.212303	-1.217989	-2.057487	-2.215953	-2.141267	-1.840907	-2.2039	-3.105651	-3.615854	-2.964878	-2.655777	-1.804847	-2.101797	-2.244153	-1.864741	-1.774854	-3.836801	-2.224222	-1.616515	-2.201264	-1.912245	-2.711589	-1.757412	-3.360457	-3.366678	-2.186015	-1.26303	-2.966644	-3.63272	-4.056947
12.74305649	-2.170647	-2.45375	-3.135807	-1.065519	-3.894769	-2.031291	-1.341459	-3.704123	-2.176992	-2.633579	-1.772574	-1.926588	-1.316496	-1.286139	-1.502155	-2.708343	-1.873557	-2.996013	-1.788323	-2.855225	-1.812109	-2.117487	-1.924116	-2.729659	-1.720632	-2.743804	-3.416446	-2.553574	-2.934945	-1.943943	-1.695283	-2.069873	-2.317936	-2.094429	-1.788198	-3.028759	-2.084424	-2.189475	-2.5094	-3.211464	-2.791097	-2.075739	-5.25171	-3.14233	-2.412274	-2.566346	-3.571962	-2.553992	-5.080569
12.74256773	-1.995897	-2.480999	-2.712681	-1.521508	-3.622549	-1.968749	-1.801824	-3.963629	-2.137584	-2.920457	-2.106658	-2.047989	-1.536062	-1.260257	-1.633324	-2.580923	-2.137166	-3.486658	-2.625009	-2.193061	-1.72778	-2.998412	-1.302207	-2.236924	-2.474166	-2.684524	-3.898653	-2.265532	-2.838643	-1.72475	-1.72132	-1.867322	-1.95385	-2.475195	-1.602096	-2.607364	-2.120974	-2.411512	-2.027115	-4.310895	-2.658727	-2.303637	-4.92375	-2.343938	-2.406853	-3.779621	-3.826769	-2.119171	-5.649568
12.74207896	-1.571743	-2.838265	-3.359809	-2.26432	-3.486838	-2.312406	-1.971978	-3.069061	-1.880721	-3.046028	-1.999446	-2.108976	-1.595761	-1.324993	-1.677422	-2.74819	-2.060401	-2.824237	-3.11748	-2.075502	-1.583713	-3.205571	-1.598556	-1.656693	-2.664082	-2.685668	-4.033768	-3.031676	-3.234637	-1.751118	-1.701456	-1.968765	-1.857951	-2.15883	-1.496893	-2.39323	-2.068581	-2.322838	-1.708116	-3.475983	-2.27077	-1.34964	-3.415707	-2.271502	-3.043839	-3.893347	-3.997072	-2.409578	-4.552927
12.7415902	-1.391589	-2.500777	-3.455378	-2.74305	-3.173152	-2.402269	-1.867395	-2.557721	-2.1009	-2.729356	-1.769876	-2.051207	-1.5567	-1.267014	-1.665744	-2.907397	-2.046525	-2.477061	-2.601613	-1.864914	-2.121765	-3.114185	-2.223966	-1.601651	-2.705044	-2.331944	-3.658058	-3.391991	-3.756487	-1.881012	-1.822161	-2.227939	-2.046671	-2.087763	-1.940262	-2.223302	-1.92756	-2.082285	-2.059223	-2.657374	-3.057674	-1.05869	-4.641328	-1.869869	-3.55111	-3.318066	-3.707081	-2.500444	-5.534652
12.74110144	-1.617471	-2.197809	-3.169034	-2.847245	-2.595656	-1.876782	-1.71475	-2.777001	-2.034095	-2.467226	-1.326859	-2.407266	-2.121475	-1.181439	-1.410952	-2.935597	-2.207641	-2.613347	-2.773087	-1.938285	-2.489484	-3.224442	-2.373311	-1.536642	-3.400856	-2.253934	-3.052166	-3.123564	-3.989532	-1.863529	-1.942197	-2.216171	-2.101644	-2.302572	-2.10835	-2.621799	-2.044979	-1.727169	-1.487649	-2.681513	-3.076215	-1.901083	-5.71294	-1.275336	-2.798943	-2.345839	-4.29214	-3.366472	-6.405595
12.74061267	-2.206676	-1.948818	-2.814234	-2.571278	-2.764898	-1.971246	-1.4129	-3.039648	-2.281398	-2.480413	-1.34959	-2.245869	-2.341508	-1.305195	-1.248724	-3.190822	-2.159639	-3.068787	-2.624711	-2.669703	-2.74816	-2.59942	-2.854165	-1.862206	-3.494482	-2.180116	-3.042176	-3.114072	-3.713348	-1.575718	-1.778399	-2.063135	-2.095302	-2.793202	-1.706331	-3.013098	-2.680469	-2.018187	-1.529948	-2.56385	-3.029229	-2.782826	-4.17339	-2.085914	-3.328984	-3.132927	-3.688469	-2.415376	-4.711434
12.74012391	-2.442245	-2.172641	-2.461547	-2.209201	-3.060719	-1.988034	-1.582621	-3.109907	-2.447379	-2.589136	-1.426851	-1.958174	-2.198141	-1.413509	-1.351816	-2.398731	-2.147846	-3.455999	-2.618642	-2.960124	-2.713047	-2.166345	-2.515761	-1.64877	-2.398191	-2.288863	-2.759238	-2.70298	-4.050165	-1.840012	-1.575282	-2.08243	-2.032664	-2.916441	-1.839213	-3.099305	-2.391484	-2.179139	-1.318412	-3.275057	-3.493248	-1.835675	-2.063215	-1.770061	-3.442201	-3.988193	-2.81933	-1.823116	-4.44422
12.73963403	-2.541949	-2.566878	-2.067101	-1.933646	-3.056282	-1.529075	-2.037605	-2.855824	-2.418814	-2.644781	-1.385474	-1.863858	-2.129059	-1.650547	-1.563161	-2.484804	-2.376075	-4.052741	-3.438479	-3.013727	-2.658931	-2.279284	-2.494312	-1.640838	-2.19937	-2.236551	-2.556099	-2.821301	-3.872422	-2.209956	-1.833551	-2.316515	-1.720909	-2.393182	-2.596425	-3.237662	-2.145493	-2.243455	-1.335155	-2.750371	-4.402651	-3.862273	-3.134613	-1.991675	-3.063643	-4.426465	-3.081428	-1.907526	-3.878257
12.73914527	-1.921058	-2.070707	-2.001443	-3.03794	-3.170069	-1.104797	-2.03911	-2.697575	-2.377367	-2.774955	-1.305267	-1.864408	-2.428674	-1.725521	-1.658562	-2.72913	-2.480569	-3.735854	-3.180395	-3.363294	-2.416269	-2.46991	-2.254881	-2.000617	-2.877134	-2.583274	-2.359532	-2.783776	-3.59783	-2.533833	-2.16122	-2.618895	-2.155663	-1.914426	-2.675204	-3.305535	-2.034349	-2.602396	-1.332936	-1.426821	-3.672631	-5.547816	-3.803357	-1.974686	-2.932597	-3.984597	-2.207599	-3.03407	-3.630419
12.7386565	-1.970958	-2.321871	-1.632833	-3.527474	-3.65626	-0.831974	-1.683204	-2.941459	-2.397904	-2.63161	-1.294393	-2.182344	-2.743535	-1.518538	-1.726211	-2.421194	-2.230343	-3.807441	-2.095547	-3.280257	-3.188846	-3.12933	-2.320232	-2.01969	-2.743886	-2.563051	-2.507255	-3.09474	-3.76732	-2.61749	-1.937204	-2.717351	-2.220535	-1.957025	-2.783701	-3.104462	-1.927818	-2.782213	-1.506562	-1.2239	-3.080575	-4.866432	-3.538646	-2.313089	-1.640108	-4.541723	-1.35859	-3.850325	-3.83187
12.73816774	-2.377705	-3.113464	-2.334339	-2.680754	-3.447718	-0.888414	-1.621485	-3.130406	-2.441014	-2.090066	-1.132694	-2.073197	-2.77537	-1.194618	-1.640718	-2.196226	-1.953886	-3.37345	-2.01826	-2.818178	-3.068517	-3.226287	-3.116763	-2.11356	-2.307767	-2.667073	-2.392966	-3.080954	-3.339343	-2.945004	-1.712062	-2.496566	-2.596372	-2.465074	-2.257715	-3.100188	-1.977381	-3.120546	-2.233912	-3.123101	-3.712027	-3.376745	-2.652344	-3.765234	-1.742598	-4.736844	-2.301611	-4.468838	-3.232541
12.73767898	-2.483232	-3.078767	-2.732178	-2.500489	-2.582212	-1.171906	-1.876782	-3.233921	-2.012476	-2.193701	-1.620644	-1.792217	-2.549539	-1.512295	-1.421711	-1.972791	-1.778686	-2.710575	-2.459107	-3.046993	-2.252198	-3.188952	-3.127225	-2.095031	-2.38384	-3.23816	-2.685487	-3.633013	-3.821332	-2.493994	-1.81096	-2.213349	-2.583271	-2.609837	-2.61955	-3.712157	-2.11128	-2.920813	-2.737796	-3.543535	-3.902327	-5.286463	-2.216022	-3.738772	-1.711822	-3.099445	-3.30934	-4.220908	-3.626955
12.73719021	-2.275365	-2.232947	-2.883437	-2.368778	-2.350244	-1.48645	-1.93286	-2.602906	-1.738217	-1.891008	-2.076678	-1.48985	-2.121778	-1.557559	-1.129991	-1.902645	-1.520182	-2.483693	-2.577414	-3.130035	-2.272881	-3.074549	-3.056617	-1.820445	-1.960228	-3.536858	-2.39942	-3.453249	-4.30917	-1.993169	-2.136183	-2.546524	-2.349332	-2.331968	-2.641585	-3.362522	-2.248127	-2.563921	-2.556909	-3.060435	-3.121988	-4.655222	-2.763916	-2.53813	-1.479621	-1.886158	-2.960256	-3.903482	-4.261023
12.73670034	-2.627897	-1.904539	-1.927703	-2.038598	-2.787636	-1.752622	-1.862001	-2.457015	-1.857753	-2.27797	-2.187535	-1.733152	-2.304819	-1.377561	-0.954634	-2.131116	-1.467586	-3.602639	-2.542183	-2.46733	-2.778992	-2.854443	-2.241856	-1.73301	-1.886479	-3.243448	-2.284253	-2.959951	-3.737561	-2.401542	-2.028695	-2.768936	-2.041004	-2.729586	-2.333011	-3.31014	-2.369319	-2.286181	-2.270282	-3.200418	-3.952815	-3.399007	-4.506127	-2.426105	-2.234082	-2.676244	-2.240127	-3.485356	-1.865196
12.73621157	-2.62283	-2.167683	-1.413619	-2.425795	-3.00445	-1.398519	-1.786046	-2.311464	-2.028153	-2.274424	-2.342636	-2.200423	-2.462491	-1.698542	-1.064186	-2.696731	-1.696239	-3.460037	-2.235588	-2.905787	-3.252051	-2.481268	-1.369742	-1.831426	-1.631755	-2.951017	-2.422624	-3.182921	-3.532392	-2.498925	-2.129279	-2.978829	-2.038141	-2.438283	-2.538964	-2.975418	-2.982857	-1.977757	-2.281352	-2.92155	-4.034157	-4.354344	-5.337973	-3.045646	-2.216992	-2.043747	-2.550286	-2.667904	-1.980824
12.73572281	-2.689138	-1.884975	-2.183524	-3.009113	-2.949896	-1.949447	-1.97876	-1.808618	-1.961862	-2.123432	-2.147932	-2.636823	-2.255677	-1.757729	-1.062001	-2.882484	-1.82248	-2.248628	-2.42818	-3.059435	-3.420668	-2.656539	-2.036586	-2.08136	-1.940733	-2.979828	-2.609756	-3.5515	-4.271739	-2.358985	-2.30895	-3.256642	-2.221001	-2.258229	-1.578703	-2.759668	-3.012838	-2.124644	-2.28583	-3.186629	-3.890439	-3.902952	-5.107971	-3.066276	-2.576814	-1.854462	-2.936448	-2.495195	-3.561562
12.73523405	-2.985289	-1.561946	-2.184272	-2.18671	-2.842965	-2.050698	-1.91216	-1.293894	-2.532504	-2.320785	-1.392456	-2.619283	-2.098876	-1.939103	-1.203021	-2.579497	-1.844597	-2.549619	-1.803179	-3.231198	-3.18493	-2.090424	-2.865711	-1.957292	-3.036153	-3.059141	-2.97513	-3.64387	-3.591152	-2.571843	-2.070509	-3.309275	-2.330905	-1.746427	-1.519322	-3.129751	-2.629483	-2.527251	-2.038331	-3.359569	-3.900858	-2.748798	-4.970064	-2.523816	-2.495267	-2.879969	-3.007054	-3.392487	-2.867895
12.73474528	-2.669058	-2.528577	-2.577354	-2.214269	-3.240418	-2.071672	-1.963586	-1.634862	-2.771926	-2.35705	-1.147175	-2.490839	-1.891941	-1.872954	-1.564818	-2.417769	-1.606416	-2.367223	-1.378699	-3.058133	-2.694958	-1.698696	-2.81253	-1.987121	-3.099367	-3.365842	-3.314032	-3.350053	-3.840099	-2.89489	-1.884307	-3.034756	-2.439849	-1.63409	-2.313196	-3.429627	-2.438083	-2.910995	-2.502387	-2.616084	-3.873666	-2.552768	-5.097252	-2.086656	-3.163438	-4.679372	-3.71847	-3.982899	-2.509836
12.73425652	-1.877343	-3.418714	-2.574383	-3.165626	-3.671434	-2.061444	-2.034449	-2.219926	-2.747324	-3.005261	-1.024656	-2.720445	-2.046411	-1.463906	-1.836512	-3.072208	-1.517256	-2.148289	-1.989279	-3.081924	-2.350375	-2.999186	-2.85283	-1.665544	-3.426674	-3.122402	-3.524429	-2.978232	-4.586338	-3.219592	-2.183541	-3.027255	-2.08096	-1.919213	-2.424415	-3.609357	-2.392899	-2.886978	-2.521114	-2.710392	-4.007801	-3.239413	-4.538542	-2.338588	-3.950388	-3.452891	-3.795417	-4.001694	-2.683662
12.73376664	-2.837709	-3.925607	-1.730534	-3.634874	-4.070577	-2.038587	-1.842612	-2.598803	-2.694417	-3.255141	-1.239517	-2.672672	-2.151303	-1.427149	-1.912929	-2.654283	-1.660898	-2.082904	-1.795352	-3.227959	-2.097434	-3.619417	-2.239229	-2.017734	-3.237533	-3.076394	-3.221039	-2.498253	-3.908993	-3.340114	-2.412379	-2.970843	-2.157254	-2.479116	-1.671412	-3.647331	-2.22488	-2.696779	-2.176927	-1.290426	-3.306854	-3.864764	-2.86174	-1.631483	-3.729888	-3.684058	-3.790857	-3.687557	-4.129831
12.73327788	-3.568832	-3.394926	-2.109764	-3.550344	-4.224678	-1.999045	-1.544039	-3.343154	-2.444772	-3.192207	-1.779652	-2.509462	-2.231863	-1.654011	-1.641581	-2.490079	-1.814511	-2.639423	-2.227286	-2.23248	-1.968963	-4.251664	-1.96921	-2.195425	-2.207877	-3.156522	-2.124928	-2.418013	-2.577877	-2.878143	-2.654634	-2.633528	-1.945357	-2.232121	-1.604558	-3.597325	-2.342653	-2.506942	-2.271731	-0.464614	-3.137836	-5.059487	-3.222485	-1.834825	-3.284273	-4.303809	-4.147837	-3.87935	-3.734052
12.73278911	-2.935091	-3.03982	-2.563861	-2.826533	-3.424731	-1.972305	-1.683815	-3.042594	-2.595478	-3.005666	-1.645763	-2.252966	-2.378708	-1.639251	-1.623869	-2.455772	-1.851012	-3.229798	-2.482117	-1.708323	-2.301406	-3.917853	-2.323588	-2.24828	-2.52512	-3.261305	-1.970757	-2.449906	-2.702243	-2.843908	-2.677177	-2.33577	-1.505148	-1.944333	-1.379052	-3.690259	-2.646766	-2.557622	-2.126894	-1.31281	-3.610777	-5.082178	-4.27296	-2.787343	-2.214779	-4.226851	-3.686382	-4.261255	-2.132417
12.73230035	-2.910443	-2.797721	-2.707187	-1.998837	-3.20781	-1.602293	-1.71672	-2.638112	-2.816118	-3.275149	-1.784233	-2.473571	-2.280875	-1.775532	-1.758103	-2.406929	-1.77391	-4.236321	-2.204074	-1.952283	-2.563873	-4.01113	-2.19525	-2.062675	-3.184946	-3.164276	-2.588824	-3.320859	-3.241552	-2.99067	-2.41444	-1.768759	-1.535374	-2.18612	-1.320769	-3.754239	-2.56102	-2.252605	-2.328374	-2.386615	-3.498535	-4.509677	-4.043971	-2.575732	-1.60311	-3.72163	-3.557285	-4.60461	-2.335261
12.73181159	-2.916486	-2.906412	-2.746711	-2.047071	-3.084244	-1.509397	-1.96781	-3.027534	-2.829082	-3.384065	-2.12376	-2.46883	-2.208023	-1.707032	-1.407641	-2.858692	-1.72461	-4.10184	-2.371837	-1.361603	-2.5871	-3.379081	-2.163724	-1.911413	-3.406739	-2.894126	-2.457198	-3.786984	-3.430772	-2.327397	-2.323197	-1.623028	-1.954139	-1.901674	-1.579173	-3.335717	-2.193667	-1.938873	-2.570439	-2.752677	-3.837527	-4.751637	-3.995984	-2.630614	-2.634319	-3.091673	-3.216232	-5.02272	-2.570829
12.73132282	-2.562882	-3.106801	-2.132637	-1.706008	-3.351259	-1.95218	-2.011495	-2.677939	-2.68483	-3.636538	-2.074208	-2.165548	-2.271136	-1.646561	-1.35753	-3.249583	-1.59593	-3.959542	-2.715133	-1.742269	-2.373577	-2.42836	-2.893389	-1.839433	-3.758259	-2.377807	-2.722367	-3.817139	-4.010916	-2.443692	-2.33966	-1.821985	-2.15249	-1.769597	-1.499028	-3.443649	-2.143354	-2.212782	-2.586969	-2.506528	-4.805497	-3.522891	-3.201094	-3.141766	-3.287457	-4.264806	-3.386388	-4.515682	-2.949855
12.73083406	-2.526859	-3.324257	-2.214367	-1.963093	-3.429614	-1.914875	-1.507558	-2.686509	-2.382831	-3.180963	-1.99205	-2.076341	-2.329214	-1.747436	-1.553422	-2.758721	-1.47129	-4.065071	-2.286165	-1.669827	-1.941543	-2.721397	-4.01257	-1.757897	-2.975939	-2.264325	-2.938868	-4.118064	-3.186421	-2.917395	-2.325097	-2.24962	-2.052628	-2.321422	-1.287732	-3.550156	-2.401801	-2.566397	-2.430074	-2.294246	-4.782435	-2.895226	-2.220949	-3.341732	-3.303865	-3.614294	-5.391672	-4.178188	-3.020973
12.73034418	-2.837202	-2.914611	-2.887864	-1.939396	-2.813682	-1.583639	-1.427377	-2.719739	-2.317462	-2.336878	-1.83099	-2.466713	-2.018856	-1.648806	-1.559379	-2.820174	-1.607442	-4.247486	-1.877784	-2.256441	-2.493224	-3.428258	-3.711417	-1.813939	-3.122975	-2.783707	-2.797079	-4.418834	-2.645196	-2.948595	-2.635346	-2.772032	-2.003772	-2.397544	-1.784739	-3.688202	-2.878175	-2.52366	-2.880673	-1.444167	-3.75112	-3.619556	-1.159128	-3.849917	-3.909442	-4.934556	-5.00417	-3.999617	-2.515569
12.72985542	-3.307737	-2.42962	-2.917035	-1.889198	-3.173204	-1.623646	-1.680998	-2.353897	-2.363172	-2.010869	-1.684799	-2.135874	-1.931972	-1.557172	-1.648866	-2.965468	-1.604149	-3.721685	-2.124806	-3.385354	-2.585461	-4.19312	-3.574018	-1.750302	-4.062794	-2.809131	-2.662798	-3.293845	-3.623239	-2.904562	-2.367129	-2.67796	-1.866824	-2.393023	-2.106897	-3.701358	-2.618437	-2.285075	-2.550214	-1.590009	-2.911656	-3.912262	-3.885541	-2.987917	-3.517827	-4.324125	-4.905741	-3.586787	-2.84743
12.72936666	-4.087016	-3.34162	-2.447396	-2.771217	-3.330532	-1.426991	-1.338076	-2.657863	-2.517976	-2.847923	-1.409164	-1.39131	-2.287786	-1.830398	-1.728131	-3.196523	-1.51534	-3.097718	-2.140698	-3.151318	-2.322297	-4.014363	-2.618103	-1.200394	-3.168972	-2.535758	-2.812342	-3.113711	-3.878428	-2.536766	-2.209248	-2.363701	-1.856637	-3.033758	-2.722126	-2.965214	-2.427523	-2.82632	-2.688816	-2.576201	-2.759761	-3.62796	-3.99975	-2.528649	-2.533452	-3.413483	-5.031804	-3.504303	-2.147989
12.72887789	-3.750658	-4.403594	-3.036261	-3.302388	-3.566184	-1.433673	-1.336024	-2.750271	-2.549725	-2.733094	-1.544794	-1.773744	-2.169521	-2.083949	-1.516055	-3.300578	-1.660672	-2.250853	-2.046679	-3.469302	-2.172983	-3.492333	-1.636388	-1.352883	-2.881331	-2.585	-3.052738	-3.165301	-3.59494	-2.981376	-2.306056	-2.416097	-2.345435	-2.532932	-2.264285	-2.416946	-2.386094	-2.910572	-3.213971	-2.759298	-3.560687	-2.620279	-3.91811	-3.235619	-3.046023	-3.784058	-4.779416	-3.776952	-2.666089
12.72838913	-3.771796	-4.727452	-3.159469	-2.60634	-3.470727	-1.685359	-1.567097	-2.681484	-2.088873	-2.993838	-2.009872	-1.973022	-1.778989	-1.782407	-1.695735	-3.167058	-1.726221	-3.105176	-2.174507	-3.24244	-2.013127	-3.915763	-2.138403	-1.836432	-2.581355	-2.185753	-2.626997	-2.470666	-3.515671	-2.905746	-2.199015	-2.628549	-2.414163	-2.431483	-2.371551	-2.63995	-2.239783	-2.540138	-2.563248	-2.614061	-4.069669	-2.590351	-3.055989	-3.980181	-3.124853	-3.094555	-4.061233	-4.232401	-2.880606
12.72790036	-4.092704	-3.882855	-2.529409	-2.283499	-3.383664	-1.716642	-1.741772	-2.707129	-1.922215	-3.188378	-2.086826	-1.839872	-1.748261	-1.699343	-1.873418	-3.344596	-1.652291	-3.282625	-2.799911	-3.414479	-1.966345	-3.511427	-2.252471	-2.024664	-2.449269	-2.280471	-3.073394	-2.460151	-3.092102	-2.528499	-1.990179	-2.522683	-2.33322	-1.837961	-2.576159	-2.773188	-2.634701	-2.403749	-2.033221	-2.410104	-3.560501	-1.000585	-1.145376	-3.863392	-2.963459	-2.159006	-3.773389	-3.911493	-3.339343
12.72741049	-4.316631	-3.493787	-2.451721	-3.561015	-3.186333	-1.566017	-2.171951	-2.572474	-1.92607	-2.933503	-2.030312	-1.560243	-1.761142	-1.592257	-1.639726	-3.464929	-1.534138	-2.406023	-2.74402	-3.377266	-2.37716	-2.285795	-2.041589	-2.060912	-2.267508	-2.69781	-3.544172	-2.565156	-2.504331	-1.750591	-1.810666	-2.676424	-2.350711	-1.749489	-2.163438	-2.716399	-2.983618	-2.64569	-2.05831	-2.513621	-3.810613	-1.256242	-1.778588	-3.266738	-3.091893	-2.270279	-3.423907	-4.012721	-3.548342
12.72692172	-4.840588	-2.983214	-3.046619	-3.616353	-3.05895	-1.499553	-2.113528	-3.330672	-1.737554	-3.257021	-2.099038	-1.377919	-1.71067	-1.500761	-1.696707	-2.924761	-1.578145	-2.294911	-2.439456	-3.012327	-2.02568	-3.016932	-2.277024	-2.032064	-2.580633	-2.756071	-3.224119	-2.937367	-2.801914	-1.358673	-2.538234	-2.547162	-2.170337	-2.211517	-2.243273	-2.813134	-3.089761	-2.698453	-2.30344	-2.931201	-3.402561	-2.117461	-2.654075	-3.577219	-3.35369	-3.288374	-3.978081	-3.980983	-4.062439
12.72643296	-4.875689	-2.438993	-2.528391	-2.698213	-3.229461	-1.911225	-2.072035	-3.756095	-2.151973	-3.306722	-2.028098	-1.981293	-1.967053	-1.421419	-1.66077	-2.710684	-1.616938	-2.52464	-2.608753	-2.737904	-2.153366	-2.730199	-2.552089	-2.211887	-3.24179	-2.887485	-2.981418	-2.971901	-3.472738	-1.692051	-2.920375	-2.214099	-1.911455	-1.848379	-2.428249	-2.84423	-3.307044	-2.143708	-2.35003	-2.340359	-3.692188	-1.892508	-3.024504	-4.045421	-2.573188	-4.017491	-4.099425	-4.241769	-1.99856
12.7259442	-4.866799	-3.246128	-2.053451	-2.115883	-3.597488	-1.998397	-1.891544	-3.781271	-2.160054	-3.074834	-2.063191	-2.602106	-2.26566	-1.468732	-1.617957	-3.108294	-2.029694	-2.864029	-2.300028	-2.994629	-2.783954	-2.213059	-2.929015	-1.877833	-2.902003	-3.30484	-2.3812	-3.966378	-3.942939	-2.838324	-2.810942	-2.281859	-2.097483	-1.745555	-2.941537	-2.466705	-3.222406	-1.853725	-2.556743	-3.01855	-3.281553	-1.701466	-3.779331	-2.745099	-2.538579	-4.364995	-4.084303	-4.151511	-0.886978
12.72545543	-3.591617	-4.228674	-2.153439	-2.473508	-3.806476	-1.988117	-1.882463	-3.550185	-2.387469	-2.905528	-1.607853	-2.416065	-1.983354	-1.672093	-1.673347	-3.904507	-1.972225	-3.269029	-2.083441	-2.935582	-3.342503	-2.616752	-2.62801	-1.847044	-3.062111	-3.43395	-2.111762	-4.49894	-4.40929	-3.018736	-2.407188	-2.61409	-2.305048	-2.032271	-2.861766	-2.746648	-2.873129	-1.975394	-2.972026	-3.035975	-3.514963	-3.579865	-3.394527	-2.259753	-3.112534	-4.728697	-4.187369	-3.421694	-1.769084
12.72496667	-3.246604	-3.595012	-2.259567	-3.54948	-3.227932	-2.533908	-2.156402	-2.770917	-2.532311	-3.083188	-1.709268	-2.592291	-1.729619	-1.843231	-1.418618	-4.235114	-1.63556	-3.431271	-2.406758	-3.154258	-3.522443	-3.161396	-1.584273	-2.204452	-3.136028	-3.649022	-1.426144	-4.032248	-5.054859	-2.723288	-1.994572	-2.858448	-2.404402	-2.786998	-2.546643	-2.585226	-2.611187	-2.376402	-2.641332	-2.040854	-3.480265	-3.136517	-3.755644	-2.735806	-2.05163	-4.357526	-4.365125	-3.469819	-2.67683
12.72447679	-3.432632	-3.496671	-2.686733	-3.608956	-3.286252	-2.764943	-2.224747	-1.909717	-2.790703	-3.112361	-1.789788	-2.477602	-1.872535	-2.37703	-1.436467	-4.487749	-2.040566	-2.141855	-1.557828	-2.796215	-3.228846	-2.651226	-1.103982	-2.115661	-4.232577	-3.559872	-2.474414	-3.627854	-4.399796	-2.819712	-2.046156	-2.650646	-2.290707	-2.939503	-3.019745	-2.730802	-2.614925	-2.432949	-2.207764	-1.172753	-3.353113	-2.844644	-4.57913	-3.426035	-0.91043	-3.244112	-3.713484	-4.629669	-2.984624
12.72398803	-3.7703	-3.711277	-2.579026	-3.768431	-3.566166	-2.555218	-1.836711	-2.830079	-2.863178	-3.423451	-1.714587	-2.494997	-1.993421	-2.238564	-1.544405	-4.400288	-2.15473	-1.986753	-1.745009	-3.110841	-3.001444	-3.35594	-2.024575	-1.629389	-4.227917	-3.073463	-2.359233	-3.773812	-3.157215	-2.600802	-1.820655	-2.564428	-2.377155	-3.147063	-3.148459	-3.191729	-2.700402	-1.934405	-2.245501	-1.451003	-2.751908	-2.412646	-4.791363	-3.01882	-1.597021	-3.195953	-3.041086	-4.673592	-3.221575
12.72349926	-4.120246	-3.647121	-1.858906	-3.138081	-3.769668	-2.312049	-1.864995	-3.014848	-2.438661	-3.082374	-1.811859	-2.524734	-2.099489	-1.631415	-1.665388	-3.834541	-2.187779	-2.077779	-1.936798	-2.752731	-2.539435	-3.008348	-3.027066	-1.449059	-3.378043	-2.631699	-1.733218	-3.714537	-3.434072	-2.490638	-2.05963	-2.816717	-2.29747	-3.564535	-2.367374	-3.174756	-2.701596	-2.258669	-2.311397	-2.07943	-2.726065	-1.641994	-3.843575	-1.75214	-3.050187	-3.143114	-2.91219	-2.766327	-4.537918
12.7230105	-3.442288	-3.618417	-2.392969	-2.696914	-4.108877	-2.618997	-1.979785	-2.527666	-2.59672	-2.948645	-2.121949	-2.469855	-2.244958	-1.226191	-1.762695	-3.526297	-2.22497	-2.538234	-2.168158	-2.642315	-2.453717	-3.01961	-3.118976	-1.543455	-3.484233	-3.176865	-2.040421	-2.916123	-3.599219	-2.465918	-2.225225	-2.427135	-2.02435	-3.228261	-2.568123	-3.129504	-2.682962	-2.306987	-1.892145	-2.621485	-4.281643	-1.136777	-3.783791	-2.413824	-3.386289	-2.331582	-2.98661	-3.605588	-4.228612
12.72252174	-3.57412	-3.21873	-2.908816	-2.6595	-4.264224	-2.515079	-1.476243	-2.481771	-2.500781	-2.996818	-2.104983	-2.234306	-2.68683	-1.166846	-1.755415	-3.512648	-1.706422	-3.261532	-2.213912	-3.278633	-2.677241	-3.067494	-2.910424	-1.874649	-3.273926	-3.398484	-2.793244	-2.528891	-3.606139	-2.24177	-1.729396	-2.747657	-2.285953	-3.212196	-3.06921	-3.343293	-2.775596	-1.962966	-2.242182	-3.123248	-3.990818	-2.391326	-4.148237	-3.248257	-2.312005	-3.503966	-3.420159	-4.043423	-5.079827
12.72203297	-3.516055	-3.302119	-2.582405	-3.433622	-3.93657	-2.399267	-1.159061	-3.222981	-2.745243	-3.100819	-1.790174	-2.296779	-2.561597	-1.692322	-1.617827	-2.734018	-1.42982	-3.407243	-2.353397	-2.788407	-2.887869	-3.722019	-2.976939	-2.051239	-3.186636	-3.248947	-3.25916	-3.318953	-3.605404	-2.171706	-2.183035	-2.179626	-2.46658	-2.841625	-3.35852	-3.853255	-2.836916	-2.069483	-2.048785	-3.276088	-4.146762	-5.692036	-4.019912	-2.338527	-2.313397	-3.997433	-2.936476	-3.719415	-4.060906
12.72154421	-3.080984	-3.545955	-2.331842	-4.149858	-3.520152	-2.197223	-1.753383	-4.823113	-2.633355	-3.240507	-1.51447	-2.975602	-2.13795	-1.957984	-1.481255	-2.617564	-1.557402	-3.14692	-1.960111	-2.595848	-2.844093	-4.584514	-2.673695	-2.054368	-2.835089	-3.04352	-3.592845	-3.302191	-3.777615	-1.746939	-2.247522	-1.929561	-2.485729	-3.488687	-3.578324	-3.504733	-2.634476	-2.140716	-2.066071	-3.292877	-3.334706	-6.919614	-3.666367	-2.377698	-2.858301	-3.607797	-3.197001	-4.02932	-4.711189
12.72105433	-2.850833	-3.473541	-2.714638	-5.167288	-3.372187	-1.838897	-1.747924	-4.639807	-2.503136	-2.423415	-1.785896	-3.494338	-2.030009	-1.685255	-1.615092	-2.103156	-1.881635	-3.300741	-1.676101	-2.518081	-2.386963	-4.692385	-2.08949	-1.64476	-3.469684	-2.634828	-3.842742	-2.723115	-4.246871	-1.773616	-1.918655	-2.531732	-2.692389	-2.927141	-2.938519	-2.495996	-2.85453	-2.116232	-2.555293	-2.572869	-3.557112	-6.043038	-2.047805	-2.742469	-2.21292	-3.066248	-3.601592	-3.973091	-4.300809
12.72056557	-2.569617	-3.156873	-3.07765	-4.725172	-3.293897	-2.187844	-1.924936	-3.87429	-2.345499	-2.468517	-2.172022	-3.249296	-2.169155	-1.639123	-1.394129	-2.662721	-2.087171	-3.967829	-1.804586	-2.386757	-2.599815	-3.763119	-1.639747	-1.630534	-4.019101	-2.485091	-3.390263	-2.248801	-4.30397	-1.917393	-2.376525	-2.770284	-2.221261	-1.730769	-2.600868	-2.416938	-2.903949	-1.651056	-2.966202	-1.923479	-4.520375	-4.38049	-0.94792	-2.60938	-2.258736	-3.579769	-4.213162	-4.341819	-2.943135
12.72007681	-3.326379	-2.308303	-2.622289	-4.673779	-3.551056	-2.355735	-2.124363	-3.217327	-2.053001	-2.698727	-2.279839	-2.941712	-2.430978	-1.528119	-1.324168	-3.218622	-1.717588	-4.027992	-2.031385	-2.860599	-2.871231	-3.540961	-2.363753	-1.521607	-3.617577	-2.688252	-3.230068	-3.294853	-4.364569	-2.104829	-2.62405	-2.573889	-2.274209	-2.258348	-2.306564	-2.774149	-2.664509	-1.843421	-2.996543	-2.482996	-3.570896	-4.121662	-1.83819	-1.726553	-2.340228	-3.885258	-4.861744	-3.608247	-2.22804
12.71958804	-3.329854	-2.072182	-2.666266	-4.076217	-3.648558	-2.653984	-2.177591	-3.471774	-2.050819	-2.982918	-2.732517	-3.038902	-2.353883	-1.034501	-1.793727	-3.235116	-1.616779	-4.486818	-2.559702	-3.764325	-2.718625	-3.756091	-2.818993	-1.28358	-3.955263	-3.295101	-3.275885	-3.623277	-4.223106	-2.300368	-2.235532	-1.926361	-2.602028	-2.371926	-2.168042	-2.763096	-3.0301	-2.087015	-2.676766	-3.837784	-3.522098	-5.675013	-2.767053	-1.725828	-1.228367	-3.208486	-4.666605	-3.847298	-1.933609
12.71909928	-2.622959	-2.081342	-2.058549	-4.126584	-3.513869	-2.508084	-2.462831	-3.296209	-2.216044	-2.726632	-2.684182	-2.864068	-2.306322	-0.759337	-2.060852	-2.981328	-1.830324	-4.455831	-2.161388	-4.390237	-2.781076	-4.014663	-3.074896	-1.26562	-3.447685	-2.998658	-2.69046	-3.158527	-4.003248	-2.345422	-1.894056	-1.748755	-2.290715	-1.648564	-2.28296	-3.019062	-2.786802	-1.970551	-2.558973	-3.942701	-3.662222	-3.785226	-3.361252	-2.506321	-0.60097	-3.55795	-4.840465	-4.261125	-2.332389
12.71861051	-2.094291	-2.559307	-1.469511	-4.50558	-3.500548	-2.00208	-2.612579	-3.193456	-2.538076	-2.609442	-2.170275	-2.792377	-2.559997	-1.025019	-2.025375	-4.104669	-1.83256	-3.596246	-2.381546	-3.71432	-3.440081	-3.892647	-2.935602	-1.133349	-2.758567	-3.057684	-2.818713	-3.131789	-3.998709	-3.113528	-2.007679	-2.005596	-2.421171	-1.560517	-2.684812	-2.999723	-2.295295	-2.000314	-2.160429	-3.518653	-3.210179	-3.255935	-4.823184	-2.340967	-1.923813	-3.400134	-4.185137	-3.732656	-3.577018
12.71812064	-2.623123	-2.836155	-1.959187	-4.298779	-3.193666	-1.996272	-2.349377	-2.488247	-2.732068	-2.951357	-2.523519	-2.637023	-2.629424	-1.175548	-1.829606	-3.326583	-1.726595	-3.219031	-2.127575	-2.728799	-2.880835	-3.853482	-2.341279	-1.426214	-3.617724	-2.983175	-2.81999	-3.577521	-3.283947	-2.921832	-1.973126	-2.421694	-2.49358	-2.572358	-3.543453	-2.479536	-2.316765	-2.657933	-2.040064	-2.954064	-3.616561	-1.863071	-5.019284	-2.632952	-2.0229	-2.371715	-3.907898	-4.029295	-3.079702
12.71763187	-2.943539	-2.655628	-2.405591	-3.75407	-3.424007	-2.083039	-2.169825	-1.79038	-2.62122	-2.647255	-2.189945	-3.030864	-2.010655	-1.296472	-1.679273	-2.651893	-1.568325	-3.307944	-2.602978	-2.749904	-2.385527	-3.800874	-2.337837	-1.551698	-3.591519	-3.080322	-2.702161	-3.752476	-3.159916	-2.344617	-1.714804	-2.591363	-1.856413	-3.050554	-3.958388	-2.972047	-2.929356	-3.388017	-1.907308	-3.228215	-4.09903	-1.595451	-3.522705	-2.175367	-2.291889	-2.423492	-3.88804	-3.884125	-1.401496
12.71714311	-3.194318	-1.750477	-2.720119	-3.600465	-3.935408	-2.384995	-2.230285	-3.005156	-2.69003	-2.155567	-1.747219	-2.240538	-2.256488	-1.728851	-1.684158	-2.412437	-1.777079	-3.008716	-2.667178	-2.534543	-2.408817	-3.378251	-3.059316	-1.516459	-3.809024	-3.393636	-2.173285	-3.255462	-2.674104	-2.247949	-1.526584	-2.093295	-2.005778	-2.952259	-3.352215	-3.017271	-3.109946	-3.497245	-1.894238	-3.694455	-4.04181	-2.062873	-2.726976	-1.077537	-2.434281	-3.488077	-3.218377	-4.069624	-1.026272
12.71665435	-3.601218	-2.209048	-2.944805	-3.281417	-3.354457	-2.510774	-1.993719	-3.488501	-2.36895	-2.142357	-1.846084	-1.973902	-2.353346	-1.841859	-1.785322	-2.124775	-2.128287	-2.836219	-2.535225	-2.353133	-2.508222	-3.369787	-2.308282	-2.06392	-4.314083	-3.708812	-2.897516	-3.081489	-3.269127	-2.057808	-1.61396	-2.081704	-2.168363	-2.518526	-3.524541	-2.958462	-2.901272	-3.434759	-2.148627	-3.103455	-4.137286	-3.314063	-3.253526	-1.549259	-2.951926	-4.866776	-3.516374	-4.268246	-3.601327
12.71616558	-3.506496	-2.55385	-2.267188	-3.857454	-3.138349	-2.568507	-2.158309	-3.424444	-1.890462	-2.223349	-1.63557	-2.254321	-2.502608	-1.636817	-1.7247	-2.540376	-1.900226	-2.866451	-2.598107	-2.599586	-2.976891	-3.215461	-1.74584	-2.04874	-4.828496	-3.731978	-2.760174	-3.016802	-4.109099	-1.898514	-1.847358	-2.317345	-2.174659	-2.261828	-3.103888	-2.725151	-2.878061	-3.281448	-2.449643	-3.644754	-3.895898	-3.899152	-3.749774	-1.400372	-2.508397	-4.149877	-4.180578	-4.748988	-4.210921
12.71567682	-3.497038	-3.093875	-2.276136	-4.532056	-3.91377	-2.728176	-2.285056	-3.246378	-1.751657	-1.918391	-1.984329	-2.842009	-2.101234	-1.500334	-1.336681	-2.716631	-1.590315	-2.113211	-2.896752	-2.445969	-2.839664	-3.24	-2.319463	-1.581374	-4.540202	-3.065445	-1.659823	-2.684881	-3.7568	-2.215811	-1.942175	-2.341417	-2.178446	-2.325614	-2.718424	-2.918002	-2.57616	-3.138543	-2.41476	-3.61803	-3.957666	-4.508532	-4.152371	-1.757761	-3.545342	-2.30995	-3.961198	-4.871742	-4.215145
12.71518694	-3.3839	-3.325124	-2.253665	-4.184885	-4.137703	-2.788837	-1.939721	-3.647712	-2.053137	-2.290997	-2.204428	-2.887755	-1.718989	-1.36716	-1.159585	-2.100117	-1.638635	-2.836708	-2.756145	-1.862366	-2.570773	-2.139784	-2.43855	-1.85235	-3.106587	-2.36115	-2.022988	-2.239529	-4.159069	-2.860995	-2.585159	-2.184586	-2.451602	-1.885611	-2.491705	-3.654082	-2.349773	-2.916921	-2.442839	-3.341851	-5.150114	-2.362355	-4.909061	-1.951064	-3.643007	-1.96594	-3.807856	-4.410192	-4.762454
12.71469818	-3.090088	-3.016679	-2.353424	-3.194898	-4.298255	-2.82844	-1.544996	-3.058362	-1.956441	-2.909499	-2.240875	-2.78672	-1.578348	-1.272487	-1.517457	-2.037288	-1.945318	-2.880595	-2.580722	-1.362696	-2.639499	-1.746746	-1.778351	-1.841209	-3.455219	-2.443469	-1.532621	-2.153294	-4.587656	-3.000342	-2.499992	-2.333179	-2.105129	-1.951208	-2.993902	-4.240516	-2.296929	-2.850193	-2.043842	-3.166075	-5.08928	-1.513326	-5.317609	-2.638245	-2.70453	-2.883823	-3.592479	-3.693502	-2.776488
12.71420942	-3.112421	-2.684546	-2.075811	-3.343059	-4.089986	-2.56035	-1.464999	-2.467894	-1.904345	-2.784299	-2.424039	-2.532758	-1.941259	-1.45431	-1.742587	-2.46864	-2.069582	-3.148915	-1.96075	-1.353075	-3.179851	-1.991395	-1.814163	-1.966902	-3.023927	-2.668774	-2.026413	-1.770908	-4.800787	-2.673472	-2.255557	-2.544453	-2.079131	-2.449012	-3.578555	-4.123565	-2.360181	-2.93766	-2.686355	-3.445663	-4.771498	-1.239462	-6.068435	-3.068128	-2.932656	-3.960154	-3.47855	-3.925395	-1.406405
12.71372065	-3.547325	-3.225963	-1.787278	-4.111896	-4.004083	-2.341079	-1.645201	-2.843372	-2.327149	-2.875623	-2.196115	-2.119338	-2.110494	-1.43797	-1.340509	-3.266287	-1.964694	-3.064824	-1.661495	-2.122657	-4.078633	-2.16393	-2.620693	-1.667426	-2.692512	-2.668621	-2.380483	-2.599438	-4.974981	-2.536646	-2.537538	-2.22842	-2.665363	-2.710449	-3.448726	-3.552746	-2.442131	-2.503992	-2.064174	-2.648952	-4.287465	-1.482442	-4.857839	-3.20963	-3.639978	-4.341335	-3.991432	-3.688442	-1.877358
12.71323189	-3.893251	-3.484911	-1.078915	-3.73872	-3.303418	-2.53809	-1.286409	-2.930802	-2.453678	-3.55396	-2.24545	-2.102365	-1.983996	-1.444057	-1.638602	-3.57678	-2.004016	-2.64564	-2.362773	-2.362786	-3.813985	-1.778626	-2.865915	-1.827417	-2.509171	-2.806105	-2.407318	-3.096735	-4.265527	-2.799214	-2.185929	-2.018309	-2.542672	-2.111554	-2.729537	-3.549764	-2.394666	-2.404338	-1.787405	-3.184854	-3.686726	-1.680784	-3.051242	-3.757859	-4.706296	-2.965916	-4.703926	-4.334437	-2.448391
12.71274312	-4.1686	-3.014062	-1.293757	-3.10864	-2.830205	-2.5636	-1.449012	-3.808736	-2.269676	-2.776465	-2.23773	-2.54874	-1.73888	-1.612712	-1.612249	-3.729961	-1.674629	-2.092831	-2.702476	-2.508139	-3.607547	-2.021598	-2.718959	-1.509321	-3.290543	-2.845752	-3.460621	-2.902326	-3.669148	-3.457212	-2.074782	-2.273621	-1.555511	-1.918267	-2.468632	-3.269599	-2.251189	-2.160623	-1.949747	-3.768433	-3.433731	-1.785198	-2.960545	-2.528046	-3.881721	-2.041478	-4.643696	-4.326977	-2.774591
12.71225436	-4.60973	-1.798549	-2.045156	-2.983465	-3.361477	-2.702278	-1.788779	-2.859653	-2.193889	-2.711201	-2.339163	-3.001122	-2.093445	-1.350918	-1.11225	-3.324645	-1.880906	-1.90284	-2.818924	-2.774742	-2.981394	-1.722075	-2.600885	-1.38837	-2.803791	-2.882862	-3.743841	-3.204128	-3.062446	-3.584033	-2.594422	-2.580079	-1.688121	-1.354613	-2.739698	-3.418674	-2.318992	-1.814201	-2.086894	-3.276718	-3.263266	-2.089998	-2.09073	-1.119949	-3.35965	-2.222367	-4.340204	-2.987275	-2.153705
12.71176448	-3.936911	-1.357406	-2.448173	-3.205934	-3.172113	-2.94585	-1.807225	-2.557502	-2.402233	-3.244137	-2.745655	-3.205175	-2.178864	-1.12075	-1.260146	-2.95588	-1.834994	-1.345345	-2.472674	-2.902074	-2.148004	-2.132815	-2.704976	-1.857117	-2.741488	-3.021274	-3.041353	-3.483926	-2.663362	-2.83248	-2.863527	-2.35588	-1.766111	-1.081376	-3.311276	-3.628068	-2.499057	-1.633118	-2.551933	-3.175581	-3.887348	-2.071861	-2.718938	-0.960938	-3.00118	-4.759782	-3.648263	-2.662695	-1.728576
12.71127572	-2.656899	-2.048245	-2.578317	-2.718887	-2.740501	-2.693551	-1.883925	-2.029288	-2.452563	-3.117443	-2.795256	-3.019041	-2.039792	-0.832666	-1.429909	-3.217099	-1.455178	-1.724261	-2.440322	-2.521256	-2.38337	-2.90226	-3.003674	-1.946882	-2.539541	-3.214592	-2.477054	-3.807427	-1.854856	-2.756545	-2.420817	-2.068616	-2.050313	-1.821507	-3.431542	-3.5864	-2.37666	-2.178212	-2.942405	-2.576622	-4.434267	-3.680202	-3.064742	-1.180374	-3.289442	-4.027922	-4.329473	-2.887379	-2.457255
12.71078696	-3.131055	-2.7062	-2.368439	-3.367179	-2.877724	-2.347237	-1.5472	-1.426892	-1.939508	-3.001742	-2.397899	-2.760423	-2.008196	-0.539544	-1.4796	-2.935401	-1.47309	-1.183872	-2.632129	-2.24394	-2.589471	-2.850164	-2.929142	-1.90979	-3.17951	-3.487785	-2.312246	-4.248203	-2.325358	-3.055835	-2.293664	-2.42778	-2.410881	-2.697676	-3.146316	-3.397752	-2.373358	-2.429486	-2.138429	-1.44829	-4.21013	-3.304719	-1.664247	-0.504732	-1.867398	-2.464132	-4.702003	-2.606003	-2.787545
12.71029819	-3.368646	-2.538261	-2.4025	-2.933295	-2.680827	-2.854641	-1.967121	-2.111783	-2.029976	-2.995724	-2.029967	-2.647806	-2.308955	-0.645607	-1.598586	-3.175955	-1.715854	-2.076972	-2.371383	-1.871349	-2.900085	-2.015881	-3.000533	-1.763194	-3.34561	-3.413757	-2.607632	-4.140728	-3.691053	-2.337276	-2.076244	-2.891677	-2.681926	-2.754565	-2.995005	-3.094611	-2.635424	-2.459161	-1.911093	-1.415882	-3.682704	-2.839982	-2.069444	-0.771016	-1.924935	-1.209847	-4.42353	-2.927506	-3.593219
12.70980943	-3.353193	-2.256999	-2.123131	-2.21788	-2.769205	-2.88247	-1.961489	-2.510218	-2.269513	-2.328649	-2.117705	-2.595108	-2.437724	-1.013907	-2.054241	-2.804652	-1.648966	-2.818098	-2.651142	-2.303829	-2.664427	-1.868767	-3.273045	-1.427341	-2.014216	-3.438406	-2.675403	-3.697799	-4.267861	-2.289103	-2.097814	-2.871706	-3.122124	-1.896462	-2.7338	-3.465069	-3.037028	-2.494078	-1.761289	-2.507897	-3.177643	-2.94202	-4.385838	-1.87059	-2.706292	-2.913686	-4.240423	-3.099223	-4.04124
12.70932066	-3.225543	-2.558362	-1.945356	-2.777464	-3.190859	-2.579463	-1.618804	-1.835425	-2.359791	-2.482846	-2.10834	-2.858589	-2.356569	-1.580733	-2.175939	-3.209817	-1.594616	-2.931241	-2.454581	-2.525747	-2.30925	-2.231966	-3.602	-1.475753	-2.242852	-3.145651	-3.41012	-2.499185	-3.746251	-2.43528	-2.389612	-2.704578	-2.321027	-1.37128	-2.058505	-3.693017	-3.16118	-2.492301	-1.929928	-4.044077	-3.48754	-2.232221	-4.505283	-2.151183	-2.793562	-3.904779	-4.612917	-4.669982	-4.096309
12.70883079	-2.607717	-2.873337	-1.937471	-3.638491	-3.116315	-2.61243	-1.567306	-2.024046	-2.438055	-2.142942	-1.988085	-2.944868	-2.382205	-2.050736	-1.893179	-3.149163	-1.954506	-2.39275	-2.049758	-2.748358	-2.412935	-2.130006	-3.793764	-1.718206	-3.691744	-2.857039	-3.149612	-2.694462	-2.98206	-2.3383	-2.307382	-2.664273	-2.369519	-1.438878	-1.473817	-3.094448	-3.122174	-3.195752	-2.192458	-3.292669	-3.792548	-2.482753	-4.093387	-2.599579	-3.148616	-2.898462	-4.136133	-5.991128	-3.666857
12.70834202	-2.789959	-2.54575	-2.302277	-4.185583	-3.220961	-2.272398	-1.519368	-1.638913	-2.349209	-1.705991	-2.122322	-2.196688	-2.057175	-1.825181	-1.997872	-3.336135	-2.15892	-2.469057	-1.856025	-2.178672	-2.152224	-2.810953	-3.886061	-1.901663	-3.813077	-3.311868	-2.69729	-3.527068	-4.516188	-2.427253	-2.116703	-2.39471	-2.643455	-1.754284	-1.313857	-3.199367	-2.865131	-3.519529	-2.540177	-3.112754	-4.32988	-3.397656	-1.544173	-3.885411	-4.297852	-2.136971	-3.777053	-4.79588	-2.88922
12.70785326	-3.654922	-2.176863	-2.62193	-4.618487	-3.510485	-1.599359	-1.640664	-1.784118	-2.624471	-1.689924	-1.80298	-1.778585	-2.32991	-1.730088	-1.935999	-3.529485	-2.094247	-2.807114	-1.522166	-2.127204	-2.314816	-3.503347	-2.974677	-2.232859	-3.646132	-2.955555	-2.795252	-3.565445	-5.142539	-2.305821	-2.533936	-2.189835	-2.763196	-1.837775	-1.800613	-3.678048	-2.800091	-3.394713	-2.491335	-3.25245	-4.332201	-3.237001	0.125746	-2.427312	-4.453206	-3.081415	-3.582781	-4.439393	-3.256388
12.7073645	-3.956882	-2.4297	-2.296659	-4.446121	-3.539244	-1.855584	-1.557434	-2.597208	-2.523511	-1.726287	-1.792952	-1.696019	-2.082322	-1.425908	-1.595462	-2.987627	-2.28554	-3.240064	-1.705541	-2.42832	-3.071955	-3.785213	-2.862387	-2.485422	-2.5785	-3.167957	-3.48946	-4.654804	-4.82995	-2.465344	-2.828648	-1.876628	-2.62394	-2.283376	-2.41096	-3.926287	-2.713312	-3.09808	-2.319342	-3.516593	-3.763616	-2.995437	1.058151	-1.229564	-3.129836	-3.335529	-4.257935	-3.986623	-4.067629
12.70687573	-3.469389	-3.030192	-2.074179	-3.740132	-3.706731	-1.907964	-1.647272	-2.911323	-2.029513	-2.219846	-2.298886	-2.558511	-1.55945	-1.433695	-1.27414	-3.716507	-2.028144	-1.961281	-2.592445	-2.678175	-2.849085	-3.634238	-3.616037	-2.244103	-2.158427	-3.103378	-3.644083	-4.816134	-4.29341	-2.148236	-2.730441	-1.884158	-2.292584	-2.306937	-2.534524	-3.871887	-2.915101	-2.693421	-2.597454	-3.184564	-3.672997	-2.49626	2.421231	-1.758476	-3.948213	-2.532991	-3.797076	-3.673503	-4.22203
12.70638697	-2.35259	-3.759928	-1.674729	-3.21616	-3.743945	-1.688392	-1.610486	-3.916328	-1.896485	-2.479113	-2.083556	-2.936453	-1.795505	-1.577091	-1.229015	-4.297018	-1.773466	-2.000634	-2.769005	-3.077107	-2.352222	-3.352927	-3.660836	-1.99523	-1.660608	-3.531892	-3.273845	-4.418041	-4.374671	-1.693074	-2.342916	-2.175158	-2.281213	-2.233446	-2.601368	-3.747185	-2.773545	-2.832228	-2.252859	-1.966812	-4.002667	-4.236346	-1.415978	-2.333403	-4.85084	-2.520594	-3.150502	-3.944674	-3.228927
12.70589709	-2.727823	-3.872501	-2.430043	-2.668883	-3.442115	-2.089831	-1.751173	-4.44314	-2.245268	-2.775892	-1.773127	-3.101645	-1.602357	-1.572581	-1.412914	-4.334417	-2.145064	-2.929376	-2.575916	-3.138809	-2.444221	-3.663465	-2.981233	-2.087909	-2.084604	-3.826954	-3.08989	-4.139776	-4.580775	-1.941032	-2.52173	-2.285995	-2.332765	-1.794951	-3.032952	-4.092758	-2.791144	-2.980382	-1.785628	-1.226107	-4.309756	-5.145987	-2.978805	-3.204853	-3.671744	-3.98124	-3.614477	-3.747286	-2.735684
12.70540833	-2.741744	-4.003459	-2.911057	-2.792053	-3.249604	-2.441315	-1.936997	-3.22163	-2.382297	-3.153465	-1.857199	-2.3702	-1.597621	-1.508062	-1.492383	-4.113841	-2.137766	-3.196617	-2.70169	-3.381533	-2.443209	-3.593761	-3.083101	-2.032099	-2.077097	-3.601069	-3.112928	-3.815059	-4.425016	-2.252667	-2.533185	-2.3629	-2.333203	-1.671917	-2.938987	-3.756156	-2.958865	-3.234883	-1.312424	-2.546131	-2.312336	-4.527264	-3.768541	-2.359595	-2.25085	-4.191366	-3.737832	-4.221999	-4.65599
12.70491957	-2.609648	-3.552316	-2.279825	-3.354857	-3.048375	-2.183454	-1.999183	-1.791282	-2.114507	-3.299696	-1.924278	-2.441951	-1.680622	-1.482583	-1.328323	-3.207666	-1.783876	-3.21436	-2.440566	-3.365942	-3.224674	-2.496646	-3.239689	-2.147067	-1.84067	-3.520791	-3.524621	-3.887603	-3.742423	-2.678023	-2.556487	-2.405119	-2.552996	-2.372579	-2.502835	-4.16956	-2.765905	-3.23381	-1.59865	-2.776357	-2.343712	-3.487129	-3.01066	-1.546435	-2.268948	-2.522555	-4.118624	-4.651855	-5.259141
12.7044308	-2.542373	-3.721075	-1.644077	-3.992333	-3.29557	-2.452329	-1.919672	-2.404049	-2.480518	-3.204811	-1.678454	-2.220603	-2.411175	-1.344796	-1.316616	-2.353964	-1.820809	-2.969459	-2.455491	-3.18699	-2.883318	-1.775406	-2.931227	-2.205633	-1.970358	-3.882737	-3.130315	-3.20708	-3.814519	-2.20755	-2.346577	-2.490817	-2.810361	-2.583341	-2.257725	-4.44843	-3.00801	-2.745512	-2.574298	-3.206227	-3.75531	-3.510415	-0.930828	-1.91933	-2.779283	-3.683746	-3.399136	-4.70315	-4.65381
12.70394204	-2.326742	-3.333436	-1.743989	-4.678537	-3.635943	-2.297248	-2.025093	-3.084809	-2.378683	-3.071063	-1.403907	-3.518808	-2.841427	-1.295885	-1.166385	-2.513514	-1.848378	-3.275562	-2.217045	-3.086109	-2.680078	-2.010986	-2.701906	-2.001289	-2.341178	-3.959181	-2.558402	-2.572401	-3.154502	-2.091524	-2.132534	-2.584636	-2.254972	-2.146746	-2.485567	-4.269675	-2.949728	-2.250504	-3.184132	-3.292571	-4.14282	-4.621726	-1.402418	-1.513134	-2.91793	-3.615091	-2.515177	-4.467099	-3.903567
12.70345327	-2.187629	-3.104337	-2.047745	-4.666802	-3.411217	-1.72277	-2.091251	-3.101333	-2.27382	-2.652858	-1.233	-3.606413	-2.175412	-1.370843	-1.112133	-2.528015	-2.025686	-3.590464	-2.031221	-2.948145	-2.79042	-2.725713	-2.487981	-2.784432	-2.438746	-3.7446	-3.140409	-3.403759	-3.139566	-2.533176	-2.009569	-2.321733	-2.014064	-2.242397	-2.411706	-4.199552	-2.589958	-2.311647	-3.103342	-2.883619	-3.915203	-5.550252	-2.685302	-1.947189	-3.090038	-3.383404	-3.504995	-3.537443	-3.328645
12.70296451	-1.805279	-2.908169	-2.347863	-3.104869	-2.968733	-1.660025	-1.843331	-3.409593	-2.062809	-3.348276	-1.470711	-2.972289	-1.80099	-1.467624	-1.701643	-2.21124	-2.09776	-3.933307	-2.765307	-3.009508	-3.111683	-3.005044	-2.562846	-2.97799	-3.965424	-3.042481	-3.213551	-3.20337	-3.798381	-3.054074	-1.963953	-2.420741	-2.164203	-2.882276	-2.194576	-3.846498	-2.452917	-2.102144	-2.494722	-2.783765	-4.026617	-5.174138	-2.969899	-1.553265	-2.723817	-4.039066	-3.167724	-3.392611	-3.110166
12.70247463	-2.172369	-2.73897	-3.067474	-2.472061	-2.755718	-2.06217	-1.911708	-3.141823	-2.128948	-3.231149	-1.72779	-2.898814	-1.95462	-1.845611	-1.964395	-2.122469	-2.120953	-4.259616	-2.662965	-3.025511	-2.928265	-2.586034	-2.964663	-2.580951	-4.257199	-2.869835	-3.493863	-3.061842	-2.835471	-2.963161	-1.585509	-2.506042	-2.510088	-3.179061	-2.404244	-3.053972	-2.578612	-1.766481	-2.445287	-2.075204	-4.156073	-4.613977	-3.052285	-2.000144	-1.748314	-4.812598	-2.768989	-2.692775	-4.221822
12.70198587	-1.999617	-2.697992	-2.625303	-2.160594	-2.837933	-2.651468	-1.914708	-3.08276	-2.194237	-3.05636	-1.849653	-2.002492	-2.161476	-2.021892	-1.627597	-2.469508	-2.373134	-4.083575	-2.407291	-2.607874	-2.754759	-2.571573	-3.126486	-2.379311	-3.497564	-2.735686	-4.285427	-3.578861	-2.532356	-2.139966	-1.232753	-2.601927	-2.999641	-2.267407	-2.428217	-2.489975	-3.00815	-2.274289	-1.906747	-1.646339	-4.714512	-3.485641	-3.387562	-2.76807	-1.720711	-5.62394	-2.703475	-2.920014	-3.993704
12.70149711	-1.988989	-2.415224	-2.395365	-2.911009	-2.873587	-2.165335	-1.797712	-3.456182	-2.443768	-3.244585	-1.854667	-2.023212	-2.847589	-1.732479	-1.69517	-2.295409	-2.509222	-3.10937	-2.466198	-2.031805	-3.352663	-3.573805	-2.78426	-2.191113	-2.859094	-2.909465	-3.439454	-3.179563	-2.446495	-1.836914	-1.587942	-2.343576	-2.702852	-1.89255	-2.53867	-2.916523	-2.961929	-2.443304	-1.748694	-2.338054	-5.590964	-3.233758	-5.853281	-3.836363	-1.883213	-5.065164	-3.055167	-3.573023	-3.80538
12.70100834	-1.49973	-3.406655	-2.503698	-2.442793	-3.265397	-1.703839	-1.773725	-3.33737	-2.826707	-3.133122	-2.046755	-2.553754	-3.173445	-1.682074	-1.741848	-2.748474	-2.142058	-3.842141	-2.636611	-1.753097	-2.97963	-3.747905	-2.710576	-2.150499	-2.440534	-2.655936	-2.711721	-3.244602	-2.749951	-1.988968	-2.173437	-2.270569	-2.994684	-2.141168	-2.517461	-3.852162	-2.865605	-2.197755	-1.740252	-2.886518	-4.693005	-4.618987	-6.949445	-3.730375	-2.593971	-3.79825	-4.762309	-2.81993	-3.525587
12.70051958	-2.113454	-3.395618	-3.009734	-1.611441	-3.374001	-1.688206	-1.579302	-3.780781	-2.656337	-2.854238	-1.890871	-2.3241	-2.933412	-1.283796	-1.551122	-2.789654	-1.762245	-4.033367	-2.634137	-2.040549	-3.019573	-3.773663	-2.564543	-1.961161	-3.194656	-2.666232	-2.769399	-3.411056	-3.161875	-1.843488	-2.160697	-2.351891	-2.399573	-2.478874	-2.623142	-3.840293	-2.985705	-1.658703	-1.70819	-1.478729	-3.041701	-4.282179	-4.794785	-3.798512	-3.947278	-3.363543	-5.206691	-2.483816	-2.838995
12.70003081	-2.880185	-2.837395	-3.299409	-1.510655	-3.489188	-1.799828	-1.589635	-3.498526	-2.471147	-2.394268	-1.795255	-2.240856	-2.625811	-1.272914	-1.591516	-2.597632	-1.812983	-2.947055	-2.658886	-2.782106	-3.985266	-3.652065	-1.944926	-1.727089	-3.874811	-3.147124	-2.91484	-3.899548	-3.884468	-2.106082	-1.615578	-2.106191	-2.722066	-2.835778	-1.285042	-3.523973	-2.7929	-1.660734	-2.151847	-1.973575	-2.674999	-2.651589	-2.978065	-3.720411	-3.371417	-2.997972	-3.875692	-3.682204	-2.959836
12.69954094	-2.731999	-3.141278	-3.365054	-2.241716	-3.48769	-2.012471	-1.562793	-2.888549	-2.131873	-2.487011	-1.915852	-2.359035	-2.832716	-1.176319	-1.291756	-3.10164	-1.747535	-3.686944	-2.413165	-2.570419	-3.797103	-3.397288	-1.745474	-1.572307	-4.200333	-2.662507	-2.127486	-3.505606	-4.110061	-1.770845	-1.853498	-2.214429	-2.557884	-2.648869	-0.808364	-3.016091	-2.572362	-1.997265	-2.749148	-2.668644	-2.695868	-3.181244	-0.719167	-3.786927	-2.758483	-4.726501	-3.660558	-3.813508	-3.004319
12.69905218	-1.777744	-2.880358	-2.744224	-2.714903	-3.489379	-1.793469	-1.195474	-3.252045	-1.858844	-2.260562	-2.321396	-2.986218	-3.215063	-1.300329	-1.37813	-3.083831	-1.623622	-3.300934	-3.071158	-2.686751	-3.66339	-2.967255	-2.145767	-1.646805	-2.783861	-3.081496	-2.290642	-3.109193	-4.041267	-2.048746	-2.119082	-1.934328	-2.258147	-2.660169	-1.092737	-3.157181	-2.406899	-2.894018	-2.138019	-2.842316	-1.661337	-3.579716	-3.364305	-3.776812	-2.859963	-4.025522	-3.208116	-4.462887	-3.327492
12.69856341	-1.395697	-2.986552	-2.595121	-2.672717	-3.405932	-2.55531	-1.557104	-2.826199	-1.69584	-1.679312	-2.378942	-2.998117	-2.663563	-1.693628	-1.751724	-3.380306	-1.681482	-2.773545	-2.97496	-3.367165	-3.739215	-2.422942	-2.460109	-1.830288	-2.649685	-3.393791	-2.107156	-3.216539	-4.529804	-2.434103	-2.188909	-2.096302	-2.371353	-2.48191	-0.972047	-3.430538	-2.678874	-2.615894	-1.743459	-2.612478	-2.153345	-4.607036	-5.107473	-3.551897	-2.331314	-3.515254	-2.788785	-4.54296	-3.336281
12.69807465	-1.383954	-1.869126	-2.5504	-2.435107	-3.84984	-3.25155	-1.853403	-2.132491	-1.855343	-1.845567	-2.081217	-3.003543	-2.04299	-1.628017	-2.31533	-3.277987	-1.836345	-1.668921	-2.310083	-3.431106	-3.297567	-2.957718	-2.327412	-1.893464	-3.47832	-2.585301	-2.150618	-3.201607	-4.423426	-1.671885	-2.573503	-1.903601	-2.239757	-3.039069	-1.40105	-3.028879	-2.68319	-2.195564	-2.094526	-2.616061	-3.819714	-4.42316	-5.503143	-3.431033	-2.061272	-3.870046	-3.277625	-4.05995	-1.908649
12.69758588	-1.71711	-2.565642	-2.400457	-1.693685	-4.020154	-3.022783	-2.272794	-1.878043	-2.158826	-2.852508	-2.379926	-2.841797	-2.011321	-1.422166	-2.136273	-3.106863	-2.046775	-0.856779	-2.187255	-2.884726	-3.374901	-3.106908	-1.115081	-1.75536	-3.896757	-2.569894	-2.303838	-2.817408	-3.164102	-1.864112	-2.497587	-2.053346	-2.244931	-3.072165	-1.823995	-2.673686	-2.544011	-1.98365	-2.232218	-2.889831	-3.851195	-3.060809	-6.238809	-3.380875	-1.832629	-4.827251	-2.972256	-4.277609	-1.356557
12.69709712	-2.441606	-3.122594	-3.252431	-2.322422	-3.621804	-2.937612	-2.15282	-1.782847	-2.422404	-2.924095	-2.31619	-2.756382	-2.12196	-1.392104	-1.857616	-2.897802	-2.192938	-2.269395	-2.026055	-2.053635	-3.411533	-2.95639	-1.201408	-1.840236	-2.740831	-2.743703	-2.378001	-3.162822	-2.9776	-1.665916	-2.417338	-2.728277	-2.124219	-3.857226	-2.007144	-2.428071	-2.845301	-1.993142	-2.103885	-2.912728	-3.12621	-3.671734	-6.68526	-2.943293	-1.563259	-5.435133	-3.177164	-4.349778	-1.727706
12.69660836	-2.840881	-2.78027	-3.600512	-2.881222	-3.291297	-2.811139	-2.162214	-2.12719	-2.770693	-3.244351	-2.013412	-2.694997	-2.326567	-1.465125	-1.79878	-2.971228	-2.197308	-2.719865	-2.235153	-1.566123	-3.128242	-2.534036	-1.364516	-1.895408	-2.087901	-2.970335	-3.423537	-3.346793	-3.08189	-1.520051	-2.256532	-2.780727	-2.058867	-3.57768	-2.247359	-2.318563	-2.77475	-2.552032	-2.508131	-3.82368	-3.559793	-4.148321	-6.048487	-2.321162	-1.096029	-5.761719	-3.486893	-3.494593	-1.732765
12.69611848	-2.708722	-2.350886	-3.259187	-3.24992	-3.146439	-2.25849	-1.903679	-2.419345	-2.611219	-2.725684	-1.923213	-2.180459	-2.749366	-1.336954	-1.942548	-2.620982	-2.321811	-3.509711	-2.607345	-2.036841	-2.715408	-2.901767	-1.809399	-1.975061	-2.979298	-2.752113	-3.051445	-3.126117	-3.929139	-2.305146	-1.737467	-2.423465	-2.257527	-3.364229	-2.133804	-2.694051	-2.662317	-2.643195	-2.623387	-4.500606	-3.499948	-3.70154	-6.176744	-1.997475	-2.140865	-5.090352	-3.57991	-3.633379	-2.351514
12.69562972	-3.171289	-2.503441	-2.326866	-2.841244	-3.02036	-1.992922	-1.980792	-2.981776	-2.258819	-2.281645	-2.055039	-2.294457	-2.683522	-1.21491	-1.949479	-3.434605	-2.188323	-4.057857	-2.236058	-2.779768	-2.777639	-2.725424	-2.354315	-1.806236	-2.849473	-2.312319	-2.814241	-3.30764	-4.221945	-2.703108	-1.847677	-2.195657	-2.411987	-2.468163	-2.789086	-3.101878	-2.38162	-2.449636	-1.939708	-4.560867	-3.091531	-3.436292	-4.74348	-2.017064	-3.453901	-2.281485	-5.063717	-4.690691	-2.386388
12.69514095	-3.372229	-2.421991	-2.280759	-1.845582	-2.910845	-2.074848	-2.048942	-3.657018	-2.073435	-2.80064	-2.009855	-2.935191	-2.689324	-1.234595	-1.917012	-3.823279	-1.995153	-3.655109	-2.242275	-2.745604	-2.463972	-2.797515	-2.477651	-1.857256	-3.485712	-2.224053	-3.136455	-3.812066	-3.158695	-2.497304	-1.835276	-2.281676	-2.422203	-1.935572	-3.0056	-3.424943	-2.44147	-2.457008	-2.386295	-4.283252	-3.535935	-2.611079	-5.906585	-2.245617	-4.136908	-3.339634	-5.176604	-3.762183	-2.94971
12.69465219	-3.792192	-2.136828	-2.812089	-1.681182	-2.937779	-1.875419	-1.697443	-3.40448	-1.845797	-2.916758	-1.671305	-2.94421	-2.828795	-1.585171	-1.937215	-3.532489	-2.237037	-3.211984	-3.026712	-2.028062	-2.414613	-2.929003	-2.172509	-2.199674	-4.220593	-2.529072	-3.107967	-3.870744	-3.452845	-2.006499	-2.078573	-2.11455	-1.882896	-1.359579	-3.213114	-4.035584	-2.480612	-2.94566	-2.543997	-5.007154	-3.420852	-2.926112	-7.161129	-2.660918	-3.023946	-4.547739	-4.727378	-2.779643	-4.088417
12.69416342	-4.490965	-2.355783	-2.836934	-3.462815	-2.737193	-1.152595	-1.714805	-3.596706	-2.132119	-3.109759	-1.964065	-2.822008	-2.904755	-1.905741	-2.062023	-3.03424	-2.007948	-3.065285	-3.38739	-1.662943	-3.105916	-2.683145	-1.966377	-2.15639	-3.07217	-2.844157	-2.585732	-3.694235	-3.749805	-2.279023	-1.787765	-1.889705	-1.413503	-1.521803	-3.465103	-3.962403	-2.490368	-3.416222	-2.715852	-4.513277	-3.352168	-2.922773	-4.967546	-2.618173	-1.673868	-3.721921	-4.451715	-3.125843	-4.144451
12.69367466	-4.575982	-2.622337	-2.971714	-3.75951	-2.833888	-1.014065	-1.910394	-3.051768	-2.585387	-3.216278	-1.995818	-3.314312	-2.351072	-1.685682	-1.707571	-2.539935	-1.812401	-3.011018	-2.996634	-1.722129	-2.416438	-3.294696	-1.666274	-2.106049	-1.770472	-2.726981	-2.319229	-3.26877	-4.111276	-2.199782	-1.667888	-2.152479	-1.87506	-2.345872	-4.19302	-3.347303	-2.372783	-3.087516	-2.305749	-3.900604	-3.894995	-2.881162	-4.888829	-3.205088	-1.823917	-2.146987	-3.778386	-3.844822	-4.473856
12.69318478	-4.264081	-2.834356	-3.083028	-4.15369	-3.124325	-1.755717	-1.749363	-2.885183	-2.211741	-3.416919	-1.811349	-3.595033	-2.538829	-1.414379	-1.669361	-2.447795	-1.41678	-3.184258	-2.966751	-2.021696	-2.377613	-3.693152	-1.910871	-2.204374	-3.244562	-3.067017	-3.558492	-2.929276	-3.865441	-2.005262	-1.791549	-2.562331	-2.223112	-1.935791	-3.834526	-3.126323	-2.161028	-2.895263	-1.856816	-4.040196	-4.056446	-2.625016	-6.057841	-3.636559	-2.889967	-1.435723	-3.894145	-4.740953	-4.88065
12.69269602	-3.778763	-3.266559	-2.482633	-3.995421	-2.98903	-1.700797	-1.524421	-2.919538	-1.671685	-2.803509	-1.701496	-2.880871	-2.250358	-1.4827	-1.84781	-3.349461	-1.680528	-3.185878	-3.108691	-2.726361	-2.823273	-3.516614	-2.088234	-2.204972	-3.254895	-2.854754	-3.676298	-3.250577	-3.501729	-2.353235	-2.346148	-2.405026	-1.937432	-1.283737	-3.060981	-3.067542	-2.77284	-2.872751	-1.938873	-3.85024	-3.531855	-2.904251	-6.041981	-3.961502	-2.721324	-1.97562	-3.491472	-4.203538	-3.993271
12.69220726	-3.539733	-2.946332	-2.603446	-4.172824	-3.133641	-1.947079	-1.858427	-2.942789	-1.56618	-2.886112	-1.977193	-1.74568	-1.820626	-1.444856	-1.644535	-3.748739	-1.658291	-2.174697	-2.753349	-2.709893	-2.47324	-3.013151	-1.918368	-2.414292	-2.729632	-3.122207	-3.366655	-3.396682	-2.758385	-2.849311	-2.315926	-2.295385	-1.895554	-0.942092	-2.71287	-2.585029	-3.904054	-2.490396	-2.101478	-4.068454	-3.573948	-4.027615	-5.803123	-4.540929	-1.87587	-2.103033	-3.289788	-3.82174	-4.074599
12.69171849	-2.754406	-2.684667	-2.920203	-3.959485	-3.390857	-1.939387	-1.955898	-3.18979	-1.371485	-3.527498	-2.361729	-1.519743	-2.149193	-1.263456	-1.582423	-3.276189	-1.575062	-2.747319	-2.243103	-2.377252	-2.300517	-3.126543	-2.211876	-2.211566	-2.899888	-2.691816	-2.983504	-3.548741	-2.219689	-2.849859	-2.318585	-2.633905	-2.139748	-1.319917	-2.287693	-2.18704	-3.554784	-2.648092	-2.013551	-4.758849	-4.495915	-3.393745	-4.456006	-3.287883	-1.853464	-1.160159	-2.894271	-3.883005	-4.089578
12.69122973	-3.167575	-2.82188	-3.554366	-3.785078	-3.645634	-1.985717	-2.172923	-3.164279	-1.621829	-3.430248	-2.082005	-1.754036	-2.048519	-1.504103	-1.764901	-2.675396	-1.652072	-4.221188	-2.800779	-2.346121	-1.920906	-3.153467	-2.538135	-2.234465	-3.225989	-2.042648	-3.055532	-3.382984	-3.168296	-2.507576	-1.821753	-2.818039	-2.518685	-1.74966	-1.708567	-2.694362	-3.245016	-2.549657	-1.897533	-4.292773	-4.796469	-4.178785	-2.328081	-3.956642	-2.763522	-1.928857	-2.499457	-3.085051	-4.175596
12.69074096	-3.783679	-3.163014	-3.784747	-3.958119	-3.600139	-2.021604	-2.115544	-3.26489	-1.789709	-3.396276	-1.94971	-2.533566	-1.911434	-2.011421	-1.71653	-1.841435	-1.517669	-4.236909	-2.876102	-2.633414	-1.953099	-3.036811	-2.515101	-1.821477	-3.365658	-2.493501	-3.165361	-2.978772	-3.61365	-2.889345	-1.602792	-3.085577	-2.61225	-1.938495	-2.021025	-3.22595	-3.404323	-2.391182	-2.050722	-2.949224	-4.197444	-3.031317	-0.443051	-4.90396	-3.778788	-0.826566	-2.731093	-2.254119	-3.317655
12.69025109	-3.621656	-3.876482	-3.56913	-3.418993	-3.96976	-2.256795	-1.823588	-2.980781	-1.806638	-3.32215	-1.897371	-3.289659	-2.549989	-1.899153	-1.296959	-2.017224	-1.7634	-2.94861	-2.977712	-2.69877	-2.411325	-2.684758	-3.107087	-1.634399	-3.050405	-2.775274	-3.274168	-3.479716	-3.408373	-2.653836	-2.323684	-3.195788	-2.329015	-2.187974	-2.543318	-3.137004	-3.093829	-1.990423	-1.761749	-3.469142	-4.671638	-1.818741	-0.853041	-3.950005	-3.780149	-0.850725	-3.938686	-3.222535	-4.013907
12.68976233	-3.427712	-4.011768	-2.844954	-3.451927	-3.733455	-2.808298	-1.818777	-2.705399	-1.775501	-3.285412	-1.937968	-2.782639	-2.571248	-1.593473	-1.365788	-2.670902	-1.703615	-2.572977	-2.906488	-2.39708	-2.681854	-3.584745	-3.259226	-1.506585	-2.407141	-3.375207	-2.463635	-3.944649	-3.941484	-2.703799	-2.221169	-2.768803	-2.83091	-2.660677	-1.726304	-3.107231	-2.890048	-2.31578	-1.90819	-2.659028	-4.571712	-1.269777	-0.474098	-3.071928	-3.715373	-1.402736	-4.627854	-3.58545	-5.405849
12.68927356	-3.613936	-3.749496	-2.533552	-3.886246	-3.481263	-2.917394	-1.815918	-2.94277	-1.30766	-2.727237	-1.950776	-2.011627	-1.970311	-1.820448	-1.728455	-1.841975	-1.676763	-2.298067	-2.686683	-1.792273	-2.639122	-4.356197	-3.843247	-1.28743	-2.347159	-3.230131	-2.655833	-3.235446	-4.446579	-2.551095	-2.300299	-2.106401	-2.53176	-2.419563	-1.459236	-3.304487	-2.917038	-2.17591	-2.090073	-1.521955	-4.032079	-2.374747	-2.150178	-3.341248	-4.073662	-3.892421	-4.317435	-4.648978	-4.803635
12.6887848	-3.324739	-2.616444	-3.176607	-2.556348	-3.794708	-2.767266	-1.29435	-2.572766	-1.703378	-2.188232	-1.78971	-1.523265	-2.100005	-1.770892	-1.405622	-2.124661	-1.775123	-2.675234	-2.844467	-2.469139	-3.268388	-3.831885	-3.72533	-1.538804	-2.093817	-2.729525	-3.612578	-3.265647	-4.048691	-2.905632	-2.136121	-2.565429	-2.447442	-2.543569	-1.663013	-3.11951	-2.785309	-2.273587	-2.2379	-1.746461	-2.908904	-2.205764	-2.994329	-4.550591	-3.505885	-4.880236	-3.670933	-4.094946	-3.900767
12.68829603	-3.753996	-2.401073	-3.408829	-2.127505	-3.886723	-2.353185	-1.361578	-2.301771	-1.979497	-2.113271	-1.741365	-1.814876	-2.458374	-1.360097	-1.483409	-2.618449	-1.742146	-3.649341	-2.912697	-3.016012	-3.12902	-2.265471	-3.703212	-1.616668	-1.195481	-2.440307	-3.541764	-4.387437	-3.43092	-2.914678	-1.815708	-2.423059	-2.31374	-1.737346	-1.347419	-3.116107	-2.45482	-2.226594	-2.367844	-1.501238	-1.704037	0.00799	-3.271762	-4.595634	-2.793484	-7.124631	-3.714995	-3.760853	-2.741103
12.68780727	-3.322486	-2.411464	-2.676852	-2.761337	-3.175271	-1.917514	-1.213501	-2.242441	-2.070053	-2.092983	-1.816048	-2.561153	-2.439894	-1.330009	-1.288378	-3.067313	-1.560108	-3.967575	-3.205245	-3.042923	-2.956905	-2.012333	-3.088637	-1.482497	-2.83319	-2.638753	-3.671622	-3.560028	-2.987189	-2.838883	-2.143929	-2.472151	-2.11551	-1.207781	-1.234341	-3.06421	-2.632816	-2.174125	-2.265745	-1.840198	-2.153368	-0.025708	-3.514632	-3.877513	-3.658886	-6.761018	-3.717037	-4.866981	-1.865965
12.68731851	-2.665047	-2.730122	-2.302768	-2.644192	-2.992108	-2.045965	-0.983661	-1.848712	-2.396834	-2.214363	-1.728112	-2.797037	-2.401534	-1.374295	-1.290014	-3.061835	-1.42235	-4.643794	-2.946753	-2.806543	-3.037894	-3.397301	-2.486581	-1.612248	-3.286009	-3.19705	-3.725287	-3.480953	-3.812904	-2.125536	-2.376302	-2.336556	-2.108436	-1.54189	-1.064591	-3.18847	-2.80819	-2.390357	-2.646163	-2.471006	-3.445439	-1.2372	-4.589027	-3.781181	-4.504113	-4.886943	-4.568698	-4.357022	-3.887453
12.68682863	-2.760894	-3.131326	-2.442312	-3.174902	-2.838832	-2.008223	-1.050498	-2.296074	-2.583957	-2.640732	-1.74263	-2.997372	-2.390948	-1.11938	-1.795301	-3.304904	-1.932784	-4.008868	-2.805724	-2.770298	-3.245663	-3.215295	-2.591035	-1.173473	-2.17221	-3.65715	-4.099733	-4.011896	-3.353668	-2.010893	-1.522642	-1.887308	-3.302361	-1.85512	-1.335424	-3.071657	-2.652264	-2.437378	-2.405618	-3.15039	-2.762141	-2.216165	-4.637948	-3.027192	-4.007865	-4.591771	-4.540971	-3.832757	-3.339964
12.68633987	-3.53275	-3.26529	-2.632014	-2.359965	-2.61982	-2.033427	-1.588105	-3.108502	-2.26058	-2.712979	-1.714608	-3.48713	-1.762749	-1.228773	-2.01677	-3.151314	-2.050341	-3.452084	-3.306567	-2.034547	-2.670973	-3.432235	-2.685337	-1.104355	-3.050451	-3.873437	-3.791064	-3.871887	-2.458362	-2.240783	-1.649924	-1.68681	-3.59193	-2.359363	-1.343801	-2.77364	-2.761967	-1.876327	-2.226024	-2.960097	-3.409515	-3.256662	-3.942679	-2.577352	-3.391635	-4.744672	-4.304972	-3.13402	-2.806499
12.6858511	-4.109191	-3.105053	-2.666677	-2.028967	-2.931122	-2.149966	-1.818242	-3.504673	-2.156721	-2.912918	-1.90086	-3.203698	-1.263647	-1.212161	-2.063158	-3.245933	-1.934759	-3.549944	-2.654989	-2.166559	-2.059525	-3.701737	-2.320322	-1.262209	-3.01144	-3.842352	-3.589058	-3.565301	-3.014036	-1.777932	-1.801868	-1.266823	-2.766617	-2.226532	-1.378454	-2.736358	-2.606979	-2.445367	-2.179769	-2.867051	-4.082162	-2.98226	-4.998612	-2.680132	-3.178439	-4.729615	-4.371947	-3.056995	-3.063711
12.68536234	-3.932999	-3.135654	-2.311433	-2.867175	-3.426211	-2.028962	-1.436998	-3.983631	-2.462824	-1.979556	-2.047043	-2.610751	-1.711988	-0.78853	-2.323371	-3.252475	-1.73905	-3.383247	-2.538624	-2.12536	-2.657677	-3.600498	-2.364938	-1.287944	-1.905362	-3.880315	-3.091228	-2.97161	-3.062365	-1.528861	-1.815819	-1.537243	-2.070831	-1.724624	-1.403106	-2.904076	-2.018795	-2.556709	-1.607979	-3.016284	-3.780125	-1.800112	-3.585876	-2.635815	-3.296096	-3.633617	-2.856635	-3.574117	-3.516694
12.68487357	-3.196232	-2.144005	-2.070406	-2.75411	-3.90979	-2.027575	-1.908429	-4.247625	-2.919844	-1.282708	-2.149675	-2.327234	-2.289205	-1.251549	-2.228852	-3.092734	-1.960714	-3.119729	-2.338363	-2.007016	-2.957074	-3.980467	-2.695676	-1.389705	-0.852023	-3.631705	-3.346172	-2.996122	-3.15261	-1.124645	-1.752404	-2.034026	-2.317863	-1.814375	-1.591411	-2.477909	-1.831782	-2.213676	-1.546515	-2.833105	-4.32307	-0.509322	-1.414516	-2.981957	-2.476473	-1.913101	-2.010168	-2.88942	-4.097455
12.68438481	-2.271322	-1.531447	-2.134797	-2.087236	-3.624226	-2.076414	-2.254163	-3.547892	-2.88432	-1.659422	-2.283338	-1.824263	-1.892734	-1.41338	-2.013145	-3.17325	-2.100102	-3.345845	-1.90084	-2.43103	-2.786727	-3.520657	-2.665568	-1.63173	-1.272396	-3.169935	-3.101052	-2.366359	-3.292286	-1.447823	-1.624835	-2.19826	-2.0221	-1.650763	-2.114819	-2.145975	-1.75997	-1.898014	-1.869776	-2.972879	-3.791547	-1.597291	-2.075004	-3.136806	-2.789152	-2.038816	-2.248598	-2.137315	-3.281047
12.68389494	-3.055632	-1.685602	-2.60679	-2.607208	-3.134515	-1.774542	-2.284969	-2.842713	-2.906621	-2.74046	-2.186248	-1.879491	-1.768723	-1.153314	-1.95804	-3.037852	-1.948125	-2.163265	-1.83991	-2.460051	-3.288216	-3.063011	-2.452536	-1.928151	-2.611488	-2.970328	-2.710087	-2.491799	-2.987676	-1.604018	-1.603358	-2.182697	-2.103063	-1.684585	-2.567091	-2.292294	-1.843231	-2.038833	-2.107601	-3.131616	-3.199849	-0.996839	-1.092093	-3.257548	-2.670955	-2.744989	-2.975036	-1.55178	-4.783938
12.68340617	-3.617841	-2.265024	-3.1808	-2.887805	-2.84948	-1.955122	-1.777099	-2.391699	-2.764327	-2.482688	-2.155641	-1.811123	-1.513393	-0.889959	-1.632647	-3.433334	-1.705312	-2.852195	-1.800633	-2.467759	-3.002854	-2.597529	-2.323411	-2.08222	-2.836623	-3.062852	-3.169039	-2.583902	-3.170852	-1.93104	-1.357602	-2.553661	-2.599114	-1.796375	-2.377441	-2.27372	-2.482525	-2.4749	-1.953954	-3.114177	-3.478483	-0.832608	-1.413881	-3.433148	-2.35781	-3.679941	-3.29768	-0.980573	-4.201891
12.68291741	-3.196424	-2.343646	-3.365087	-3.593972	-2.708304	-1.954143	-1.399109	-2.045901	-2.435621	-2.509567	-1.798177	-1.800658	-1.782693	-0.999733	-1.504135	-3.301547	-1.660233	-3.812492	-1.958527	-2.385285	-2.606471	-2.061325	-2.311753	-1.845344	-2.360006	-2.887335	-2.884637	-2.32366	-3.070165	-2.381625	-1.1952	-2.572376	-2.082193	-1.420856	-0.979159	-2.287238	-2.674429	-2.601015	-1.984758	-3.293174	-2.401587	-1.229685	-1.857142	-2.633082	-2.533336	-4.875926	-4.170264	-2.117803	-3.80953
12.68242864	-3.227242	-3.023294	-3.149172	-3.780574	-2.951563	-2.022875	-1.286678	-1.482187	-2.612353	-3.580412	-2.144171	-2.123996	-2.113713	-1.096384	-1.597883	-3.286301	-1.945962	-4.445618	-1.942843	-1.648515	-2.893343	-2.478756	-2.639443	-1.515036	-1.989374	-2.559657	-3.488134	-2.763113	-3.278508	-2.389912	-1.389481	-2.632969	-2.16766	-1.251389	-1.000729	-2.816845	-2.368224	-2.849517	-2.074267	-3.482387	-2.543775	-2.561599	-2.529493	-1.546946	-2.836292	-3.597233	-4.386273	-2.749846	-1.443009
12.68193988	-3.268365	-2.868439	-2.334306	-3.46865	-3.201761	-1.899612	-1.150139	-2.342031	-2.232106	-3.572013	-2.370079	-2.066938	-1.756553	-1.15777	-1.936547	-3.302442	-1.622644	-4.146858	-1.408906	-2.029681	-3.133068	-2.662649	-2.639407	-1.642926	-2.912033	-2.799488	-4.424182	-3.673842	-3.42373	-1.921104	-1.352519	-2.531722	-2.520803	-1.376611	-2.210728	-2.479956	-1.834192	-2.236036	-2.402317	-2.395337	-2.915968	-3.081091	-2.167324	-1.901592	-2.643763	-3.799731	-3.456438	-2.466621	-0.869136
12.68145112	-2.759107	-2.458183	-1.833106	-2.5418	-3.0202	-1.945107	-1.426768	-2.884572	-2.053611	-3.14082	-2.170376	-1.636209	-1.830003	-1.226285	-2.165769	-3.843091	-1.66878	-3.205929	-1.167077	-2.276677	-2.304147	-2.649591	-1.932452	-1.486359	-2.109779	-3.008066	-3.902352	-3.727883	-3.339584	-1.870291	-1.677198	-2.301919	-2.381484	-1.838254	-3.05012	-2.234567	-1.823158	-1.982511	-2.743213	-1.566178	-3.027298	-1.950838	-1.041275	-1.763184	-2.349435	-5.242803	-3.65308	-2.52313	-0.453113
12.68096124	-2.811957	-3.006864	-2.753632	-1.814546	-3.005506	-1.690903	-1.691066	-3.138475	-2.347827	-2.763712	-2.302534	-1.872256	-2.424022	-1.410998	-1.824733	-3.687593	-1.764581	-2.5499	-1.102388	-1.927042	-1.821703	-1.641953	-1.251095	-1.639852	-1.818044	-3.640357	-3.391188	-2.970092	-3.813523	-1.682853	-2.128428	-2.390802	-2.280391	-2.111807	-2.585663	-2.997167	-1.503987	-2.014965	-2.845909	-1.628378	-4.374421	-2.047368	-0.270405	-1.943593	-3.144057	-6.179576	-3.826707	-2.526258	-0.976886
12.68047248	-4.038678	-3.09653	-2.946288	-1.796265	-2.964813	-1.526555	-1.797056	-3.390866	-2.111976	-2.783986	-2.184171	-1.664711	-2.704031	-1.53191	-1.546481	-3.292395	-1.9295	-2.038991	-1.124848	-1.84678	-2.287245	-2.557472	-0.765097	-1.953845	-2.23395	-3.048826	-3.794681	-2.448199	-3.67662	-1.332845	-1.861922	-2.33077	-2.00933	-1.586134	-2.696287	-2.97486	-1.754392	-1.671301	-3.131182	-1.486783	-4.754649	-1.125208	-0.563179	-1.191017	-3.409297	-6.026018	-4.00886	-2.514213	-1.481082
12.67998371	-4.616524	-2.266331	-2.504641	-2.184089	-3.288527	-1.657093	-1.852422	-3.353542	-2.331759	-2.515454	-1.889319	-1.581485	-2.047554	-1.614332	-1.722055	-3.738286	-1.793336	-2.570207	-1.383902	-1.874814	-2.260599	-2.262449	-1.030506	-2.035212	-1.304417	-2.840596	-3.605708	-2.493667	-3.110465	-1.261536	-1.786174	-2.445668	-2.096416	-2.20394	-2.910911	-3.076068	-1.796991	-1.31748	-2.898175	-2.161247	-3.966455	-2.155791	-0.487894	-0.418553	-3.084089	-5.436656	-4.182907	-2.148703	-2.222754
12.67949495	-4.241518	-1.767469	-2.08115	-2.190837	-2.920944	-1.871584	-1.69828	-2.896341	-2.410308	-2.237198	-1.717283	-1.874562	-1.701275	-1.723316	-1.991968	-3.104327	-1.484233	-1.922176	-1.10736	-1.546022	-2.427989	-1.566085	-1.837618	-1.662911	-0.87924	-3.361921	-3.380333	-3.668132	-3.300345	-1.270577	-2.175938	-2.332434	-2.274575	-1.888133	-3.046153	-2.371235	-1.611217	-1.925978	-2.184775	-2.123433	-4.526561	-0.786571	-2.960295	-0.523439	-2.865138	-6.127167	-4.365749	-1.824286	-3.927483
12.67900618	-3.767568	-2.129378	-2.232239	-2.683233	-3.024473	-1.751771	-1.297389	-3.414533	-2.068137	-2.052091	-1.85557	-2.18719	-1.887468	-1.56882	-2.381193	-2.722345	-1.206572	-1.781062	-1.844169	-2.606767	-2.432178	-1.276305	-1.865002	-1.561521	-0.279593	-3.152392	-2.815556	-4.235525	-2.973881	-1.927392	-1.897204	-1.67751	-2.280961	-1.787736	-3.001564	-2.043069	-1.598906	-2.236657	-2.318533	-2.071945	-5.460705	-1.104975	-4.195325	-0.504631	-2.53355	-3.776894	-4.895592	-2.385429	-2.605776
12.67851742	-3.09538	-2.780964	-1.779154	-2.760786	-2.843447	-1.367663	-1.438711	-2.975113	-1.644508	-2.312752	-1.834189	-2.062345	-1.888548	-1.337506	-2.571578	-2.840849	-1.053053	-3.038525	-1.677334	-2.582712	-1.898672	-1.201653	-2.140511	-1.505965	-0.229494	-3.305643	-2.307623	-3.893461	-2.877934	-2.40711	-1.723918	-2.161925	-1.926866	-1.84065	-2.582297	-1.640727	-2.034494	-1.853289	-2.39539	-1.835109	-4.98438	-2.611395	-2.727522	-0.905342	-2.015518	-2.442084	-4.18939	-3.15768	-3.274506
12.67802866	-2.723248	-3.010013	-2.126364	-2.967327	-2.845929	-1.266708	-1.978381	-2.045311	-1.97856	-2.292114	-1.582543	-2.305899	-1.755011	-1.355904	-2.071419	-2.269268	-1.174243	-3.083563	-1.195185	-1.609204	-1.982798	-1.340709	-1.99675	-1.647538	-1.25453	-3.329937	-2.090845	-3.085551	-2.832562	-2.004943	-1.880959	-2.199542	-1.605164	-2.151403	-2.284669	-1.248394	-1.934462	-2.064053	-2.267396	-0.875454	-4.410887	-2.116662	-2.265273	-1.93575	-2.587367	-2.267758	-3.684114	-3.725583	-2.113079
12.67753878	-3.079967	-2.92333	-2.172387	-3.169178	-3.208276	-1.633726	-2.003802	-2.641302	-2.143705	-2.841065	-1.507044	-2.573332	-1.704786	-1.22895	-1.771448	-1.50774	-1.219094	-2.189221	-0.66106	-1.633414	-2.759049	-2.119479	-1.794205	-1.677973	-2.550967	-2.839417	-1.906551	-2.545975	-2.697979	-2.311438	-2.024321	-1.742786	-1.585037	-2.234097	-2.484613	-2.305671	-1.642641	-2.256586	-2.208762	-1.172051	-4.26694	-1.761287	-2.37906	-2.849563	-2.981219	-0.667515	-3.405218	-4.553158	-2.073359
12.67705002	-3.186845	-3.619854	-1.857991	-3.382919	-3.274804	-1.981522	-2.057206	-3.563223	-2.439232	-2.659185	-1.977257	-2.482527	-1.769279	-0.963757	-1.633661	-1.890818	-1.062471	-2.396489	-0.862901	-1.419877	-3.123096	-2.335809	-1.711032	-2.19585	-2.2342	-2.565175	-1.37834	-2.315976	-2.757976	-2.815354	-2.221049	-2.445227	-1.994572	-2.616754	-2.557348	-2.745895	-1.82203	-1.969651	-2.284927	-2.30464	-3.770961	-2.836937	-1.149971	-2.838579	-3.340329	-0.553167	-2.592952	-4.019732	-2.892719
12.67656125	-3.842567	-3.276117	-2.319574	-2.310401	-2.674112	-2.225168	-2.151475	-2.867113	-2.68477	-2.904645	-2.188177	-2.374539	-1.747455	-1.309477	-1.576223	-2.486707	-1.04868	-3.476818	-1.382538	-1.567241	-2.950149	-2.326826	-1.549273	-1.817723	-1.599956	-3.040097	-1.822144	-2.657217	-2.050676	-1.953201	-2.062156	-2.380925	-1.99975	-2.500148	-2.115361	-2.954939	-2.156927	-1.746966	-2.368044	-3.958925	-3.545852	-2.911347	-3.271402	-2.596256	-2.807426	-1.406671	-2.677388	-3.01149	-2.247466
12.67607249	-2.967879	-3.151014	-2.18256	-2.410697	-2.364267	-2.670244	-1.848654	-2.528285	-2.396933	-3.53565	-1.924359	-2.531801	-1.478273	-1.448197	-1.730415	-2.38228	-1.120341	-3.447257	-1.186272	-1.240427	-2.722368	-2.805914	-1.473195	-1.458328	-1.180822	-3.131667	-2.54038	-2.795252	-1.634341	-1.785701	-1.78959	-2.362469	-2.06054	-1.698662	-2.067382	-2.780392	-2.248568	-2.218449	-2.207696	-3.184217	-2.892649	-2.075255	-3.10995	-1.577149	-1.791349	-3.662837	-2.911674	-2.552967	-1.066439
12.67558372	-2.831573	-3.142419	-1.864609	-3.155286	-2.370772	-1.85176	-1.33224	-2.327739	-2.307029	-2.938227	-1.892207	-2.056206	-1.328323	-1.424166	-1.843047	-2.523439	-1.220147	-3.154521	-1.515579	-1.682863	-3.255362	-1.991478	-1.095211	-1.552954	-1.623789	-3.249081	-2.260294	-2.553008	-1.364791	-2.111937	-1.594308	-2.11173	-2.067083	-1.153772	-1.992665	-2.293388	-2.184697	-2.422914	-2.306494	-3.202867	-3.502607	-1.140029	-3.872744	-1.93689	-1.837118	-3.805538	-3.325366	-1.950573	-0.969725
12.67509496	-3.620397	-2.81603	-1.976545	-2.917594	-2.713546	-1.637383	-1.471376	-2.33244	-2.127916	-2.751015	-2.224244	-2.226564	-1.415199	-0.98559	-2.276801	-3.093786	-1.128188	-2.526243	-1.638418	-2.197666	-3.38557	-1.964817	-1.674764	-1.441521	-1.919267	-2.533225	-2.433944	-2.306896	-2.313311	-2.01742	-1.742274	-1.60637	-2.037959	-0.824043	-2.231837	-2.44637	-1.606885	-2.619008	-2.330317	-1.692947	-3.736783	-2.914061	-4.026854	-2.26209	-2.03899	-4.296407	-2.802139	-2.129502	-2.439503
12.67460509	-4.128018	-2.008595	-2.33023	-3.388266	-3.023094	-1.861044	-2.073631	-2.79734	-2.083121	-2.982236	-2.426689	-2.353656	-1.551699	-1.03138	-1.938413	-2.76125	-1.211853	-1.991868	-0.920715	-2.587706	-2.71383	-2.021006	-1.852021	-1.617623	-0.458882	-2.038991	-2.708776	-2.50336	-2.133073	-1.74196	-1.18072	-2.09338	-1.699368	-1.027697	-2.612606	-2.571519	-1.345603	-3.031272	-2.463938	-0.405389	-2.849877	-3.231349	-5.639544	-2.195944	-2.905796	-4.567166	-3.507825	-2.482506	-2.850883
12.67411632	-4.963787	-2.202236	-2.499351	-4.003737	-2.681948	-1.380345	-2.218734	-2.640061	-2.070521	-2.626156	-2.479385	-2.014251	-1.189922	-1.386048	-1.852792	-2.303025	-1.452256	-1.485666	-0.718268	-2.765631	-2.525562	-2.143358	-1.450957	-1.884368	-1.329535	-1.603521	-2.954561	-3.195333	-2.389896	-1.793502	-1.166839	-2.422196	-1.982588	-1.942864	-2.577819	-2.895791	-1.916808	-3.026128	-2.187693	-1.046709	-3.209281	-3.078044	-5.497312	-2.484953	-2.096665	-4.111882	-3.254721	-2.640191	-2.487774
12.67362756	-5.076737	-1.564126	-2.447231	-3.397021	-2.578369	-1.349422	-1.916709	-2.179759	-1.520791	-1.972012	-2.446066	-2.413692	-0.87542	-1.387186	-1.873728	-2.269439	-1.60884	-1.839271	-1.008437	-1.463541	-2.353791	-2.466034	-1.36299	-1.767604	-1.291429	-1.757211	-3.066566	-2.882592	-3.182565	-2.019844	-1.2925	-2.499594	-1.920601	-2.446353	-2.60715	-2.677179	-2.475003	-2.779652	-1.633939	-1.961781	-3.597591	-2.935566	-2.126455	-2.863001	-2.346194	-2.938182	-3.22892	-2.062325	-2.794334
12.67313879	-4.157385	-1.321634	-1.970795	-3.031174	-2.814787	-1.708882	-2.091451	-2.470488	-1.706187	-1.974795	-2.047283	-3.212051	-0.948249	-1.349623	-1.682492	-1.611341	-1.493237	-2.861883	-1.207736	-0.972973	-2.558462	-2.737699	-1.788341	-1.472784	-0.987261	-2.135679	-3.065966	-2.10984	-2.685243	-2.049564	-1.475377	-2.413315	-1.549287	-2.300323	-2.65205	-2.830256	-2.492258	-2.55318	-2.010313	-1.457754	-3.767723	-1.138641	-1.943072	-3.48002	-3.601617	-4.228683	-3.590503	-2.493411	-3.361797
12.67265003	-2.986399	-1.718789	-1.752714	-2.669158	-2.896563	-1.69916	-1.857879	-3.429777	-1.386977	-2.30231	-1.726398	-3.010335	-1.382409	-1.547627	-1.312775	-1.890413	-1.393435	-1.885196	-1.690963	-1.816571	-1.984107	-3.004057	-1.411049	-1.580085	-1.566654	-2.66097	-3.042212	-2.702164	-1.86493	-1.809198	-1.191064	-2.414691	-1.453222	-2.189694	-3.765409	-2.981677	-2.220032	-2.305708	-2.516823	-1.580317	-4.428345	-3.95184	-2.201424	-2.566594	-3.506133	-4.195358	-2.406609	-3.272599	-4.531256
12.67216127	-4.045446	-2.278162	-1.843147	-2.11723	-2.87626	-1.36156	-1.779672	-3.491448	-1.501693	-1.980687	-1.495457	-2.058064	-1.970939	-1.410381	-1.073224	-1.638479	-1.438778	-1.549495	-1.156054	-2.947917	-1.867017	-2.680535	-1.310562	-1.657555	-2.437045	-2.096788	-2.824391	-2.540881	-2.165955	-1.854227	-1.350549	-2.310042	-1.580278	-1.791118	-4.197773	-2.223794	-2.509912	-1.571017	-2.780649	-1.963858	-4.029716	-5.960445	-1.480391	-0.666878	-4.180568	-2.454266	-2.268558	-2.798468	-3.677544
12.67167139	-3.824734	-2.307668	-1.83428	-1.770557	-2.904827	-1.399041	-1.517248	-2.375533	-1.909427	-1.945902	-1.823669	-2.452469	-1.591621	-1.103835	-1.4748	-1.502325	-1.388436	-1.496568	-0.754461	-3.144767	-1.911671	-2.243026	-1.910229	-1.751018	-2.25827	-2.459005	-3.179456	-2.082132	-2.373759	-1.716433	-1.482612	-2.049732	-2.200506	-1.993608	-3.71922	-2.074057	-2.291224	-1.778911	-2.541168	-2.434712	-3.016005	-3.89673	-2.613058	-0.584437	-3.636071	-1.867519	-3.115029	-2.106565	-2.093261
12.67118263	-3.53197	-1.936014	-2.257329	-2.532536	-2.638957	-1.150359	-1.650931	-1.740855	-1.79459	-1.864053	-1.539937	-2.468431	-1.890792	-1.270237	-1.732243	-2.211242	-1.521683	-1.281735	-1.572036	-2.699495	-2.169912	-2.136616	-1.632125	-1.957488	-1.95227	-3.015218	-2.769881	-2.343526	-2.64773	-1.789267	-1.358406	-2.412354	-2.212812	-2.654058	-2.732016	-1.718851	-1.85526	-2.372405	-2.529405	-2.321721	-3.163437	-2.378897	-4.5312	-0.398396	-2.781272	-1.611519	-2.408532	-2.970388	-3.024068
12.67069386	-3.798761	-2.798356	-2.348634	-2.108823	-2.68268	-1.344606	-1.389251	-1.652306	-1.749792	-2.117935	-1.55543	-2.316167	-1.898473	-1.39977	-1.491479	-2.351871	-1.684013	-2.837147	-2.304376	-1.807531	-2.244004	-2.066821	-0.942898	-1.912095	-2.199415	-3.289367	-2.335698	-2.816889	-2.831869	-2.021058	-1.452076	-2.647858	-2.164472	-2.490096	-1.758004	-1.816617	-2.137144	-2.291055	-2.385293	-1.331002	-2.878041	-0.345513	-3.998386	-1.220089	-2.221104	-1.352014	-2.937517	-2.887282	-3.858203
12.6702051	-3.227954	-3.396095	-2.005058	-2.216924	-2.919942	-1.725014	-1.197386	-2.254651	-1.785508	-2.052024	-1.220113	-2.340079	-1.293608	-1.279123	-1.229457	-2.734692	-1.795399	-2.953015	-2.823043	-1.063157	-2.160491	-2.057171	-1.560433	-1.7898	-2.988307	-2.922058	-2.7341	-3.162326	-2.695459	-2.194364	-1.550919	-2.752574	-1.883567	-1.925835	-1.691529	-2.481575	-2.246432	-2.176732	-2.153302	-1.60634	-2.641848	-1.698542	-2.932818	-1.271213	-2.216572	-2.809562	-2.938698	-2.787994	-2.922285
12.66971633	-2.453384	-2.789899	-1.895104	-2.581998	-2.827484	-2.154871	-1.040797	-1.938859	-1.827815	-2.30353	-1.364695	-2.140653	-1.223092	-0.967795	-1.418851	-2.645909	-1.550222	-2.512959	-2.387253	-1.207396	-1.743814	-3.015852	-1.728049	-1.786602	-4.25714	-2.837286	-2.70905	-3.690322	-3.097817	-2.371707	-1.274321	-2.902423	-2.003205	-2.370697	-2.015921	-3.204033	-2.252766	-2.040635	-2.113058	-2.544585	-2.731013	-2.067548	-2.873932	-1.628957	-2.760511	-2.373053	-2.947295	-2.885956	-2.854742
12.66922757	-2.519997	-2.293715	-1.725331	-2.421655	-2.381386	-2.304731	-1.129144	-2.425871	-1.703845	-2.421324	-1.50839	-2.297219	-1.089143	-0.739469	-1.378958	-2.243968	-1.239678	-2.800698	-2.153081	-2.091645	-1.874864	-3.072809	-1.426938	-1.582543	-4.379153	-2.221988	-2.671721	-3.862284	-3.198572	-2.335812	-1.612447	-2.409358	-2.060216	-2.858923	-2.149755	-3.099286	-2.25271	-1.91815	-1.392648	-3.337878	-3.072294	-1.760616	-2.872648	-1.765395	-2.848241	-1.93901	-2.901078	-2.219255	-4.341852
12.66873881	-2.402759	-2.509561	-1.606599	-2.43221	-2.458771	-1.839269	-1.055191	-2.400928	-1.828005	-2.947837	-1.190359	-2.135103	-1.330547	-1.212911	-1.377694	-1.688297	-1.081449	-2.224243	-1.968988	-2.205627	-2.03543	-3.297172	-1.732386	-1.575544	-5.161118	-1.657135	-2.504551	-3.377972	-2.558196	-1.763189	-2.000334	-2.066283	-2.142424	-1.960105	-2.066609	-2.288573	-2.033614	-1.701969	-1.272949	-2.64654	-2.513695	-1.403085	-3.298655	-2.120793	-3.561108	-2.725372	-2.859489	-1.230633	-3.794724
12.66824893	-2.214882	-2.309167	-2.214774	-2.105759	-2.998928	-1.937233	-0.739455	-2.272427	-2.034214	-3.208981	-1.175046	-2.243534	-2.066376	-1.356391	-1.395174	-2.663193	-0.922703	-1.314368	-2.303234	-1.705485	-1.652004	-3.633679	-1.3646	-1.367103	-5.326608	-1.427461	-2.447195	-2.544922	-1.656512	-1.589084	-1.809043	-1.65035	-1.99756	-0.331492	-2.177582	-2.042786	-1.595784	-1.557412	-1.256998	-2.667141	-2.605662	-0.943296	-3.180818	-2.847354	-2.862171	-2.496528	-3.11134	-0.4902	-2.304248
12.66776017	-2.664141	-2.362259	-2.439967	-2.454689	-2.922382	-2.259932	-0.693589	-2.345304	-1.852069	-2.421145	-1.236733	-2.208062	-1.982075	-1.271573	-1.19342	-3.066928	-0.902875	-2.150101	-2.485427	-1.522791	-1.593378	-2.387679	-1.422558	-1.398723	-4.60977	-1.469069	-3.334547	-2.764263	-2.196417	-2.380598	-1.240165	-1.386036	-1.952428	0.348422	-2.121578	-2.473263	-1.80845	-1.825628	-1.295242	-2.675122	-2.224819	-1.694661	-3.230492	-2.888097	-2.373687	-2.919878	-2.58199	-0.280834	-2.469953
12.6672714	-2.409186	-2.650302	-2.324321	-2.810413	-2.622854	-1.81607	-1.148465	-2.737698	-1.819229	-2.272335	-0.910051	-2.425094	-1.623322	-1.334086	-1.39406	-2.452821	-0.921487	-2.249414	-2.138278	-1.624354	-1.964144	-1.947401	-1.727494	-1.306175	-3.05804	-1.615959	-3.116538	-2.596017	-2.569119	-2.268426	-1.080703	-1.870788	-2.177044	-0.251186	-2.126489	-2.195218	-2.032379	-1.72837	-1.236256	-1.961645	-2.154811	-1.884665	-4.555762	-3.110931	-1.934754	-3.232864	-2.099946	-1.825045	-2.310066
12.66678264	-2.339532	-2.702099	-2.740326	-3.398404	-2.347756	-1.892414	-1.546012	-2.658446	-1.850626	-2.035316	-1.234577	-2.41656	-1.373606	-1.213832	-1.231612	-2.469699	-1.106377	-2.13355	-1.917101	-1.117792	-1.966914	-2.609322	-1.638255	-1.44078	-2.606524	-1.870743	-3.000277	-2.249635	-2.229471	-1.43314	-1.308366	-2.29437	-2.008287	-1.059542	-1.90574	-1.973226	-2.309699	-1.919205	-1.580476	-3.083782	-1.975972	-3.822503	-4.229199	-3.041771	-2.742018	-2.301485	-1.518017	-3.221204	-2.747059
12.66629388	-2.341227	-2.369889	-2.399846	-3.062276	-2.048478	-1.808508	-1.525054	-1.303161	-1.965942	-0.952752	-1.051272	-2.180118	-1.622968	-1.43053	-1.126552	-2.065925	-1.295774	-2.297091	-2.085094	-0.999457	-1.726696	-2.82025	-1.822324	-1.656467	-2.989947	-2.189886	-3.61165	-2.302952	-2.307069	-1.509458	-0.940338	-2.110871	-1.95625	-1.781215	-2.032769	-1.825026	-2.841671	-2.124758	-2.089406	-2.941889	-1.022889	-4.408315	-3.523506	-2.120218	-2.688522	-2.724705	-2.012948	-2.876325	-2.720707
12.66580511	-2.727615	-1.526678	-2.098172	-3.090365	-2.163091	-1.831122	-1.628808	-1.569138	-1.957676	-0.893499	-0.708162	-1.878285	-1.625659	-1.399979	-1.207658	-2.021205	-1.112954	-2.250879	-1.439813	-1.139903	-1.477211	-2.236646	-2.358572	-0.700392	-2.524219	-2.062194	-3.438832	-2.511371	-2.618477	-1.361963	-0.835213	-2.158461	-1.610195	-1.745896	-2.052665	-1.372465	-2.226587	-1.607144	-2.244957	-2.0143	-1.158166	-3.254168	-2.331153	-2.004309	-2.152683	-3.330171	-2.227711	-3.274587	-2.617475
12.66531524	-3.315421	-2.022994	-2.380164	-2.855751	-2.322994	-1.893697	-1.775412	-2.092754	-1.405151	-2.021007	-1.356077	-1.799917	-1.538047	-1.373245	-1.495663	-2.032094	-1.194714	-1.764822	-1.545497	-1.067434	-2.006839	-2.384763	-2.135841	-0.609421	-2.406207	-1.886354	-3.678573	-3.179581	-2.8919	-1.49232	-1.115266	-2.316675	-1.651731	-1.495676	-2.450493	-1.934593	-1.857239	-1.411211	-2.327101	-1.970637	-1.513867	-3.980318	-2.085464	-2.459148	-1.816311	-2.546324	-2.231027	-3.819088	-2.229321
12.66482647	-2.172883	-3.117749	-2.56448	-3.268775	-2.240853	-2.128873	-1.599755	-3.214595	-0.944171	-2.107516	-1.578013	-1.82794	-1.476996	-1.414361	-1.60536	-2.108786	-1.189681	-2.158347	-2.528866	-1.512823	-1.720742	-2.379356	-1.580951	-1.077458	-2.469394	-1.737252	-3.652622	-3.079415	-2.821229	-1.571537	-1.297151	-2.459086	-2.0177	-1.4346	-2.268515	-1.799654	-1.954467	-1.525939	-2.01411	-1.599139	-1.648832	-4.325417	-3.370026	-1.792369	-2.989628	-1.852317	-2.584237	-2.987972	-1.515328
12.66433771	-1.164696	-2.876533	-2.847797	-3.860927	-2.608681	-2.262332	-1.951559	-3.231139	-0.80398	-2.122177	-1.577411	-1.991679	-0.893015	-1.374025	-1.652558	-2.506161	-1.323777	-2.878086	-2.731134	-1.389368	-2.021408	-1.878226	-1.03684	-1.726393	-2.073018	-2.407285	-2.912056	-2.322941	-2.691559	-1.552475	-1.649124	-2.569274	-1.994943	-1.4449	-2.50125	-1.406876	-2.246221	-1.502102	-1.712231	-1.008553	-2.906654	-4.005154	-3.646369	-1.900022	-2.849415	-2.300483	-3.38832	-2.034235	-1.575525
12.66384894	-0.815226	-2.807397	-2.639833	-3.541528	-2.793095	-2.017019	-2.072551	-2.084956	-1.030585	-2.06572	-1.490995	-2.036663	-0.614531	-1.476317	-1.199737	-3.27287	-1.406738	-3.183166	-2.235767	-1.161239	-2.253963	-1.179998	-1.00584	-1.961893	-3.066609	-2.429612	-2.801548	-1.819855	-2.922101	-1.338814	-2.177912	-2.760262	-1.91739	-1.229941	-2.184781	-1.364792	-2.469923	-1.925626	-1.531847	-0.629093	-2.220188	-3.898979	-1.424245	-2.53973	-2.518289	-2.806553	-4.08295	-0.725656	-3.320641
12.66336018	-1.674201	-2.935643	-2.045339	-2.38499	-2.75225	-2.427237	-1.931186	-2.328744	-0.968826	-2.073825	-1.563309	-2.047966	-0.015198	-0.721595	-1.357372	-3.508399	-1.223283	-2.731485	-2.220705	-1.388945	-2.04926	-0.94669	-1.025349	-1.716626	-3.164821	-1.954978	-2.206545	-3.029155	-2.856647	-1.706264	-2.011415	-2.520794	-2.084124	-1.024677	-2.231766	-1.394717	-2.306544	-1.940106	-0.989494	-1.715391	-1.437517	-3.286767	0.269546	-2.828983	-3.115142	-2.915182	-3.902422	-1.33883	-4.408497
12.66287142	-2.457858	-2.195691	-1.861727	-2.724944	-2.28048	-2.202814	-1.550939	-2.179132	-1.415944	-1.790181	-1.508687	-1.66173	-0.447252	-0.515693	-1.355474	-3.298694	-1.157966	-2.166242	-1.965598	-1.11176	-1.994688	-1.111978	-0.993621	-1.899549	-2.977703	-2.264486	-2.052252	-2.82366	-2.377125	-1.987326	-1.717645	-1.848147	-1.53177	-1.503164	-2.889552	-1.486124	-2.161512	-2.176617	-1.098925	-2.137426	-1.754389	-2.93536	-0.012119	-2.904867	-3.073132	-1.844741	-2.824576	-1.614458	-3.327637
12.66238154	-2.846152	-1.571316	-1.297041	-2.596357	-2.146659	-1.717545	-1.726385	-2.820928	-1.478293	-1.896118	-1.504033	-0.963584	-1.646654	-1.155974	-1.243817	-3.106407	-0.904112	-2.092851	-1.241268	-1.091594	-2.441806	-1.98765	-1.142755	-2.497841	-3.02583	-2.566499	-2.219941	-2.847205	-2.441607	-1.843715	-1.527826	-1.597363	-1.459969	-2.235563	-2.384211	-2.664188	-1.840686	-2.095616	-1.961602	-2.226479	-1.238331	-2.936562	-0.712538	-2.983138	-2.336656	-1.574785	-1.914141	-2.075324	-2.067431
12.66189278	-2.716258	-1.701091	-1.702325	-2.327052	-2.073733	-1.497211	-1.704898	-3.279049	-1.552914	-1.652555	-1.094989	-0.995177	-2.274776	-1.367538	-1.064351	-2.280367	-0.94093	-2.347935	-1.490855	-1.371268	-2.95531	-2.005977	-1.925683	-2.23263	-3.146583	-2.648492	-1.910527	-3.182663	-2.207377	-1.963826	-1.691744	-1.74279	-2.063532	-1.996534	-1.722352	-2.388968	-1.743372	-2.094468	-2.590991	-1.140604	-1.486477	-4.532449	-1.430588	-2.700962	-1.316695	-1.727799	-1.945756	-2.856532	-1.071453
12.66140401	-2.603488	-1.773574	-2.254689	-2.525889	-1.839344	-1.191626	-1.597442	-2.76373	-2.039183	-1.997617	-0.835886	-1.636514	-1.97149	-1.0992	-1.217998	-1.622337	-1.088593	-2.808252	-1.744865	-1.790672	-2.104908	-2.044365	-2.625785	-1.986707	-3.161676	-2.585785	-1.974608	-3.023603	-3.288555	-2.426792	-1.570473	-1.863678	-2.08735	-1.303682	-1.276173	-2.080025	-1.606732	-2.283551	-2.461725	-0.426184	-2.543496	-5.056539	-1.59768	-2.253403	-1.771694	-2.495237	-2.190955	-3.569975	-1.87941
12.66091525	-2.118121	-1.943702	-2.743965	-2.788035	-2.183588	-1.375771	-1.151755	-2.61448	-1.600565	-1.848744	-0.895576	-1.464995	-1.952625	-1.193253	-1.242804	-2.284518	-1.229681	-2.97763	-1.837032	-1.910535	-1.12387	-2.047598	-2.698318	-2.058127	-2.160896	-2.27255	-2.185907	-3.16605	-2.757498	-2.171411	-1.716561	-1.559374	-1.816549	-1.708391	-0.591983	-2.260336	-1.762076	-2.299262	-2.538534	-1.057992	-2.51544	-4.500439	-1.458369	-2.97866	-2.707178	-2.468865	-1.672807	-3.699742	-3.333322
12.66042648	-2.308222	-2.207592	-2.325145	-3.325537	-2.340715	-1.374407	-0.790281	-2.626722	-1.230251	-1.728191	-0.879867	-1.280252	-2.19698	-1.31201	-1.152887	-2.305336	-1.261849	-3.685677	-1.212726	-1.592494	-1.333597	-1.953279	-2.803742	-1.599588	-2.358294	-1.937798	-2.553045	-3.229206	-2.493377	-2.030027	-1.74498	-1.696375	-1.783246	-2.689371	-0.820201	-1.644669	-1.946589	-1.688484	-2.407401	-1.728723	-1.854199	-3.082628	0.202959	-2.457323	-2.58	-1.846964	-2.083934	-3.922494	-3.141001
12.65993772	-2.518739	-1.897003	-1.906953	-2.203757	-2.018598	-1.312543	-1.265556	-2.318925	-1.283681	-1.928741	-1.263692	-1.626222	-2.382162	-1.227598	-1.01705	-2.241954	-0.804939	-3.198581	-1.421883	-1.326415	-1.432801	-1.942034	-2.510334	-1.580535	-2.085653	-1.95378	-2.469448	-3.503837	-2.486245	-2.184526	-1.455456	-1.800108	-1.913024	-2.363627	-1.54402	-1.247985	-1.416641	-1.887449	-2.274455	-0.843428	-1.873902	-2.836308	-0.343889	-1.770829	-3.542036	-2.033517	-1.697008	-3.042969	-1.999899
12.65944896	-2.662117	-1.616868	-2.049479	-1.559617	-1.965	-1.047676	-1.810294	-1.901017	-1.569335	-1.78695	-1.157295	-1.611858	-2.483193	-0.974125	-1.273656	-2.241887	-0.858605	-2.443016	-1.287695	-0.869399	-1.445492	-1.668997	-2.818307	-1.463497	-1.759802	-2.978644	-2.677927	-3.284148	-3.485689	-2.484139	-1.311353	-1.692708	-1.448075	-1.876067	-1.838215	-1.595092	-1.707082	-2.166059	-2.138218	-0.343176	-3.019671	-2.309081	-3.254971	-1.322742	-4.076277	-3.219225	-2.267198	-2.314553	-1.31958
12.65895908	-2.394821	-1.526998	-1.953242	-1.695951	-1.447203	-1.016015	-2.168343	-2.163904	-1.35227	-2.349655	-0.606422	-1.805363	-2.107705	-1.161938	-1.278993	-1.834917	-1.008841	-2.360209	-1.065168	-0.813716	-1.594707	-1.527222	-2.665665	-1.222726	-1.249494	-3.260739	-3.166205	-2.726613	-4.044935	-2.624723	-1.091884	-1.665802	-0.920571	-1.474704	-1.811589	-2.957352	-2.143988	-2.02279	-2.191738	-0.21666	-3.757548	-2.975247	-3.780097	-1.086645	-4.583361	-3.638965	-2.293824	-2.093637	-0.755195
12.65847032	-2.150245	-1.953366	-1.869902	-1.794985	-1.425694	-1.018126	-1.576869	-2.354653	-1.105058	-2.219839	-0.41943	-1.766395	-1.533877	-1.422141	-1.110237	-2.099123	-1.047224	-2.322456	-1.284455	-0.582258	-1.167257	-2.803704	-2.259002	-0.837693	-1.419881	-3.152125	-3.420591	-2.078241	-3.598061	-2.647677	-1.364947	-1.7526	-0.840701	-1.022768	-2.154358	-2.746352	-2.039933	-1.438796	-2.10482	0.354571	-3.430243	-3.018495	-2.826981	-1.640404	-4.869874	-2.043937	-1.614495	-2.525127	-1.644802
12.65798155	-2.454387	-1.535544	-1.268398	-2.747483	-1.533154	-1.173784	-1.205707	-2.308184	-1.811785	-1.482813	-0.567201	-1.138413	-1.69232	-1.112399	-0.998919	-1.441291	-0.955357	-2.332833	-1.242986	-1.260561	-1.54812	-2.700761	-2.12453	-0.745573	-1.802992	-2.92494	-3.335212	-2.104484	-4.048901	-2.374589	-1.173735	-1.774078	-0.649	-1.06405	-1.847047	-2.369883	-1.938273	-1.292571	-2.063007	-0.741731	-2.336322	-3.6031	-2.55824	-1.799536	-2.974635	-2.926418	-1.903513	-2.228846	-3.064743
12.65749279	-2.570276	-1.025962	-1.369464	-2.210793	-1.583349	-1.450697	-1.284381	-1.982265	-2.195055	-1.280222	-0.746403	-1.316774	-1.914456	-1.032674	-1.2848	-1.672393	-0.879113	-1.587168	-1.277351	-0.748697	-0.88583	-2.217487	-1.792581	-1.018592	-1.95056	-2.894328	-2.246786	-2.425775	-4.361773	-1.922032	-1.045416	-1.854054	-0.58253	-1.118033	-2.413625	-2.482359	-1.684294	-1.44028	-1.95594	-1.288985	-2.227167	-3.544072	-2.347601	-1.572737	-1.269497	-2.499721	-2.631596	-1.932934	-3.165691
12.65700403	-2.608644	-2.080077	-1.688473	-1.013354	-1.890999	-1.246104	-1.176276	-2.147005	-1.743413	-1.535866	-0.518864	-1.85303	-1.593019	-0.938553	-1.591494	-1.456828	-1.123139	-2.090871	-1.28416	-1.167634	-0.999577	-1.712617	-2.404808	-1.162943	-2.281595	-2.918006	-1.360931	-2.476107	-4.686217	-1.708646	-1.256475	-1.563939	-0.782792	-0.856595	-2.385493	-2.706275	-1.327551	-1.309517	-1.765417	-1.590502	-3.218271	-2.956892	-4.530982	-2.358571	-0.938037	-0.893977	-2.337306	-3.857366	-2.714544
12.65651526	-2.669754	-2.538514	-1.89382	-1.199514	-1.897084	-1.188818	-0.918306	-2.073418	-1.423599	-1.963403	-0.73768	-1.822555	-1.046101	-1.268048	-1.143073	-2.361445	-1.019516	-2.325566	-1.182592	-1.546	-1.541177	-1.090667	-2.914337	-0.88729	-1.450505	-3.183994	-1.222679	-2.182988	-3.893225	-2.402336	-1.295599	-1.928425	-1.096452	-1.659025	-2.388499	-2.204499	-1.200264	-1.467582	-1.528274	-1.825977	-3.93313	-2.323563	-4.909204	-1.955068	-1.780697	-1.471096	-2.114495	-3.314937	-2.052548
12.65602539	-2.547043	-2.913662	-1.929784	-1.112171	-2.118471	-1.504575	-0.608732	-2.122577	-1.85211	-2.40118	-1.509841	-1.821031	-0.775412	-0.852552	-0.833553	-2.227962	-1.073788	-2.250806	-0.661342	-1.046068	-1.532519	-1.453263	-2.356788	-0.949427	-0.402957	-2.783151	-1.242584	-1.592466	-1.989894	-3.178257	-1.649199	-2.201818	-0.967504	-2.162288	-1.72265	-1.283496	-0.495443	-1.735074	-1.545799	-1.980983	-3.22258	-1.480781	-4.093616	-0.57032	-1.665947	-2.974883	-2.580634	-1.478705	-1.378532
12.65553662	-1.613947	-2.496308	-1.384923	-0.996235	-2.459311	-1.916795	-0.215715	-1.725277	-2.40241	-3.32364	-1.63856	-1.725654	-1.221029	-0.350779	-0.85289	-2.659422	-1.414456	-2.328098	-0.70551	-0.89008	-1.494802	-1.994607	-2.230716	-1.518043	-0.814325	-2.473501	-1.821906	-2.183832	-1.354168	-2.616422	-1.90242	-2.132785	-0.466653	-2.104228	-1.261764	-0.723727	-0.955512	-1.300293	-1.582361	-1.632059	-3.480225	-3.127681	-3.21536	-0.699404	-0.444569	-3.986049	-2.006116	-0.840951	-2.895738
12.65504786	-1.812497	-2.439409	-0.691552	-1.184109	-2.496648	-1.743767	-0.703812	-1.487669	-2.119363	-3.017718	-1.581109	-1.920201	-1.577185	-0.667062	-0.797554	-3.161758	-1.083997	-1.741063	-0.886451	-0.716493	-1.875128	-2.110224	-1.54181	-1.189846	-1.696897	-2.057981	-2.165726	-1.913725	-1.829042	-1.7388	-1.700137	-1.900061	-0.31613	-1.394095	-1.48523	-0.545115	-1.457035	-2.049702	-1.530611	-2.296918	-4.368083	-5.928865	-2.723015	-0.87687	-0.411992	-3.566001	-0.856059	-1.478	-3.371231
12.65455909	-2.10713	-1.976652	-1.328194	-1.094876	-2.537935	-1.502139	-1.233965	-1.056211	-2.119266	-2.248228	-1.76082	-1.933284	-1.661219	-0.892194	-0.7351	-2.766486	-1.001649	-1.204951	-0.868823	-0.713137	-2.13257	-1.721991	-1.393824	-1.034253	-2.481487	-1.901853	-1.839698	-1.577061	-2.245977	-1.227698	-1.5236	-1.886363	-0.736382	-0.795428	-1.634029	-1.734046	-1.383302	-1.721538	-0.966319	-2.635012	-3.71624	-5.126012	-2.885882	-0.845864	0.213062	-2.520111	-0.835739	-2.053824	-3.660091
12.65407033	-2.865891	-1.880713	-2.277973	-1.55444	-2.365163	-1.144032	-1.224973	-1.282423	-2.261056	-1.407527	-1.901267	-1.948386	-1.412038	-0.6364	-0.758427	-1.859066	-1.092118	-1.715652	-1.195425	-1.413199	-2.312521	-1.413159	-0.82076	-0.901654	-2.339165	-2.026452	-1.297241	-1.642376	-1.905553	-1.282222	-1.543655	-1.387948	-1.265137	-1.047157	-2.078063	-2.919437	-1.607337	-1.854796	-0.83061	-2.747881	-2.873563	-3.350983	-3.585998	-2.158146	-1.091402	-2.659954	-1.137891	-2.140824	-2.303565
12.65358157	-3.057293	-1.52939	-2.270199	-3.145176	-2.076989	-1.315319	-1.068114	-1.270023	-1.895546	-1.542176	-1.531862	-2.168056	-0.669388	-0.559143	-0.716624	-2.202013	-0.658704	-2.114533	-1.429849	-1.788651	-2.51808	-1.121563	-0.993495	-0.900317	-1.85894	-2.318936	-1.724558	-1.658209	-0.96921	-1.414848	-1.561803	-1.451434	-1.234128	-1.265374	-3.082437	-2.289292	-1.404683	-1.749448	-0.399519	-2.950943	-3.133701	-2.935906	-3.93941	-3.93795	-0.906136	-2.365394	-1.113401	-2.114538	-1.607775
12.6530928	-3.061971	-1.450914	-2.092257	-3.147459	-1.837348	-1.597978	-1.241233	-0.862321	-1.619769	-2.048407	-1.387422	-2.03111	-0.648487	-0.935097	-0.90351	-2.298406	-0.537499	-1.70962	-1.795822	-1.937424	-2.92668	-1.421847	-0.692683	-1.245375	-2.371805	-2.570086	-1.542605	-1.807766	-0.527281	-1.459535	-1.392549	-1.55873	-1.415173	-1.181739	-3.20731	-1.940245	-0.949476	-0.772763	-0.606897	-1.72006	-3.190326	-1.556351	-2.381657	-3.597231	-1.369212	-1.844166	-1.99335	-2.178324	-1.467872
12.65260293	-2.441339	-1.192685	-2.092099	-2.462242	-1.627368	-1.088176	-1.3399	-2.644929	-2.01351	-2.098761	-1.22331	-1.719548	-0.638163	-1.004744	-0.814432	-1.856199	-0.794721	-2.018567	-2.038878	-1.758475	-2.299836	-0.852667	-0.536204	-1.152559	-2.164953	-2.354514	-0.528283	-1.526	-1.429973	-1.414099	-1.437204	-1.419199	-1.766659	-0.851892	-2.573961	-1.414731	-1.634471	-0.943753	-1.148453	-1.85825	-3.472495	-1.257276	-1.184407	-2.386228	-1.295204	-3.243534	-3.092853	-2.415678	-0.582629
12.65211416	-2.243221	-1.838376	-1.822747	-1.545804	-1.603216	-0.716589	-1.503918	-3.10288	-1.795483	-2.432414	-1.100215	-2.093751	-0.648759	-1.113639	-1.128621	-1.202146	-0.509929	-2.064688	-1.679639	-1.547659	-1.363091	-0.720638	-0.948138	-0.939901	-2.126944	-1.815049	-0.604472	-1.60981	-2.162959	-1.95007	-1.204918	-1.632797	-1.951757	-1.081246	-2.725644	-1.515664	-1.486616	-1.697441	-1.297788	-2.356241	-3.06398	-2.839552	-1.017306	-2.802095	-1.16321	-4.160235	-3.619899	-2.615341	-0.389931
12.6516254	-1.985174	-2.382594	-2.48522	-0.082906	-1.805861	-1.250849	-1.782621	-2.985629	-1.174171	-2.609316	-0.475716	-2.128919	-0.787695	-0.892847	-1.309167	-1.15547	-0.891467	-2.486552	-1.493519	-1.253208	-0.47008	-1.604064	-1.082366	-0.998738	-1.860904	-1.38409	-1.54129	-2.59922	-2.726545	-1.917167	-1.243622	-2.029143	-2.610306	-1.593629	-2.556343	-1.72818	-1.313576	-1.353978	-1.219661	-2.012254	-3.188628	-2.872265	-2.53878	-2.940408	-1.122074	-3.502753	-3.536118	-2.58864	-1.082464
12.65113664	-1.570114	-2.11157	-2.245386	-0.865133	-2.07981	-1.565799	-1.30549	-2.865244	-1.167802	-1.940773	-0.620853	-1.802339	-1.099056	-1.173335	-1.457426	-1.468733	-0.779765	-3.033448	-1.317821	-1.793338	-0.707991	-1.878576	-1.306264	-1.585985	-1.600152	-0.75938	-2.429253	-2.451867	-1.687903	-1.63134	-1.346948	-1.807547	-2.64978	-1.692733	-2.438103	-0.99403	-1.252437	-0.962657	-0.963144	-1.788645	-3.334542	-1.282255	-3.900627	-2.950446	-0.25102	-3.061522	-2.47556	-2.014436	-3.235221
12.65064787	-1.928646	-2.699012	-2.119443	-1.424316	-2.121647	-1.848836	-1.437268	-2.775455	-1.748075	-1.397553	-1.173718	-2.109653	-1.084844	-1.212779	-1.463918	-1.142625	-0.67958	-3.045567	-1.043415	-1.863676	-1.435424	-2.286407	-1.07094	-1.558746	-0.951131	-1.301588	-2.478747	-1.680915	-1.025145	-1.194201	-1.198735	-1.316349	-2.304658	-1.923263	-2.355089	-1.002949	-1.391723	-1.386005	-1.034871	-1.044058	-3.30452	-1.936141	-4.251003	-1.686061	-0.146614	-3.700561	-2.077711	-1.54509	-2.741645
12.65015911	-2.137433	-2.139443	-1.299508	-1.777179	-1.741322	-2.018591	-1.715817	-2.550227	-1.839576	-1.268709	-1.475323	-3.040527	-1.01658	-0.743151	-1.243362	-1.301812	-0.681561	-3.356007	-1.331318	-1.487423	-2.135709	-2.208607	-1.326567	-1.566443	-0.715558	-1.928136	-2.390062	-1.088629	-1.820662	-1.247742	-1.259328	-1.513433	-1.824048	-1.76247	-2.313531	-1.221164	-1.521663	-1.476017	-1.175845	-1.414145	-3.216812	-1.659125	-3.871539	-1.388463	0.14607	-3.288915	-2.850607	-2.287554	-3.266478
12.64966923	-2.102132	-1.454779	-1.059372	-2.245237	-1.608311	-1.677036	-1.338626	-1.725493	-1.415284	-0.947218	-1.6948	-2.435906	-0.890143	-0.848848	-1.267562	-1.575581	-0.738412	-3.239683	-1.934221	-1.348992	-2.235089	-1.728955	-2.395105	-1.835524	-1.009468	-2.072265	-3.0974	-1.097305	-2.269133	-0.674345	-1.07471	-1.89104	-1.335367	-1.174646	-2.825411	-1.478625	-1.661586	-1.57085	-1.342223	-1.779013	-3.023716	-0.2953	-3.960627	0.047708	0.345247	-1.321649	-3.07188	-0.995976	-1.832009
12.64918047	-3.071154	-1.102493	-1.991834	-1.999495	-2.181658	-1.28514	-0.979185	-1.682102	-1.418482	-1.43913	-1.194841	-1.794208	-1.073695	-0.778957	-1.352474	-1.953708	-1.033029	-2.376837	-1.370464	-1.447893	-2.02755	-0.953916	-3.091599	-1.657106	-1.669928	-1.78504	-2.691354	-1.163794	-2.240831	-0.30512	-0.909335	-1.698551	-0.930049	-1.108143	-2.85397	-1.214951	-1.667595	-1.750325	-1.068883	-1.303159	-3.04972	0.579725	-4.880062	0.175585	-0.311622	0.835618	-0.679349	-0.97015	-0.994118
12.6486917	-3.888237	-1.214511	-2.455863	-2.286611	-2.315866	-1.471359	-0.873013	-1.094393	-1.282004	-0.975331	-0.794344	-1.503937	-1.359681	-1.041875	-1.046616	-1.761907	-0.957604	-2.038578	-1.58795	-1.923467	-2.476354	-1.06447	-2.894014	-1.635058	-1.061034	-1.598981	-1.753465	-1.419893	-1.584359	-0.36964	-1.263408	-1.420155	-0.932973	-1.319886	-1.905099	-2.185633	-1.503276	-1.918322	-0.808319	-1.010138	-2.928953	-0.10487	-3.062523	-0.328707	-1.925123	-1.166696	-0.365232	-1.378591	-0.921962
12.64820294	-2.907666	-1.323693	-1.949352	-2.058285	-2.294417	-1.60314	-1.108362	-0.276826	-1.239784	-0.517346	-0.618524	-1.202426	-1.363394	-1.151478	-0.785168	-2.04495	-0.884124	-2.160965	-2.385014	-1.809574	-1.992791	-1.445877	-2.409539	-1.763848	-0.458505	-1.904752	-1.661184	-1.625414	-1.752441	-0.713552	-1.799582	-1.480875	-1.499417	-2.12546	-1.472705	-2.612325	-1.607583	-1.244423	-0.42682	-0.392904	-2.708151	0.199353	0.780777	-1.396306	-1.398428	-0.139959	-1.062697	-2.471246	-1.00931
12.64771418	-2.25988	-1.401395	-1.853985	-1.888221	-1.901076	-1.901715	-1.047453	-0.383785	-1.215622	-1.702524	-0.805378	-1.643713	-1.752967	-1.063025	-1.198965	-2.62312	-0.501694	-1.972537	-1.76188	-1.454304	-2.453077	-1.169266	-2.123062	-1.373319	-2.273308	-1.74198	-1.462406	-2.062645	-1.412763	-0.709337	-1.893313	-1.30526	-1.975638	-2.342902	-1.754643	-2.264024	-1.62861	-1.176217	-0.273862	-0.394459	-2.148271	-0.218165	-2.727419	-1.828256	0.154175	0.479364	-1.082109	-2.157204	-1.517164
12.64722541	-2.13242	-1.974221	-1.831387	-2.371208	-1.568404	-1.923441	-1.170045	-0.248378	-1.562028	-1.522295	-1.060646	-2.559046	-2.288934	-1.081238	-1.396437	-2.973044	-0.285368	-1.968415	-1.30631	-0.826358	-2.250866	-2.093517	-2.100766	-1.425293	-3.088167	-1.203749	-0.93248	-2.580483	-0.910986	-0.303179	-1.616285	-1.217449	-1.847572	-2.540789	-1.348314	-1.532305	-1.981987	-1.642827	-0.717835	-1.100092	-2.324322	-0.831368	-3.445968	-1.662502	1.324582	0.227437	-0.785074	-1.130209	-1.031016
12.64673554	-1.670276	-2.308877	-1.79902	-2.019379	-1.538395	-1.208346	-1.357302	-1.30074	-2.089249	-1.135411	-0.794084	-2.010769	-1.920701	-1.159082	-1.404077	-2.887319	-0.760348	-1.209239	-1.268923	-0.695667	-2.101509	-2.889892	-1.67101	-1.378897	-3.234928	-1.089979	-1.929356	-3.113376	-0.589256	0.127525	-1.484611	-0.875741	-1.451806	-2.832438	-1.147571	-1.447318	-2.299186	-1.580794	-1.476713	-1.640023	-3.22972	-0.19465	-3.403634	-0.954174	0.166842	0.144201	-1.377256	-2.340129	-1.034465
12.64624677	-1.520528	-1.330274	-1.697213	-0.964262	-1.378079	-1.123146	-1.259909	-1.882196	-1.825463	-0.855169	-0.847527	-1.510096	-2.03919	-1.169726	-1.310995	-2.244779	-0.975072	-1.325855	-1.304921	-1.170468	-1.607283	-2.72606	-1.951833	-1.104895	-2.237142	-1.539707	-2.547954	-3.158953	-1.584872	-0.138198	-1.812047	-1.494796	-1.339962	-1.843409	-1.049817	-1.251025	-2.013304	-0.982211	-1.42217	-1.160255	-1.866492	-1.358607	-4.114246	-1.592736	-1.987064	0.749563	-1.936808	-2.386012	-1.245814
12.64575801	-1.365703	-1.122927	-1.611786	-0.974158	-1.5209	-1.369792	-1.05716	-2.072935	-1.372245	-0.510203	-0.938926	-1.384825	-1.902858	-0.949263	-1.280093	-1.909495	-1.123689	-1.266979	-1.707226	-1.463518	-1.712023	-1.913654	-2.231113	-0.901407	-2.043915	-1.960537	-1.882104	-3.094026	-2.180321	-0.386665	-2.141313	-1.476424	-1.889572	-1.670656	-0.806112	-1.72902	-1.961389	-1.411959	-0.750216	-1.130594	-2.094477	-1.560367	-3.894061	-3.181281	-2.163001	-0.058037	-1.602383	-2.907418	-1.547694
12.64526924	-1.775843	-1.250125	-1.685425	-1.771782	-2.045809	-0.92401	-0.992427	-1.720785	-1.289368	-0.457944	-0.919937	-1.429969	-1.257101	-0.945253	-1.120457	-1.181062	-0.947339	-0.969923	-1.873043	-1.567586	-1.997907	-1.424911	-1.742072	-1.070652	-1.539007	-1.927051	-0.830536	-3.231304	-1.822541	-0.363665	-2.312566	-1.128549	-1.701227	-1.146243	-0.559639	-1.97402	-2.089875	-1.31389	-0.904867	-0.877718	-2.651837	-2.308289	-3.041533	-3.625682	-2.087942	-1.05811	-2.187352	-2.127331	-0.766245
12.64478048	-1.886481	-1.302119	-1.862189	-2.433851	-2.260288	-1.07088	-0.862579	-1.180214	-1.316501	-0.422439	-1.114045	-1.185245	-0.91791	-0.911512	-1.27827	-0.872714	-0.744637	-1.296574	-1.644501	-1.610195	-1.719121	-1.551848	-1.567761	-0.819719	-1.371147	-1.538544	-1.234651	-2.425718	-1.802589	-0.699618	-1.660768	-1.150952	-1.305171	-1.022194	-0.146168	-1.618907	-2.013344	-0.919159	-1.088898	-1.243183	-1.408824	-1.13601	-5.091698	-2.638582	-2.488027	-1.871693	-1.277316	-0.489431	-0.818668
12.64429172	-2.232014	-1.289781	-1.776504	-1.349333	-2.078498	-1.070683	-0.589055	-1.166896	-1.441772	-1.52211	-1.231875	-0.885824	-1.552115	-1.417328	-1.308546	-0.731718	-0.629896	-1.131576	-1.08877	-1.736642	-1.974305	-1.811365	-1.799399	-0.850022	-2.044512	-1.08677	-1.422845	-2.334732	-2.360514	-0.779397	-1.410019	-1.351671	-1.602463	-1.116022	-0.982938	-2.142538	-1.977243	-0.90087	-1.336684	-1.702738	-1.087105	-0.768563	-4.711626	-2.94136	-0.654292	-2.657247	-0.683881	-0.672768	-3.254919
12.64380295	-2.865138	-1.365507	-1.553279	-0.544813	-1.488875	-1.052787	-0.443396	-2.233309	-1.45377	-2.411673	-1.613714	-0.865119	-1.79332	-1.351258	-0.887982	-0.439901	-0.581143	-1.399162	-1.04328	-1.045277	-1.950395	-1.981126	-1.753617	-1.169	-1.730973	-1.290167	-1.449245	-1.638186	-2.047292	-1.152585	-1.374016	-1.060541	-1.72373	0.165133	-0.508977	-2.786827	-1.828378	-1.193608	-1.334811	-1.992722	-0.774906	-0.746808	-4.401757	-2.272673	0.578786	-2.664395	-1.09814	-1.965461	-2.560352
12.64331308	-1.893151	-2.056971	-1.832295	-0.485516	-1.016032	-1.496814	-0.3677	-2.441295	-1.491604	-2.364655	-1.404115	-1.24616	-1.670695	-0.859669	-0.940064	-1.060921	-0.563588	-1.907279	-1.855961	-0.630793	-1.570221	-2.162172	-1.549301	-1.060653	-0.903473	-1.659912	-0.96327	-0.845201	-2.818672	-0.776018	-1.404651	-1.251631	-1.456061	0.040837	-1.162838	-2.885077	-1.924523	-1.4592	-1.131244	-3.006824	-0.810531	-0.650079	-3.080827	-0.75525	0.965511	-2.324956	-1.277417	-2.595731	-0.567493
12.64282431	-1.777844	-1.00085	-1.810361	-0.632719	-1.051184	-1.571986	-0.329578	-2.411079	-1.292414	-1.760809	-1.070002	-2.407557	-1.514915	-0.7112	-0.935598	-1.202048	-0.509542	-2.158984	-2.158602	-0.837278	-1.410297	-1.512347	-1.39419	-1.304841	-0.449465	-1.390246	-1.232647	-1.483246	-2.43511	-0.463754	-1.675688	-1.644827	-1.541644	-0.39311	-1.31335	-3.392847	-1.526958	-1.584789	-1.496038	-3.639639	-1.590117	-2.139196	-3.508589	-1.047565	0.914672	-3.089666	-0.949786	-3.061215	-1.049366
12.64233555	-1.476268	-0.340167	-1.218838	-1.678558	-1.025811	-1.395023	-0.562465	-2.359851	-1.187931	-1.115759	-1.436535	-1.902997	-1.192779	-0.738182	-0.99784	-0.620596	-0.232654	-1.454735	-1.429701	-0.951759	-2.273824	-1.070522	-1.514563	-1.118184	-1.889625	-1.345259	-1.925989	-2.355144	-2.871957	-0.777826	-1.55493	-1.798474	-1.723051	-1.099379	-1.031824	-2.932369	-1.291378	-1.222597	-1.273859	-3.354036	-2.061523	-2.422715	-3.317505	-1.383415	0.599633	-3.399623	-0.710388	-2.639445	-1.382132
12.64184679	-1.361393	-0.937298	-1.058043	-1.515318	-1.172339	-0.952415	-0.883737	-1.863042	-1.706539	-1.394329	-1.449468	-1.279642	-1.154761	-0.794447	-0.913757	0.140378	-0.336787	-1.2634	-1.699703	-1.534362	-1.20021	-0.996527	-1.990821	-0.876763	-3.283741	-1.926213	-1.636606	-2.406032	-4.005544	-1.431483	-1.173895	-1.392771	-1.209286	-1.466925	-1.273876	-1.752824	-1.408053	-1.623139	-1.049161	-1.685719	-1.51242	-2.02795	-2.713747	-0.495396	0.170288	-2.514756	-1.594852	-2.280159	-2.442232
12.64135802	-2.19261	-0.805023	-1.288245	-1.939036	-1.058887	-0.784504	-0.847332	-1.062138	-2.095246	-1.954964	-0.937494	-0.994366	-1.339792	-0.47746	-0.68422	0.016766	-0.424378	-0.878675	-1.663596	-1.918827	-0.448389	-1.373801	-1.597436	-0.830217	-2.310466	-1.816263	-1.77777	-2.003747	-2.535195	-1.865296	-1.215926	-0.49162	-1.146566	-1.284062	-1.105729	-1.215774	-1.593361	-1.196374	-0.843333	-0.148706	-2.097655	-1.506503	-0.993642	-0.579695	0.33128	-2.056702	-2.092284	-1.04174	-3.118013
12.64086926	-1.355632	-0.037396	-1.515964	-2.015108	-1.780465	-0.893496	-0.604231	-1.554337	-1.568966	-1.968848	-1.074565	-1.451806	-1.390249	-0.517795	-0.672351	-0.823211	-0.343488	-1.031349	-2.027072	-1.454026	-1.058131	-2.003934	-1.552774	-0.821431	-1.712539	-1.41319	-2.492029	-1.175283	-1.953669	-2.001595	-1.570654	-0.497901	-0.819935	-1.293115	-1.451882	-1.429391	-1.662193	-1.209268	-0.323724	1.372752	-2.212688	-1.88041	-0.872251	0.052411	0.63031	-1.139465	-1.987678	-1.456525	-2.016452
12.64037938	-1.327518	-0.258588	-2.070427	-2.716943	-1.896297	-1.595827	-0.910136	-2.204217	-1.631746	-2.117218	-0.91374	-1.464908	-1.060939	-0.727935	-0.680701	-0.913203	-0.42612	-0.966483	-1.689046	-1.021851	-2.103179	-2.417053	-1.808127	-0.658563	-1.006385	-1.105356	-2.349132	-1.159325	-2.06482	-2.164802	-1.292409	-1.297836	-0.531384	-1.470225	-1.740155	-1.739272	-1.264831	-1.927434	-0.290385	1.090512	-2.067329	-2.606855	-0.7911	0.455091	-0.345359	-0.171809	-1.896574	-2.844984	-1.732309
12.63989062	-1.983411	-1.076654	-1.489584	-2.804089	-1.3409	-1.459076	-1.103831	-1.589335	-1.973314	-2.305655	-0.835265	-1.736572	-1.116691	-0.726397	-0.507754	-0.783469	-0.77833	-0.743671	-1.411403	-0.795312	-2.0437	-2.457311	-1.498521	-0.663728	-1.621818	-0.74132	-2.363133	-2.13106	-1.777295	-2.28557	-0.812828	-1.299222	-0.782167	-1.167306	-1.552898	-2.139385	-1.510931	-2.165844	-0.869297	-0.249178	-1.237807	-4.299585	0.303228	-0.59886	0.533818	-1.138033	-2.140136	-1.981304	-1.624204
12.63940185	-1.729862	-1.107238	-0.76391	-2.064026	-0.949139	-1.018275	-0.920313	-1.241146	-1.711424	-1.856677	-0.699811	-1.734345	-1.255731	-0.837573	-0.739618	-0.930485	-0.726076	-1.496685	-1.566123	-1.282092	-1.784249	-2.154896	-1.940936	-0.839865	-2.184158	-0.694217	-2.187649	-1.824085	-1.528681	-1.800492	-1.107236	-1.307479	-0.718257	-0.743924	-1.337305	-1.6634	-1.735304	-1.995403	-1.130342	0.033601	-0.666779	-4.459017	-0.342973	-1.216173	1.22192	-2.614082	-2.037026	-0.380072	-2.126395
12.63891309	-1.575535	-1.05201	-1.152793	-2.025727	-0.90037	-0.992441	-0.959696	-0.682632	-1.531964	-1.213181	-0.770874	-1.691809	-0.885912	-0.626929	-0.878442	-1.683382	-0.436041	-1.368655	-1.863292	-1.674822	-1.647293	-1.767125	-1.024639	-0.940233	-2.43481	-0.58222	-1.374629	-1.894705	-1.628947	-1.762191	-1.559923	-1.615808	-0.325007	-0.269687	-1.288696	-1.124271	-1.631988	-1.48356	-1.231324	-0.243832	-0.958193	-4.224894	-1.502887	-0.845209	0.552724	-2.850993	-1.803515	-0.285448	-1.532682
12.63842433	-1.767153	-1.343851	-1.62295	-1.49701	-0.948528	-0.994196	-0.963211	-0.117208	-1.142181	-0.914679	-0.342526	-1.352694	-0.72823	-1.097166	-0.834464	-1.618126	-0.481682	-1.396127	-1.788499	-0.948729	-0.511399	-1.559354	-0.816917	-0.53343	-2.4409	-0.913468	-0.880811	-1.950524	-1.376933	-1.040318	-1.386184	-1.414336	-0.14855	0.139125	-0.980906	-1.265612	-1.911067	-1.2086	-1.592156	-0.606981	-1.532123	-3.845511	-1.644794	-0.424767	-0.068443	-1.818454	-1.035864	-1.356456	-0.75747
12.63793556	-2.176226	-1.273486	-0.723499	-1.441798	-0.895774	-1.152924	-1.111941	-0.456959	-1.241739	-1.046003	-0.341508	-1.178447	-0.502945	-1.200172	-0.780945	-1.271249	-0.364841	-2.549429	-1.440879	-0.520134	-0.45182	-1.370704	-0.719348	-0.601793	-1.795563	-1.259582	-1.533322	-1.655955	-1.705873	-1.185687	-1.180649	-0.93804	-0.477608	-0.312131	-1.079288	-1.869816	-1.699107	-0.921734	-1.059674	-1.068256	-1.57487	-2.800447	-2.118521	-0.786257	-1.39834	-0.643353	-0.750594	-1.222249	-0.522705
12.63744569	-2.454038	-0.58831	-0.99239	-1.416785	-0.856677	-1.214947	-1.155186	-1.672219	-1.750347	-0.774507	-0.654342	-0.943715	-0.433827	-0.983349	-0.482424	-1.342264	-0.481552	-2.169511	-1.701789	-0.509583	-0.822468	-0.751759	-0.428678	-0.737702	-1.961961	-1.580273	-1.415621	-1.324217	-1.936179	-1.456206	-0.670276	-0.737174	-0.99196	-0.430321	-0.853447	-2.096567	-1.583116	-1.459071	-1.173072	-0.117512	-0.349724	-2.636545	-2.830236	-0.36976	-2.423613	-0.899252	-1.481891	-0.75133	-0.786014
12.63695692	-2.735462	-0.305183	-1.209095	-0.880302	-1.014582	-0.742393	-0.692837	-0.515743	-1.470079	-0.523197	-0.55521	-0.681966	-0.508833	-1.016392	-0.639635	-1.399703	-0.800498	-1.317369	-1.912615	-0.437427	-1.532564	-1.175457	-0.719734	-0.511908	-1.520874	-1.48013	-0.547795	-1.230172	-2.320938	-1.50793	-0.430033	-0.78854	-0.929284	-0.152733	-0.774265	-1.205823	-1.648544	-1.742466	-1.398698	0.832854	1.098106	-2.368854	-2.560589	-0.948085	-2.366949	-0.789627	-2.040061	-1.578523	-1.003987
12.63646816	-1.854842	-0.605292	-1.064569	-0.209143	-0.94456	-1.048153	-0.739365	-0.090749	-1.280126	-0.813872	-1.067605	-1.662017	0.061433	-1.075984	-0.908424	-1.613967	-0.977384	-1.281256	-1.428364	-0.17579	-1.350847	-1.467374	-1.632521	-0.629693	-2.261287	-1.74243	-0.750142	-1.806381	-3.212896	-1.899372	-0.750598	-0.617005	-0.757009	0.238169	-1.179844	-0.823881	-1.117668	-1.372497	-0.929645	0.300501	-0.400545	-1.847906	-4.039584	-1.815617	-1.673514	-0.113485	-1.896121	-1.690244	-1.928198
12.6359794	-1.696616	-1.008331	-0.434688	-0.344061	-0.997971	-1.214044	-0.997801	-0.198198	-1.423079	-1.051253	-0.948216	-1.682819	0.10007	-0.873293	-1.080396	-1.34529	-0.692865	-1.5575	-1.205683	-1.127352	-1.298543	-1.448612	-1.356588	-0.679443	-3.820079	-1.552159	-0.675986	-1.518161	-2.859499	-2.007639	-0.679783	-0.300709	-0.467767	0.659772	-1.419873	-1.323102	-1.146219	-0.780941	-0.892974	0.274597	-1.401666	-2.842113	-3.597304	-2.624948	-1.338327	0.420878	-1.124825	-0.672928	-2.830816
12.63549063	-1.95837	-0.735515	-0.521728	-1.141187	-0.664057	-1.165344	-0.918153	-0.143649	-1.742672	-0.506414	-0.903465	-1.032852	-0.238881	-0.66752	-0.917027	-1.032688	-0.438408	-1.944908	-1.19001	-1.246267	-0.958844	-1.912776	-0.93811	-0.698169	-2.472881	-1.174385	-0.08932	-1.834509	-2.122136	-1.627447	-0.897443	-0.634424	-0.588982	0.159273	-1.417085	-1.770726	-1.382253	-0.83577	-0.894195	0.270004	-1.270391	-2.545757	-2.456632	-3.388134	-1.398937	0.694198	-1.413862	-0.862206	-3.177866
12.63500187	-1.784224	-1.561291	-1.023042	-1.627632	-0.595631	-0.695789	-0.92363	-0.810744	-1.618137	-0.507641	-0.676611	-1.467292	-0.207246	-0.770118	-1.045627	-0.97314	-0.4253	-2.044757	-0.757209	-1.804941	-0.873778	-1.090896	-0.736265	-0.625795	-0.615482	-1.343439	-0.319653	-2.046237	-1.761255	-1.281998	-1.360395	-1.489328	-0.860665	-0.48256	-1.710995	-1.714072	-1.21178	-0.81154	-0.629004	0.421641	-1.077869	-2.057732	-3.476491	-3.163955	-1.135183	0.147584	-2.035033	-0.882866	-2.050407
12.6345131	-2.739079	-1.67265	-0.487801	-0.771169	-0.627651	-0.368893	-1.358455	-1.241415	-1.410384	-0.196152	-0.132558	-1.852667	-0.555626	-1.010621	-1.186203	-0.974706	-0.35736	-1.735703	-1.221311	-2.011559	-0.522029	-0.609311	-0.964951	-0.324529	0.55811	-1.082123	-1.459841	-1.320406	-1.057133	-1.055121	-1.685186	-1.431046	-0.986731	-0.583658	-2.008476	-1.617624	-1.218346	-0.632775	-0.281907	0.006139	-0.672332	-2.221802	-3.707867	-2.686532	-0.609277	-0.448713	-2.37343	-0.588217	-1.684361
12.63402323	-3.025993	-1.141675	-0.773723	-0.39547	-0.678453	-0.686745	-1.698011	-0.886956	-1.433196	-0.175876	-0.777193	-1.434841	-0.84623	-1.106062	-1.147226	-1.412831	-0.324477	-1.258181	-1.5063	-1.40034	-0.980495	-1.034739	-0.96674	-0.417466	1.08689	-1.126314	-1.876889	-1.137429	-1.805327	-0.354539	-1.094016	-1.096045	-0.610683	-0.86937	-1.812852	-0.385175	-1.28034	-0.75984	-0.31179	-0.71133	-0.212275	-2.674176	-3.157125	-2.095513	-0.895164	-0.411548	-2.469722	-0.550086	-1.197914
12.63353446	-2.387249	-0.617776	-0.630509	-1.214812	-0.466228	-0.474859	-1.477193	-0.660428	-1.175169	-0.891838	-1.256523	-1.181968	-0.656143	-0.817554	-0.85768	-1.237987	-0.177301	-1.491656	-0.626257	-1.146442	-1.38767	-0.709079	-1.078131	-0.196397	0.506528	-0.792174	-2.498386	-1.953861	-2.150252	0.013872	-1.110501	-0.79566	-1.238332	-0.585798	-0.763216	-0.450078	-1.668318	-1.294689	-0.657653	-0.634666	-0.505664	-2.793396	-1.293324	-1.37278	-1.011327	-1.108941	-0.546268	-0.286889	-1.553079
12.6330457	-1.594036	-0.668403	-0.146621	-0.897959	-0.123515	-0.546048	-0.962076	-1.032253	-1.349458	-1.096529	-0.816452	-1.1053	-0.772996	-0.591814	-0.789005	-0.577498	-0.227147	-1.269863	-0.232936	-0.961829	-1.635902	0.152936	-1.149393	0.07725	0.154402	-0.607862	-2.302505	-1.602271	-1.916867	-0.262011	-1.262655	-0.515621	-1.524123	-0.810308	-0.667018	-0.9423	-1.453272	-1.276928	-1.290224	0.235558	-0.841402	-5.247085	-1.087231	-1.448992	-0.190292	-1.176033	-0.102846	-1.35446	-3.456344
12.63255694	-2.107459	-0.857749	-0.634396	-0.360196	-0.57642	-1.053694	-0.878724	-1.60415	-1.460477	-1.22998	-1.002188	-0.951245	-1.079509	-0.569212	-0.700921	-0.725474	-0.322725	-1.476356	-0.692796	-1.169144	-1.199532	0.062491	-0.644846	0.171002	-1.091034	-1.027458	-1.941	-1.283453	-1.335786	-0.253297	-1.062207	-0.91845	-1.138255	-0.709014	-1.583928	-1.220267	-1.045103	-0.717371	-1.553066	0.2431	-1.386463	-7.996409	-1.114881	-1.431205	0.307695	-0.705214	0.154398	-1.41847	-3.622056
12.63206817	-2.068351	-0.246992	-0.766725	-0.625115	-0.713727	-0.975264	-0.656343	-1.502886	-0.719819	-1.143834	-1.082226	-1.098125	-1.02427	-0.600697	-0.339145	-0.450568	-0.017084	-1.625134	-0.863319	-0.941708	-0.567037	-0.766141	-0.168247	-0.62974	-1.72573	-0.697098	-1.577971	-1.412344	-0.432092	-0.59667	-1.330341	-1.14886	-1.042399	-0.600039	-1.067943	-1.268668	-0.961132	-0.870027	-1.209982	-1.078318	-1.866462	-6.029547	-1.442725	-0.542506	-0.880418	1.070499	0.275177	-1.065725	-2.365107
12.63157941	-2.112733	-0.110903	-0.056186	-0.762163	-0.385742	-0.774544	-0.59112	-2.033857	-0.9454	-1.776662	-0.821341	-0.67469	-0.647984	-0.383988	-0.207163	0.437823	0.068244	-0.766894	-1.37144	-0.713837	-0.718225	-1.613247	-0.118852	-0.89437	-1.326906	-0.865425	-1.422723	-1.778737	-0.9213	-1.052696	-1.087257	-0.645746	-0.830187	-0.773998	-0.811218	-0.930727	-0.636602	-0.50911	-0.843232	-1.998887	-1.545879	-0.83046	-1.464555	-1.055994	-1.147133	-0.474636	-0.423979	-2.125979	-1.440284
12.63108953	-1.623603	-0.900279	0.324489	-0.892877	-0.371478	-0.613062	-0.58587	-2.680612	-0.885235	-1.769893	-0.709641	-0.504056	-0.191123	-0.343257	-0.464109	0.009827	0.265539	-0.410789	-1.73065	-0.335201	-0.869572	-0.677951	-0.174722	-0.825798	-1.892052	-1.031398	-0.622866	-1.397401	-1.145466	-1.355855	-0.875886	-0.59215	-0.132853	-1.327692	-1.025428	-1.32667	-0.934006	-1.037179	-0.652018	-2.748038	-1.348939	1.936722	-1.498843	-2.158791	-1.307216	-2.24506	-0.390583	-1.663704	-0.758497
12.63060077	-1.314259	-1.119221	0.227616	-1.467656	-1.092981	-0.670934	-0.328252	-2.208791	-0.967681	-1.319382	-0.855884	-0.421481	-0.39472	-0.496964	-0.669964	-0.28156	-0.175953	-0.923947	-1.702606	-0.559617	-0.734134	0.069136	-0.04247	0.097035	-1.457238	-0.959365	-0.930274	-1.127085	-1.885368	-1.0003	-0.662095	-0.82958	-0.46258	-1.030402	-1.588938	-1.288651	-1.329376	-1.431262	-1.375362	-1.847947	-2.007425	1.904233	0.363308	-0.986533	-1.183137	-1.314098	-0.885698	-0.65644	-0.949033
12.63011201	-1.927813	-1.267562	-0.676885	-1.27869	-1.450158	-0.796079	-0.058012	-1.027877	-0.855644	-1.281175	-0.978912	-0.078427	-0.889208	-0.735749	-0.367411	0.26194	-0.477435	-0.364844	-1.936733	-1.54539	-0.67926	0.240344	-0.198123	0.478006	-0.760738	-1.020123	-1.610798	-1.298684	-1.687707	-0.985208	-1.243392	-0.567452	-0.902955	-0.85803	-1.983628	-1.25295	-1.518612	-1.478697	-1.13634	-1.528128	-0.915149	2.232634	2.231685	0.00021	-1.043894	-2.605761	-1.463062	-0.992119	-1.452023
12.62962324	-2.57329	-1.167706	-0.98001	-0.915203	-1.327878	-0.640315	-0.340575	-1.382266	-0.682806	-1.595469	-1.230523	-0.237895	-1.30377	-0.409614	-0.386769	0.327345	-0.35845	-0.407837	-1.542682	-1.014435	-0.971712	-0.543934	-0.43678	-0.550965	-0.814404	-1.418544	-1.880423	-1.35494	-2.176555	-0.971488	-1.558807	-0.844119	-0.68629	-0.936946	-2.497069	-1.23668	-1.276908	-1.050466	-1.210355	-1.50213	-0.537875	0.744792	0.266947	0.765577	-0.980298	-1.795091	-1.33782	-0.568932	-0.503938
12.62913448	-1.877758	-1.011873	-1.132577	-0.983671	-0.487271	-0.194908	-0.465233	-0.41499	-0.510404	-1.340764	-1.116448	-1.094995	-0.838369	-0.341866	-0.606609	-0.264205	-0.318865	-1.284645	-0.858095	-0.571186	-1.181206	-1.609202	-0.49848	-0.39761	-1.410083	-1.263685	-1.665148	-1.033416	-2.00812	-0.409199	-1.511574	-0.592206	-0.595621	-1.533407	-2.374791	-1.704973	-0.943462	-0.75137	-0.823466	-0.808825	-2.005104	0.615173	-0.790809	0.200825	-1.538654	-2.683131	-1.468348	-0.974834	-2.56947
12.62864571	-2.069235	-1.313085	-0.904238	-1.045659	-0.065022	-0.22956	-0.574155	-0.407471	-0.715906	-1.130395	-0.762246	-1.380768	-0.452214	-0.13054	-0.802923	-0.124664	0.271995	-1.799856	-0.42883	-0.117468	-1.098067	-1.849062	-0.112526	0.054744	-1.82093	-1.353225	-1.733364	-1.270039	-1.903636	-0.466403	-0.852325	-0.080508	-0.918515	-2.127521	-1.56689	-1.844967	-0.830339	-0.197743	-1.095037	-1.477552	-2.741561	0.62399	-1.924311	0.440239	-0.981682	-2.444481	-2.78812	-1.493683	-2.846738
12.62815584	-2.026618	-1.019309	-0.870743	-0.017279	-0.294422	-0.519372	-0.406817	-1.121267	-0.683147	-0.606334	-0.750405	-1.626297	0.072088	-0.363077	-1.184985	-0.247258	0.619587	-1.018019	-0.155035	-0.252858	-0.369526	-1.244993	0.011899	-0.162062	-1.048699	-1.462563	-1.239702	-1.275732	-2.066383	-1.510687	-0.377148	-0.546795	-1.592251	-2.212853	-1.241562	-1.501276	-1.315358	-0.435171	-1.19545	-1.666072	-2.178967	-0.508202	-1.777802	-0.300649	-0.97989	-1.351179	-1.987058	-1.324912	-2.032282
12.62766707	-1.290724	-0.971975	-0.978574	-0.395143	-0.704292	-0.786447	0.08617	-1.003249	-0.709841	-0.734445	-0.285305	-1.539205	0.329502	-0.61679	-1.036031	-0.694656	0.495913	-0.463803	0.030716	-0.342746	0.026746	-0.428633	-0.306703	-0.236692	-0.492797	-1.296044	-1.214399	-1.585992	-1.717918	-1.6408	-1.099108	-0.601586	-1.797525	-1.875645	-1.094917	-1.164822	-1.149408	-1.141592	-0.901383	-1.010265	-0.712822	-0.611604	-2.664088	-0.503138	-1.611215	-1.807013	-2.329155	-1.620953	-2.039023
12.62717831	-0.254224	-0.891614	-0.444817	-0.321508	-0.34845	-0.332291	-0.543673	-0.506633	-0.388518	-1.235329	0.168811	-1.064982	-0.205043	-0.619896	-0.88054	-0.005134	-0.044309	0.550151	-0.022384	0.055472	0.294233	-0.219003	-0.605826	-0.007997	-0.841542	-0.623969	-1.401887	-1.092255	-0.58534	-1.402351	-1.415408	-0.698148	-0.831452	-1.053448	-0.803576	-1.224579	-1.037838	-1.035796	-0.871443	-0.78834	-0.135169	-0.62349	-3.634949	-0.901523	-1.283585	-2.177263	-2.122165	-0.8848	-2.653618
12.62668955	-0.766186	0.02002	-0.111153	0.387475	-0.05413	-0.228639	-0.449284	-0.230413	-0.012182	-1.744019	0.188365	-1.107235	0.154724	-0.822772	-0.349354	0.004326	-0.491705	0.913856	0.21768	0.02121	-0.282124	0.238784	0.110784	0.167225	-1.330197	-0.100282	-1.515572	-0.04002	-0.637345	-1.073164	-1.707963	-0.910296	-0.369525	-1.478548	-1.248498	-1.415497	-0.953288	-1.1376	-1.044364	-0.696386	-0.315198	-0.901646	-3.711369	0.262266	-0.168417	-1.480094	-1.764442	-1.261982	-1.956081
12.62620078	-1.352921	-0.003058	-0.130145	1.337042	-0.280414	-0.751239	-0.075588	-0.68221	-0.086002	-1.283316	-0.089801	-1.649693	0.047867	-0.755447	0.062174	-0.626783	-0.344065	0.969818	-0.405723	0.054863	-0.833357	0.239818	0.133972	0.229953	-1.057217	-0.559837	-1.345946	-0.628934	-0.816793	-0.628584	-1.553998	-1.118635	-0.298915	-0.905037	-0.634492	-1.344988	-0.622315	-1.267614	-0.696545	-0.927783	-0.372793	-2.104216	-1.772727	-0.65286	-0.464756	-1.882726	-1.022839	-1.964975	-1.847322
12.62571202	-1.651867	0.00135	0.024867	1.376539	-0.716363	-0.912306	-0.059116	-1.227169	-0.666015	-0.21643	-0.136537	-1.665887	-0.411601	-0.924167	-0.245924	-0.765976	-0.453504	0.367648	-0.981516	-0.226813	-0.868513	-0.053978	-1.075961	0.275534	-0.27867	-1.111056	-1.332612	-0.633945	-0.38862	-0.23902	-1.269144	-1.129574	-0.351843	-0.537407	0.335009	-1.584408	-0.537055	-1.289576	-0.724784	-0.872628	-0.453146	-3.745963	-2.591313	-0.632691	-0.959285	-1.440122	-1.417654	-1.982098	-1.718198
12.62522325	-1.180599	-0.646884	-0.73985	0.217673	-0.458735	-0.688934	-0.040011	-1.286854	-0.711335	-0.258116	-0.265341	-1.192191	-0.530009	-0.683009	-0.448523	-0.160358	-0.483025	-0.001998	-1.568646	-0.670325	-0.107663	-0.865208	-1.757428	-0.015006	0.757531	-1.033523	-1.527469	-0.105463	0.279119	0.504772	-1.367511	-1.20099	-0.717656	-0.346564	0.030003	-1.303181	-0.540369	-0.822331	-1.055585	-0.32433	-1.071949	-4.293333	-3.411053	-0.292402	-0.151993	-1.258351	-1.480601	-1.002998	-1.619123
12.62473338	-0.936472	-1.411136	-1.15733	-0.583845	-0.273492	-0.588368	-0.539881	-1.103801	-0.349154	0.176654	-0.475733	-0.762211	-0.444909	-0.027289	-0.403055	0.385395	-0.433153	0.079857	-1.66321	0.168677	0.325968	-0.44402	-1.089393	-0.767938	0.522532	-0.920377	-2.200011	0.22693	0.00022	0.225281	-0.930035	-0.863914	-0.801286	0.167888	-0.217369	-0.301629	-0.431044	-0.458727	-0.918943	0.055903	-2.0739	-4.54461	-2.229888	-0.788705	-0.194369	0.175427	-0.923437	-0.340619	-2.413239
12.62424461	-1.276938	-1.195174	-1.126465	-1.029187	0.371821	-0.3606	-0.928491	-0.810435	-0.066879	-0.062734	-0.590771	-0.362643	-0.852304	0.153636	-0.555373	0.412406	-0.240982	-1.300702	-1.069001	-0.074239	0.368179	0.775865	-0.994926	-0.494269	-0.297959	-0.698294	-1.788926	0.061063	-0.203918	0.229012	-0.975879	-1.046434	-0.854495	-0.11282	-0.545384	-0.636956	-0.81529	-0.557406	-0.766932	-0.929419	-1.128073	-3.518809	-0.54695	-0.619618	0.064747	0.395972	-0.466796	0.397918	-2.270992
12.62375585	-1.436457	-0.852431	-1.035255	-0.615096	-0.260809	-0.69426	-0.884814	-0.398945	-0.412166	-0.382983	-0.47628	-0.47021	-1.217319	-0.286505	-0.608958	-0.001129	-0.680223	-0.032922	-0.642613	-0.318094	-0.154006	1.180818	-0.838202	-0.622263	0.128675	-0.487534	-1.505937	-0.342212	-0.132705	-0.222471	-0.839691	-1.370045	-1.032257	-0.244492	-0.933609	-0.967179	-1.289119	-0.601076	-0.740527	-0.44011	-1.100237	-3.005896	0.086996	-0.604607	-0.436028	0.50569	-1.550149	0.753074	-2.152758
12.62326709	-1.975142	-0.611972	-1.100505	0.167654	-0.430432	-1.205039	-1.063865	-0.329914	-0.375612	-0.194162	-0.642495	-0.588223	-1.158035	-0.404653	-0.639947	-0.418984	-0.585642	0.902333	-0.562032	0.032109	0.226621	0.303275	-0.644497	-0.772288	1.246316	-0.441949	-1.166439	-0.808393	-0.741433	-0.094455	-0.6003	-1.144086	-1.518092	-0.426309	-1.300939	-0.393144	-0.995863	-0.706908	-0.867604	-0.700796	-2.334873	-4.124762	0.026749	-1.232228	-0.005183	0.203892	-2.045447	-0.632818	-2.918473
12.62277832	-1.470003	-0.354967	-0.8165	0.42396	-0.582809	-1.02196	-0.820817	-0.248821	-0.32386	-0.539506	-1.386845	-0.687237	-1.177596	-0.573231	-0.523386	-0.362613	-0.43326	0.184443	-0.516181	-0.473893	-0.241803	-0.473964	-0.104657	-0.48335	1.806067	-0.624768	-0.862241	-0.608121	-1.22765	-0.367227	-0.923877	-1.089385	-1.457141	-1.102383	-0.658713	-0.164838	-1.396355	-0.690684	-0.589179	-0.868894	-2.522318	-4.22983	-1.853909	-1.686867	1.49752	-0.589714	-1.907501	-1.678691	-2.963148
12.62228956	-0.787693	-0.574213	-0.544769	0.023934	-0.668762	-1.077116	-0.62289	-0.000147	-0.661031	-0.761945	-1.217747	-0.802256	-0.98268	-0.64655	-0.540971	-0.372738	-0.718337	0.363618	-0.39611	-0.604848	0.204692	-0.960413	0.524588	-0.302395	1.041276	-1.122407	-1.436339	-0.614916	-0.650909	-0.566194	-0.382145	-1.312958	-1.081819	-1.62789	-1.075406	-0.068689	-1.244736	-0.657208	-0.642672	-1.089674	-1.322548	-4.663575	0.363982	-1.126056	1.055286	-0.327243	-2.49332	-1.697349	-3.723519
12.62179968	-0.377018	-1.244854	-0.480104	-0.974078	-0.72112	-0.833236	-0.301908	0.098826	-0.569912	-1.066473	-1.214073	-0.963048	-0.084861	-0.657499	-0.595547	-0.095136	-1.061501	0.26593	-0.006374	-0.670786	0.515046	-0.985713	-0.068918	-0.250749	0.081283	-0.835233	-2.337951	-0.987405	-0.561183	0.249454	-0.046866	-0.83337	-0.67983	-1.747376	-1.641018	-0.402944	-0.989312	-0.840846	-0.592425	-0.778823	-0.503806	-4.58356	0.448778	-1.141554	0.073818	-0.154903	-3.023102	-1.040998	-3.592443
12.62131092	-0.076835	-0.568623	-0.572186	-1.374288	-0.572203	-0.637718	-0.563547	0.58895	-0.627235	-0.77759	-1.023028	-0.536439	0.069086	-0.516649	-0.4735	0.286458	-0.719027	-0.039238	-0.224989	-0.631037	-0.363863	-1.227473	-0.539166	-0.257375	0.069252	-0.732328	-2.49478	-1.314477	-1.333251	0.42581	-0.335502	-0.63599	-0.63224	-1.166045	-0.550743	-0.711726	-0.446483	-0.556812	0.159721	-0.474622	-0.640082	-2.665217	-0.561673	-1.277807	-1.478336	0.248925	-2.852172	0.220098	-2.037626
12.62082216	-0.246993	0.070749	-0.24088	-1.395682	-0.1048	-0.639324	-0.979736	0.130764	0.013127	-0.183085	-0.529012	0.454824	0.108123	0.101863	-0.542001	0.424001	-0.133229	0.4465	-0.860355	-0.93225	-0.800243	-1.118267	-0.141527	-0.338315	0.420695	-0.794338	-1.617098	-0.979456	-1.413096	0.3495	-0.557581	-0.794021	-1.613625	-1.454677	-0.269756	-0.860082	0.006412	-0.516914	0.1562	0.203991	-0.864966	0.150963	-0.351886	-1.448013	-2.012832	0.013116	-1.106133	1.115534	-0.961186
12.62033339	0.890534	-0.053568	-0.433996	-1.407181	-0.176972	-0.437814	-0.65645	-1.128727	0.209024	-0.709128	-0.313714	0.71326	0.265115	-0.150539	-0.239417	0.709105	0.269466	0.338775	-1.370354	-1.357416	-0.249048	-0.43941	-0.066722	-0.701109	1.153101	-0.306453	-1.313612	-0.310399	-1.417437	0.474297	-1.036688	-0.658495	-1.622482	-1.308871	-0.34354	-0.809436	-0.136356	-0.504573	-0.270244	-0.271386	-0.670431	0.642969	-1.093539	-1.180058	-1.618027	-0.862686	-0.629977	0.710627	0.01029
12.61984463	1.333162	-0.650924	-1.162427	-1.761525	-0.791556	-0.690189	-0.375155	-0.624036	0.051296	-1.088466	0.181051	0.151859	-0.008813	-0.511995	-0.14092	0.906667	0.251456	1.21976	-0.779646	-1.262428	0.175903	0.513672	-0.332444	-0.605669	0.677461	0.092935	-1.1229	-0.096878	-1.271483	0.193417	-0.619477	-0.288856	-1.45736	-0.659119	-0.375198	-1.123461	-0.44596	-0.326247	-0.469003	-1.514545	-1.320916	0.280658	-0.953807	-0.792873	-2.048518	-1.314653	-0.603931	0.560932	-0.591082
12.61935586	0.685067	-1.036091	-1.233317	-1.29117	-0.861167	-1.018789	-0.534531	-0.739165	-0.119392	-0.886372	0.434487	-0.261462	-0.234735	-0.25984	-0.182494	1.028178	-0.12445	0.695619	0.362797	-1.490851	-0.48393	0.737488	-0.607089	-0.403475	0.060639	0.416049	-0.638369	-0.036329	-1.451356	0.084367	-0.477471	-0.187952	-1.073833	-0.685976	-0.091036	-0.982013	-0.554255	-0.724669	-0.614025	-1.125452	-1.715479	1.464947	-0.631968	-0.943293	-1.737459	-1.402071	-0.481981	0.425419	0.044169
12.61886599	-0.16956	-1.030225	-0.841646	-1.067383	-0.729073	-0.680919	-0.47559	-0.731532	0.001619	-0.073492	0.500104	0.153076	0.005087	-0.162368	-0.304175	0.99393	-0.600434	-0.048662	-0.026962	-1.328647	-0.19842	-0.138664	-0.735459	0.086854	0.018407	-0.106053	-0.273874	-0.514329	-1.013348	0.473408	-0.591744	0.002655	-0.743964	-0.630933	-0.650685	-0.558262	-0.553985	-0.465976	-0.387298	-0.328319	-1.545324	0.51576	-1.811175	-1.567816	-1.631881	-1.976911	-0.320783	0.741849	1.103494
12.61837722	-0.627789	-1.074133	-0.974651	-0.014174	-0.933564	-0.017263	-0.435669	-1.266257	0.026023	-0.059353	-0.0588	-0.272186	0.017415	0.092917	-0.498797	0.735322	-0.419193	0.255696	-0.411636	-1.324274	-0.346422	-0.51263	-0.398111	0.257204	0.181686	0.163242	-0.72498	-0.74318	-1.258055	0.458431	-0.212198	-0.173607	-0.404406	-0.401875	-0.576892	-0.700551	-0.720327	-0.279869	-0.049781	-0.162808	-0.152049	-1.1759	-0.51761	-1.789176	-1.081921	-1.921492	0.012774	0.952606	1.118715
12.61788846	-0.548813	-0.195162	-0.669247	-0.173032	-1.338799	-0.13203	-0.879323	-1.190401	0.095591	-0.093685	-0.126735	-0.920571	-0.019823	-0.034592	-0.523763	0.069061	-0.290736	-0.315425	-0.143442	-0.72468	-0.933344	-0.660916	0.372163	0.085024	0.064884	0.276012	-0.856663	-1.211213	-1.379629	0.000406	0.016791	-0.617024	-0.143259	-0.956881	-0.335065	0.084098	-0.930815	-0.480531	-0.040018	-1.150002	-1.46387	-0.468334	0.630304	-1.358268	0.19447	-1.674669	-0.298759	1.885302	0.053341
12.6173997	-1.06347	0.024986	-0.214679	-0.620661	-0.981865	-0.186904	-0.684888	-1.24079	-0.488918	-0.142999	-0.064855	-0.696821	0.49921	-0.307742	-0.164344	-1.104619	-0.035796	-0.845058	0.187746	-1.271463	-1.422865	-1.068382	0.847666	0.063491	0.516706	0.462861	-0.764999	-0.894944	-1.109718	0.117048	-0.427197	-0.858106	-0.332469	-0.413235	-0.32721	0.137446	-0.858158	-0.21213	0.082188	-1.050597	-2.791265	-1.474282	0.467703	-1.036405	0.735711	-1.06628	0.164344	1.069459	-1.517927
12.61691093	-1.322586	-0.091569	-0.421256	-0.42105	-0.64491	-0.453989	-0.416252	-1.084979	-0.927336	-0.450994	0.294095	-0.428674	0.409388	-0.21289	-0.038224	-1.368478	-0.002672	-2.014719	0.505269	-1.049812	-1.684535	-1.029818	0.492017	-0.099081	0.713153	-0.123996	-0.329627	-0.683186	-0.420661	0.439443	-0.970927	-0.718131	-0.54591	0.180516	0.229606	-0.671725	-0.789471	-0.652131	-0.38294	-1.111176	-2.188968	-0.804856	-0.165915	-1.035246	0.229788	1.220022	-0.309076	-0.570315	-0.665409
12.61642217	-1.596086	-0.302924	-0.304456	0.869216	-0.641236	-0.609788	-0.301216	-0.236523	-0.581292	-0.091795	0.468564	-0.539371	0.729984	-0.353586	-0.160813	-0.644329	-0.412886	-2.5078	0.468536	-0.864759	-1.860989	-0.528526	0.063503	-0.015116	0.109698	-1.166952	-0.573903	-0.54121	-0.759925	0.613152	-0.901974	-0.462014	-0.746456	-0.062652	-0.111309	-1.381547	-0.517346	-0.842007	0.013824	-0.701099	-0.116726	-0.381153	0.181238	-1.053446	-1.145255	3.737524	-1.054358	-0.560289	-0.173068
12.6159334	-1.293278	0.561002	0.177764	0.236332	-0.74843	-0.301104	-0.376197	0.626003	-0.24415	0.275298	-0.31598	-0.492964	0.406776	0.004105	-0.353418	-0.920998	-0.827429	-1.39124	0.014357	-0.334198	-1.296462	-0.403645	0.356374	-0.263065	-0.7173	-1.311168	-0.721634	-0.827031	-1.033403	0.513739	-0.779305	-0.750058	-0.559263	-0.573759	-0.738419	-1.695638	-0.235399	-0.942388	0.078207	-0.9078	-0.468033	-0.135087	-0.01571	-0.821036	-0.447529	3.765725	-1.243395	-1.002665	-0.111676
12.61544353	-0.651958	0.508938	-0.098853	-0.36721	-1.167405	-0.498151	0.003656	1.921771	-0.240398	0.288421	-0.27573	0.223391	0.051123	0.223251	-0.013886	-0.813953	-0.452714	-0.773904	-0.465464	0.077387	-0.967892	0.009788	0.489392	-0.684339	0.202988	-1.356408	-0.251275	-0.831584	-1.043205	0.425835	-1.276879	-1.045157	-0.436648	-0.603489	-0.48934	-1.450406	0.086303	-0.828519	0.338643	-0.512908	-1.064955	0.797132	-0.144863	-0.839185	0.199021	2.333231	-1.692734	-0.99566	-0.217116
12.61495477	-1.250405	0.821557	-0.97445	0.532305	-1.246834	-0.472859	-0.376365	1.205217	-0.341811	-0.143751	0.507972	0.223246	-0.466636	-0.03989	0.107829	-0.416352	-0.297316	-0.457187	-1.381613	0.602622	-0.336355	-0.155987	-0.299639	-0.510408	0.206194	-1.16331	-0.323452	-0.559499	-0.579	0.00582	-0.751072	-0.923649	0.048228	-0.604294	-0.732863	-0.898978	0.109407	-0.446592	-0.039546	0.865078	-0.427994	0.657308	0.519552	0.363516	0.913465	0.397812	-1.713698	-0.805683	-0.190522
12.614466	-1.922166	0.490411	-0.937297	0.824805	-0.707324	-0.536787	-0.831521	-0.32222	-0.145736	-0.185813	0.600329	-0.007263	-1.020983	-0.311942	-0.229161	-0.22437	-0.603032	-0.945474	-1.383058	0.669025	0.49835	-0.90765	-0.944705	-0.14426	0.204739	-0.979649	-1.32072	-0.171952	-1.047788	-0.806777	-0.534634	-0.645996	0.332465	-1.348187	-0.507957	-0.840168	0.227245	-0.133138	0.033252	0.980621	-0.55355	0.60164	0.87425	0.10079	0.998336	-0.411001	-1.470587	-1.699936	-0.841085
12.61397724	-0.531046	-0.344353	-0.505904	-0.540357	-0.327058	-0.585318	-0.752449	-1.130887	-0.015178	-0.154198	0.356336	0.07852	-0.715035	-0.59334	-0.154255	-0.361126	-0.824617	-0.458259	-1.118732	0.620913	-0.022058	-1.384847	-0.44751	-0.353147	1.199182	-0.754302	-1.676708	0.207349	-1.175127	-1.796349	-0.547016	-0.294553	0.450828	-1.834064	-0.741822	-0.40415	-0.565628	-0.201744	-0.189824	-0.108261	-1.080149	-0.255595	2.901796	0.701339	0.144045	-1.01373	-1.455476	-1.630447	-0.700662
12.61348847	-0.071493	-0.461478	-0.74729	-0.604698	0.092205	0.028604	-0.553664	-0.718677	0.070092	0.506311	-0.027376	-0.289863	-0.49812	-0.763701	0.123005	0.594048	-0.973396	0.605819	-0.959623	0.129338	-0.456944	-1.52918	-0.559302	-0.336952	0.511419	-0.549331	-0.793891	0.224207	-1.857226	-1.512967	-0.35588	-0.712759	0.029021	-1.718378	-0.106899	-0.315522	-0.792301	-0.149921	-0.563842	-0.557415	-0.961224	-0.366304	3.054235	-0.231867	0.579676	-0.163083	-0.914713	-0.670817	-0.617114
12.61299971	-0.247029	-0.817933	-1.273055	-0.087565	-0.048307	0.069644	-0.513592	-0.42757	-0.236848	0.773996	-0.315011	-0.892955	-0.885814	-0.308715	-0.060284	0.887836	-1.124997	0.062183	-0.63196	-0.93597	-0.172361	-1.74384	-0.632136	-0.293402	-0.428696	0.014241	-0.648434	0.651023	-2.428294	-1.577811	0.121754	-1.529652	-0.526902	-1.426058	-0.009508	-0.029508	-0.960563	0.254649	-0.491096	-0.115227	-0.647844	0.438764	4.121624	-1.272552	1.204522	0.956052	-0.305461	0.536493	-1.262733
12.61250983	-0.144589	-0.845642	-0.916065	0.334664	-0.213366	0.011346	-0.518899	-0.308801	-0.473682	0.353284	-0.39046	-1.034443	-1.145844	-0.286942	-0.372184	0.575745	-0.669225	-0.844228	0.390899	-0.957136	-0.726698	-1.933971	-1.083152	-0.231882	-1.217152	0.193881	-0.747207	0.233079	-2.215959	-0.875584	-0.153562	-1.105292	-0.609937	-2.049261	-0.819997	0.574884	-1.702455	-0.394012	-1.183076	-0.443047	0.52992	-0.392819	1.465781	-0.987332	1.891412	1.184868	-0.308815	0.839971	-1.27778
12.61202107	-0.050274	-1.315657	-0.292204	0.015733	-0.709435	0.051194	-0.691672	-0.033064	-0.531098	-0.23185	0.320638	-1.048877	-1.098409	-0.277477	-0.55988	0.13144	-0.663218	-1.755358	0.621357	-0.82472	-0.384728	-2.407885	-1.231162	-0.588271	-1.042807	-0.034127	0.006543	-0.695705	-2.16152	-0.80121	-0.606651	-1.287331	-0.598328	-1.67948	-0.683235	0.41302	-1.705647	-0.437624	-1.306978	-0.893043	1.080351	0.787275	-0.146393	-1.00289	2.237907	1.509542	-0.178474	0.134499	-0.560592
12.61153231	-0.166296	-1.338017	-0.257703	-0.061457	-0.784864	-0.169545	-0.434479	-1.060067	-0.50498	-0.726759	0.184785	-1.275422	-0.671994	-0.465332	-0.441911	-0.632773	-0.891929	-1.876565	0.381186	-1.183739	-0.282216	-2.865453	-0.255701	-0.822835	-1.032016	-0.113791	-0.528013	-1.020988	-1.007242	-0.82442	-0.04608	-1.706798	-0.480316	-1.577397	-0.642991	-0.016858	-1.237656	-0.239316	-1.176355	-0.925205	0.492108	2.187931	-1.272219	-1.034275	2.00266	-0.494752	0.132007	0.898406	-0.455935
12.61104354	-0.542354	-0.433896	-0.389665	0.510159	-0.727194	-0.016923	-0.367982	-1.133764	-1.067075	-0.368034	0.175915	-0.992068	-0.265346	-0.441447	-0.270232	-0.761024	-0.612604	-1.366479	0.008499	-0.940224	-1.132851	-1.722652	-0.464791	-0.492152	-0.53177	-0.132532	-1.146601	-1.370469	-0.744474	-0.574944	0.032523	-1.24611	-0.369945	-1.222937	-0.695202	-0.55907	-0.932874	-0.206137	-0.998955	-0.877853	-0.822183	1.385912	-0.520527	-0.551434	1.24426	-0.006013	0.203911	1.223226	-2.031113
12.61055478	-0.488987	-0.47057	0.013485	0.817515	-0.751567	-0.355049	-0.526929	-0.824363	-0.943356	0.36544	0.040139	0.076226	-0.497335	-0.382593	-0.151522	-1.034418	-0.542318	-1.157644	0.00388	-0.392749	-1.211723	-1.056506	-0.487602	-0.392339	-0.920132	-0.412766	-0.026798	-2.069139	-0.60774	-1.033693	-0.189382	-0.962746	-0.497684	-0.203381	-0.695802	-0.402143	-0.836678	-0.366338	-0.944056	-0.586156	-1.898616	0.678452	-0.151803	-0.187661	0.158213	1.473751	0.211697	0.764852	-2.025787
12.61006601	-0.084013	-0.627922	0.129741	1.01967	-0.640645	-0.624925	-0.488993	-1.044394	-0.384346	0.575703	0.05598	-0.117567	-0.920502	-0.302989	-0.158231	-1.467075	-0.460928	-2.307432	0.476848	-0.000699	-0.531272	-0.636168	-0.684657	-0.898249	-0.373448	-0.777349	0.716053	-2.029002	-0.49772	-1.131501	-0.162199	-0.737972	-0.914824	-0.182319	-0.700981	-0.328277	-0.830068	0.061916	-1.184648	-0.266385	-0.7669	0.523487	0.250946	0.232331	-1.032727	0.283511	0.054641	-0.445702	-1.266592
12.60957614	0.527875	-1.111952	0.445274	0.010748	-0.792772	-0.745949	-0.382232	-1.262576	0.37168	0.555755	-0.177275	-0.472462	-0.747334	-0.216531	-0.467039	-1.687416	-0.511473	-2.064895	-0.174131	-0.235173	-0.510294	-0.614167	-0.670686	-1.08551	0.300234	-0.835835	0.784996	-1.282552	-1.013924	-0.927232	0.056971	-0.871588	-0.791325	-0.341817	-0.410012	-0.312581	-0.7125	0.808619	-0.591496	0.006771	-0.131909	1.292751	-1.145391	-0.139885	-0.836436	0.244299	-0.839183	-0.181122	0.152575
12.60908737	-0.244325	-0.61534	-0.583305	-0.326208	-0.624116	-0.280655	-0.216638	-1.192326	0.3941	-0.183871	-0.180297	-0.371465	-0.649742	-0.224717	-0.525071	-0.930028	-0.604626	-1.405122	-0.255848	-0.948192	-1.153087	-1.112972	-0.691207	-0.436857	-0.32784	-0.839565	-0.321704	-0.323844	-0.314228	-0.469585	0.248082	-1.142612	-0.337487	-0.369443	0.516123	0.14454	-0.497528	0.692297	-0.510256	-0.846677	-0.071157	1.338578	-3.48466	-0.393948	0.033589	1.058233	-0.535082	-0.390004	-0.15956
12.60859861	-0.299397	-0.327692	-0.674685	-0.629908	-0.648737	-0.460992	-0.049105	-0.557099	0.02541	-0.643442	-0.640282	0.188245	-0.32933	-0.033882	-0.495103	-0.905588	-0.834892	-0.183192	-0.258516	-1.545886	-1.080048	-0.753382	-1.037532	-0.094514	-0.128102	-0.727901	-1.385155	0.11634	-0.795117	-0.998839	0.350883	-1.042446	-0.121572	-0.42307	0.256181	0.172978	-0.696262	0.248679	-1.172091	-1.767896	-0.83148	-0.152807	-1.19592	-0.743742	-0.229585	0.069088	-0.132155	-0.776141	-1.010997
12.60810985	-0.190413	-0.167363	-0.321695	-0.222201	-0.416541	-0.258899	0.010327	0.296914	-0.47791	-0.118758	-0.652209	0.188786	-0.307008	-0.162804	-0.491386	-0.731222	-0.76961	1.107138	-0.225882	-1.17935	-1.455728	-0.611492	-0.998279	-0.1204	-0.271607	-0.619948	-1.553696	0.831331	-0.839984	-1.444783	0.1533	-0.869904	0.039495	-0.844668	-0.571496	-0.362792	-0.597732	0.15901	-1.011251	-1.481685	-1.387971	-1.620533	-0.043887	-1.196453	-0.710048	-1.413358	-0.643091	-2.190894	-0.47156
12.60762108	-0.734121	0.092941	-0.427942	-0.950516	-0.183676	-0.014486	0.244458	-0.308058	-0.241356	-0.179926	-0.26567	-0.281686	-0.114312	-0.193319	-0.093051	-0.580223	-1.010208	0.402651	-0.515511	-1.357997	-0.700672	-0.55943	-0.619406	0.029453	-0.07188	-0.727119	-1.061407	1.0343	-0.611734	-0.887138	0.071661	-0.981329	-0.584545	-1.334996	-1.063465	-0.044569	-0.280216	0.001105	-0.943829	-1.160622	-1.867237	-0.938015	-2.75358	-1.089953	-0.551153	-0.366788	-0.326957	-1.479607	-0.641369
12.60713232	-1.290507	0.30596	-0.486123	-1.409008	-1.120995	-0.227661	0.105128	-1.295549	-0.322421	0.051261	-0.519685	-0.012078	0.122192	-0.378225	0.202433	-1.012957	-1.112361	-0.070511	-1.162359	-1.474623	-0.70859	0.104917	-0.04292	0.412996	0.184779	-0.913756	-0.858987	0.181187	-0.419569	-0.871277	-0.34258	-1.289022	-0.926891	-1.34218	-0.557579	-0.697794	-0.054311	-0.129756	-0.289316	-0.44811	-1.25688	0.14978	-2.957094	-1.42028	-0.720858	-0.11393	0.113626	-0.729261	-1.338037
12.60664355	-1.324617	0.262467	0.168851	-1.604402	-1.203567	-0.330717	-0.019008	-0.800629	-0.35875	-0.412131	-0.616918	-0.606602	-0.110056	-0.110619	0.225847	-1.152935	-0.489957	-0.5437	-0.747056	-0.481316	-0.551801	-0.607764	0.251863	0.169316	-0.083195	-0.640283	-1.055903	-1.096275	0.047787	-1.265136	-0.062049	-0.519484	-0.853911	-1.549656	0.011129	-0.990122	-0.646214	0.074004	0.403544	-0.017302	-1.751091	0.019205	-3.129578	-1.062209	-0.631694	0.298577	-0.380049	-0.179971	-0.833293
12.60615368	-0.9154	0.490629	0.354023	-1.724402	-0.961592	-0.063093	-0.150697	-0.652788	-0.59605	-1.270438	-0.646495	-0.33611	-0.403819	-0.054248	0.092953	-0.97264	-0.453405	-0.587982	-0.635837	0.196078	-0.481905	-0.711854	0.007492	-0.27426	-0.034477	-0.551179	-1.12592	-2.044211	-0.571495	-0.982781	0.033806	0.086792	-1.057673	-1.399553	0.39003	-0.333421	-1.086486	-0.408954	0.953439	-0.094623	-1.826536	-1.821482	-1.827887	-1.244536	-0.709496	-0.936295	-1.178443	-0.5576	-0.599799
12.60566492	-0.584804	0.096964	0.156712	-0.855306	-0.773051	-0.479315	-0.04618	-0.27134	-0.819701	-1.098951	-0.818723	0.360397	-0.522139	0.142429	-0.02644	-0.870252	-0.113249	-0.358675	-0.362265	0.1284	-0.781539	0.226731	-1.062577	-0.543387	0.852496	-0.543168	-1.37698	-1.941552	-0.371583	0.087541	-0.232185	0.13162	-0.555675	-1.196063	-0.413305	-0.245429	-1.22448	-0.947108	0.765154	0.460098	-1.786648	0.022444	-1.020962	-2.572491	-0.698764	-0.636857	-0.555281	-0.807691	-0.843907
12.60517615	-0.838012	-0.765991	-0.471234	-0.931612	-0.756914	-0.867094	-0.009046	-0.60133	-0.545828	-1.28276	-1.100726	0.161401	-0.934701	0.259861	-0.048775	-0.784614	-0.056387	0.034999	-0.681738	0.784869	-1.054446	0.270457	-0.721152	-0.825756	0.878229	-0.038488	-1.115493	-0.742216	-0.423403	0.431727	-0.520257	-0.542288	0.578722	-1.221438	-1.071463	-0.20973	-0.792531	-0.644911	0.237663	-0.324835	-0.783154	0.213619	0.121377	-2.310254	-0.742358	0.994543	0.073338	-2.061479	0.147426
12.60468739	-1.305996	-0.994134	-1.613434	0.015424	-0.962483	-1.181728	-0.732519	-0.459054	-0.27144	-1.434693	-1.061558	-0.366864	-0.639823	-0.292706	0.057198	-0.532527	-0.176162	-0.559849	-1.160427	0.448421	-1.986781	-0.015049	0.087577	-0.554689	-0.268001	0.07702	-0.890994	-0.287669	-1.32987	0.324405	-0.531502	-0.758506	-0.011831	-0.578894	-0.929068	-0.85899	-0.509285	-0.176084	-0.200412	-1.32651	-0.087284	-0.599062	0.321248	-1.627459	-0.97044	-0.078825	-0.001271	-2.766144	-0.665021
12.60419862	-0.907321	-1.70285	-1.508219	-0.001847	-0.79218	-0.67506	-0.626162	-0.44121	-0.377059	-1.086058	-0.928595	-0.696062	-0.235937	-0.335098	0.133368	-1.130437	-0.21188	-1.260658	-1.44619	0.011017	-1.321682	0.241151	-0.523538	-0.830897	-0.049659	-0.665419	-0.332108	-0.306179	-1.52653	-0.479557	-0.448122	-0.575635	-0.801295	-0.322851	-0.863664	-1.194848	-0.352323	-0.249011	-0.481264	-1.735492	0.129197	-0.712661	-0.822511	-1.118477	0.565335	-1.320282	-0.266736	-1.569938	-0.937366
12.60370986	-1.276675	-1.330649	-1.1512	-1.232859	-0.178521	-0.386465	-0.843007	-0.454856	-0.182576	-0.708303	-0.646693	-0.440566	-0.205003	-0.028014	0.329616	-1.007593	-0.25612	-1.410164	-0.762321	-0.132179	-1.054834	0.607694	-1.052612	-0.029747	1.054152	-0.315006	1.072425	-0.702473	-1.46519	-0.766382	-0.452959	-0.304143	-1.07241	0.393456	-1.078117	-1.154405	-0.979525	-0.415247	-0.952751	-1.049246	-0.38218	1.136255	-2.439333	-1.364769	0.994929	-1.864253	-0.983769	-1.073484	-1.169235
12.60321998	-1.145689	-0.913196	-0.604954	-1.520348	-0.17262	-0.342451	-1.080408	-0.75803	0.063454	-0.712784	-0.242319	-0.569615	-0.352117	-0.332601	0.104161	-0.857874	-0.667411	-0.996503	-0.094893	-0.235217	-0.641081	0.698812	-1.180698	-0.270388	0.390157	0.078012	0.680687	-0.664337	-1.481104	-0.149992	-0.437934	-0.01283	-0.955094	-0.184922	-1.300019	-0.740576	-0.994622	-0.118185	-0.33823	-0.650767	-1.579872	1.680082	-2.729824	-1.28264	-0.431097	-3.366913	-1.249981	-1.143052	-2.566136
12.60273122	-0.492214	-1.085556	-0.139534	-1.000154	-0.396909	-0.2524	-0.3427	-0.752234	0.332019	-0.203496	-0.905706	-0.461526	-0.402896	-0.304366	0.134493	-0.50316	-0.43308	-0.511523	-0.033063	0.804032	-0.286444	-0.031525	-0.584402	-0.307655	-1.162121	0.2223	0.166648	-0.418102	-2.1697	0.498745	-0.462595	-0.084061	-1.088146	0.122242	-1.537186	-0.19893	-0.727699	0.274086	-0.308943	-0.233075	-1.260733	1.112118	-0.239436	-1.414938	-2.211344	-2.382076	-1.866016	-1.643437	-2.010356
12.60224246	-0.291852	-1.514824	-0.20572	-0.868877	-0.557209	-0.371917	-0.355199	-0.87164	0.22038	-0.370305	-1.013876	-0.25136	-0.337174	-0.344741	-0.210961	-0.128692	-0.374467	-0.293019	-0.500845	0.426474	-0.076781	-0.126862	0.017353	0.425998	-2.153346	-0.057929	1.127336	-0.336167	-1.304028	0.2992	0.069141	0.197376	-0.986708	0.795636	-0.834035	-0.606401	-0.74278	-0.037055	-0.539339	0.476965	-0.128782	0.255545	1.727409	-0.470227	-1.978567	-1.462663	-3.188996	-1.766926	-0.317188
12.60175369	-0.825575	-1.024104	-0.329043	-0.851405	0.154835	-0.323948	-0.254929	-0.844467	-0.390848	-0.666373	-0.61435	-1.092806	-0.36612	-0.751583	-0.482476	-0.409849	-0.872805	-0.929037	-0.202824	-0.20696	0.400753	-0.059736	0.028014	0.346324	-0.597635	-0.45826	0.787956	-0.206222	-0.252905	0.204666	-0.390238	-0.104944	-0.697705	0.63846	-0.656981	-0.854678	-0.424735	-0.354307	-0.74006	-0.209052	-0.969758	-0.907197	1.838719	0.112542	-1.931702	-0.207556	-3.528789	-2.230631	0.399603
12.60126493	-0.493578	-0.032767	-0.219724	-0.682671	0.12188	0.046679	0.166519	-0.866376	-0.357319	-1.180552	-0.697333	-1.442719	0.030502	-0.711844	-0.502969	-0.17055	-0.859059	-0.682701	0.102497	-0.137848	0.086352	-0.613006	-0.278485	-0.434687	0.546679	-0.584016	-0.153519	-0.441713	0.027977	0.170219	-0.458906	-0.542452	-0.73672	0.800723	-0.466674	-0.323155	-0.2442	-0.517038	-0.463139	-0.75458	-1.586039	-2.352246	1.591841	-0.60055	-1.129659	-1.215021	-2.418365	-1.631421	-0.205911
12.60077616	-0.261578	0.146931	0.081906	-0.141715	0.047845	0.023569	-0.035726	-1.189997	-0.445544	-1.050225	-0.439097	-1.2898	-0.150221	-0.510534	-0.742163	-0.515413	-0.626569	0.501111	-0.683719	-0.020868	-0.406783	-1.27284	-0.535883	-0.602812	-0.153972	-0.938238	-0.049526	0.024712	0.198619	-0.355452	-0.326401	-0.73036	-0.338604	0.580029	-0.491912	0.13301	-0.510272	-0.143456	0.602366	-0.488065	-1.758129	-4.01141	1.464304	-0.323935	-1.669163	-1.309204	-2.031968	-1.487375	-1.175869
12.6002874	-0.90308	-0.382218	0.416257	0.246755	-0.027573	-0.310286	-0.105012	-1.577075	-0.704469	-0.589649	-0.282653	-0.566154	-0.589613	-0.561509	-0.701768	-1.152922	-0.761508	0.676878	-1.117553	-0.067624	-0.134163	-1.327823	-0.575492	0.052638	-0.595405	-1.227727	-0.448714	0.222942	0.054164	-0.745611	-0.159611	-0.614176	-0.228803	0.831916	-0.480991	0.163659	-1.168858	-0.122797	0.835038	0.164555	-0.731022	-4.686937	1.025817	-0.619912	-1.292954	-1.077981	-1.665051	-1.407831	-1.890291
12.59979753	-1.301207	-0.518693	0.322592	-0.886502	-0.728453	-0.766137	-0.26901	-0.771309	-0.776391	-0.830929	-0.477393	-0.412799	-0.249982	-0.688567	-0.148534	0.356474	-1.042463	0.320977	-0.997646	-0.216546	0.321999	-0.328272	-0.615189	-0.102501	-1.074548	-1.115203	-0.93702	-0.141099	0.285956	-0.886494	-0.427454	-0.496957	-0.877609	0.457119	0.074611	-0.239606	-0.749292	-0.445343	0.688626	0.420671	0.193605	-2.321758	0.143525	-0.334155	-0.47189	-2.3388	-2.331312	-1.380755	-0.952534
12.59930876	-0.613763	0.054765	-0.101518	-0.778674	-0.414982	-1.195167	0.181189	0.048235	-0.513034	-0.058668	-0.61886	-0.717059	-0.036022	-0.491201	-0.0049	0.423996	-0.727218	-0.393549	-0.633765	0.260812	0.661045	0.465914	-0.036599	0.144994	-1.288086	-0.815223	-0.577925	-0.462198	-0.297516	-0.584356	-0.501201	-0.655621	-0.895795	-0.244794	-0.295534	-0.123041	-0.101135	-0.156437	0.624615	1.119467	-0.492873	-0.299386	1.468212	-0.033708	-0.489966	-0.56485	-3.323435	-0.564295	-0.018793
12.59882	-0.207206	0.705022	-0.132376	-0.818847	-0.758619	-1.098885	-0.259902	0.394713	-0.56373	0.224486	-0.271517	-0.962115	-0.129181	-0.304761	0.088315	-0.087632	-0.588428	-0.36683	-0.986724	0.238105	0.219142	0.595019	-0.153691	-0.328631	-1.107359	-0.384343	-0.651023	-1.134026	-0.695601	-0.218585	-0.210357	-0.318782	-0.702265	-0.673355	-0.934207	0.016191	0.195241	-0.222217	0.625207	-0.019144	0.071438	0.203222	2.683445	-0.112733	-0.803931	0.262728	-2.107132	-1.14742	0.931042
12.59833123	-1.015689	-0.014162	-0.584069	-0.877571	-1.178949	-1.465554	-0.143951	0.637896	-0.759152	0.175246	-0.540261	-0.350757	-0.30043	-0.468327	-0.113922	-0.628464	-0.354137	-0.210242	-1.119995	-0.034865	0.081797	0.383337	0.082104	-0.418707	-0.772084	-0.868255	-1.161537	-1.363993	-1.309547	-0.027886	-0.536762	-0.160589	-0.188765	-0.676941	-1.29856	0.760133	-0.119316	-0.665298	0.252745	-1.226549	-0.515708	1.470885	1.935151	-0.210831	-1.497342	1.197965	-1.54457	-0.499946	1.910416
12.59784247	-1.398494	-0.264046	-0.976001	-0.777996	-1.11121	-1.05537	0.057676	0.144221	-0.7797	-0.221492	-0.621385	0.017859	-0.401973	-0.222413	-0.085063	-1.36811	-0.69759	-0.642091	-1.311217	-0.336334	0.10226	0.462206	0.401118	-0.307503	-0.68978	-1.106681	-1.030029	-1.405846	-1.015682	0.01948	-0.30078	-0.112532	-0.298654	-1.583136	-0.679324	1.294951	-0.627116	-0.76552	-0.160139	-1.312323	-1.213444	2.220666	3.395994	-0.37159	-1.540741	1.883606	-0.782865	0.437318	1.944647
12.5973537	-1.369373	-0.690569	-1.225128	-0.670376	-1.158925	-0.237814	-0.114074	-1.172358	-0.888511	-0.890456	-0.567635	-0.505867	-0.089381	-0.265053	-0.187324	-0.970464	-0.760562	-1.043259	-0.796062	-0.528154	0.037365	0.858513	-0.040425	-0.264528	0.014751	-0.704439	-0.364666	-1.25626	-0.78332	-0.163619	0.040148	-0.227434	-0.230347	-1.909546	-0.146841	0.595239	-0.48076	-1.373928	-0.307439	-0.595111	-1.250809	-0.487386	2.448213	-0.68074	-1.115621	2.026774	0.102955	-0.100169	1.104546
12.59686383	-1.605613	-1.256182	-1.33351	-1.277764	-0.698152	-0.111578	-0.211345	-1.656141	-0.577478	-1.05379	-0.558064	-0.140216	-0.357242	-0.456656	-0.357262	-0.385656	-0.594903	-1.399084	-0.532043	0.154023	0.495724	0.524047	-0.423494	-0.147166	-0.469838	-0.608478	0.364664	-1.293561	-0.985806	-0.590462	-0.739199	0.143578	-0.327401	-1.411569	-0.560593	-0.240508	0.096211	-1.320926	-0.807571	0.777329	-1.045209	-2.367557	-0.580981	-0.543182	-0.151041	2.153627	1.255776	0.051063	0.917311
12.59637507	-1.798906	-1.381735	-1.53103	-1.720621	-0.503437	-0.051516	-0.213012	-0.888225	-0.193278	-0.822704	-0.555658	-0.088156	-0.660134	-0.571246	0.051729	-0.399294	-0.656708	-0.683218	-0.656031	-0.031849	1.061647	-0.404043	-0.689223	-0.102475	-0.081054	-0.548825	0.487952	-0.771917	-1.405301	-1.816649	-0.481048	-0.015405	-0.412873	-1.592582	-1.103601	-1.260576	0.018644	-1.265308	-1.29952	0.648324	-0.80087	0.127579	-1.816569	0.155946	-0.710573	1.380729	-0.055003	0.952522	0.950096
12.5958863	-1.170407	-1.378688	-1.381508	-2.254304	-0.60698	-0.09623	0.187331	-1.159991	-0.662765	0.052499	-0.738657	0.424909	-0.533164	-0.571055	0.44705	0.244238	-0.708686	-0.104495	-0.651881	-0.441268	0.891809	-0.875245	-0.338697	-0.526136	-0.065419	-1.048726	-0.023026	-0.562474	-1.383266	-1.91249	-0.28384	-0.548473	-0.615133	-1.437229	-1.224801	-0.567481	-0.426397	-1.694943	-1.170087	-0.584057	-2.369444	0.989302	-0.253928	-0.796036	-1.184066	1.131026	-0.207856	0.90624	-0.785384
12.59539754	-0.641603	-0.599139	-1.107478	-2.554148	0.105656	-0.017206	0.10328	-2.061603	-0.681076	-0.014123	-0.507429	0.707297	-0.185836	-0.526802	0.255949	-0.142612	-0.50588	0.613667	-0.058661	-0.894739	0.209689	-0.97788	-0.179359	-0.463682	-0.229209	-0.762873	0.660957	-1.037888	-1.01185	-1.539829	-0.548057	-0.012649	-0.632279	-0.75626	-0.612435	0.124059	-0.538451	-0.977361	-0.983558	-0.914419	-1.857596	-0.453494	0.519233	-0.972362	-0.428134	0.801338	-0.800706	0.711938	1.266153
12.59490877	-0.337709	-0.943863	-0.599691	-2.499963	0.210373	0.62033	0.075786	-1.632768	-0.165721	-0.66495	-0.788796	-0.110803	-0.749958	-0.715944	-0.237781	-0.794461	-0.696722	0.263203	0.354321	-1.171409	0.028489	-0.404933	-0.561318	-0.57533	-0.078909	-0.562853	0.389594	-1.209927	-1.065006	-1.540704	-0.639348	0.023029	-0.521131	-0.445372	0.170029	-0.305835	-0.902604	-0.514998	-1.028628	-0.418917	-0.634381	-2.398658	-0.045073	-0.826054	-0.716651	1.002971	-1.601299	-0.347118	0.71854
12.59442001	-0.350814	-0.888133	-0.266126	-1.158784	-0.159931	0.421991	0.038734	-0.486524	-0.223231	-0.779402	-1.031909	-1.057626	-0.65203	-0.640281	-0.389597	-0.84361	-0.690515	-0.560739	0.363341	-1.436996	-0.017337	-0.834773	-0.992241	-0.705148	-0.396012	-0.653182	0.668937	-1.196947	-0.552791	-0.903983	-0.120736	0.049758	-0.755741	-0.360029	-0.139021	-0.727632	-0.638533	-0.124216	0.112664	-0.476632	-0.119739	-2.016337	-0.39982	-0.426267	-1.386653	-0.757096	-1.295896	-0.910472	-0.313473
12.59393013	-0.061045	-0.572515	-0.591639	-0.557172	-0.521237	0.050215	0.112646	-0.612212	-0.623881	-0.807461	-0.250437	-1.516651	-0.023608	-0.832347	-0.188479	-0.52535	-0.500875	-0.309761	0.000319	-2.176077	-0.227832	-1.530766	-1.019075	-0.625886	-0.646215	-0.43553	1.195299	-0.940791	-0.210468	0.305618	0.04706	-0.376954	-0.631371	-0.419396	-0.560123	-0.617183	-0.183754	-0.105051	0.474862	-0.617105	-0.775506	-0.827829	-3.144042	-0.341165	-1.474923	-2.238057	-1.487973	-1.043008	-0.969244
12.59344137	0.785929	-1.360742	-0.769686	-0.950854	-0.283304	-0.274657	-0.046817	-0.310133	-0.349348	-0.650387	-0.449466	-1.553657	-0.418331	-0.880194	-0.111247	-0.378904	-0.719853	-0.118052	-0.606494	-2.252668	-0.54043	-1.173448	-0.962734	-0.088438	0.067769	-0.452499	-0.123155	-0.845896	-0.224766	0.650232	-0.030304	-0.534823	-0.606967	-0.055406	-0.128898	0.082487	-0.457002	-0.566955	-0.062843	-1.365737	-0.216067	-1.762504	-4.110615	-0.381661	-1.699426	-1.466691	-0.782814	-1.357087	-1.720081
12.59295261	0.585044	-0.73298	-0.957021	-0.74861	0.586243	-0.745854	0.229539	-0.29439	0.012066	-0.464691	-0.153204	-1.216039	-0.702286	-1.090282	-0.079876	-0.708662	-0.741938	-0.486403	-0.396374	-1.746232	-0.37949	-0.436177	-0.850416	0.260806	0.046093	-0.903763	-0.462455	-0.464269	-0.437904	-0.129632	-0.008067	-0.335096	-0.475025	0.305388	0.121373	-0.266919	-0.658205	-0.565008	-0.379833	-0.880255	-0.233232	-2.454026	-2.957405	-0.202108	-1.118021	-1.13949	-0.347762	-0.916046	-0.174174
12.59246384	0.802249	-0.830604	-0.953237	-0.899859	0.651689	-0.469847	0.571032	-0.133103	-0.053143	-0.586319	-0.2972	0.187905	-0.018864	-1.086784	-0.274509	-0.579358	-0.490446	0.032536	-0.047598	-1.294921	0.235527	-0.250498	-0.369283	0.1383	-0.421741	-0.813949	-0.135466	-0.100772	-0.530624	-0.659562	-0.704949	-0.081177	-0.245962	0.342315	0.183949	-0.74294	-1.033653	-0.529959	-0.704485	-0.365235	-0.861588	-2.458342	-3.289025	-1.187147	-0.351286	-2.513438	0.672557	-1.543071	0.224307
12.59197508	0.777584	-0.805405	-1.761919	-0.636006	-0.186158	-0.474067	0.161304	-0.21957	-0.330515	-0.500269	-0.660794	0.028609	-0.047623	-0.54124	-0.598344	-0.143204	-0.534546	0.154241	-0.137991	-1.602046	0.400202	-0.676241	-0.908358	0.03206	-0.978084	-0.989349	-0.775847	-0.051373	-0.378789	-0.326502	-0.767011	-0.204321	-0.236563	0.412479	-0.199104	-0.836313	-0.989179	-0.126934	-1.061287	-1.290671	-1.11581	-0.884544	-2.192707	-1.972259	-0.492444	-1.941612	1.121303	-2.509847	0.737775
12.59148631	-0.013395	-0.225367	-0.952698	-0.923769	-0.89333	-0.867546	-0.25753	-0.475865	-0.406787	-0.362227	-1.002178	-0.161775	-0.586226	-0.23376	-0.779918	-0.044506	-0.806857	0.08817	0.066754	-1.242826	-0.331123	-0.655077	-1.077463	-0.611847	-1.260657	-0.681182	-1.078518	0.285271	-0.869295	-0.089171	-0.761597	0.308945	-0.551997	0.617199	0.08307	-0.598355	-0.422165	-0.074512	-0.92391	-0.739731	-1.191534	0.363737	-2.362467	-0.762316	-0.465997	-0.647528	0.523562	-2.669554	-0.047773
12.59099755	-0.533122	0.116672	-0.358394	-1.120478	-0.883528	-0.380815	-0.45074	-1.075244	-0.216958	-0.251648	-0.725804	-0.689029	-0.755021	-0.337573	-0.481011	-0.141003	-0.678891	1.099238	0.060623	-0.388824	-1.445887	0.073327	-1.03708	-0.708097	-1.126939	-0.462627	-0.915508	0.646617	-0.916043	0.240455	-0.42705	0.416844	-0.589408	0.594886	0.16936	-0.622709	-0.492472	-0.287543	-0.77667	-0.569102	-0.172108	-0.209558	-2.409856	0.010163	-0.952235	0.051098	-0.402473	-2.394661	-0.695457
12.59050768	-0.643039	0.064404	-0.585037	-0.770275	-0.889995	-0.582739	-0.601499	-1.340541	-0.326667	-0.53871	-0.670526	-0.525701	-1.001561	-0.562788	0.38649	-0.308491	-0.562404	1.628814	-0.111162	0.005288	-1.487159	0.133654	-1.099955	-0.652341	-1.308255	0.046837	-0.806505	-0.177737	-0.42556	-0.213359	-0.649521	-0.088793	-0.284848	0.353124	-0.191869	-0.366201	-1.281329	-0.04633	-1.090218	-0.695399	1.029728	-1.253479	-0.093615	-0.122093	-2.111154	-0.73044	-1.056122	-2.117673	-0.376446
12.59001891	-0.412139	-0.010854	-0.692276	-0.807252	-1.236119	-0.864091	-0.283417	-1.312686	-0.527284	-0.42751	-0.906583	-0.008945	-0.426302	-0.495276	0.127862	-0.144613	-0.656866	0.798984	-0.688823	0.018649	-0.943724	0.065029	-0.941788	-0.784542	-1.572845	-0.566816	-1.34347	-0.438947	-1.303526	-0.483777	-0.74492	-0.432882	0.152643	-0.372226	-0.190748	0.048449	-1.1638	-0.29384	-0.753766	0.264234	0.58067	-0.697267	0.130177	0.121812	-2.742508	-0.391183	-1.009224	-0.424938	-0.420948
12.58953015	-0.506748	0.575235	-1.437666	-0.221846	-0.899117	-0.64199	-0.208932	-0.789011	-0.252725	-0.297834	-0.850858	-0.3531	-0.35408	-0.362378	-0.33755	-0.304535	-0.796915	-0.280611	-0.248871	-0.194294	-1.1524	-0.473768	-1.128317	-0.5113	-1.501194	-1.265709	-1.293417	-0.33037	-2.297111	-0.582709	-0.42437	-0.719373	-0.485152	-1.470344	-0.511813	0.171227	-1.066077	-0.623221	-0.318675	-0.008486	-0.782555	-0.59105	0.571893	0.745405	-2.920602	0.269971	-1.777193	-0.782401	0.302723
12.58904138	0.026173	0.531575	-1.240331	-0.331332	-0.901262	-0.700382	-0.112764	-0.172291	-0.120423	-0.23991	-0.526858	-0.25051	-0.392836	-0.859524	-0.457334	-1.061739	-0.679305	-0.645054	0.889015	-0.151416	-1.194245	-0.187272	-1.834968	-0.719398	-1.752983	-1.142539	-0.897133	-0.288895	-2.383737	-0.488798	-0.759787	-0.817667	-0.637785	-1.149858	-0.389436	0.296197	-1.084335	-0.691248	0.004806	-0.474049	-0.913753	-1.362249	0.393383	0.88554	-2.940568	-0.977785	-1.621931	-0.764088	1.804868
12.58855262	-0.748973	-0.075848	-0.845012	-0.254607	-0.874403	-0.661658	-0.218673	-0.701168	-0.701242	-1.078708	-0.405585	-0.464831	-0.270158	-0.614775	-0.775061	-1.309605	-0.439072	-0.094417	0.69396	-0.05427	-0.876602	-0.343954	-1.817636	-0.725458	-2.022641	-1.126263	-0.673174	-0.578062	-1.474106	-0.358369	-1.09134	-0.802143	-0.382655	-0.886543	-0.794976	0.28891	-1.07691	-0.655481	0.333097	-1.386202	-0.556679	-1.653593	-0.508678	0.586676	-1.398452	-1.248096	-1.121907	-0.02282	2.076731
12.58806386	-1.142991	0.00532	-0.906631	0.76649	-0.661829	-0.174961	-0.126371	-0.89796	-1.089021	-0.949235	-0.044324	-0.226688	-0.322283	-0.480857	-0.621193	-0.954469	-0.734999	0.786	0.961494	0.06157	-1.306749	-1.058707	-0.716158	-0.287082	-2.535015	-0.178805	-0.811392	-0.747523	-0.263586	-1.233404	-0.918137	-0.489208	-0.492393	-0.41561	-0.00564	-0.474199	-1.045971	-0.122624	0.41852	-1.115064	-0.750839	-1.238236	0.086077	-0.519591	-1.184519	0.962005	-0.937846	0.283948	0.248721
12.58757398	-0.853482	0.435265	-0.680926	1.218002	-1.216868	0.047038	-0.086617	-0.893984	-0.724866	-0.29488	0.201079	-0.530601	-0.481758	-0.736304	-0.697659	-1.16568	-0.874276	0.712947	0.915868	0.358053	-1.467703	-0.967077	-0.393125	0.088643	-2.444805	0.101033	-0.488595	-0.271438	0.060532	-1.082879	-0.41075	-0.470546	-0.183974	-0.298739	0.818377	-0.844598	-0.361664	-0.251225	-0.105307	-0.503148	-1.319005	-2.431085	0.902668	-0.823235	-0.339185	1.421227	-1.151425	0.663572	1.260303
12.58708522	-0.952656	-0.236547	-0.378949	0.934535	-1.034761	0.059628	-0.053817	-0.883395	-0.206798	-0.465391	-0.343434	-0.751812	-0.60926	-0.684743	-0.679807	-1.086145	-0.859759	0.355226	-0.170154	-0.01702	-1.158822	-0.903433	-0.642807	0.007901	-1.896872	-0.840825	-0.61965	-0.054282	0.122783	-1.357505	-0.402367	-0.593069	-0.060308	-0.600178	0.222596	-0.690303	-0.677365	-0.774649	-0.295673	-0.088194	-1.752513	-2.198829	1.489774	0.134955	-0.397889	1.486885	-1.330996	1.466026	2.104121
12.58659645	-1.887561	0.030838	-1.139339	-0.573763	-0.798791	0.298979	0.362523	-0.945085	0.196385	-0.288293	0.114834	-1.079511	-0.438154	-0.690724	-0.478888	-0.97523	-0.688285	-0.088472	-0.623599	-0.710652	-0.908516	-1.636522	-0.469308	-0.422414	-1.410739	-1.518637	-0.688395	-0.011532	-0.004651	-1.303596	-0.442625	-0.689432	-0.481636	-0.11046	0.33515	-0.784963	-0.85423	-0.84719	-0.264036	-0.558096	-1.871614	-0.841584	0.011864	-1.11054	-1.015839	0.827236	-0.784615	1.343371	1.395328
12.58610769	-1.939936	0.529145	-1.142032	-0.919017	-0.657071	0.013297	0.768877	-0.559416	-0.008017	-0.041861	0.207438	-1.398429	-0.614459	-0.554155	-0.494787	-0.050899	-0.419868	-0.38967	-0.396724	-0.217629	-0.384443	-1.151209	-0.564653	-0.646835	-1.222903	-1.489435	-0.366269	-0.514226	0.065131	-1.128561	-0.534138	-0.674828	-0.866932	-0.497319	0.437218	-0.845062	-0.735709	-0.867637	-0.99573	0.052699	-1.975604	-0.213835	-0.991144	-0.514063	-1.191799	0.661627	-0.393666	-0.19441	0.674232
12.58561892	-1.844334	-0.359365	-0.510208	-1.312485	-0.67249	-0.343442	0.145908	-0.941699	-0.640365	0.248342	-0.041063	-0.295015	-0.512816	-0.476119	-0.272492	-0.091045	-0.278524	-0.296159	-0.726274	-0.752183	-0.593828	-0.636711	-0.861094	-1.077664	-1.35405	-1.248558	-1.019851	-0.52482	-0.032433	-0.804298	-0.526508	-0.748487	-0.67562	-0.359134	-0.282405	-0.941541	-0.663084	-0.915131	-1.085381	0.31496	-1.729971	0.52125	-0.832257	0.029057	-1.610416	1.348312	-0.281993	-0.629413	-1.744788
12.58513016	-1.035383	-0.421863	-0.695632	-0.838782	-1.198442	-0.653546	-0.128449	-1.478049	-0.354763	-0.434976	-0.163972	0.021746	-0.60156	-0.341368	-0.229028	-0.92601	-0.330575	-0.659308	-1.536714	-0.773492	-0.525546	-0.178749	-1.02019	-0.570301	-1.487892	-1.135584	-0.718012	0.265152	-0.445317	-0.471743	-0.255287	-0.689293	-0.483448	-0.620043	-0.328634	-0.625716	-0.879735	-0.228171	-0.755852	0.053726	-2.019887	0.023802	-0.337737	-0.475659	-1.713489	0.524703	-1.109221	-0.84252	-3.604696
12.58464029	-0.749356	-0.484533	-1.141794	0.192989	-1.355417	-1.08444	0.446295	-1.866643	-0.229974	0.186724	0.075064	-0.38021	-0.294059	-0.118076	-0.540655	-0.860916	-0.444889	0.013069	-0.741414	-0.848873	-1.050501	0.219842	-0.715685	-0.389013	-1.063374	-0.588455	-0.478943	0.622523	-1.556879	0.130064	-0.545046	-0.419957	-0.806638	-0.236732	-0.696119	-0.884752	-1.076477	0.30165	-0.965602	-0.291799	-2.645283	0.317819	0.137992	0.676986	-1.239755	-1.043306	-1.653482	-0.394292	-2.386326
12.58415152	-0.934987	-0.475486	-0.515503	0.311361	-1.129033	-1.167654	0.506186	-2.283745	-0.216422	0.444691	-0.002762	-0.57989	0.089702	0.173215	-0.661263	-0.765674	-0.014612	0.177442	-0.260748	-1.29534	-1.112092	-0.346122	-1.035118	-0.577442	-1.489899	-0.284233	-1.000602	0.053081	-2.130235	-0.201081	-0.544003	-0.404511	-0.438566	0.137048	-1.596205	-0.514959	-1.293124	0.037618	-0.47718	0.045667	-1.791141	-0.014077	0.90396	0.340297	-1.734714	-0.618226	-2.067532	0.510859	-0.907564
12.58366276	-0.655753	-0.15094	-0.038696	-0.629474	-0.359655	-0.653394	0.152943	-1.530696	-0.390447	-0.288696	0.022237	-0.915352	0.12404	-0.187373	-1.072469	-0.214454	-0.223566	0.083443	0.208401	-1.08619	-1.022756	-0.662316	-1.018457	-0.7882	-1.263043	-1.041874	-2.220346	-0.169321	-1.308862	-0.816841	-0.477929	-0.548621	-0.067435	0.398732	-1.285836	-0.359764	-1.072785	-0.409517	-0.298755	0.634899	-2.036926	-0.568931	1.225837	-0.425191	-0.761615	0.583413	-2.41703	0.599811	0.867431
12.58317399	-0.297816	-0.007535	0.162438	-1.211426	0.046867	-0.237837	-0.103551	-0.758735	-0.72024	-1.314336	-0.093616	-1.202993	-0.254244	-0.783785	-1.477001	-0.472971	-0.49614	0.11685	0.179703	-0.605348	-1.183086	-0.594635	-1.14535	-0.667785	-0.777425	-1.380096	-1.598366	-0.387222	-1.214374	-0.986624	-0.660579	-0.730935	-0.12578	-0.199104	-1.019725	-0.553707	-1.127343	-0.657568	-0.569275	1.076931	-1.792628	-3.632052	0.560407	-0.215483	-0.580067	0.442197	-1.708523	0.175026	-1.330826
12.58268523	-0.720918	0.098082	-0.285377	-0.717261	-0.127813	0.138718	-0.17478	-1.077092	-0.893672	-1.544861	-0.030671	-1.30522	-0.508531	-0.969088	-1.041575	-0.912374	-0.000882	-0.802972	-0.292863	-0.955015	-0.732093	-0.070429	-0.773972	-0.643252	-1.648778	-1.671876	-0.603891	-0.993784	-0.724997	-1.570716	-0.035432	-0.516229	-0.167704	-0.847282	-0.357006	-0.654936	-1.178461	-0.481499	-0.76406	0.400567	-1.289087	-4.804595	1.467249	0.198849	-1.460168	-0.043596	-0.72309	-0.959437	-3.352464
12.58219647	-1.279828	-0.126425	-0.944635	-1.254195	-0.416755	0.240058	-0.043176	-0.510658	-1.128807	-1.236278	-0.384017	-1.315583	-0.449522	-0.774242	-0.969519	-0.307812	0.434439	-0.673782	-0.573859	-0.844628	-0.392432	-0.752538	-0.754535	-0.600239	-1.032572	-1.556538	-0.576069	-1.912589	0.367462	-0.783923	0.18631	-0.399092	-0.297345	-0.977884	-0.117128	0.354768	-0.866561	-0.445506	-0.22647	0.22133	-1.430118	-3.191643	-0.207446	-0.506218	-1.459676	-1.638528	-0.652039	-1.559275	-4.015401
12.5817077	-1.178875	-0.120641	-0.857131	-2.018965	-0.253855	0.494928	-0.260144	-0.753902	-0.992544	-1.321623	-0.548774	-1.505929	-0.533949	-0.747911	-0.349453	-0.65526	0.304555	-0.934957	-0.363068	-1.043397	-0.350758	-1.116603	-1.171281	-1.090198	0.19553	-1.092475	-0.890417	-1.541269	0.545656	-0.738476	0.396593	-0.186187	-0.931642	-1.659895	-0.200481	0.002764	-0.869942	-0.545735	0.294927	0.349408	-0.763411	-0.489278	-0.36235	-0.445761	-1.212993	-0.425735	-0.484906	-2.011822	-4.380621
12.58121783	-1.171322	-0.019752	-0.56807	-1.528167	-0.270782	0.161289	-0.50136	-0.657706	-0.986107	-0.883898	-0.696999	-1.90549	-0.046873	-0.473927	0.429013	-0.835775	0.177148	-0.74852	-0.284528	-0.610767	-1.019677	-0.866465	-0.98078	-0.971716	0.628856	-1.098058	-1.493456	-1.814166	0.505183	-0.71075	0.501959	-0.342778	-0.847206	-1.507543	0.306727	-0.897033	-0.86662	-0.718074	-0.275792	-0.381707	-1.00621	-0.290908	0.689608	-1.05091	-1.165435	-1.154324	-0.149991	-1.604856	-4.139173
12.58072906	-0.65338	-0.771334	-0.24151	0.167239	-0.264603	-0.497313	-0.511995	-0.807609	-1.144431	-0.334571	-0.820924	-1.63105	-0.028482	-0.099295	0.241528	-0.220128	-0.239287	-0.428694	-0.974116	-0.369531	-1.460388	-0.325841	0.077569	-0.300671	0.428723	-0.892919	-1.147641	-1.599337	-0.243369	-0.272072	0.595232	-0.367939	-1.136836	-0.8278	-0.538214	-1.073539	-1.004444	-0.79254	-0.2505	-0.815137	-0.870511	-0.954674	1.239695	-1.594362	-0.981408	-1.640226	-0.716085	-0.966225	-3.596424
12.5802403	0.18294	-0.311297	-0.358115	1.040305	-0.501218	-0.391844	-0.083922	-0.270023	-1.11206	-0.656851	-0.562899	-0.9773	-0.002754	-0.377576	-0.167142	-0.111463	-0.270451	-0.671087	-1.193136	-0.344721	-1.433476	-0.502124	0.093153	-0.15178	-0.165722	-0.90301	-0.967789	-0.686105	-0.326742	-0.034076	0.254912	-0.637974	-1.101604	-1.068831	-0.972694	-1.013254	-0.716345	-0.940983	-0.646856	-0.467943	-0.9248	-1.794687	2.24813	-0.247627	-1.489294	-0.989708	-0.551037	-1.484453	-2.396869
12.57975153	-0.22069	-0.387399	-0.431948	0.352557	-0.4518	-0.400452	-0.009761	-0.301429	-1.156702	-1.143319	-0.666747	-1.445936	-0.135805	-0.839049	-0.025149	-0.960836	-0.133334	-0.867083	-0.366801	-0.437365	-0.615173	0.202361	-0.258	-0.291245	-1.378328	-0.815744	-0.6693	-0.732514	0.03129	-0.013589	-0.059616	-0.591937	-0.091764	-1.63769	-0.869567	-0.726023	-0.59144	-0.587896	-0.799077	0.159395	-0.890281	-2.285894	2.797022	-0.243328	-1.193022	-0.592018	-0.440169	0.277173	-2.190357
12.57926277	-0.60806	-0.37915	0.045672	-1.313345	-0.504222	-0.371931	-0.306844	-0.741817	-0.667813	-1.141752	-0.598306	-1.05923	-0.05037	-0.712934	0.041623	-0.831523	-0.129534	-1.287099	-0.294353	-0.370032	-0.89297	-0.588921	-0.734902	-0.589308	-1.607547	-0.730569	-0.765031	-0.212787	-0.088071	-0.501497	-0.447701	-0.44373	0.699826	-1.548277	-0.289381	-0.340469	-0.519184	-0.250493	-0.608298	0.528848	-1.856857	-1.799059	3.732559	0.333562	0.071743	0.231987	-0.799768	0.531156	-2.25156
12.57877401	-0.712154	-0.720594	-0.7066	-2.203455	-0.475991	-0.36095	-0.227121	-0.735327	-0.610551	-1.243548	-0.434984	-1.275482	-0.107828	0.009716	-0.21012	-0.049517	0.004764	-1.508796	-0.796681	0.583287	-1.146046	-0.664871	-0.799218	-0.608717	-0.932846	-0.661038	-0.663802	-0.446419	-0.65982	0.067067	-0.793105	-0.501557	0.587851	-0.633945	-0.271456	-0.812704	-0.34918	-0.49939	-0.29061	-0.203426	-1.869961	-2.219515	0.034145	0.617756	0.265107	-0.875441	-0.748149	0.449455	-0.784805
12.57828413	-0.680428	-0.662304	-0.960807	-1.420537	-0.319675	-0.733486	-0.183574	-0.533669	-0.573244	-1.292988	-0.31412	-1.518827	-0.497386	-0.238162	-0.302414	0.178554	0.021247	-1.338237	-0.894595	0.327689	-0.403162	-1.246077	-0.788409	-0.663433	-1.334368	-0.66691	-0.85204	-1.533935	-1.015119	-0.365988	-0.490381	-0.240083	0.32937	-0.046888	-0.130483	-1.51048	-0.983196	-0.3059	-0.169842	-0.87984	-0.103806	-2.296465	-2.00813	-0.535903	0.707584	-0.652117	-0.262878	0.667905	-0.666559
12.57779537	-0.914558	-0.558078	-0.649481	-1.071449	0.148224	-0.638012	-0.765999	-0.460101	-0.439209	-1.410698	-0.257238	-1.306569	-0.729882	-0.708162	-0.346801	-0.267449	0.077536	-1.614215	-0.722688	-0.165779	-0.696824	-1.870056	-0.166493	-1.039145	-1.628421	-0.792212	-0.718722	-0.7236	-0.92286	-0.795018	-0.312146	-0.615714	0.270286	-0.196495	-0.562445	-1.368595	-1.055032	-0.463856	0.007835	-0.672784	0.656404	-1.116619	0.024576	0.045113	0.508996	-0.018379	-0.233957	0.002755	-2.12267
12.5773066	-1.168579	-0.603835	-0.239974	-0.350064	0.846064	-0.276234	-0.82493	-0.415964	-0.253569	-1.313489	-0.206394	-0.890232	-0.695676	-1.039051	-0.413834	-0.763014	-0.038619	-0.633575	-0.704432	0.10285	-0.933789	-1.291114	0.018232	-0.97543	-1.59693	-0.670169	-0.599938	-0.662167	-0.14321	-0.820323	-0.007992	-0.663762	-0.044609	-0.334107	-1.21724	-1.241568	-0.57139	-0.491391	0.188644	-1.392538	0.068398	-0.084639	0.87656	0.863576	0.124615	0.698987	-2.092102	0.106545	-2.638017
12.57681784	-1.348291	0.567222	-0.558302	-0.494495	0.178053	0.223451	-0.302687	-0.234351	-0.083454	-1.309098	-0.537147	-0.81383	-0.630707	-1.117726	0.05106	-1.117005	0.116853	-0.034917	-0.738199	0.299785	-1.085052	-0.621586	0.170273	-0.526747	-2.655476	-0.811198	-0.685083	-0.752645	-0.124362	-0.580094	0.068658	-0.599539	-0.698263	-0.49952	-1.492136	-0.345932	-0.683449	-0.337744	-0.13979	-1.871414	-0.150194	0.589384	0.0844	-0.229925	0.073845	0.747369	-2.218587	-0.271859	-1.989793
12.57632907	-0.513669	0.540909	-0.819822	-0.249816	-0.169497	0.313042	0.1412	-0.844934	0.213302	-1.128101	-0.795221	0.065062	-0.771331	-0.752887	0.28088	-1.037524	0.138982	-0.955301	-0.436365	-0.101803	-0.946115	-0.454071	0.612097	-0.660109	-2.035522	-1.234379	-0.174219	-1.162723	0.000633	-0.040284	0.334267	-0.893699	-0.516974	-0.729771	-2.116019	-0.206663	-0.820666	-0.532715	-0.354678	-1.910302	-0.202885	-0.654628	0.024693	-0.940738	-0.234265	0.936467	-1.662326	-0.62253	-1.585638
12.57584031	0.524443	0.406566	-0.71421	-0.3847	0.063442	-0.532244	0.042716	-0.479474	-0.025674	-0.788755	-0.458235	1.07165	-1.033834	-0.555255	-0.407129	-0.347966	-0.118653	-0.999089	-0.609969	-1.178983	-0.689876	-0.796899	0.108519	-0.609775	-0.986969	-1.613161	0.001885	-0.915978	-0.443906	-0.373523	-0.248132	-0.858137	-0.116689	-0.389893	-1.551489	-0.897056	-0.97208	-0.324161	-0.205394	-2.383198	-0.463237	-2.164931	-1.497279	0.800524	0.630569	1.75359	-2.679012	0.00302	-1.231662
12.57535044	-0.225143	0.799735	-0.222859	-0.921797	-0.16465	-0.696234	-0.568748	-0.261573	-0.168126	-0.13566	-0.468685	0.756263	-0.850861	-0.627731	-0.659812	-0.167618	-0.326078	-1.885615	-0.678323	-1.357456	-0.135062	-0.267705	-0.61058	-0.806661	-1.576017	-1.365077	0.183108	-0.892378	-1.787501	-0.005347	-0.845325	-0.442643	0.261855	0.23739	-0.937771	-0.999188	-0.887637	-0.127969	-0.05704	-1.844165	-0.994998	-2.46958	-2.99036	1.103472	0.278314	1.131423	-3.088135	-0.084955	-1.012978
12.57486167	-0.634479	0.749298	0.422609	-0.495088	-0.606591	-0.678775	-0.689279	-0.309981	-0.486943	-0.098299	-0.461016	0.338081	-1.269383	-0.601004	-0.245618	-0.593594	-0.58995	-2.552751	-0.182404	-0.998217	-0.003099	0.353666	-1.065432	-0.9874	-1.344952	-0.959263	0.234465	-0.718245	-1.562139	-0.706473	-1.074939	-0.067376	-0.300246	-0.163904	-1.003204	-0.705563	-1.289416	-0.640426	0.077347	-1.316828	-0.899727	-0.562132	-2.826903	-0.407499	-0.427847	0.458826	-2.817003	0.22198	-1.986018
12.57437291	-0.874729	0.537866	-0.156978	-0.149131	-1.387186	-0.947354	-0.360424	-0.904076	-0.450205	-0.964957	-0.699672	0.008399	-1.000901	-0.585148	-0.771869	-0.207455	-0.621609	-1.979672	0.273787	-1.217074	-0.22454	0.37466	-1.133541	-0.652239	-1.633103	-1.923586	-0.050435	-0.522107	-0.040155	-0.662739	-1.168335	-0.096015	-0.684354	-0.508716	-0.463452	-0.646036	-1.234702	-0.750367	-0.034158	-0.894362	0.113068	0.859152	-4.189921	-1.420851	-0.377017	0.960276	-1.167612	0.580656	-2.078679
12.57388414	-1.226478	-0.199204	-0.083167	-0.787111	-1.438668	-1.025127	0.064548	-0.351192	0.092113	-1.591711	-0.862989	0.184014	-0.485238	-0.74708	-1.163319	-0.017569	-0.626433	-1.077482	0.074904	-1.228338	-0.510252	-0.439199	-0.906885	-0.499202	-1.115473	-1.863205	0.300957	-0.5077	0.147598	0.049579	-1.320172	0.128188	-0.72556	-0.262905	-0.30229	-0.883274	-1.118925	-0.957591	0.362142	-2.137272	0.456256	-0.17375	-3.74079	-1.729711	0.387247	0.374022	-1.229938	-0.224616	-0.441572
12.57339538	-1.23938	-1.074204	-0.392594	-0.733098	-1.292997	-1.151692	0.038785	-0.799231	-0.349011	-1.623747	-0.876999	0.201762	-0.125491	-0.476065	-0.892229	-0.490523	-0.673189	-0.760322	-0.405545	-0.673181	-0.09723	-1.271331	-0.658907	-0.915391	-1.512963	-1.524944	-0.396396	-0.679482	-0.287069	-0.65207	-0.605747	0.06691	-1.042947	-0.548711	-0.800211	-1.844693	-1.217654	-0.992046	0.035475	-3.33836	-0.419039	-1.6925	-2.501057	-0.385116	0.208881	-0.16603	-0.733253	-0.02522	0.231175
12.57290662	-0.517988	-0.948436	-1.159349	0.113611	-0.816289	-1.00076	-0.127877	-1.576065	-0.507091	-1.201331	-0.834315	-0.047625	-0.404108	-0.228786	-0.30222	-0.397448	-0.556296	-0.857083	-0.291803	-0.37292	0.154312	-1.615194	-1.245125	-0.654376	-0.861708	-0.981405	-1.420196	-1.15319	-0.162206	-0.728832	-0.534959	-0.09655	-0.595949	-0.650012	-0.318535	-2.139945	-0.939514	-0.654943	0.050035	-2.460836	-1.26552	-2.623083	-2.324296	0.314616	-0.67086	-0.996861	-0.732802	0.032723	-0.435012
12.57241785	-0.395769	-0.49928	-1.051726	0.525847	-0.555279	-0.375507	-0.25133	-1.498038	-0.36588	-1.642485	-0.427712	-0.023233	-0.830035	-0.048954	-0.168661	0.268221	-0.056539	-0.597486	-0.112011	-0.571106	0.778079	-0.69295	-1.586804	-0.495881	-0.068414	-0.445118	-1.391226	-0.449828	0.759208	-1.169782	-0.688319	-0.202416	-0.38286	-0.45506	-0.612711	-1.635138	-0.42906	-0.434142	-0.335732	-1.160537	-0.991393	-2.508584	-1.679668	-0.284353	0.245711	-0.961343	-1.47515	-0.266533	0.306261
12.57192798	-0.061957	0.019496	-0.883107	0.576122	-0.475541	-0.298108	-0.154737	-1.89912	-0.400764	-1.399998	-0.606079	-0.667507	-0.260391	-0.138676	-0.267811	0.111864	-0.053801	0.079891	-0.249222	-1.254025	1.140202	-0.609524	-1.133627	-0.532097	-0.181706	0.038673	-0.490953	-0.43382	0.923187	-1.464244	-0.542303	-0.199369	-0.021577	-0.262448	-1.39071	-1.331492	0.107223	-0.392736	-0.751777	-0.428635	-0.536926	-2.171059	-0.593375	-2.152349	-0.721898	-0.712871	-1.472969	-0.908266	0.923533
12.57143921	-0.28989	0.63337	-0.2644	-0.36128	-0.252604	-0.34604	0.009181	-2.00234	-0.526072	-1.010585	-0.661879	-1.059035	-0.438309	-0.04202	0.004406	0.165459	-0.290824	0.651567	-0.395382	-1.705659	0.225771	-1.31284	-0.527672	-0.450861	-0.005251	0.537628	0.434414	-0.88453	0.446834	-0.966789	-0.628532	-0.342336	-0.040947	0.127332	-1.131036	-0.646273	-0.085317	-0.706628	-0.791642	-0.551784	-0.832618	-0.91752	1.337234	-2.601578	-2.095473	-1.983044	-1.308526	-0.883878	-0.353761
12.57095045	-0.725126	-0.092333	-0.747704	-1.043245	-0.447302	0.134309	-0.533012	-1.966469	-0.60088	-0.647175	-0.785462	-0.958267	-0.625956	-0.218873	-0.069967	0.344426	-0.542689	0.735618	-0.868356	-1.423761	0.035391	-1.423673	-1.026792	-0.646285	-0.500744	0.296688	0.084711	-0.467645	0.064877	-0.869918	-1.109332	-1.023618	-0.164181	-0.033825	-0.98439	-0.18492	-0.234274	-0.863253	-0.920622	-0.901502	-1.28518	-0.125084	1.5144	-1.742724	-2.319514	-1.809204	-0.214141	-1.64807	-0.829041
12.57046168	-1.434577	-0.482849	-0.853371	-0.911676	-0.943669	-0.612418	-1.232563	-1.73251	-0.62152	-0.701175	-0.436033	-0.258367	-0.40228	-0.32432	0.078112	-0.615199	-0.69964	0.260053	-0.859227	-0.62577	-0.021612	-1.663766	-1.600261	-0.757404	0.112628	-0.230771	-0.001613	0.545635	0.308419	-0.526291	-0.745661	-0.746008	0.443562	0.048848	-0.994236	-0.081049	-0.405432	-1.224974	-0.650044	-1.044127	-2.300899	-0.593408	1.348743	-0.943443	-1.12761	-0.425232	-0.897045	-1.428724	-1.361572
12.56997292	-1.555837	-0.714564	-0.634864	-0.055358	-1.005129	-1.199428	-1.065478	-1.000528	-0.775468	-0.328116	-0.387372	-0.251454	-0.677563	0.141632	-0.150537	-0.652427	-0.634134	-0.922685	-0.888362	-0.406168	-0.139052	-0.714709	-0.766802	-0.169041	-0.445601	-0.868358	-0.476754	0.052383	-0.382362	-0.520064	-0.29113	-0.319456	0.324992	-0.156467	-0.93678	0.679744	-0.511439	-1.417098	-0.472159	-0.595346	-2.06808	-0.471867	-0.703282	-1.132522	-1.122825	1.788271	-1.171507	-0.121437	-1.227042
12.56948416	-1.214733	-1.872251	-0.390497	1.045479	-0.46119	-0.901188	-0.837323	-0.2494	-0.318811	-0.603562	-0.241292	-0.84801	-0.959047	-0.078785	-0.138683	-0.242276	-0.37911	-3.076271	-0.61699	0.095767	-0.25285	-0.520116	-0.334352	0.251404	-1.097135	-1.111253	-0.949106	-0.039085	0.223935	-0.615534	-0.221252	-0.283493	-0.032316	-0.345802	-0.699058	0.092192	-0.843358	-0.7918	-0.60986	-0.208745	-0.891178	-1.301862	-0.19068	-0.689654	-0.833434	1.74272	-0.985077	-0.680895	-1.477028
12.56899428	-1.078365	-1.760869	-0.281513	-0.171795	0.043932	-0.655104	-0.770668	-0.031476	-0.057907	-0.888589	-0.724839	-0.703553	-0.81323	-0.397085	-0.602879	0.326696	-0.17974	-2.150501	-0.379802	-0.67078	-0.338768	-0.845398	-0.072345	-0.111877	-1.596403	-1.32615	-0.225241	0.24928	0.722384	-0.538611	0.139202	0.036439	-0.206351	-0.376144	-1.251035	-0.096152	-0.844546	0.068252	-0.471569	-1.152702	-0.379071	-0.581112	-0.500625	-0.699949	-0.976221	1.174428	-0.461337	-1.442601	-1.816914
12.56850552	-1.035038	-0.952135	-0.516999	-1.072712	0.12091	-0.299287	-0.455695	-0.47229	-0.181171	-0.274851	-1.152123	-0.925628	-0.37381	-0.180353	-0.387466	0.013171	-0.648525	-1.293773	-0.839308	-0.634573	-0.329618	-0.393241	-0.1697	0.13537	-1.260156	-1.161575	0.025343	0.434646	0.172813	-0.301393	0.42398	0.247715	-0.097751	-0.693543	-0.385075	-0.251555	-0.618111	0.430062	-0.340845	-0.732647	-0.558368	-1.782266	-1.386663	-0.80064	-0.894113	0.578427	0.149326	-0.755661	-1.213704
12.56801675	-0.421167	-0.131247	0.1365	-0.387185	-0.1464	-0.233991	-0.48645	-0.485148	-0.373821	-0.878743	-0.853937	-1.144552	0.443834	0.112607	-0.308649	-0.272977	-0.857434	-1.848113	-0.910382	-0.586393	-0.912671	-0.106809	-0.293231	0.086724	-0.019932	-1.148203	-0.129245	-0.084839	0.929538	-0.444737	-0.220415	-0.441481	-0.401066	-0.563368	-0.566539	-0.091664	-0.465003	-0.147753	0.05451	-0.057839	-1.004265	-1.040598	-1.590263	-0.075388	-1.394142	0.315898	0.189961	-0.729595	-0.925911
12.56752799	-0.123011	-0.407078	0.047946	-0.320998	-0.551125	-0.827896	-0.825316	-0.597412	-0.51938	-1.222697	-0.703595	-0.937579	0.433822	0.135827	-0.407439	-0.689036	-0.720079	-1.263585	-0.395976	-0.405778	-1.081255	-0.751782	-0.281468	-0.209696	0.27308	-1.127558	0.272406	-0.424889	0.539168	-1.131883	-0.915351	-0.588697	-0.964191	-0.682296	-1.121408	-0.658578	-0.627362	-0.570858	0.079513	-0.074719	-1.870353	0.200571	-1.462345	0.382715	-1.033804	0.764394	0.309326	-0.299747	0.084358
12.56703923	-0.480767	-0.749815	0.195149	-0.798678	-0.899145	-1.06604	-0.286481	-1.17161	-0.646075	-0.515642	-0.438839	-0.729991	-0.257564	-0.106312	-0.373557	-1.055907	-0.533843	-1.661738	-0.991298	-0.869946	-0.403645	-0.885231	-0.696178	-0.15867	1.005101	-0.887803	0.90735	-0.383762	0.953114	-1.206118	-1.041709	-0.360834	-0.317273	-0.844248	-0.593184	-0.951201	-0.537627	-0.528235	-0.61817	-0.106313	-2.839725	-0.129138	-1.939343	0.062672	-0.562343	-0.526615	0.463845	0.778728	-1.078019
12.56655046	-1.235419	-0.719567	-0.049893	-1.315467	-1.024358	-0.701583	-0.320565	-1.135821	-0.567846	-0.408788	-0.077613	0.040102	-0.471797	-0.387965	-0.491752	-1.203031	-0.567852	-0.417645	-0.756719	-1.133354	0.235372	-1.405927	-0.806207	-0.444647	0.467693	-0.628895	0.996902	-0.238228	1.17218	-0.40208	-0.731196	-0.570166	-0.109418	-0.017206	-0.400688	-1.146065	-0.228839	-0.168879	0.068477	0.558897	-1.879046	-1.39945	-0.25168	-1.684401	-1.934694	-0.73747	-0.013032	0.238647	-1.732594
12.56606059	-1.03651	-0.2377	-0.38906	-0.309511	-0.83372	-0.354941	-0.791248	-1.106505	-0.849564	-0.118497	0.052124	-0.286339	-0.097671	-0.388742	-0.555455	-0.752089	-0.575903	-0.358246	-0.259444	-0.223918	-0.285742	-1.708475	-1.233286	-0.565054	-0.681962	-1.0723	0.819658	-0.48937	0.693248	-0.106591	-0.705834	-0.925527	-0.263905	0.337171	-0.319349	-1.57021	-0.080488	0.457912	0.349645	0.276784	-0.692755	-2.1142	0.675748	-2.063341	-1.308365	-0.97245	0.295088	-1.270517	-1.708956
12.56557182	-0.944891	-0.376916	-0.373912	0.88707	-0.826487	-0.206247	-0.932922	-1.632624	-1.152623	0.076371	-0.050818	-0.603047	-0.097694	-0.301319	-0.548096	-0.309899	0.020909	0.670947	0.16472	0.014249	-0.95452	-0.606479	-0.849253	-0.664353	-0.873844	-0.798464	0.014081	-0.405781	0.44284	-0.635198	-0.340106	-1.171871	-0.474094	-0.004034	-0.231543	-0.975802	-0.293864	0.43732	0.113476	0.393917	-0.988982	-1.148487	-2.229454	-1.33715	-0.714874	-2.002566	-0.601327	-1.060495	-2.014692
12.56508306	-1.514192	-1.240674	-0.825229	0.790227	-0.73544	-0.115804	-0.644831	-1.729318	-1.166038	-0.439393	0.233135	-0.28873	-0.222762	-0.120675	-0.322847	-0.821536	0.441014	0.322074	0.76565	0.129159	-1.418456	-0.344001	-0.34278	-0.327522	-1.671221	-0.166545	0.384752	-0.531235	-0.47142	-0.230928	0.148099	-1.371441	-0.485256	0.146937	-0.524722	-1.143164	-0.300089	0.180792	0.40493	1.614992	-0.89488	-1.927778	-3.4899	-0.086355	-0.018101	-1.619162	-1.093774	-1.089916	-1.804352
12.56459429	-0.900807	-2.291857	-0.827536	0.025328	-0.652399	-0.108382	-0.287529	-1.195214	-0.601206	-0.284843	0.534632	-0.237069	-0.032321	0.279849	-0.513109	-1.522811	0.627947	0.623139	0.909778	-0.138842	-0.446401	-0.303009	-0.516061	-0.377788	-1.338667	-0.31434	-0.09868	-0.459954	-1.079359	-0.042314	0.210858	-0.88681	-0.732723	0.725634	-0.78301	-1.151589	-0.314871	-0.07068	-0.176279	0.494843	-1.06609	-1.854477	-3.301139	-0.584828	-0.96311	-1.468904	-0.696319	-1.702584	-1.909712
12.56410553	-0.449047	-1.481751	-0.769012	0.389199	-0.512319	-0.177864	-0.415534	-0.670067	-0.273065	-0.590378	-0.073394	-0.206136	-0.021835	0.333496	-0.685632	-1.484885	0.629649	0.429121	0.695463	-0.450453	-0.595398	0.303324	-1.100517	-0.393358	-1.845217	-0.842319	-0.082202	-0.386646	-0.140538	-0.125803	-0.675687	-0.375678	-0.577783	-0.156757	-0.483065	-1.567226	-0.597357	-0.607964	-0.25824	-1.12842	-0.325612	-0.583684	-1.750452	-0.691387	-2.095564	-2.289989	-0.294366	-1.20316	-1.037048
12.56361677	-0.175356	-1.16138	-0.945777	0.261514	-0.360304	-0.248965	-0.641101	-0.086155	-0.414399	-0.642675	-0.342958	-0.850761	-0.067843	-0.131821	-0.719442	-1.733656	0.296123	0.470703	0.651872	-0.845697	-0.546422	-0.081275	-0.808581	-0.556789	-1.329934	-0.838995	-0.182114	-0.608214	-0.453426	-0.031092	-0.855004	-0.545766	-0.087824	-0.666237	0.002335	-1.06138	-0.885983	-0.796361	-0.074695	-1.329062	-0.206436	-0.656775	-1.425376	0.153017	-0.988751	-2.394382	-0.627951	-1.478258	0.108242
12.563128	-0.34267	-1.376261	-0.898928	0.472526	-0.399901	-0.35551	-0.981578	-1.410927	-0.39929	-1.063812	-0.366245	-0.711065	-0.338154	-0.383112	-0.772125	-1.402026	0.319377	0.008554	-0.232449	-1.060053	-1.122076	-0.513968	-0.572759	-0.662095	-1.356864	-0.612001	0.518691	-0.682805	-0.779132	-0.131573	-0.465147	-0.861849	-0.156407	-0.120527	-0.507121	-0.757313	-0.833096	-0.461899	-0.176638	-2.142931	0.341733	-1.647245	-1.554804	1.252843	-0.831034	-1.731681	-1.979486	-0.898115	0.969203
12.56263813	-0.697145	-1.037352	-1.228705	0.413731	-0.424233	-0.376691	-1.022374	-0.908606	-0.334091	-1.573345	-0.084773	0.163932	-0.586216	-0.497584	-0.637867	-0.688742	0.180105	-0.627317	0.111145	-0.334501	-1.565567	0.108383	-0.506487	-0.74487	-0.84591	-0.821757	0.158927	-0.883803	-1.098471	-1.106082	-0.064071	-0.473537	-0.151988	-0.695646	-0.99279	-1.278121	-0.783046	-0.475008	-0.310136	-1.873617	-0.374273	-0.372958	-2.703811	1.108474	-0.809022	-0.064642	-1.758831	-0.916684	0.707553
12.56214936	-0.959825	-1.098666	-0.878457	0.264011	-0.72586	-0.343991	-0.694824	-0.431364	-0.321718	-1.905319	0.338354	0.259429	-0.651915	-0.226055	-0.833539	-1.519198	-0.076882	-1.207601	0.539816	0.427429	-1.412057	-0.070458	-0.31867	-0.498703	-0.489458	-0.931744	-0.705118	-0.72297	-0.575358	-0.890869	-0.060847	-0.537869	-0.141354	-0.518433	-0.461053	-1.07319	-0.46476	0.050811	-0.466531	-1.426034	-1.769517	1.230414	-1.505515	-0.026089	-1.845081	0.897558	-0.358125	-0.734974	-0.670285
12.5616606	-1.243748	-1.261769	-0.586764	0.227971	-0.646934	0.270778	-0.313271	-0.690855	-0.408414	-1.577575	0.243454	-0.322387	-0.533613	0.095942	-1.145088	-1.258869	0.070484	-2.062787	0.646631	0.330311	-1.601153	-0.757801	-0.837049	-0.13728	-1.277597	-0.474999	-0.302199	-0.884198	-0.301557	-0.393271	0.007656	-0.714341	-0.292348	-0.39293	0.488294	-1.360719	-0.486662	0.181896	-0.582812	-1.158604	-1.138652	0.770459	-0.025911	-0.39656	-2.055847	-0.072368	-0.700147	-1.23791	0.986761
12.56117183	-1.066518	-1.491168	-0.797365	0.232036	-0.60075	0.004379	-0.367586	-0.565768	-0.287498	-1.511133	-0.149803	-0.816107	-0.323968	-0.200124	-0.783912	-0.650449	-0.18877	-1.198996	0.384674	-0.656894	-0.714168	-1.579882	-0.71979	-0.579885	-0.762326	-0.403377	-1.018576	-0.883745	-0.299404	-0.26113	-0.386264	-1.000988	-0.64523	-0.376534	0.518518	-0.843705	-0.619376	0.021305	-0.509872	-0.238429	-0.15583	0.885735	0.852604	0.143714	-1.146677	-0.92975	-0.244211	-1.261511	1.203616
12.56068307	-0.276946	-1.276713	-0.799393	0.390216	-0.64522	-0.941323	-0.376262	-1.009148	-0.371456	-1.579847	-0.141544	-0.599593	-0.763	-0.397003	-0.372152	-0.437196	-0.175243	-0.785381	0.543813	-1.876609	-0.367583	-2.050155	-0.090195	0.04213	-1.028591	-0.718284	-1.260243	-0.73475	-0.684867	-0.978141	-1.265496	-1.010787	-0.71433	-0.090705	-0.351694	-0.992111	-0.767145	0.119892	-0.612326	-0.43877	0.083146	1.396893	1.989952	0.598648	-1.384497	-1.632767	-0.156393	-0.669212	-0.232688
12.56019431	-0.266324	-1.254625	-0.208232	0.121706	-0.770234	-1.170393	-0.647499	-1.130132	-0.304623	-0.969702	-0.24985	-0.210496	-0.571503	-0.430039	-0.23926	-0.680304	-0.275716	-0.53998	-0.021628	-1.299691	-0.531822	-1.45031	0.20209	-0.129917	-0.194462	-0.463278	-1.066497	-0.397502	-0.419511	-1.187866	-1.178165	-0.396366	-0.192327	-0.058843	-0.781238	-1.409334	-0.411305	-0.108666	-0.650309	-1.062869	0.302937	1.031633	-0.163431	0.40586	-1.950726	-2.093508	-1.845033	-0.483393	-2.174191
12.55970443	-0.288018	-1.175515	-0.48717	-0.737317	-0.840646	-1.228141	-0.550404	-0.77409	-0.214177	-1.473855	-0.54039	-0.091895	-0.16549	-0.06781	-0.67626	-0.558067	-0.464946	-0.399297	-0.920067	-0.23055	-1.067543	-1.128885	0.242003	-0.275098	0.089269	-0.825407	-0.508337	-0.152956	-0.33137	-0.916885	-0.918437	0.387142	-0.516978	-0.203926	-0.240274	-0.78826	-0.235734	-0.332559	-1.056582	-1.457511	1.052547	1.382192	-0.27702	0.995736	-0.399372	-1.650629	-2.542447	-0.589455	-1.717448
12.55921567	0.357789	-1.11356	-0.492994	-0.726216	-0.394446	-0.717865	-0.999824	-0.419648	-0.704192	-0.824029	-0.443576	-0.082284	-0.271252	-0.234457	-0.955974	-0.157694	-0.705367	-0.662503	-1.003318	-0.483741	-1.201855	-1.15764	0.269773	-0.207391	-0.15423	-0.28804	-1.147216	-0.035152	-0.127688	-1.080263	-0.570649	0.683031	-0.702283	-0.559015	-0.100817	-0.643982	-0.614859	-0.411381	-0.998618	-1.29473	0.054803	1.029897	0.131221	0.033995	0.258442	0.008064	-1.76644	-1.275721	-1.024824
12.5587269	0.29087	-0.925998	-1.132062	-0.992515	-0.161945	-0.591548	-0.862136	0.055759	-0.64826	-0.594145	-0.339443	0.118763	-0.337315	-0.441818	-0.834784	0.408254	-0.579115	-0.104857	-0.96981	-0.518481	-0.659824	-0.839184	-0.875505	-0.347369	-0.439179	-0.638045	-1.127471	0.152508	-0.295665	-0.727441	-0.64751	0.393001	-0.388996	-0.991874	-0.422043	-0.669634	-1.146135	-0.434504	-0.334028	-1.734994	-1.288716	2.891864	-0.91452	-0.47616	-0.448481	1.486379	-1.314784	-0.868089	-1.507582
12.55823814	-0.368054	-0.26848	-1.475773	-1.390226	-0.480152	-0.339817	-0.885606	-0.370071	-0.212375	-0.99225	-0.280079	0.562769	-0.29813	-0.194005	-0.418888	0.545173	-0.481628	-0.149652	-1.867425	-0.517863	0.079257	-0.927095	-1.485603	0.263203	-0.078749	-0.615514	-1.412263	-0.021721	-1.287356	-0.537407	-0.680644	0.09029	0.000611	-1.378229	-0.163831	-0.492206	-0.944707	-0.530063	-0.198078	-1.553145	-1.959528	4.321882	-2.844122	-0.182165	-0.974848	1.091044	-0.705525	-0.620934	-1.183761
12.55774938	-0.842005	0.015333	-1.54516	-2.163574	-1.358855	-0.550641	-0.934921	-0.775256	-0.278831	-0.435146	-0.037926	0.305294	-0.796024	-0.455183	-0.07698	0.071213	-0.614505	-0.3902	-1.433379	-0.375202	-0.39092	-1.127722	-1.533149	0.157492	0.019874	-0.132467	-1.777294	0.319452	-1.973115	-0.56215	-0.217578	-0.52464	-0.350745	-1.2125	0.617305	-0.920672	-0.879138	-0.788318	-0.359348	-0.550824	-0.753466	4.250603	-3.855368	0.34631	-1.847639	0.070279	-0.349255	-1.078457	-0.923121
12.55726061	-1.35878	-1.039092	-1.231639	-2.283509	-0.865977	-0.499535	-0.795551	-1.440301	-0.134885	-0.771835	0.136304	0.135676	-0.776747	-0.750063	-0.315986	-0.627801	-0.43127	-1.037922	-0.516744	-0.330837	-0.766123	-1.148698	-1.000877	-0.019607	-0.298956	-0.309378	-1.884257	-0.075261	-0.866524	-0.161015	0.086983	-0.825796	-0.617853	-1.057484	0.452942	-1.510846	-0.133265	-0.575209	-0.126274	-0.220508	0.410428	-0.392996	-3.567595	-0.316859	-2.292406	-0.300346	-0.580467	-0.645955	-0.60535
12.55677074	-1.012112	-0.947542	-1.169765	-0.432378	-0.432719	-0.137847	-0.532942	-0.446569	-0.548352	-0.444109	-0.189689	-0.24532	-0.047423	-0.212925	-0.627764	-0.629777	-0.313945	-0.468696	0.06134	-0.447231	-1.262688	-1.134882	-0.356103	0.173692	-0.430378	-0.311416	-2.329296	-0.905097	-1.343316	0.318437	0.175307	-0.971221	-0.227943	-0.987977	0.116002	-1.155125	0.001723	-0.304086	-0.449914	-1.658104	0.969953	-2.952228	-1.809409	-0.168715	-3.233097	-1.210249	-0.485977	-0.775805	-1.845825
12.55628197	-0.743608	-0.356896	-0.96947	0.402245	-0.86196	-0.012092	-0.221384	0.10503	-0.251719	-0.679545	-0.215462	-0.599442	0.435869	0.046845	-0.347184	-0.278488	-0.35923	-0.146303	0.283546	-1.056832	-0.998841	-1.382932	-0.970784	0.490771	-0.410354	-0.623049	-2.50606	-0.872927	-1.374369	-0.243786	0.340699	-0.922102	-0.084993	-0.409215	0.171597	-0.343518	-0.125267	-0.182983	-0.478012	-0.449798	0.213722	-1.284951	-2.329161	0.612176	-2.521125	-1.537674	-0.964996	-1.803983	-1.711763
12.55579321	-1.094848	-0.956042	-0.717614	0.452761	-1.041824	-0.745739	-0.206085	0.24641	-0.545728	-0.935319	-0.283637	-0.189444	-0.468152	-0.406159	-0.049242	-0.412766	-0.250312	-0.681939	0.370522	-1.492965	-0.622738	-1.308012	-1.225415	0.380845	0.253351	-0.064401	-1.846323	-0.201535	-1.650024	-0.640224	-0.100252	-1.229543	-0.343808	-0.235337	-0.047218	0.259059	-0.330888	0.400033	0.03847	-0.009896	0.3223	-0.768118	-2.196055	1.859656	-2.769646	-1.394886	-0.9944	-0.863905	-1.580162
12.55530444	-1.953649	-1.721125	-0.491084	0.227229	-1.335928	-1.248602	-0.087101	-0.714112	-1.004766	-1.243115	-0.213631	-0.025712	-0.594936	-0.422068	-0.239716	-0.649521	-0.46839	-0.292368	0.484434	-1.327374	-0.71276	-1.899308	-1.336284	0.076021	0.162269	0.119295	-1.704054	-0.39235	-2.335005	-0.298971	-0.166144	-0.755329	-1.103021	-0.485691	0.017877	0.377808	-0.398054	0.429139	-0.075	-0.150757	-0.280182	-0.869256	-1.396128	1.614439	-2.669532	-1.541744	-0.844165	-0.406286	-1.463012
12.55481568	-1.622771	-1.008941	-0.367884	-0.260699	-1.654964	-1.024201	-0.409184	-1.598607	-0.65564	-0.586852	0.327824	0.182895	-0.477066	0.105223	-0.54271	-0.466635	-0.585689	0.703685	0.548644	-1.285765	-0.819019	-2.064202	-1.178002	-0.053107	-1.153886	-0.007464	-1.848022	-0.025954	-2.351011	-0.137643	-0.192823	-0.418335	-1.268692	-0.698158	-0.374511	-0.062491	-0.567125	0.28201	-0.122712	-0.172138	-1.525894	-1.120966	-1.112234	-0.656903	-1.335712	0.506748	-0.913756	-0.589968	-0.943955
12.55432692	-1.20076	-0.738013	-0.390969	-0.095052	-1.717427	-0.293018	-0.349962	-1.575145	0.078106	-0.19577	0.550407	0.303191	-0.266031	-0.002787	-0.81851	-0.514595	-0.325639	0.493996	-0.268716	-0.496468	-0.192234	-1.157982	-0.975116	-1.008763	-1.787956	-0.51892	-0.853175	0.269844	-3.213047	-0.195415	0.176778	-0.816684	-1.067629	-0.219085	-0.338445	0.474902	-0.623964	-0.12222	-0.510593	-0.535794	-2.592044	-1.562947	-0.62518	-1.102543	-1.181954	0.490087	-0.686243	-0.243987	-1.125321
12.55383815	-1.158534	-0.037229	-0.458932	-0.607993	-1.430014	-0.740434	0.268731	-0.949441	0.512536	-0.893339	-0.142337	0.299928	0.133989	-0.217818	-0.659991	-0.591499	-0.369525	-0.847068	-0.793958	-1.253372	0.492507	-0.81892	-0.858159	-1.198377	-1.601568	-0.544013	-0.893091	0.709341	-2.473259	-0.048279	0.361199	-1.07913	-0.974946	0.420155	-0.153058	0.670515	-0.121911	-0.363522	-0.690163	-1.799915	-2.080371	-1.209401	-0.384718	-0.062224	-0.586368	-0.966101	-0.425379	0.273106	-1.030203
12.55334828	-1.46414	-0.201959	-1.157903	-2.249387	-0.760526	-1.293059	0.384911	-0.183696	0.295409	-1.24045	-0.571698	0.737226	-0.15111	-0.347188	-0.528804	-0.570032	0.044204	-0.708773	-0.793934	-1.697311	-0.179807	-1.564734	-0.721543	-1.457944	-0.735893	-0.484163	-1.579559	0.193079	-1.594411	-0.238789	-0.285041	-0.767749	-0.265495	0.577475	-0.312864	0.295246	-0.332341	-0.123788	-0.583949	-2.192084	-0.570857	-2.043611	-0.409523	-0.108752	1.051524	0.551548	-0.266966	-0.782235	0.759894
12.55285951	-2.248205	-0.645961	-0.503535	-2.937332	0.006241	-1.307979	0.361794	-0.215743	-0.282624	-0.924842	-0.87392	0.290152	0.12162	-0.459701	-0.446545	-0.588943	-0.139547	-0.538671	-1.18533	-1.826138	-1.160602	-0.970848	-0.175627	-1.10835	-0.464464	-0.681484	-1.184074	-1.141818	-1.531373	-0.439285	-0.496442	-0.416407	-0.282829	0.747954	-0.394085	0.052565	-0.59604	-0.068011	-0.842837	-1.708091	-0.634873	-1.586129	-1.077949	0.187322	0.955251	1.256952	-0.098145	-0.924457	0.661953
12.55237075	-1.453322	-0.949757	-0.195549	-1.195658	-0.259567	-1.280008	0.558572	-0.173391	-0.463734	-0.263465	-1.025397	0.579783	-0.118296	-0.38093	-0.433467	-0.230171	-0.073776	-0.233549	-1.018133	-2.043704	-0.362414	-0.235231	-0.593641	-0.60678	-0.057617	-0.732284	-0.440366	-1.554018	-1.448893	-0.192152	-0.560089	-0.228388	-0.71193	0.211759	-1.219588	-0.342197	-0.412886	-0.118476	-0.737881	-2.137322	-0.210071	-0.220708	-0.762606	0.505767	-0.489781	0.168182	-0.062813	-1.023545	-0.256421
12.55188199	-0.417246	-0.922856	-0.684647	-1.073433	-0.965723	-1.026166	0.673053	-1.372961	-0.681368	-0.030215	-0.532601	0.826693	-0.759511	-0.536037	-0.528295	-0.014067	-0.211287	-0.737616	-1.727238	-1.743676	0.388606	-0.519215	-1.200072	-0.590174	0.194793	-1.084942	-0.33395	-1.192899	-1.526984	-0.294821	-0.168858	-0.2094	-0.79459	0.248303	-1.396882	-0.241648	-0.155325	-0.588713	-0.475963	-2.472869	-0.902435	1.662452	-1.778625	0.18553	-0.563212	0.105936	-0.063938	-1.337208	-1.431288
12.55139322	0.323444	-0.833727	-1.022417	-1.60968	-1.086993	-0.778002	0.016614	-1.136275	-1.17289	-0.256931	-0.182084	0.190597	-0.798592	-0.386164	-0.769837	0.627408	-0.396359	-1.018207	-1.546817	-1.404275	0.683098	-1.198048	-0.831995	-0.537885	-0.317333	-0.995019	-0.590846	-0.735676	-0.620703	-0.884961	-0.250518	-0.317876	-0.903622	-0.286956	-0.860003	-0.722857	0.085726	-0.480762	-0.491576	-1.764427	-1.131647	4.287478	-4.436835	-0.666612	-0.772597	-1.000217	-0.856196	-0.475275	-1.161593
12.55090446	-0.468288	-0.44789	-0.495401	-1.189305	-0.816751	-1.099505	-0.306892	-0.340943	-1.075945	-0.133718	-0.128733	-0.738352	-1.090817	-0.217643	-0.55016	0.654227	0.042289	-1.114954	-0.745189	-0.502471	0.049428	-0.971508	-1.179905	-0.584535	-0.543232	-1.026467	-0.209363	-1.143642	-0.091469	-1.274592	-0.359858	-0.350444	-0.225931	-0.462153	-0.2178	-0.761392	-0.119241	-0.293564	-0.143423	-1.077952	-0.185857	4.259262	-5.435482	-0.522795	-0.654013	-0.680905	-2.148333	0.201963	-0.050282
12.55041458	-0.1418	-1.078853	-0.131054	-0.459614	-0.631235	-0.695053	-0.434724	-0.426386	-0.761236	-0.20197	-0.392184	-1.00614	-1.431737	-0.160199	-0.283796	0.443779	-0.261134	-1.016957	-0.573601	-1.086366	-0.768644	0.009195	-1.064045	-1.109513	-1.413908	-1.090669	-0.475229	-1.567789	0.345015	-1.467343	-0.33083	-0.496725	0.392116	-0.127323	-0.316086	-0.468253	-0.436153	-0.392347	0.276656	-0.3714	0.312121	1.851464	-2.453843	-0.418888	-0.699017	0.150149	-1.252794	0.044965	-1.146263
12.54992582	0.100654	-1.683309	0.067014	-0.022733	-1.213194	-0.784076	-0.788915	-0.518183	-0.570273	0.494612	-0.681623	-1.265172	-0.790479	-0.351856	-0.279453	0.178472	-0.708524	-1.286671	-0.594193	-1.435394	-1.189911	-0.238697	-0.832208	-1.100079	-2.06283	-0.436369	-0.384188	-1.293115	0.112563	-1.452396	0.052952	-0.994311	-0.09427	-0.598753	-0.090787	-0.319094	-0.510047	-0.130517	-0.153972	-0.550097	1.104455	1.984854	-0.344365	-0.609374	-1.019098	-0.369987	-0.222031	0.136575	-2.02401
12.54943705	-0.410322	-0.848133	0.661525	0.94155	-1.181914	-0.889156	-0.320918	-0.902687	-0.273005	0.879869	-1.135773	-1.113114	-0.190344	-0.595951	-0.332448	0.283322	-0.619279	-0.144361	-0.34492	-0.687119	-1.89512	-0.825663	-0.416331	-0.760779	-2.036823	-0.415311	-1.011416	-0.968509	-1.219748	-1.240082	0.358738	-0.612219	-0.918472	-0.619219	0.089285	0.633722	-0.747513	-0.35207	-0.159109	-0.816557	1.261072	1.530184	0.151631	0.47186	-0.278713	-1.873878	0.107103	-0.611007	-0.798306
12.54894829	-0.146069	0.473021	0.128225	1.900718	-1.014625	-0.605253	-0.191881	-1.208934	-0.318815	0.707312	-1.172066	-0.488946	-0.541789	-0.578874	-0.257455	-0.541402	-0.398321	0.503599	-0.179451	-0.352214	-0.898424	-0.908501	0.090709	-0.738535	-0.891934	-0.06962	-1.550901	-1.052496	-1.540589	-0.879219	0.033905	-0.549462	-0.780258	-1.119357	-0.824358	0.16922	-0.46427	-0.687027	-0.266851	-2.303531	0.081926	-0.788008	1.051608	0.619309	0.291813	-2.900118	-0.114018	-1.595576	-0.26121
12.54845953	0.390203	0.832617	-0.201091	1.821294	-1.191599	-0.783591	0.306591	-0.462817	-0.198377	0.405374	-0.943963	-0.981031	-0.667416	-0.41847	-0.059381	-0.158845	-0.242701	0.78484	-0.156305	-0.082175	-0.157623	-0.551645	-0.321379	-0.613575	-0.902958	-0.281646	-1.493288	-0.652954	-1.17182	0.025333	-0.027798	-0.588495	-0.350854	-1.183115	-0.436996	-0.268746	0.026983	-0.567077	-0.268792	-2.268488	-0.185185	-0.986275	-0.437335	-0.078867	-0.639733	-2.901233	-0.227836	-2.475241	-0.151804
12.54797076	-0.781535	0.407543	-0.150515	0.705503	-1.455192	-0.858385	0.15713	-0.179405	-0.070489	0.096556	-0.766984	-1.089611	-0.280567	-0.625864	-0.164318	-0.491629	-0.234606	-0.012764	-0.0451	0.47342	-0.237047	-0.168832	-0.732497	-0.530492	-0.518848	-1.14696	-1.099825	-0.359099	-0.306239	0.529013	0.120043	-0.390935	-0.194968	-1.231815	0.148278	-1.025749	-0.010229	-0.836417	-0.446776	-0.829632	-0.912296	-0.006756	-2.054355	-0.346243	-1.031615	-1.702922	-0.629676	-2.437906	0.515371
12.547482	-0.859125	0.435939	-0.167834	0.554017	-1.400255	-0.869783	-0.074516	-0.406969	-0.590267	0.435404	-0.592281	-0.872545	0.088947	-0.208806	-0.187609	-1.046603	-0.384807	-0.138601	-0.135756	0.521578	-0.264121	-0.102849	-0.73152	-0.394231	-0.667988	-0.264669	-0.874031	-0.35276	-0.416462	0.362896	0.243033	-0.67216	-0.21118	-1.009033	0.963674	-0.618052	0.157831	-1.378825	-0.944549	0.34795	-1.914123	-0.353465	-2.306775	-0.350465	-1.217413	-0.763815	-1.048874	-2.176893	-0.372476
12.54699212	-0.951101	0.124679	-0.231411	0.075681	-1.12823	-0.54093	0.075863	0.255138	-0.709494	-0.229736	-0.67298	-0.582005	-0.164509	0.171954	-0.243642	-1.181307	-0.252749	0.043294	-0.617489	0.511615	0.395047	-0.18719	-0.554938	0.108702	-1.082254	0.354766	-0.490804	-0.154035	-0.492762	0.847325	0.216505	-0.737784	-0.478055	-0.02	1.10141	-0.26169	-0.109823	-0.962591	-0.995273	-0.418451	-2.370537	-0.680284	-2.027392	-0.412104	-1.526401	-0.20711	-0.83594	-1.168088	-0.525207
12.54650336	-0.462907	-0.556415	-0.117984	-0.776222	-0.377643	-0.928961	0.120619	0.523906	-0.671942	-0.96211	-0.34637	-0.607272	-0.81126	0.087743	-0.067979	-1.53992	0.099972	-0.447057	-0.193422	0.286116	0.23028	-0.196705	0.124505	0.293124	0.169878	0.245732	-0.227947	0.018351	0.04856	0.538893	0.072767	-0.793309	-0.887468	-0.478463	0.533284	-0.660456	-0.517688	-0.805892	-0.630097	-0.897487	-2.558403	0.773925	-2.744621	-0.531649	-2.506267	0.261288	0.042296	-0.362469	-0.45037
12.54601459	-0.410774	-0.413226	-0.602804	-0.793858	-0.516274	-1.03962	-0.011142	0.301498	-0.513931	-0.960869	-0.063383	-0.680977	-0.635155	-0.178378	-0.229145	-1.361697	-0.053334	0.461336	-0.451846	-0.076652	-0.005709	-0.613327	0.234637	-0.101232	0.389779	-0.092821	-0.332634	0.059731	-0.192587	-0.602116	-0.009257	-1.075052	-0.716548	-0.966235	-0.689923	-1.097006	-0.40873	-0.511038	-0.633247	-0.621973	-1.983255	1.295587	-1.812144	0.410717	-2.594918	-0.229453	0.536834	-1.172785	0.45548
12.54552583	0.468915	-0.551925	-0.99418	-1.454166	-0.90441	-1.338627	-0.051353	0.172716	-0.232639	-0.513823	-0.457267	0.15312	-0.290562	-0.386337	-0.389424	-0.474498	-0.631504	0.396045	-0.855244	-0.490399	0.144349	-1.152509	-0.154108	-0.439593	0.359692	-0.389507	0.038253	-0.154759	-1.488744	-0.396302	0.321839	-1.287422	-0.180091	-1.188347	-1.331476	-1.329733	-0.649793	-0.160169	-0.761788	0.111698	-1.69017	-0.089208	-1.6804	1.075199	-2.927708	-0.693512	-0.144992	-0.684151	0.604835
12.54503707	0.998901	-1.615536	-0.799135	-1.351867	-1.095501	-1.068972	-0.313137	-0.122179	-0.00779	-0.206766	-0.724025	0.335413	-0.352278	-0.554988	-0.509004	0.287742	-0.935531	0.043139	-0.916871	-0.394099	-0.079435	0.202355	0.157339	-0.367661	0.281993	-0.633547	-0.006337	-0.336216	-1.590378	-0.12701	0.387961	-1.009804	0.016425	-0.443859	-0.990907	-0.485501	-0.694148	-0.213828	-0.917365	-0.150381	-0.790619	0.053141	-0.033374	1.607484	-2.068802	0.400846	-1.005098	-0.574193	1.424688
12.5445483	0.096344	-1.301414	-0.941723	-0.628166	-1.088861	-1.18538	-0.288494	-1.026558	-0.016573	-0.107723	-0.487784	-0.090764	-0.589265	-0.031	-0.151521	-0.217009	-0.531954	-0.702258	-1.196493	-0.292102	0.258646	0.361173	-0.069812	-0.886172	-1.100104	-0.763677	0.439575	0.330043	-0.728892	-0.172453	0.041887	-0.964296	-0.580877	-0.45034	-0.008994	0.302255	-0.454712	-0.218895	-0.646486	-0.503396	-0.279887	2.092913	0.727028	2.641144	-0.871777	1.379284	-0.762174	-1.28908	1.277765
12.54405843	0.089717	-0.593299	-0.131763	-0.882058	-1.298394	-1.094429	0.048427	-1.165375	-0.171802	-0.26884	-0.120997	-0.314148	-1.037064	0.066604	0.01036	-1.252203	-0.417182	-1.183302	-1.292834	-0.055516	-0.210838	-0.063375	-0.311615	-1.289397	-2.145671	-1.409988	0.341331	0.744473	-0.249636	-0.165839	-0.130395	-0.455345	-0.214915	-1.238908	-0.529963	0.654616	-0.34613	-0.613472	-0.548749	-0.029959	-0.662383	2.57838	1.514271	3.260187	-0.285955	0.815558	0.108994	-1.40302	1.908582
12.54356966	-0.675744	-0.231697	-0.027457	-1.363403	-0.948441	-0.874185	-0.068061	-0.210032	-0.287465	-0.043656	-0.120984	-0.466891	-1.134865	0.028471	0.028863	-2.333879	-0.398446	-1.452463	-1.549251	0.05185	-0.451164	-1.316313	-0.376307	-1.384261	-2.802585	-1.700143	-0.823126	0.562407	-1.070962	-0.164839	-0.20586	-0.064513	-0.05662	-1.76944	-0.773557	0.257411	-0.183502	-1.077924	-0.354739	0.034586	-0.661864	-0.800073	0.226078	2.205295	-0.812227	0.521995	-0.167101	-0.354858	-0.075507
12.5430809	-0.941811	0.106558	-0.708688	-1.411029	-0.544707	-0.634838	-0.333473	0.659343	-0.415748	-0.61927	-0.720774	0.144718	-1.193522	-0.059256	-0.192221	-2.979426	-0.080673	-0.474182	-1.625186	-0.376054	-0.694527	-0.857908	0.123152	-1.533614	-3.754236	-1.306851	-0.05999	-0.074252	-0.684352	0.207005	-0.445183	0.176405	-0.039131	-1.415823	-0.091749	0.459551	-0.304189	-1.016045	-0.116	-0.827603	0.473301	-1.397871	-1.570993	1.220273	-0.90377	1.925579	-0.060067	-1.189932	-0.805818
12.54259214	-0.167385	-0.05916	-0.859056	-0.605283	-0.258671	0.057281	-0.573271	-0.002507	-0.488021	-1.104901	-0.647784	0.688809	-0.611234	-0.593963	-0.459073	-2.648887	0.123296	0.007773	-1.681264	-0.277163	-0.468963	-0.572286	0.072822	-1.368664	-3.814161	-1.2766	1.004269	-0.515254	-0.20137	-0.064055	-0.419331	0.374025	-0.403128	-1.295139	-0.427261	0.019012	-0.432665	-1.074341	-0.660883	-0.669614	0.932641	0.04852	-0.317355	0.235843	-1.112184	0.760302	0.014315	-1.026329	-0.306464
12.54210337	-0.622855	-0.489587	-1.183681	-0.933566	0.089692	-0.183108	-0.560638	-0.77424	-0.388137	-1.313504	0.067654	1.007665	-0.353938	-0.371475	-0.288888	-1.547865	-0.294178	0.555702	-1.718144	-0.446282	-0.536222	-0.736188	0.078026	-0.788816	-3.629055	-1.304316	0.166311	-0.07752	-0.638877	-0.462876	-0.227033	0.056279	-0.725282	-0.661101	-1.093965	-0.12198	-0.236311	-1.2782	-0.842907	0.04911	0.898026	-0.996977	-0.688853	-0.744975	-0.696989	0.089365	0.512214	-0.322849	-0.929761
12.54161461	-1.586278	-0.85632	-1.020911	-0.590875	-0.339927	-0.691843	-0.431508	-0.941268	-0.858214	-1.956952	0.293688	-0.29183	-0.213056	-0.207642	-0.461903	-0.600105	-0.49865	0.706921	-1.647819	-0.590416	-0.810296	-0.248417	-0.512919	-0.806717	-2.800028	-0.859688	-0.570671	-0.355933	-1.324697	-0.500624	-0.207201	-0.166095	0.146144	-0.477481	-0.421426	0.450376	-0.034939	-0.975054	-0.861789	0.093633	1.145748	-2.503753	-2.252325	-0.113484	-0.934926	-1.114492	0.648963	-0.500838	-2.083309
12.54112473	-1.589682	-0.965536	-0.667888	-1.175255	-0.57694	-0.420909	-0.565183	-1.073307	-1.141633	-1.369037	0.075753	-1.277681	-0.478338	-0.287787	-0.661223	-0.77526	-0.676664	-0.518741	-0.53292	-0.276715	-0.489495	-0.105101	-0.028223	-0.918027	-0.774674	-0.642138	-1.062976	-0.788752	-1.634316	-1.038144	-0.832939	-0.388374	0.654738	0.342977	-0.68503	0.338882	0.260998	-0.351868	-1.090072	-0.716353	-0.204852	-1.07119	-2.769299	0.192837	-0.713941	-0.805298	0.288884	-0.471133	-2.063235
12.54063597	-1.069231	-0.454729	-0.019418	-1.366579	-0.235446	-0.421688	-0.733755	-0.978014	-0.45266	-0.231308	-0.407496	-1.626345	-0.756803	-0.648171	-0.609864	-1.18707	-0.25025	-1.215828	-0.358919	-0.793265	-0.919805	-0.270584	-0.322403	-0.931487	0.096238	-0.6645	-1.768277	0.032425	-2.187838	-1.594132	-1.178701	-0.216605	0.056886	-0.126254	-0.663206	-0.565048	-0.309492	-0.040335	-0.464132	-0.723069	-0.299536	0.733508	-1.015596	-0.273798	-0.328261	-0.908223	-0.398533	-0.760733	-1.633863
12.5401472	-0.384685	-1.311847	0.107125	-1.732025	-0.572517	-0.626935	-0.411587	-1.397275	-0.240682	-0.202761	-0.291211	-1.5649	-0.775831	-0.770893	-0.181013	-0.275818	-0.388237	-1.672606	0.253003	-0.266721	-1.357213	-0.566821	-0.55439	-0.614345	0.001327	-0.379071	-1.258469	0.206531	-1.433349	-0.825642	-0.658818	0.284498	0.228631	-0.907329	-0.550187	-1.387342	-0.449134	0.160833	0.342816	-0.867681	0.42691	0.607978	0.706964	-0.699385	-0.668505	-1.473499	-1.120406	-0.906409	-2.611904
12.53965844	-0.138605	-1.085356	-0.939687	-1.69867	-0.323911	-0.416708	-0.216224	-1.301176	-0.439961	-0.846976	-0.261974	-1.743589	-0.407764	-0.542855	-0.110712	0.060483	-0.427958	-0.712532	0.522326	0.422143	-1.219978	-0.367617	-0.587486	-0.351861	-1.097435	-0.512136	-1.62168	0.10679	0.338482	-0.527546	-0.380515	-0.032381	-0.136374	-0.660457	-0.316473	-1.676675	-0.541172	0.217027	0.563281	-1.39577	0.26554	0.929995	1.317002	0.013176	-1.799175	-0.372649	-0.031142	-0.23176	-1.972978
12.53916968	-0.293503	-0.061677	-0.871437	-1.600607	-0.295402	-0.532068	-0.872154	-0.779887	-0.621058	-0.818548	-0.095411	-1.727068	-0.500679	-0.565199	-0.019623	-0.671014	-0.332428	-1.422589	0.129639	-0.070426	-1.989122	-0.228135	-1.04962	-0.532277	-1.319478	-0.656284	-1.527232	0.257716	0.286825	-0.223814	-0.838406	-0.388895	-0.686625	-0.917549	-0.750717	-1.536037	-1.015946	-0.177283	0.445881	-1.382253	0.123845	0.420899	2.620351	-0.144181	-3.721718	1.208186	1.241854	-0.325401	-0.54538
12.53868091	-0.512444	-0.535392	0.13508	-1.349215	-0.600338	-0.047439	-0.889249	-0.530996	-1.410881	-1.001871	0.147607	-0.565316	-0.684092	-0.464126	0.186788	-1.145014	-0.5688	-1.613666	-0.137218	-0.913505	-1.809685	-0.220323	-0.849692	-0.626543	0.586323	-0.250436	-0.754648	-0.542459	-0.066509	-0.41424	-0.708341	-0.457867	-0.684365	-1.142909	-1.090266	-0.614974	-1.023447	-0.535599	0.029063	-0.651174	0.182628	-0.078839	1.400226	-0.236664	-3.732945	0.695961	1.41131	-0.416039	-0.462825
12.53819215	-1.133665	-1.784098	-0.288697	0.28428	-0.374379	0.023877	-0.267943	-0.828826	-1.640071	-1.383087	0.094098	-0.342849	-0.080891	-0.59562	0.390073	-1.05347	-0.439494	-0.151038	-0.066822	-0.581759	-1.478823	-0.059052	-0.652858	-0.726662	0.834758	-0.659046	-0.417123	-0.787321	0.834879	-1.03493	-0.864114	-0.41912	-0.334797	-1.125974	-0.0931	-0.0181	-0.204122	-0.721375	-0.783787	-0.350208	0.099563	1.408597	0.306819	0.013468	-2.97135	-1.53396	1.329902	-0.218901	-0.71823
12.53770227	-1.298464	-1.892706	-0.693804	-0.166938	-0.203451	-0.584973	-0.448598	-0.825596	-1.026937	-1.300306	0.494285	-1.330631	-0.293785	-0.736856	0.274476	-1.04135	-0.198051	0.139403	0.177957	-0.843415	-1.398331	0.294272	-0.216318	-0.836559	-1.214545	-1.657741	-0.868712	-0.488306	1.260142	-1.349286	-0.459102	-0.674404	-0.45271	-0.584993	0.085932	-0.285472	0.091905	-0.910921	-0.743539	-0.016674	0.502349	1.524251	-2.05301	-0.158427	-2.788084	-2.714387	1.057904	-0.610451	-0.682805
12.53721351	-0.756836	-1.341132	-0.885849	-0.456148	-0.751954	-0.656254	-0.669696	-0.902853	-1.031421	-0.799791	0.971337	-1.573673	-0.507655	-0.608985	-0.099662	-1.326464	0.134593	0.439569	-0.216249	-0.667878	-1.097519	0.616004	0.144149	-0.842421	-3.531291	-2.177067	-1.13898	-0.832849	0.918674	-1.085595	-0.26713	-0.840159	-0.660117	0.518712	-0.677111	-0.54668	-0.016939	-0.520536	-0.735719	0.564647	0.086771	-0.020983	-3.829813	-0.165801	-2.31058	-1.984144	1.248522	-1.043196	-0.030044
12.53672475	0.092244	-0.744183	-0.664524	-0.792389	-0.702915	-0.412241	-0.559331	-0.229618	-0.861288	-0.51191	0.568811	-1.755916	-0.35773	-0.726183	-0.382735	-2.262562	0.021711	-0.694259	-0.522145	-0.169212	-1.388859	0.323904	0.219446	-0.704277	-3.135501	-2.114957	-1.252126	-1.550305	-0.031706	-0.612498	-1.144484	-0.674383	-0.464414	0.735064	-0.173928	-1.021263	-0.078249	-0.563227	-0.347642	1.130117	-0.737057	-1.058108	-2.705234	-0.770129	-1.574997	-1.637258	1.69959	-1.43718	-0.301881
12.53623598	-0.598266	-0.37357	-0.342484	-1.070187	-0.666246	0.60019	-0.627138	-0.246391	-0.909083	-0.295495	0.278568	-1.363109	-0.49823	-0.517894	-0.229751	-1.019208	-0.332872	-0.529583	-0.551223	0.196801	-1.12725	-0.317619	0.316384	-0.394728	-1.976871	-1.954365	-1.553439	-1.674287	-0.783234	-0.981545	-1.336567	-0.656314	-0.465167	0.402863	0.255321	-1.166788	0.324558	-0.567845	-0.400144	1.336946	0.034703	-1.206109	-1.758426	-0.467251	-1.5082	-0.223946	0.306146	-1.791788	0.498723
12.53574722	-0.921074	-0.425689	-0.167633	-0.736692	-0.572725	0.875394	-0.543138	-0.892731	-0.695598	-0.084821	0.150385	-0.096392	-0.502667	-0.225855	-0.126477	0.089631	-0.687707	-0.24656	-0.256421	0.289982	-1.190715	-1.039886	0.349225	-0.663723	-1.660856	-0.522594	-0.491962	-0.675506	-0.830526	0.420364	-0.999318	-0.41628	-0.002335	0.224486	-0.647152	-0.807214	0.561544	-0.404887	-0.583053	0.454253	-0.162034	-2.037719	-0.211573	0.204536	-0.794717	1.485223	-0.412778	-1.331989	-0.321271
12.53525845	-0.513444	-0.775202	-0.416215	-0.482312	-0.658603	0.352729	-0.084228	-1.866755	-0.663293	-0.615966	0.37504	0.071759	-0.515881	0.07597	-0.304665	-0.616131	-0.079651	-0.905973	-0.626757	-0.343592	-0.937129	-0.751132	0.299438	-1.132555	-1.332241	-0.38382	-0.585814	0.339916	-0.352608	0.92885	-0.733612	-0.368859	-0.181854	0.048718	-1.652271	-0.472305	0.479313	-0.025819	-0.111096	-0.02901	0.24997	-1.992815	-0.939035	-0.061245	0.058495	-0.394252	0.41541	-1.071564	-0.83823
12.53476858	-0.79438	-1.006392	-0.773901	-1.044319	-1.247956	0.483051	0.137113	-2.312687	-0.677505	-0.365917	0.420814	-0.02809	-0.938112	0.153571	-0.013288	-0.802514	0.468908	-1.453171	-0.946972	-0.181416	-0.611523	-0.388873	0.381587	-0.70605	-0.297173	-0.869522	-0.542488	0.082356	0.554258	0.798002	-0.693571	-0.085936	-0.67906	0.034682	-1.792696	-0.509698	-0.001756	-0.342301	0.175578	-0.731194	0.764781	-2.246413	-1.310712	0.241351	-0.22992	-0.503522	0.889026	-0.340638	-0.334712
12.53427981	-0.454438	-0.416117	-0.566066	-0.492739	-1.098539	0.128274	0.166723	-0.98954	-0.343809	-0.29261	0.073577	0.416786	-0.758442	-0.004384	-0.026276	-1.649489	0.234554	-0.888999	-1.03076	0.503085	-0.267003	-0.702812	0.845685	0.018609	-0.071466	-0.930621	0.5148	-0.009753	0.472057	0.540004	-0.515687	-0.23652	-0.441079	-0.05693	-2.543605	-0.110306	-0.165078	-0.734178	0.013999	0.005127	0.10853	-2.356778	-1.998002	-0.765028	-0.137659	-0.89901	1.443538	-1.510769	-0.664494
12.53379105	0.103593	-0.491186	0.120847	-0.092539	-0.560664	-0.025465	0.227724	-0.653092	-0.439141	-0.453307	-0.255408	0.208838	-0.28213	-0.244952	-0.028798	-1.121191	-0.419685	0.570382	0.038311	0.948241	-0.768747	-0.754351	0.671876	0.179305	-0.298496	-0.933113	-0.061875	-0.494374	-1.0495	-0.379385	-0.397935	-0.698931	-0.761523	-0.278037	-2.266871	0.080016	0.043054	-0.648372	-0.477602	-0.189376	-1.581837	-1.13938	0.017546	-1.601981	-1.136276	-1.917194	1.913438	-2.015802	0.404459
12.53330229	-0.539247	-0.540996	-0.00291	-0.588087	-0.3282	-0.026415	-0.117263	-0.90081	-0.801014	-0.526189	-0.223918	-0.542488	-0.260992	-0.052229	-0.160616	-0.406767	-0.209973	0.437406	1.274119	-0.128432	-0.950993	0.162673	-0.211703	-0.288223	-1.172386	-0.783606	-0.762359	-0.990676	-0.994595	-0.005701	-0.252722	-0.964327	-1.001019	0.170402	-1.221631	0.318872	-0.070496	-0.827369	-0.444772	-0.608333	-0.968666	-1.523203	-0.310259	-2.422448	-2.836546	-3.424598	1.300135	-1.386778	0.754374
12.53281352	-0.802937	-0.22773	-0.675149	-1.504076	-0.66099	-0.194524	-0.056306	-0.964066	-0.365135	-0.039858	0.256388	-0.404799	-0.743283	0.234769	-0.533692	-1.225669	-0.190327	0.792907	0.777495	-1.300044	-1.064698	0.033101	-0.70442	-0.435441	-1.594263	-0.218208	-0.548653	-0.829775	-1.337274	-0.441156	0.153507	-1.417636	-0.852988	0.48046	-0.396599	0.174635	-0.28798	-0.398046	-0.653281	0.087572	-0.745073	-0.955665	-1.928651	-1.923873	-2.189643	-3.594431	0.985279	-1.617397	0.265842
12.53232476	-0.915853	-0.115631	-0.47419	-1.524462	-0.728789	0.018844	-0.014672	-0.937662	-0.516573	-0.063004	0.108577	-0.978688	-0.588379	0.282294	-0.786274	-1.463281	-0.687036	0.135587	-0.16322	-1.04269	-0.171605	-0.655352	-0.778255	-0.403413	-1.869261	0.361653	-0.200734	-0.868637	-1.491196	-0.971649	0.347936	-1.193257	-0.566867	0.435842	-0.108157	-0.807657	-0.840319	-0.465097	-0.858261	-0.350577	0.140584	-0.51191	-2.060196	-0.569071	-0.905112	-2.28714	0.62071	-0.715233	0.254264
12.53183488	-0.575755	-0.644876	-0.49511	-1.140878	-0.975074	0.296226	0.168017	-0.176703	-0.374547	-0.840541	0.394693	-1.36222	-0.599419	0.215635	-0.379063	-0.987434	-0.129544	-1.377646	-0.414994	-0.849726	0.364565	-0.680343	-0.736095	-0.531797	-1.546026	0.740139	0.080463	-0.65937	-1.269156	-0.753511	-0.188624	-0.938207	-0.288911	0.087656	-0.14802	-1.093554	-1.15638	-0.621334	-0.704752	-0.91672	0.430386	-2.033043	0.317973	-0.800713	-0.231651	-0.858498	0.585192	0.711108	-0.492797
12.53134612	-0.620896	-0.081653	-0.743509	-0.22369	-1.00376	0.504546	-0.30297	0.324775	-0.03449	-1.429506	0.215863	-0.327058	-0.742189	-0.396443	-0.153933	-0.770441	0.107633	-1.040708	-0.59164	-0.765818	-0.581785	-0.712081	-0.854918	-0.52151	-0.249672	0.488088	0.39607	-0.325072	-0.528098	-0.516834	-0.690501	-0.859918	0.124276	-0.35931	-0.28743	-1.325143	-0.825509	-0.473783	-0.47275	-1.118247	0.117709	-2.74	-0.621194	-1.013157	0.751274	-0.615134	0.37148	0.706141	-0.131094
12.53085736	-0.955483	-0.505782	-0.812118	0.399045	-0.952075	-0.124811	-0.591786	0.362471	-0.103829	-1.59224	-0.159282	-0.202015	-0.444258	-0.304496	-0.427721	-0.539338	0.146423	0.143766	-1.21432	-0.642036	-1.115201	-0.811503	-0.663577	-0.472828	-1.14938	0.393167	-0.242163	-1.09529	-0.768137	-0.533366	-0.25912	-0.564264	-0.315249	-1.091933	-0.864829	-1.414166	-0.464706	0.259073	-0.38681	-0.966566	-1.059861	-2.317045	-1.154374	-1.116708	1.223776	-1.392358	-0.037732	0.42106	-0.605036
12.53036859	-1.030292	-0.759246	-1.254197	0.073666	-1.124806	-0.372425	-0.822529	0.323937	-0.077892	-1.356338	-0.335054	-0.856208	-0.239925	-0.320443	-0.0742	-0.827419	0.177258	0.417699	-1.182985	-0.940579	-1.889282	-0.958969	-0.081702	-0.210302	-1.905945	0.442032	-1.090859	-0.590549	-1.060138	-0.83481	0.181476	0.111392	-0.924728	-1.060596	-0.66072	-0.87493	-0.495466	0.970868	-0.485504	-1.230828	-2.208931	-2.752209	-1.124112	-1.559325	0.703793	-2.233515	0.198559	-0.096074	-2.178214
12.52987983	-0.869769	-0.228092	-1.217669	-0.837322	-0.973074	0.099643	-0.895741	0.344306	0.07727	0.005694	-0.312855	-1.031264	-0.596128	-0.346281	-0.251975	-0.404886	-0.100703	1.044765	-0.758594	-1.126392	-1.323377	-0.569549	-0.401203	-0.162249	-0.82347	0.094213	-0.56189	0.216776	-0.554328	-0.817959	-0.073921	0.176217	-0.837623	-1.595739	-0.405807	-0.572264	-0.745238	0.094677	-1.143379	-0.828803	-1.623718	-3.083675	-0.42437	-1.603945	-1.787292	-2.223901	-0.060405	0.260594	-4.106911
12.52939106	-0.866084	-0.203481	-0.55311	-1.482217	-0.781587	0.12776	-0.547534	-0.374264	-0.287855	0.885737	-0.773204	-0.551828	-0.79134	-0.554812	-0.427965	0.034185	-0.556884	1.050306	-0.660917	-0.700448	-0.190966	-0.087697	-1.213373	-0.35587	-0.65653	-0.765233	-0.355443	-0.379037	-0.840218	-0.895816	-0.236569	-0.227657	-1.220082	-2.090253	-0.155176	-0.604322	-0.736026	-0.8716	-0.943906	0.271402	-0.284741	-2.286663	-0.190542	-1.605813	-2.018738	-1.831337	-1.141718	-0.490308	-2.538806
12.5289023	-0.895077	-0.647972	-0.74047	-1.342489	-0.676591	0.029711	-0.343051	-0.432204	-0.74352	1.214139	-0.813821	0.244571	-0.406453	-0.596855	0.048909	-0.041801	-0.468248	0.455415	-0.535148	-0.098478	0.294419	-0.772025	-0.693026	0.129329	-0.210011	-1.201369	0.081323	-0.781872	-1.165229	-0.954016	-0.086998	-0.633893	-1.440528	-1.515837	-0.358781	-0.641471	-1.054146	-0.878663	-0.592592	0.494611	0.897124	-0.743991	0.303929	-1.684518	-0.295803	-2.867466	-0.077136	-0.829165	-0.214022
12.52841242	-0.138075	-0.452204	-0.785186	-0.852095	-0.082213	-0.469454	0.091059	-0.489583	-1.071434	0.833549	-0.849829	-0.164273	-0.485358	-0.638079	0.295826	0.259066	0.023727	0.262235	-0.631208	-0.156972	0.76384	-0.483085	-0.137068	0.389618	0.005938	-0.558639	-0.06945	-0.335398	-0.902837	-1.143228	-0.304545	-0.677556	-0.391185	-1.363715	0.114776	-0.958325	-0.593618	-0.012628	-0.11476	0.350046	0.127075	-1.570197	-0.564337	-1.393909	0.578209	-2.319552	0.80263	-1.73273	1.155932
12.52792366	-0.303833	-0.40595	-0.745796	-0.491155	-0.357775	-0.732161	0.053562	-0.133049	-0.992084	0.102103	-0.890667	-0.417029	-0.285789	-0.593288	0.074585	0.411738	0.19176	-0.650239	-0.086354	-0.555106	0.6471	0.453009	-0.347232	-0.019334	-0.223901	-0.107263	-0.156651	0.330215	-0.621095	-1.107879	-0.673959	-1.147856	0.283627	-0.772255	0.752349	-0.945758	-0.435156	0.363104	-0.115279	-0.692827	-0.963864	-2.041023	0.761187	-1.251339	-0.014793	-2.644792	0.097571	-1.400504	2.411143
12.5274349	-1.164703	-0.619939	-0.794742	0.182011	-0.549898	-0.492998	-0.175122	0.635725	-0.850472	-0.063788	-0.706802	-0.127628	-0.11566	-0.635865	-0.136671	-0.310572	0.087888	-0.239835	0.685284	-0.865309	0.000667	0.167831	-0.218868	0.244321	-0.243162	0.366572	-0.876425	-0.30124	-1.154041	-0.56936	-0.258343	-0.813404	-0.163153	-1.387075	0.848569	-0.42304	-0.587447	0.416388	-0.287419	-1.099391	-0.726466	-2.713928	1.523496	-0.447635	0.128861	-2.63222	-0.002838	-0.635686	0.70342
12.52694613	-1.972471	-0.430001	-0.690123	-0.631626	-0.58731	-0.630967	0.135344	-0.092927	-0.152368	-0.36757	-0.810809	-0.626875	-0.363102	-0.450981	-0.073211	-0.911821	0.101798	-1.158498	0.130217	-1.288863	-0.511142	-0.260254	-0.250417	0.466477	-0.335993	-0.056936	-0.907442	-0.534784	-2.223826	-0.451657	0.066062	-0.273178	-0.334167	-1.933652	0.028182	0.180373	-0.495998	-0.10863	-0.456772	-0.823262	-0.314867	-2.698436	0.297866	-0.634699	-0.449704	-0.792313	-0.074691	-0.200735	-0.579968
12.52645737	-0.610874	-0.318324	0.093007	-1.005145	-0.672209	-0.262914	0.105634	0.140573	-0.230761	-0.803442	-0.546583	-0.567854	-0.38425	-0.250497	-0.379439	-0.819929	-0.091385	-2.210906	-0.39065	-1.542137	-0.68113	-0.506385	-0.333145	-0.105555	-0.035695	-0.587868	-0.233594	-0.49634	-2.246205	-0.462353	-0.284358	-0.612365	0.217585	-1.437225	-1.134543	0.114431	-0.253042	-0.626323	-0.688356	-0.446056	0.133706	-1.71239	-0.611333	-1.589622	-0.825134	1.517743	0.012825	0.177623	1.157491
12.5259686	-0.067529	0.0033	0.191858	0.120503	-0.190789	-0.035746	0.040136	-0.239955	-0.312622	-0.918112	-0.464274	-0.43491	-0.147288	-0.342656	-0.229958	-0.717979	-0.277386	-1.676985	-0.462342	-1.070531	-0.599881	-0.298258	0.018806	-0.899873	-0.130202	-1.445121	0.177758	-0.804143	-1.031573	-0.071532	-0.548859	-0.343021	0.373239	-1.828697	-0.882713	-0.388889	0.099931	-0.352188	-0.82214	-0.249068	-0.364007	-0.283559	1.262889	-1.804053	-1.91901	0.269652	0.950104	-1.085793	1.141384
12.52547873	-0.123055	-0.142263	0.126787	-0.172872	-0.286065	-0.1003	-0.250246	-0.936292	-0.644102	-1.472674	-0.223362	-0.326024	0.299422	0.016432	0.100437	-0.377088	-0.433422	-1.235357	-1.038306	-0.584764	-1.370996	-0.550525	0.451175	-0.718046	-0.059784	-1.464272	-0.242844	-0.807047	-0.030959	-0.118238	-0.03897	-0.493108	0.952819	-2.147932	-0.33369	-0.295941	0.112557	0.092911	-1.213025	-0.839258	-0.046038	-0.607273	1.428655	-1.249464	-1.965739	-0.34247	0.487912	-1.979423	-0.780833
12.52498996	0.170338	-0.858828	0.229471	-0.347963	-0.435609	-0.02011	-0.190199	-1.459655	-1.036353	-1.082239	-0.460941	0.181564	0.246561	-0.104211	0.269866	-0.512063	-0.224154	-1.77723	-1.244893	-0.391735	-0.976715	-0.844514	0.459177	-0.209854	-0.411509	-0.60768	-0.889493	-0.520125	-1.59548	0.65815	-0.304373	-0.515122	0.612064	-1.809921	-0.173683	-0.449062	0.084847	0.21505	-0.99453	-0.206076	0.517274	-0.061859	2.365984	-1.102475	-0.955159	0.623475	-0.91919	-1.064794	-3.282298
12.5245012	0.334664	-1.992489	-0.194084	0.144056	-0.90134	-0.449572	0.037318	-0.990613	-0.69427	-0.358557	-0.645532	-0.657989	-0.152784	0.083218	0.441065	-0.338624	0.100607	-1.325711	-1.056744	0.233114	-0.418694	-0.514733	0.79489	-0.173166	-1.322632	-0.711778	-1.009323	-0.350581	-2.11218	0.920711	0.091647	-0.109545	-0.231656	-1.429628	-0.051668	-0.567806	-0.124889	-0.06166	-1.099886	0.449227	0.306934	-0.693933	1.477542	-1.377343	-0.210106	1.264916	-1.445323	0.558737	-3.297792
12.52401244	0.046133	-1.608893	-0.030858	0.164781	-1.03263	-0.86135	0.126819	-0.441488	-0.57236	-0.533265	-0.541448	-0.906887	-0.45504	0.026901	0.237116	-0.059719	0.349769	-0.504426	-0.02899	0.039618	-0.531488	-0.562351	0.44075	-0.440489	-1.584484	-1.260548	-1.310135	-0.449222	-1.419069	0.776011	0.051758	-0.18567	-0.173159	-1.202921	-0.585996	-0.389989	-0.503766	-0.238096	-0.788912	-0.794407	-0.315938	-0.678617	-0.708383	-1.511601	0.077284	1.434662	-1.03983	0.784129	-1.492581
12.52352367	0.299368	-0.885268	-0.292922	-1.138533	-0.944587	-0.658042	-0.116007	-0.718146	-0.25023	-0.66025	-0.352245	-0.202382	-0.450288	-0.142647	-0.176266	0.396014	0.468149	-0.739166	-0.30765	-0.360047	-0.178753	-1.159881	-0.114685	-0.661737	-1.744654	-0.683444	-0.69445	-0.819208	-1.204097	0.675338	-0.167761	-0.507349	-0.263689	-0.176881	-1.289993	-0.535347	-0.301348	-0.187285	-0.540128	-1.087223	-0.16008	-1.358133	-1.020017	-0.630405	0.29773	-1.151386	-0.74695	0.11382	-0.997944
12.52303491	0.107268	-0.701186	-0.41733	-1.625125	-1.201637	-0.337293	-0.330931	-0.219947	0.048336	-0.849357	-0.470602	-0.130139	0.128728	0.031717	-0.34216	0.46862	0.444099	-1.063422	-0.34261	-0.269915	-0.305353	-0.802606	-0.701587	-0.432943	-0.898882	0.171042	-0.286626	-0.479375	-0.811271	0.224666	-0.414572	-0.134172	-0.58713	0.234546	-0.778422	0.039556	0.224736	0.18476	-0.60833	-1.439409	0.445294	-0.811428	-2.434417	-0.632241	-0.357797	-2.725292	-0.959054	-0.688479	-1.227245
12.52254503	-0.730812	-1.015269	0.199348	-1.905892	-0.993384	-0.884947	-0.3779	-0.697965	-0.127912	-0.859286	-0.180257	0.204526	0.22666	-0.002286	-0.464074	-0.746384	-0.203919	-1.067113	-0.343977	0.228814	-1.213059	-1.442147	-0.405976	-0.195137	0.400989	0.219897	-1.322429	0.600584	-0.100264	0.302826	-0.229935	-0.084582	-1.037464	-0.046082	-1.245857	-0.20298	-0.038807	-0.074532	-0.675194	-1.08349	0.603102	-0.272132	-2.983072	-0.99855	0.098947	-1.986019	-0.694771	-1.025801	-2.902023
12.52205627	-1.154369	-1.23545	0.686778	-1.591973	-0.483293	-1.245413	-0.443089	-0.507208	-0.420028	-0.563861	0.148324	0.074893	-0.098149	-0.254733	-0.755519	-0.440876	-0.371978	-0.314568	-0.521396	-0.14857	-1.387198	-0.859315	0.190774	0.225761	0.184242	0.006436	-1.156948	1.163556	-0.948417	0.11926	-0.243827	-0.425988	-1.11026	-0.123777	-1.262054	-1.166621	-0.449331	-0.586081	-1.05846	-1.208953	1.364333	-2.23072	-2.675667	0.209532	1.191965	-0.393989	-0.588155	-0.371105	-1.08811
12.52156751	-1.292936	-0.66329	0.080983	-0.931141	-0.301633	-0.645394	-0.167045	-1.233871	-0.787044	-0.095681	-0.020168	0.021901	0.093997	-0.359707	-0.783864	-0.391208	-0.3537	-0.084281	-0.288024	0.335486	-0.951553	0.299075	0.535079	0.131401	0.738493	-0.553457	-1.259648	0.881918	-1.742675	-0.452989	-0.506542	-0.458697	-0.616388	-0.223388	-0.771627	-1.034707	-1.135794	-0.711585	-1.286256	-1.759419	0.980752	-1.520813	-0.592597	1.00935	0.494931	-2.208836	-0.790131	-1.097887	0.339297
12.52107874	-0.977146	-0.362275	-0.152046	-0.53759	-0.308063	-0.403519	-0.47232	-1.872701	-0.896579	-0.11771	0.23896	0.343905	0.394049	-0.61537	-0.562297	-0.774231	-0.3095	-0.614138	-0.062822	-0.557753	-0.664085	0.355517	0.623792	-0.432162	0.381055	-1.360175	-0.698959	0.732399	-1.999985	-0.284093	-0.618804	-0.155588	-0.066279	-0.079953	-0.429716	-0.176805	-1.406175	-0.738431	-1.680634	-2.444194	0.617263	-0.493797	1.17383	1.665207	1.035108	-3.281172	-1.626732	-1.179222	0.889229
12.52058998	-1.104307	-0.156522	-0.338972	-0.450837	-0.100155	-0.676718	-0.809139	-1.142482	-1.058443	-0.325634	0.342555	0.619923	0.203107	-0.528798	-0.576141	-1.089019	0.097177	-0.622695	-0.011538	-1.605589	-0.682733	0.246658	0.684774	-0.176731	-1.001739	-1.370913	-0.184657	0.873767	-1.442823	0.265518	-0.563167	-0.176465	-0.172576	0.244021	-0.312698	0.628648	-1.479672	-0.525866	-1.96615	-2.884261	0.295865	0.062962	-1.035739	1.308666	1.346355	-2.385494	-1.554868	-0.282256	0.374436
12.52010121	-1.017752	-0.331643	-0.698813	-0.932806	0.135592	-0.684173	-1.21554	-0.355993	-1.194009	-0.557405	0.452456	0.472896	0.145465	-0.407751	-0.352765	-0.79762	0.285952	0.367805	-0.476542	-1.514805	-0.54551	-0.243812	0.365096	0.048644	-0.307788	-0.784527	-0.488755	-0.134334	-0.877506	-0.351937	0.014336	-0.566155	-0.230867	0.58475	-1.127742	0.984655	-1.574125	0.270282	-1.561646	-1.855661	0.164057	0.852802	-1.344175	-0.019068	0.26504	-0.614599	-1.265804	-1.375891	-0.957071
12.51961245	-0.233759	-0.667801	-1.157056	-0.997407	0.202272	-0.932014	-0.931596	-0.565799	-0.957578	-0.094884	0.199491	-0.012544	0.569337	-0.680067	-0.03902	-1.330274	0.171254	1.490914	-0.349808	-0.971242	-0.119602	-0.69707	-0.274851	0.005497	-0.099215	-0.181041	-0.624452	-1.107591	-1.289283	-0.288117	-0.20294	-0.612162	-0.50009	0.443614	-1.632717	0.38565	-1.401317	0.182906	-0.534149	-1.542336	-0.293255	0.897433	0.345334	-0.397091	-0.631782	1.392386	-1.42023	-0.939361	-0.389406
12.51912257	0.4582	-0.041855	-0.318964	-0.046762	0.181612	-0.878191	-0.683116	-1.775335	-0.867185	0.453516	0.193497	-0.605173	0.706119	-0.679199	-0.113194	-0.969051	-0.310311	0.998635	-0.729834	0.260777	0.394408	-0.938894	-0.425441	0.109885	-0.515309	-0.024848	-0.355318	-0.838016	-1.951412	0.48827	-0.28523	-0.827155	-0.144792	-0.23166	-1.937285	0.160042	-1.074893	-0.780286	-0.504427	-0.952722	-0.82917	0.305593	-0.673508	-0.792386	-0.363351	0.658525	-1.672891	-0.247036	-0.96908
12.51863381	0.314864	0.427188	0.070808	-0.104207	-0.293533	-0.641954	-0.783601	-2.449928	-0.751822	0.911078	0.346796	-0.634929	0.335814	-0.878353	-0.696855	-0.297114	-0.066907	0.811162	-1.550065	-0.055707	0.631858	-0.673381	-0.806812	0.479939	-0.319753	-0.358217	-0.580232	-0.298088	-2.070058	0.110213	-0.220333	-0.913766	-0.355249	-0.350685	-1.460399	0.067379	-0.745521	-1.163817	-0.347634	-1.481468	-0.293062	1.39072	-0.788045	-0.6396	0.112126	-1.030294	-1.875487	0.244731	-0.464441
12.51814505	0.24283	0.594496	-0.720545	-0.8724	-0.299623	-0.14119	-0.872754	-2.005944	-0.404018	-0.129324	-0.061826	-0.69309	0.485494	-0.700502	-0.715711	-0.289287	-0.351925	1.532288	-1.114454	-0.920626	0.548097	-0.704009	-1.433812	0.206782	-0.671612	-0.71375	-0.557729	-0.299514	-1.564339	-0.144049	-0.052855	-0.608644	-0.006112	-0.045793	-1.379095	-0.218131	-0.547165	-0.622449	-0.298966	-1.692918	0.014935	-0.32519	2.175394	0.119041	-0.133637	-2.961802	-1.109954	0.301269	0.516733
12.51765628	0.271695	0.551174	-1.494142	-0.451313	-0.255272	0.976356	0.068345	-0.661501	-0.610677	-0.187158	0.35617	-0.664548	0.413567	-0.444956	-0.738308	-0.186992	-0.352346	1.525127	-0.440437	-1.022875	-0.254657	-0.528565	-1.68597	-0.06228	-0.651023	-0.956492	-0.601484	-0.869845	-1.808186	-0.39883	0.125231	-0.641077	-0.558671	-0.272828	-1.158622	0.259646	-0.158968	-0.386319	-0.313829	-0.460878	0.142481	-1.310056	1.274405	0.298932	-0.187807	-2.666153	0.300921	-0.171328	-0.342569
12.51716752	0.75119	0.203746	-1.56551	-0.556599	-0.696364	1.268057	-0.042991	1.160258	-0.503382	0.081764	0.345203	-0.25114	-0.206815	-0.12195	-0.672882	-0.348597	-0.103749	0.305643	0.005116	-0.202856	-0.493767	-0.601439	-1.47368	0.083598	-0.42257	-0.599019	-0.748402	-0.635858	-0.698189	-0.242062	-0.175875	-0.781898	-1.164335	-0.620834	-0.709903	0.507622	-0.370435	0.035547	-0.234882	-2.073656	0.316544	0.523707	-2.506119	0.19294	1.491331	0.286512	0.088905	-1.135209	-0.382603
12.51667875	0.741011	-0.081916	-1.423988	-0.985232	-0.784215	0.516628	-0.466332	1.399061	-0.704194	-0.466229	-0.040091	0.089303	-0.621781	-0.037927	-0.437649	-0.270121	0.012876	-1.000324	0.507661	0.160702	0.325275	-0.434701	-1.428514	0.373712	-0.978658	-0.406714	0.53856	-0.554211	-0.094851	-0.512165	-0.113962	-0.521684	-1.118438	-0.032601	-0.354636	-0.120388	-0.440595	-0.146372	0.054555	-2.916835	0.294106	0.171693	-2.68405	1.184322	1.839827	1.250303	-0.342268	-1.003542	0.263752
12.51618888	0.290755	0.438822	-1.209223	0.165471	-0.704169	0.093366	-0.32468	0.274088	-0.528154	-0.344491	-0.172852	-0.053181	-0.465285	0.03319	-0.325694	-0.582289	-0.078893	-0.926641	-0.163657	-0.436645	0.634912	-0.079827	-1.064161	0.525125	-0.403032	-0.985038	0.062531	-0.456163	-0.686266	-0.3454	-0.313592	-0.283752	-0.537131	0.58953	0.128125	-0.745953	-0.29059	0.218926	-0.451889	-2.206905	0.3444	-0.924454	-4.121432	1.194284	1.616253	0.65987	-1.735839	-0.836732	-1.458228
12.51570012	-1.178455	-0.050383	-1.321682	0.61905	-0.572155	0.162318	-0.224903	-0.630456	-0.363189	0.278167	-0.709955	-0.28963	-0.538712	0.127631	-0.321755	-0.855512	-0.541336	-0.351683	0.052562	-0.274225	0.127042	-0.002738	-0.357095	0.08627	-0.132161	-1.2337	-0.792451	-0.481108	-1.039032	-0.541194	-0.946847	0.167913	0.196676	0.214811	0.055958	-0.26832	-0.59175	-0.026578	-0.432031	-0.053826	0.014202	-1.787932	-2.930721	-0.157607	1.707199	-0.213349	-3.026934	-0.324688	-1.387111
12.51521135	-0.869504	-0.62382	-1.186142	0.193317	0.124104	0.042747	-0.107179	-1.093728	-0.605234	0.298759	-0.867071	-0.152723	-0.755153	-0.012079	-0.060455	-0.812148	-0.488183	-0.105123	-0.289942	0.45285	-0.016487	0.151681	-0.358958	-0.024954	-0.883124	-0.800143	-0.731864	0.073506	-1.388922	0.091497	-1.264655	0.329332	0.463587	-0.829641	0.269988	-0.434052	-0.683402	-0.432609	0.003876	-0.001737	-0.250873	-1.44296	0.374554	-0.542973	0.507102	-0.723524	-2.337883	-0.055619	-0.89851
12.51472259	-0.469745	-1.136149	-0.811417	0.498105	0.164459	-0.369587	-0.269999	-0.736477	-0.71477	-0.553719	-0.74291	-0.434856	-1.004757	0.31923	0.128694	-1.094247	-0.4712	0.829628	-1.496558	0.539216	0.243043	0.124696	-0.740152	0.212364	-1.840937	-0.652542	-0.439079	0.024417	-0.39081	0.478936	-1.137822	0.139281	-0.078335	-0.566294	0.227335	-0.430221	-0.29907	-0.143202	-0.015478	-0.873092	-0.476555	-1.046771	-1.081874	-0.823274	-0.588891	0.303453	-0.671981	0.055115	-0.642623
12.51423382	0.008121	-2.025038	-0.931998	-0.182904	-0.170837	-0.431818	-0.013679	0.331584	-0.289626	-0.888131	-0.502167	-0.778879	-1.182413	0.459746	-0.371734	-1.237868	-0.553441	1.030893	-0.862359	0.315503	0.178191	-0.423189	-0.97035	-0.028516	-2.348862	-1.02622	-0.035092	-0.578623	-0.432056	0.261529	-0.196449	0.180617	-0.486029	-0.201255	-0.053657	-0.257126	-0.198592	0.074205	0.271874	-0.880345	-0.18133	1.123136	-2.562928	-0.849553	-1.677998	1.336705	0.271585	-0.815426	-0.361037
12.51374506	-0.324693	-0.991021	-1.234969	-1.044528	-0.479269	-0.397171	-0.180852	-0.158445	-0.632202	-0.537511	-0.433024	-0.512323	-0.827994	0.202912	-0.326186	-1.055601	-0.580825	0.365246	-0.256603	0.273189	-0.469339	-0.208654	-1.096066	-0.215407	-1.69393	-1.653092	-0.064865	-0.687588	-0.049921	-0.499063	0.249918	0.396315	-0.323322	-0.796399	-0.652618	-0.278087	-0.07125	0.007052	0.080774	-0.323008	-1.083448	2.708268	1.165086	-0.215681	-1.372624	1.064457	0.345893	-1.173654	-1.785253
12.51325518	-0.4851	-0.317375	-1.057695	-1.510122	-0.357102	0.152877	-0.214445	-1.300947	-0.835693	-0.627803	-0.548473	-0.034161	-0.375529	-0.082538	-0.325516	-0.680671	-0.70876	-0.220289	-0.241518	0.755985	-0.650846	-0.28149	-0.876562	-0.695503	-1.557857	-1.225834	-0.869313	-0.375898	0.884269	-0.98307	-0.167458	-0.035857	-0.066982	-0.374022	-1.141038	0.116574	-0.047993	-0.354953	-0.423049	-0.748943	-1.240659	2.912163	0.261141	-0.64046	-0.307046	-1.296887	-0.78712	-1.112629	-1.980325
12.51276642	0.73316	0.209488	-0.802785	-1.277863	-0.352072	0.669997	-0.239037	-1.210989	-0.756118	-0.825575	0.089686	0.538971	-0.549166	-0.268551	-0.716605	-0.970339	-0.030568	-1.090066	-0.686813	0.590791	0.230015	-0.76046	-0.362053	-0.422571	-0.885741	-1.287569	-1.095643	-0.427982	1.421752	-0.108644	-0.530277	-0.483238	-0.036706	-0.382741	-1.122379	0.746545	0.20012	-0.333921	-0.499772	-1.22095	-1.029055	0.379724	-0.700785	-0.724407	-0.647396	-1.183239	-0.982488	-1.253457	-2.444065
12.51227766	0.418947	0.380155	-0.939835	0.249318	-0.606921	0.920245	-0.625948	-0.814172	-1.033647	-0.943892	0.145417	0.043417	-0.529961	-0.289856	-0.646261	-0.816086	0.530998	-1.896084	-0.923016	0.227034	0.89355	-0.401417	-0.565903	-0.301778	0.010375	-0.990408	-0.991777	-1.710902	0.82582	-0.256241	-0.436232	-0.8096	-0.223934	-0.860211	-0.076641	0.363589	-0.349098	-0.770982	-0.512704	0.196315	-1.193821	0.202536	-0.320954	0.116227	-0.524004	0.022966	-0.79736	-1.433863	-2.046036
12.51178889	-0.073275	0.058747	-0.99243	0.51285	-0.577128	0.91956	-0.319781	-0.431264	-1.344003	-0.58528	0.180264	-0.651942	-0.931536	-0.021395	-0.5201	-0.533185	0.313066	-2.658936	-1.146658	-0.365458	0.529747	0.274425	-0.681212	-0.210736	0.188898	-0.651968	-0.504801	-2.181466	0.538692	-0.300845	-0.327845	-1.144641	0.049322	-0.720633	-0.608562	-0.767593	-0.464217	-0.889513	-0.884707	0.755586	-0.194504	-0.128828	-1.65271	-0.031572	-0.145778	-2.106786	-0.125771	-1.570993	0.190007
12.51130013	-0.350746	0.669315	-1.529371	-0.193731	-0.883327	0.339571	0.056182	0.136022	-1.289389	-0.051489	0.263789	-0.67061	-0.630671	0.206219	-0.535715	-1.585739	0.004117	-1.91679	-1.153682	-0.761974	0.214356	-0.019043	-0.815941	-0.050167	-0.878521	-0.980303	0.360041	-1.123538	0.519973	-0.158692	0.111778	-1.219187	0.254261	-0.257108	-1.761821	-0.07012	-0.282323	-1.110757	-1.092023	-0.240684	-0.118902	0.345107	-2.574246	-1.639595	-0.610182	-2.427705	0.83955	-1.542931	1.967913
12.51081136	-0.052961	0.560122	-1.664593	-0.932471	-1.018751	0.337801	0.032283	-0.004929	-0.804821	-0.767929	-0.130619	-1.185744	-0.785881	-0.005861	-0.787904	-2.089047	0.053357	-0.635587	-1.008768	-0.708071	-0.248201	0.270411	-0.827938	-0.4516	-0.829023	-0.949377	0.899248	-0.860049	-0.102669	-0.580287	-0.46903	-1.171978	-0.452928	1.048848	-1.611085	-0.288325	-0.508817	-1.032183	-0.958815	-1.392766	-0.256138	1.009096	-1.853992	-1.494291	-0.818331	-0.919931	0.43595	-1.181604	0.364048
12.5103226	-0.293068	-0.385292	-1.485646	-0.815868	-0.618739	0.33263	-0.268627	-0.253947	-0.993937	-1.443447	-0.294187	-1.035345	-1.071155	0.08122	-0.437376	-2.556429	0.39681	0.418185	-1.341527	-0.237941	-0.56535	-0.02163	-0.39791	-0.595341	0.018073	-1.230171	1.405885	-1.083618	-1.162374	-1.059235	-0.904159	-0.60987	-0.506598	1.419501	-1.175763	-1.323768	-0.271118	-0.528175	-1.052736	-1.082109	-0.170341	-0.184603	-1.262166	-0.623593	1.142653	-0.695727	-0.240588	-0.63012	-0.321155
12.50983272	-0.383281	-0.727877	-1.057678	-1.010569	-0.290915	0.247918	0.070143	-0.338609	-0.635517	-1.457441	-0.849561	-0.235444	-1.652125	-0.14228	0.060059	-2.042311	0.454305	0.117983	-1.420052	-0.238555	0.097039	-0.018853	-0.407359	-0.211095	0.083875	-0.987935	0.853954	-1.752023	-0.56696	-0.817847	-0.834919	-0.250479	-0.142569	0.494535	-0.624024	-1.551706	-0.229882	0.224622	-0.790346	-0.689365	-1.215585	0.298368	-1.049484	0.013402	0.620415	-1.053515	-0.979521	-0.023041	-1.516464
12.50934396	-0.572207	-0.63161	-0.633401	-1.940562	-0.288478	0.283999	-0.025404	0.493621	-0.968655	-1.135283	-0.880705	0.025922	-1.125706	-0.194877	-0.070785	-1.776001	0.001117	-0.487408	-1.289367	-0.471911	0.800068	-0.590679	0.161986	-0.580276	-1.126816	-0.540515	0.566919	-2.122944	-0.768238	-0.414106	-0.32834	-0.35604	-0.104665	-0.015128	-0.414563	-1.982005	-0.234397	0.458588	-0.178409	-1.411143	-0.919333	-0.02152	1.490124	0.485211	-0.573145	-0.121215	-1.505872	-0.285924	-2.219387
12.5088552	-0.533143	-0.909799	-0.706692	-1.660383	-0.062153	0.145516	-0.286693	0.380506	-1.292267	-0.54227	-0.827687	-0.366776	-0.87087	-0.18577	-0.408905	-1.235474	0.184826	-1.761583	-0.620361	-0.830702	1.084419	-0.661821	-0.152867	-0.733745	-1.73469	-0.898434	0.472187	-1.465149	0.150192	0.076136	-0.473529	-0.474735	-0.196826	0.230059	-0.756051	-1.361629	-0.749902	0.053112	0.259118	-1.184541	-0.725768	-1.33038	1.965692	-0.104165	-1.181302	0.890591	-1.667792	-1.024727	-2.132021
12.50836643	-0.375132	-0.677446	-1.065673	-0.299238	-0.417377	-0.033078	-0.133353	0.740862	-0.882068	-0.865841	-0.618788	-0.976056	-1.027212	-0.386389	-0.635026	-1.086401	0.281549	-1.198937	0.085271	-1.039898	0.493086	-1.243826	-0.577645	-0.572898	-0.207933	-0.697232	0.432697	-0.646134	1.03516	-0.837217	-0.700761	-0.614	-0.123558	0.634315	-0.594118	-0.702009	-0.979035	-0.736375	0.364091	-2.079102	-0.840622	-1.282232	-0.471203	-0.608558	-1.497255	1.345092	-0.557966	-2.296781	-1.165656
12.50787767	-0.931198	-0.028709	-1.326315	-0.309063	-0.750511	0.102102	-0.142666	0.194578	-0.706475	-1.733279	-0.200991	-1.264375	-0.760332	-0.402919	-0.578639	-0.163287	-0.170337	0.023825	-0.020816	-1.187031	-0.151177	-1.147256	-0.153343	-0.776393	0.023867	-0.03887	0.275515	-1.28152	0.439467	-0.031564	-0.637024	-0.3744	-0.290928	-0.286445	-0.313836	-0.365628	0.056702	-0.631849	-0.025767	-1.765636	-1.359012	-0.180749	-2.330459	-0.381223	-1.445163	0.455092	0.261976	-2.345112	1.172513
12.5073889	0.065858	0.043877	-1.215387	0.136938	-0.75136	-0.473961	-0.229722	0.33446	-0.165563	-1.593707	-0.390154	-1.165436	-0.272582	-0.393129	-0.383618	0.542554	-0.398616	0.869068	-0.094907	-1.20656	-0.553447	-0.175668	-0.177693	-0.520659	-0.316231	-0.221822	-0.135798	-2.002965	0.703072	0.966812	-0.111982	-0.43119	-0.422383	-0.793122	-0.434422	-0.705633	0.748437	-0.66542	-0.257189	-1.522201	-0.442169	0.122957	-0.576632	-0.654843	-0.333131	1.24895	-0.147556	-0.501588	0.668722
12.50689903	-0.210683	-0.304753	-0.124174	0.969511	-0.974123	-0.570306	-0.431334	0.282759	0.38683	-1.310753	-0.353254	-0.387686	-0.213047	-0.418157	-0.260416	0.560847	-0.263107	0.044401	0.060326	-0.775114	-0.878983	-0.684011	-0.889214	-0.503636	-0.510389	-0.398321	-0.189588	-2.117284	0.587105	0.98484	-0.131015	-0.670197	-0.343196	-0.408869	0.044578	-1.01296	0.704129	-0.757043	-0.337279	-1.624813	-0.233614	0.205669	1.603813	-0.737881	0.479871	2.456237	-0.188331	0.763111	-1.232638
12.50641027	-0.703573	0.111477	0.103817	0.658518	-0.983523	-0.159541	-0.19727	0.19117	0.576314	-1.666401	0.070311	-0.428435	0.070274	-0.21289	-0.268537	0.296123	0.330176	-0.270336	0.213939	-0.146572	-0.500408	-0.591725	-1.316576	-0.126469	-0.393893	-0.317577	-0.532158	-1.058206	0.612427	0.323828	-0.177198	-0.427963	-0.175579	-0.798279	-0.605406	-0.767381	0.095663	-0.476895	0.404099	-1.517088	-0.244213	0.402985	1.435253	-0.298041	1.529482	1.460145	-0.433224	0.092788	-1.056071
12.5059215	-1.464367	0.270764	-0.448872	-0.067743	-0.899021	0.113123	-0.252236	-0.558946	0.559587	-1.405597	0.351545	-0.529561	-0.411069	-0.200618	0.258778	-0.180746	0.254725	-0.980059	-0.088389	0.317421	0.244803	-0.38835	-1.901585	-0.103907	-0.483175	-0.121063	-0.682221	-1.321897	0.339157	-0.424089	0.267	-0.023839	-0.198556	-0.575563	-0.706412	-0.417293	-0.567063	-0.287744	0.959492	-1.347005	-0.02885	1.976272	0.1532	-0.823755	1.778498	1.338591	-0.909224	-1.008587	-0.901968
12.50543274	-1.747977	0.082318	-0.933143	-0.74739	-1.135733	0.491612	-0.409819	-1.131852	0.599003	-1.166088	0.484068	-0.726491	-0.993318	-0.537818	0.335303	0.382121	-0.15232	-1.133245	-0.44338	-0.062518	-0.084382	-0.036829	-2.009264	-0.589798	-1.008546	-0.159956	-0.632922	-1.301625	-0.361349	0.187924	0.213433	-0.150349	-0.260293	-0.465875	-0.732958	-0.628783	-0.160614	0.048545	0.613741	-1.468654	-0.755783	2.20465	-0.317283	-0.147195	1.118242	0.84721	-0.824525	-1.674005	-0.20228
12.50494397	-0.87515	0.507871	-0.371794	-0.830213	-1.49747	0.146225	-0.192307	-1.634849	0.195059	-0.455645	0.270897	-0.35999	-1.037746	-0.566113	0.094973	-0.035133	-0.120645	-1.110333	-0.800029	-0.619363	-0.073295	-0.227501	-1.240805	-0.448238	-0.670002	-0.021812	-0.430374	-0.891649	-1.975814	0.479811	0.129129	-0.03083	-0.22666	-0.339428	-0.256899	-0.956304	0.496608	-0.10077	0.575793	-0.664617	-1.586513	1.238457	-1.497202	1.190486	0.677404	0.642774	-0.256731	-0.471043	0.082199
12.50445521	-1.068488	0.827166	-0.342108	-0.996213	-0.96314	-0.02805	-0.261374	-0.688208	-0.089093	-0.415451	0.161489	-0.5117	-0.472455	-0.590536	0.105226	-0.233768	0.053202	-0.441769	-1.024318	-1.251636	0.250791	-0.662559	-0.15882	0.084442	-0.53044	-0.303151	-0.221606	-0.745572	-1.604221	-0.014569	-0.358538	-0.080625	0.428568	-0.452379	0.005119	-1.383094	0.430744	-0.023421	-0.1393	0.072356	-1.50074	0.656122	-3.005402	0.91629	1.17978	0.533857	-0.422021	-0.029997	-1.317909
12.50396533	-1.994948	0.762305	-0.306826	-1.335964	-0.739696	0.186478	-0.101933	-0.122737	-0.776632	-0.551246	0.00475	-0.4394	-0.211543	-0.40519	0.057918	-0.338868	-0.011958	-0.363858	-1.027591	-0.739132	0.747772	-1.361285	0.339616	0.243508	-1.077067	-0.330918	-0.490024	-1.654702	-1.369233	-0.461902	-0.736808	-0.058362	0.271325	-0.173482	-0.30974	-1.158328	0.302385	-0.653419	-0.341733	-0.457848	-0.823942	2.97386	-2.71255	0.205598	0.704728	-0.03732	-0.38639	0.782898	-1.498292
12.50347657	-2.491988	0.155004	0.164263	-0.80212	-1.141858	-0.233441	-0.362268	0.302639	-0.950337	-0.300773	-0.090199	0.11345	-0.441823	-0.237193	-0.080537	-0.714984	-0.028122	-0.588641	-1.278104	-0.253676	1.195406	-1.176644	-0.33057	0.379236	-0.473155	-0.63774	0.001271	-1.377451	-0.290039	-1.032846	-0.080507	-0.112316	0.218866	-0.859313	-0.745129	-0.852542	0.058443	-0.524237	-0.478823	-0.531699	0.1339	2.944906	-2.218405	-0.337669	-0.091117	0.414243	0.604734	1.55515	-0.687757
12.50298781	-1.579431	-0.976785	-0.367077	0.141217	-1.283417	-0.519594	-0.311125	-0.071235	-0.806293	0.526198	-0.112755	-0.043098	-0.179598	0.061434	-0.214094	-0.086526	-0.07029	-0.463429	-0.503342	-0.415223	0.544555	-0.841075	-0.945082	-0.065286	0.366343	-0.302807	0.382715	-0.548824	-0.103829	-0.584564	-0.017733	-0.528448	-0.225522	-0.614651	-0.386388	-0.083591	-0.157554	-0.349803	-0.366176	-0.090201	0.154697	1.168422	-1.238871	-0.645552	-0.5056	0.697225	-0.341154	-0.051374	0.738873
12.50249904	0.41877	-0.558895	-0.671997	-0.885598	-0.741468	-0.661262	-0.003046	-0.885569	-0.618098	0.689859	-0.110173	-0.116561	-0.241915	0.473895	-0.455385	-0.293987	-0.082792	-0.538277	-0.72144	-1.022343	0.259073	-0.754826	-0.69446	-0.282382	0.459373	-0.435457	0.511418	-0.312166	0.150844	-0.243123	-0.231592	-0.714014	-0.584547	0.061154	0.409218	-0.180854	0.001321	-0.387566	-0.051253	0.785741	-1.207923	0.583867	-0.683663	-0.918948	-0.33956	-0.366524	-0.366929	-0.979126	0.124398
12.50201028	-0.284435	-0.039629	-0.204488	-1.728859	-0.460263	-0.274754	-0.16581	-0.935241	-0.091152	0.43588	0.175506	0.221379	-0.283528	0.614611	-0.578197	-0.795721	-0.083293	0.341747	-0.564193	-1.616817	0.870982	-0.220694	-0.631849	-0.012793	0.263925	-0.599597	-0.431154	0.105499	-0.0966	0.114478	-0.525535	0.001554	-0.14845	0.87892	0.412562	-0.658629	-0.242676	-0.499476	-0.218352	-0.303883	-1.361888	1.96373	-0.005996	-1.618803	-0.393346	-1.781785	-0.702258	-0.94302	-0.886605
12.50152151	-1.320049	-0.448579	-0.148682	-1.755484	-0.311764	-0.022183	-0.448074	-0.302231	-0.250871	-0.040232	0.012164	-0.295044	-0.107754	0.392591	-0.487033	-0.90162	-0.405496	-0.613956	0.10589	-0.518374	0.477632	-0.621414	-0.640882	-0.511943	-0.467462	-0.313126	-0.917471	-0.4148	-0.919421	0.358778	0.112289	0.159678	-0.421838	0.677377	1.055453	-0.831631	-0.666483	-0.948728	-0.171445	0.245772	-1.074589	0.786957	-0.253854	-1.874321	-0.641197	-0.679356	-1.341615	-1.236641	-0.085693
12.50103275	-1.460524	-0.792965	0.817008	-1.267829	0.775674	-0.145402	-1.051302	0.145085	-0.249472	-1.019911	-0.943606	-0.397987	0.212055	0.263242	-0.167958	-1.507797	-0.4664	-1.786634	-0.480641	-0.696699	0.338851	-0.967575	-0.307254	-0.816504	-0.089714	0.04276	-0.679385	-0.761796	-0.747552	0.143547	0.070139	0.246474	-0.366716	0.686068	1.104228	-0.47523	-0.50709	-1.160507	-0.152829	1.044124	-1.993678	1.728206	0.709975	-1.905352	-0.607354	0.395005	-0.913954	-1.206485	0.162788
12.50054288	-0.642105	0.034948	0.184898	-0.517256	1.132342	-0.335081	-0.821691	0.418874	0.009919	-0.703438	-0.531141	-0.881241	-0.059231	0.018201	0.049767	-1.562503	-0.455336	-1.591737	-0.515285	-1.223431	0.136403	-1.268818	0.171298	-0.693358	0.56537	0.097049	0.203389	-0.6155	-0.124363	0.644276	-0.243304	0.374957	0.027683	0.609904	0.867656	-0.217293	-0.254975	-1.708787	0.137607	-0.309673	-0.999594	0.48761	0.293845	-2.296074	-0.989014	0.056608	0.221732	-1.0887	0.528763
12.50005411	0.400958	0.322271	-0.277075	-0.3558	0.591842	-0.844616	-0.567248	0.883536	0.064613	-0.689867	-0.361784	-1.481407	-0.302368	-0.258492	0.107802	-0.878165	-0.233718	-1.502389	-0.839246	-1.57803	-0.32938	-1.279647	0.30433	-0.348472	0.70974	0.091382	0.946122	-0.878755	-0.78925	1.208825	0.011141	0.040767	0.216425	0.756821	1.109922	-0.514558	-0.080716	-1.620872	-0.432794	-1.030635	-0.334842	-0.222724	-0.738233	-1.9597	-0.532575	0.519093	0.178894	-0.497088	0.013435
12.49956535	0.329815	0.431614	0.013947	-1.371262	0.070263	-1.001789	-0.074197	0.140614	0.126254	-0.474068	-0.600757	-0.808558	-0.131986	-0.286495	-0.038324	0.004945	-0.277365	-0.389196	-0.597019	-1.932921	0.421104	0.291022	-0.320321	0.257406	-0.574346	0.39651	0.399135	-1.129258	-0.72858	1.150896	0.134396	-0.486458	-0.039966	0.671199	0.660808	-0.633517	0.035188	-1.125947	-0.403192	-1.299263	-0.03846	0.386965	-2.75273	-0.245988	0.095774	1.63178	0.653479	-0.400633	-2.156122
12.49907658	0.365453	0.451382	0.622684	-0.662726	-0.062015	-0.136442	0.007238	-0.097347	-0.094088	-0.323631	0.030347	-0.495878	-0.16888	-0.465738	-0.40167	0.184582	-0.694329	-0.643359	-0.404984	-1.115203	-0.0177	0.255096	-0.56949	0.148505	-1.341529	0.835951	-0.287336	-1.512184	-0.617455	0.254883	0.248489	0.046298	0.139083	0.896673	-0.336777	-1.162612	-0.007268	-0.635723	-0.191696	-1.062076	0.411285	-1.607504	-4.175049	-0.013325	-0.010811	1.78024	0.584513	-0.978793	-1.521642
12.49858782	0.262351	-0.065496	0.242201	-0.723006	-0.23935	-0.264603	-0.260457	0.258584	-0.294629	-0.770989	-0.155875	-0.087296	-0.451743	-0.114222	0.065637	-0.228198	-1.329641	-0.642021	-0.168302	-1.378548	-0.763439	0.316756	-0.567631	0.121003	-1.337124	0.479679	-0.150807	-1.556169	-0.441515	-0.46764	0.061441	0.498895	0.089104	0.928842	0.094151	-0.69152	0.12792	-0.608053	-0.090809	-0.462526	0.078489	-2.372502	-2.162269	-0.062314	0.499532	1.937575	-0.671579	-0.089369	-1.291049
12.49809905	-0.022746	-0.414094	0.610146	-0.805907	-0.341231	-0.928846	-0.243828	-0.250681	-0.556095	-0.368968	-0.33174	0.467419	-0.583218	0.17188	0.145042	-0.508545	-1.136718	0.214196	-0.556764	-1.317357	-0.817557	0.703412	0.225901	0.202739	-0.363516	0.037531	-1.100376	-1.046913	-0.439769	-0.482537	-0.372153	0.25643	-0.19159	-0.057254	0.804447	0.360794	0.340417	-0.186254	-0.317745	-0.834719	-0.151049	-3.174825	-0.154866	0.859636	0.45979	1.157013	-0.829263	0.334766	-2.305639
12.49760918	0.06288	-0.439916	0.437022	-0.524029	0.172368	-0.967243	-0.072159	-0.346151	-0.771297	0.124491	0.17739	-0.073157	-0.424628	0.189961	0.021065	-0.29433	-0.620124	0.565081	-0.933303	-1.084017	0.158398	1.096313	0.034076	-0.3541	0.314502	-0.424828	-0.471947	-0.538274	0.050126	-0.65832	-0.547306	0.182403	-0.110017	-0.004558	0.841295	-0.639547	0.245832	-0.074134	-1.086356	-0.324954	-0.736868	-3.132725	0.111819	-0.421325	-0.508681	0.648741	-0.873424	0.223394	-2.710647
12.49712042	-0.320027	-0.177442	0.163079	-0.790323	-0.036378	-0.381208	-0.220425	-0.372618	-0.390375	0.627565	0.058883	-0.272253	-0.192361	0.172406	0.201279	-0.311428	-0.230242	-0.310105	-0.820067	-0.988716	0.510807	1.252041	-0.658544	-0.595921	1.570638	-0.879906	0.057472	-0.563847	0.080225	-0.307674	-0.928838	-0.159539	0.732705	0.529781	0.276629	-1.490768	0.217076	-0.308923	-0.69773	-0.127993	-1.029795	-1.92419	0.406623	-2.077106	-0.028291	0.971763	-0.971852	0.615077	-1.740203
12.49663165	-0.420579	-0.017166	0.31047	-1.189864	-0.50765	0.166725	-0.224241	-0.467848	-0.475657	-0.193557	-0.289657	0.066445	-0.379616	-0.317891	0.039674	-0.020583	-0.062295	0.334777	-0.504936	-0.591228	0.026356	1.15366	-0.967736	-0.46339	0.276499	-0.783064	-0.287375	-0.263424	-0.278211	0.128804	-0.672085	-0.245032	0.700023	0.447546	-0.43709	-1.658063	0.056679	-0.746422	-0.271896	0.505171	-1.193544	-1.427253	0.20989	-0.403501	0.237036	1.928226	-1.113477	0.489624	-0.687343
12.49614289	0.141826	0.258604	0.356641	-0.346761	-0.675088	-0.304631	-0.180502	0.128234	-0.081485	-0.701698	-0.404713	-0.162941	-0.309845	-0.252212	-0.071776	0.658137	-0.092527	0.179934	-0.055938	-0.322694	0.160268	1.002864	-0.773724	-0.426407	-0.06049	-0.215808	-0.611651	-0.475814	-0.250132	-0.434728	-0.494157	-0.491104	0.328318	0.028447	-0.148175	-1.116947	0.020055	-0.241903	-0.672309	0.171074	-0.825294	0.059968	0.658141	0.448545	-0.313807	2.08697	-0.313266	-0.152194	0.13562
12.49565412	0.298688	0.397162	-0.50281	-0.167954	-0.628284	-0.365842	-0.211139	0.434232	-0.290578	-0.517205	-0.247782	-0.48473	-0.31269	-0.01653	0.038338	0.184488	-0.053051	-0.394622	-0.504084	-0.354613	0.885881	0.383291	-0.633833	-0.140533	-0.266712	-0.311982	-0.966248	-0.782228	-1.211706	-0.451708	-0.677928	-0.298391	-0.017703	-0.076004	-0.081815	-0.006338	-0.151519	0.120141	-0.250912	-1.524389	-0.043494	2.044848	1.007607	-0.604623	0.115815	0.398866	0.514967	-0.72075	-0.321594
12.49516536	0.3034	-0.977336	-0.183659	-1.124377	-0.519704	-0.830367	-0.143155	-0.210927	-1.166482	-0.741336	0.08246	-0.377109	-0.139565	0.108977	0.042215	-0.742229	-0.143177	0.220525	-1.572146	-0.634817	0.811502	0.812418	-0.430533	0.174519	-0.95323	0.049281	-0.099763	-0.591406	-1.934538	-0.400521	-0.657054	0.170442	0.004688	-0.211619	0.300327	-0.03282	-0.308565	-0.010792	-0.055493	-1.997893	-0.084392	1.868204	0.146422	-0.681821	0.6344	-1.484731	0.953043	-1.551067	-0.976303
12.4946766	-0.207929	-1.145776	0.231193	-1.630276	-0.187427	-0.793573	-0.30282	0.070727	-1.078996	-0.097469	0.219505	0.262749	0.147487	-0.232292	0.326346	0.237358	-0.024706	0.046315	-1.338152	-0.750226	0.763692	0.889588	-0.754557	-0.322945	-1.357979	0.061713	0.446069	-1.28466	-1.840369	-0.273772	-0.346122	0.027071	-0.102784	0.076589	-0.555092	-0.572364	-0.305409	-0.603834	-0.903853	-2.319238	-1.098024	-0.742513	0.976176	-1.186439	1.241106	-0.300903	0.693711	-1.959206	-1.59087
12.49418672	-0.024841	-0.748697	0.271143	-1.092892	-0.299503	-0.548018	-0.523602	0.059992	-0.580966	0.077644	0.699227	0.164878	0.024349	-0.414003	0.256558	0.549618	0.073043	0.708861	-0.136444	-1.032753	0.491441	0.651676	-1.306626	-0.280845	-0.863454	0.35882	0.598603	-0.664677	-1.608095	-0.358679	-0.289829	-0.371229	-0.498337	-0.428172	-0.819389	-0.30263	-0.340637	-0.957967	-1.356333	-1.882209	-1.173234	-0.996688	-0.313129	-0.462948	1.289354	-0.897026	0.107418	-0.282713	-1.676996
12.49369796	0.312631	-0.466959	0.073291	-1.413323	-0.313204	-0.466686	-0.493401	-0.227529	-0.18166	-0.567859	0.538727	-0.512449	-0.02572	-0.640752	0.056427	0.688263	0.264331	1.672645	0.248445	-0.967653	0.080627	0.928512	-0.5131	-0.33731	-1.250363	0.32377	0.581864	-0.423681	-1.746436	-0.492287	-0.610574	-0.528539	-0.198679	-0.284964	0.112917	0.073512	-0.08258	-0.759253	-0.878235	-0.880912	-0.572469	1.254543	-1.037785	-0.822691	0.850949	-1.0983	-1.121596	0.685146	-0.33657
12.49320919	0.259986	-0.375232	-0.204933	-1.145176	-0.186429	-0.54483	-0.872431	0.234532	-0.386657	-0.842838	-0.101685	-0.709495	0.060741	-0.492984	-0.25818	1.487537	0.392735	1.406179	-0.5816	-0.709342	0.252236	0.202115	0.398296	-0.236713	-0.819229	0.332388	0.902163	-0.26155	-2.463124	-0.038192	-0.250843	-0.824662	0.545591	-0.100549	-0.507278	-0.156995	-0.136463	-0.19639	-0.728372	-0.789433	-0.665814	0.508281	-0.419216	-0.375607	0.768402	-2.782663	-1.805194	0.107157	-0.528929
12.49272043	0.223882	-0.517632	-0.048167	-0.59409	-0.130148	-0.391272	-0.68902	-0.248348	-0.191979	-0.017142	0.12081	-0.671305	-0.146174	-0.463782	-0.281876	0.837472	-0.088251	0.024929	-1.124009	-0.507877	-0.692265	-0.303709	-0.480663	-0.832668	0.143325	-0.241199	-0.046241	-0.425403	-2.744944	0.479038	-0.014966	-1.027823	0.337901	-0.338914	-0.308229	-0.986015	0.003857	-0.027212	-0.402557	-1.635918	1.021349	1.146143	-0.985808	-0.660953	0.262284	-2.774687	-0.876505	-0.60627	-0.782996
12.49223166	-0.01556	-0.243718	-0.443829	-0.441284	-0.067884	-0.712076	-0.680733	-0.16696	0.057831	-0.048052	-0.148543	-1.045559	-0.189326	-0.690221	-0.138901	-0.137339	-0.510471	-0.325511	-0.732871	-0.440187	-0.791421	-0.628826	-0.740296	-0.6101	-0.103993	-0.326273	-0.772491	-0.803422	-2.035806	0.075777	0.259531	-0.787434	-0.265231	-1.001373	0.218258	-0.791424	0.181134	0.261743	-0.237284	-1.150753	1.626172	1.305113	-2.521548	-0.869593	-0.160385	-2.353841	0.560108	0.912357	-0.397349
12.4917429	-0.131682	-1.001816	-0.733499	-1.040205	0.138337	-0.897226	-0.808053	0.336491	0.099452	-0.767026	-0.720989	-1.235438	-0.078959	-0.568007	-0.280242	-0.699406	-0.591088	0.067446	0.006041	-0.677705	-0.660574	-0.092477	-0.635699	-0.327413	-0.415912	-0.275003	-0.762608	-0.837537	-1.894286	-0.210723	0.190522	-0.239755	-0.473824	-1.249963	0.148576	0.339723	0.11194	-0.325672	0.110703	-0.146222	1.097779	0.843433	-3.268162	-1.735148	0.711346	-1.674423	0.997056	1.072834	-0.784156
12.49125303	0.511825	-0.878611	-0.666874	-1.485852	-0.225365	-0.425515	-0.108387	-0.405318	0.240121	-0.623738	-0.741584	-0.790324	-0.223007	-0.432192	-0.078281	-0.368125	-0.283795	0.166519	-0.447648	-0.755937	-0.283921	-0.129239	-0.615729	-0.461011	-0.558106	0.098266	-1.201103	-1.124362	-0.758205	-0.324301	0.140307	0.260396	-0.336955	-0.897959	-0.128901	0.155491	-0.089797	-0.706708	0.669543	0.968793	1.604812	-0.244044	-2.604756	-1.960648	-0.192046	-1.333484	0.641681	0.542134	-1.776262
12.49076426	0.351919	-0.237374	-0.734917	-0.577306	-0.743064	-0.750881	0.210319	-0.50287	0.497235	-0.085885	-0.215981	-0.396905	-0.407204	-0.309821	-0.058224	-0.896121	0.10605	0.246799	-0.078825	-1.32202	0.004865	-0.035223	-0.936569	0.068875	-0.754059	0.646181	-0.735683	-1.545689	0.303245	-0.442098	0.11797	0.321538	-0.08454	-0.559946	0.317937	0.129636	-0.50664	-0.675373	-0.071277	0.585975	0.281885	-1.172467	-1.031349	-1.040292	-1.529706	-1.495965	0.225594	0.150779	-0.953947
12.4902755	0.195732	-0.27963	0.043602	-0.368479	-0.614395	-0.501226	0.032426	-0.54189	0.414414	0.449889	0.265006	-0.619537	-0.148824	-0.766697	-0.560148	-0.367121	-0.029034	0.254234	0.823289	-1.846632	-0.486525	-0.132411	-1.237727	0.113959	-0.811507	0.075486	-0.735168	-0.113403	0.080222	-0.611417	0.300632	0.259229	0.02082	-0.324894	0.345933	-0.456466	-0.225003	-0.43463	0.096527	-0.829367	0.010849	-1.593668	0.022105	0.53905	-1.625378	-1.597376	-1.033951	-0.567202	-0.181838
12.48978673	-0.228296	-0.761258	0.007912	1.115525	-0.757448	-0.537048	-0.18185	-0.395665	-0.057707	0.511595	0.069581	-0.165111	-0.604609	-0.358943	-0.898597	0.280059	-0.106921	0.305402	1.022893	-0.437305	-0.517702	-0.304156	-0.955951	0.325434	-1.258865	-0.369599	-1.442789	1.016493	-0.882995	-0.548841	0.235421	-0.044177	-0.1073	0.853196	0.868981	-0.61617	0.145023	-0.170535	0.286686	0.532061	0.054042	-0.333259	-0.54663	0.651193	-1.539447	-1.26255	-1.550812	-1.141185	-0.346783
12.48929797	-0.248211	-0.587784	-0.306857	1.28171	-0.845244	-0.500085	-0.370855	-0.557462	0.217321	0.544906	-0.081818	0.216265	-0.604492	0.023847	-0.804272	0.208902	-0.393961	0.379072	1.012765	-0.446859	0.449504	-0.242604	-1.195179	0.260285	-1.14265	-0.999687	-1.354011	0.399445	-0.806535	-0.254121	-0.457345	-0.41804	0.122442	-0.0354	0.61782	-0.046682	0.147721	0.32458	-0.359638	0.006208	-1.648748	0.228869	1.361221	-0.850032	-1.098637	-0.990445	-2.635661	-1.527733	-1.124822
12.48880921	0.470698	-0.521608	-0.394085	0.934115	-0.032431	-0.357315	-0.384545	-0.008087	0.280144	0.386872	-0.408955	-0.243023	-0.808947	0.205466	-0.84809	-0.437076	-0.518366	0.297981	1.164003	-0.523408	0.502434	0.477357	-1.061373	0.330975	-0.487007	-0.737768	-0.843967	0.254088	-0.308351	-0.206264	-0.282669	-0.470875	0.491109	0.152126	-0.419793	-0.078136	-0.410645	0.310254	-0.536285	-0.894753	-1.621471	0.94527	3.428488	-2.035722	0.50391	-0.583382	-2.43774	-0.526663	-2.146155
12.48831933	0.480555	-0.423817	-0.944282	0.233418	0.385992	-0.018051	-0.031099	0.644649	0.308561	0.186842	-0.590775	-0.808679	-0.843438	0.603283	-0.665642	-0.778836	-0.730772	-0.394598	0.61479	-0.329113	-0.056994	0.437734	-0.294021	0.36591	-0.270728	-0.757202	0.358844	0.150103	-0.131573	0.040342	0.049846	-0.040649	0.463325	-0.242811	-0.907645	-0.105103	-0.608342	-0.225075	-0.400631	-0.562704	-0.942788	1.642195	3.388237	-1.556653	0.545844	-0.309096	-1.697602	0.098462	-0.709467
12.48783057	-0.391415	-0.602549	-0.304392	0.818123	-0.392112	-0.36422	-0.020514	0.369069	0.254905	0.36253	-0.365757	-0.574754	-0.770759	0.444483	-0.103221	-0.765053	-0.347314	-1.018574	0.868493	0.110944	-0.741612	-0.704	-0.019351	0.421504	-0.166503	-1.188275	0.928983	-0.230688	-0.536602	-0.483952	0.197056	-0.739449	0.093169	-0.092426	-0.359945	0.357924	-0.599609	-0.533551	-0.026006	-0.073525	0.198048	0.228906	2.825915	-0.726401	0.829579	-0.926353	-1.240788	0.523268	0.080304
12.4873418	-0.897229	0.028969	0.184121	0.004779	-0.145406	-0.054592	-0.204364	0.230597	0.062194	-0.391326	-0.279252	-0.286358	-0.34787	-0.090254	-0.026759	-0.956649	0.257596	-0.897194	0.714637	-0.190933	-0.82495	-0.964559	-0.57909	0.204491	-0.535772	-1.030714	1.113264	0.079139	-1.393606	-0.643024	0.078322	-0.679382	-0.671432	0.965208	-0.494	0.767932	-0.868951	-0.758926	0.386045	-0.390549	-0.824828	0.612236	2.786162	-0.583611	1.307252	-1.015531	-0.956764	0.687789	1.657593
12.48685304	-0.954643	-0.354063	0.002953	0.201628	-0.070972	-0.091367	0.077332	-0.744179	-0.340302	-0.452006	-0.270993	-0.328595	-0.227286	-0.515306	-0.118325	-0.596786	0.164273	-0.429482	0.101949	-0.881893	-0.855442	-0.708879	0.35529	-0.490837	-1.099305	-0.54069	0.727156	0.022818	-0.361238	-0.36832	0.11084	-0.137274	-0.948675	0.405123	-0.730409	0.603542	-0.43632	-0.38658	0.282996	-0.965195	-1.663578	1.42663	2.493272	-0.979112	1.983835	-2.459576	0.721951	0.062275	1.584462
12.48636427	-0.545698	-0.391083	0.188042	1.29421	0.055966	-0.380338	0.361825	-0.768875	-0.459438	-0.634237	-0.424413	-0.720517	-0.054995	-0.372065	-0.221597	-0.037918	-0.332354	0.653701	-0.354046	0.007392	-1.325542	-0.651215	0.756688	-1.08005	-0.914622	-0.326755	0.025463	-0.231393	-0.428036	0.056048	0.368264	0.135079	-0.759183	-0.151466	-0.400141	0.626347	-0.095988	0.246004	0.48423	-0.297182	-1.222976	-0.811807	2.748904	-1.114628	1.145245	-2.795691	0.864599	-0.227919	-0.424242
12.48587551	-0.57394	0.14211	-0.970205	0.183742	-0.199254	-0.519313	0.292459	-0.853298	-0.588687	-0.837979	-0.582757	-0.50342	0.164894	-0.399133	-0.077005	-0.665274	-0.54405	1.515616	-0.291352	0.100971	-1.479859	0.117563	0.357183	-0.395886	-1.655023	-0.301419	0.638234	-0.37857	-0.371644	-0.033639	-0.19549	-0.377292	-0.527253	-0.054044	0.298256	0.708614	-0.468303	-0.060979	0.742291	0.294167	-0.550132	-0.332407	2.512939	-0.668322	0.71226	-2.69146	-0.241758	-1.012056	-1.374893
12.48538675	0.839566	-0.321174	-1.120511	-0.837665	-0.454328	-0.506565	0.031852	-1.388994	-0.453625	-0.445463	-0.651088	-0.235363	-0.194955	-0.426217	0.033534	-0.738582	-0.382107	1.353589	-0.595394	-0.25434	-1.219499	0.235517	-0.007373	-0.319939	-2.041766	-0.889647	0.468063	-0.450407	-0.296561	-0.045971	-0.76057	-0.150817	-0.164368	-0.091465	1.004278	0.230931	-0.269823	-0.504552	0.566516	0.730058	-0.80803	-0.120664	1.053215	-0.752598	0.955238	-2.912486	-0.479708	-0.938233	-2.165085
12.48489687	1.291086	0.064947	-0.140324	-1.025997	-0.194199	-0.376126	-0.21827	-0.723035	0.131298	-0.299682	-0.808733	-0.497188	-0.304958	-0.109226	-0.018637	-0.565336	-0.134839	1.091761	-0.372225	-0.158608	-0.596364	0.071132	0.117553	-0.73268	-1.451841	-0.552	0.146909	-0.239953	-1.055277	-0.350426	-0.993403	0.050754	-0.27072	-0.245211	0.404785	-0.158544	-0.208205	-0.010866	0.656803	1.143598	-1.138003	-0.742739	-2.546566	-0.110538	1.304932	-1.871671	0.6943	-0.852671	-2.476781
12.48440811	-0.048689	0.603022	-0.008124	-2.058469	-0.356568	-0.497294	-0.351895	-0.391036	0.328147	-0.706098	-0.538438	-0.372449	-0.545361	0.091357	0.102249	-0.81253	0.159644	0.596513	0.137491	-0.217141	-0.206987	0.595672	0.099152	-0.993895	-1.110541	-0.539732	0.625876	-0.397412	-2.107312	-0.594679	-0.8253	0.095505	-0.729404	-1.404289	-0.917321	-0.624036	-0.274746	-0.193773	0.419705	1.035242	-0.576164	-2.103169	-4.930275	-0.126412	1.587529	-2.379428	0.733315	-0.945155	-1.551778
12.48391934	-0.068149	0.234434	0.120526	-2.062751	0.103831	-0.545416	-0.462659	0.526926	-0.035127	-1.01089	-0.451219	0.308563	-0.687693	-0.207006	0.088341	-0.185456	-0.118543	0.517759	-0.640212	-0.417448	-0.438742	0.134429	-0.113399	-0.438452	-1.389067	-0.467133	0.686774	-0.359205	-2.242103	-0.408864	-0.943955	-0.216542	-0.493184	-1.270104	-0.938307	-0.287418	-0.029231	-0.345978	0.181987	-0.287033	-0.267895	-3.008277	-3.363197	-0.738983	1.544411	-3.692471	-0.716206	-0.824158	-0.198503
12.48343058	0.341526	-0.24732	0.498495	-2.422764	0.439573	0.027027	-0.899209	1.39828	-0.195229	-1.103325	-0.679777	0.265115	-0.382712	-0.494236	-0.407311	0.218866	-0.474796	0.129231	-0.606674	-0.47741	0.059667	0.028638	-0.379531	-0.458635	-1.135611	-0.293252	0.575478	-0.759075	-1.690702	-0.210478	-0.965158	-0.086079	-0.109003	-0.47352	-0.288484	-0.112571	0.027259	-0.393214	0.028884	-0.68291	-0.826245	-2.267666	-0.876008	-0.897149	1.598234	-2.977815	-0.815185	-0.905036	1.24617
12.48294182	0.302544	-0.363947	0.55395	-1.787617	-0.148084	0.333362	-0.42696	0.178277	-0.468232	-0.473717	-0.356122	0.290884	-0.207483	-0.293244	-0.531987	0.026151	-0.327454	-0.337973	-0.709026	-0.583902	0.553551	-0.413403	-0.186283	-0.113462	-0.477246	-0.151136	0.536922	-0.924356	-0.925037	0.322269	-0.209291	0.114933	-0.245374	-0.34719	-1.045756	-0.210823	-0.411445	-0.207845	0.062504	0.309665	-1.089864	-0.029154	0.087766	-0.270852	1.336548	-1.067873	0.012589	-1.125859	1.10452
12.48245305	0.69594	-0.624306	-0.061751	-0.812474	-0.505186	-0.036642	-0.137279	0.509847	-0.645053	0.222964	-0.338487	-0.334217	0.139508	-0.270896	-0.272878	0.445295	-0.139353	-0.389167	-1.273663	-0.592473	0.15333	-0.773763	-0.461391	0.54687	-1.079587	-0.10898	0.13606	-0.917442	-0.709704	-0.252899	0.002989	-0.208195	-0.08376	-0.63806	-1.576782	0.193641	-0.068039	-0.236224	0.252036	0.584295	-0.984143	-0.17369	-0.0348	0.329681	0.698732	-0.728399	0.910713	-0.68075	-0.598417
12.48196318	1.185042	-0.458619	-0.407835	-0.11582	-0.502455	-0.307726	0.148057	1.114421	-0.78833	0.864605	-0.847083	-0.592089	0.095421	-0.478547	-0.305411	0.972339	0.292668	-0.994126	-1.067625	-0.044892	0.125807	-0.267645	-0.339266	0.896191	-2.039389	-0.335129	-0.398604	-0.3758	-0.79688	-0.628677	-0.243692	-0.836601	0.327847	-0.686333	-1.452031	0.245445	-0.062384	0.142933	-0.15604	0.546426	-0.843943	0.488574	0.288807	-0.210534	-0.556801	0.456131	0.685194	0.284309	-1.250841
12.48147441	0.677094	-1.0699	-0.082158	0.905766	-0.006537	-0.017813	0.134837	0.693829	-0.463006	1.260752	-0.9877	-0.946564	-0.33529	-0.368017	-0.17148	0.055121	0.281903	-0.842563	-0.807077	0.372534	0.322521	-0.459668	-0.378491	0.793447	-0.701681	-0.431439	-0.910009	0.635759	-0.884255	-0.609108	-0.240697	-0.797632	-0.088187	-0.379229	-1.464426	0.328125	0.253601	-0.036068	-0.140206	1.357641	-1.440138	1.259661	-0.686696	-0.315436	-0.375762	0.296053	0.060008	-0.228924	-0.798087
12.48098565	-0.082713	-1.22358	0.147303	1.621986	-0.082984	-0.068522	-0.15936	1.151602	-0.36831	0.50662	-0.64328	-0.230125	0.139596	-0.031626	0.172443	-0.169715	0.185233	-0.777931	-0.43793	0.395773	0.052843	-0.308651	-0.771012	0.172312	-0.462411	-0.523108	-1.140899	0.269504	-0.722513	-0.06621	-0.430358	-0.383174	-0.173419	-0.453919	-0.739168	0.130655	0.258192	0.190769	0.443019	0.806568	-2.534411	0.569893	-2.362942	-0.610968	-0.060414	-0.074839	-0.003886	-0.674071	0.313182
12.48049688	0.053835	-1.047113	0.291348	0.360162	-0.114045	0.145196	0.050238	0.957018	-0.420282	0.156584	-0.630056	-0.392788	0.576149	0.367731	0.150675	-0.529153	0.145878	-1.26619	0.090981	0.103404	0.202174	-0.390729	-0.983246	-0.210523	-0.82431	-0.389205	-1.088675	-0.382963	0.345405	-0.20927	-0.730552	0.01761	-0.373487	-0.829969	0.170146	0.345826	-0.284956	0.132697	0.699888	0.752061	-2.073033	0.304544	-2.352249	-0.283822	0.084684	0.601358	0.0985	-1.495665	0.149788
12.48000812	0.431244	-1.019886	0.266164	-1.031612	0.027705	-0.086035	0.09125	0.110334	-0.276206	0.244123	-0.64346	-0.111097	-0.227874	0.119948	-0.025468	-0.55027	0.132886	-1.086388	-0.350246	-0.08691	-0.240396	-0.571244	-0.637733	0.077156	-1.07816	0.237499	-0.664119	0.001178	-0.110068	-0.537926	-0.308102	0.338808	-0.514369	-0.984636	-0.187204	-0.377661	-0.020919	0.359712	0.058188	0.905721	-2.771057	1.239663	0.675298	-1.276006	0.200819	0.447161	0.250288	-2.372434	0.259378
12.47951936	0.036493	-0.806809	-0.158249	-1.01905	-0.168418	0.084917	-0.173812	0.136853	0.103894	0.891077	0.183132	0.460557	-0.231239	-0.260224	0.025546	-0.357945	-0.301672	-0.540364	-0.454991	-0.266094	-0.031406	-0.735942	-0.893222	-0.217976	-1.611467	0.597441	-0.258744	-0.05623	-0.808176	-0.616278	0.270623	0.270316	-0.214354	-0.48385	-0.187684	-0.335248	-0.285873	0.211572	0.638976	0.813937	-1.958532	-0.341206	0.900846	-0.950798	1.238157	1.372032	-0.657765	-2.442755	1.252512
12.47902948	0.061572	-0.566753	0.3074	-1.199683	-0.494548	0.176445	-0.154328	1.121726	0.211401	1.090625	0.204805	0.704686	0.268927	-0.222	0.159257	-0.1693	-0.030367	0.103582	-0.068837	0.783406	0.179443	-0.287093	-0.183438	0.298786	-1.452501	0.498772	-0.296868	-0.481251	-0.778833	-1.013148	0.002734	0.109233	-0.22314	0.852376	-0.039633	-0.223433	-0.558089	-0.193242	0.947143	-0.236791	-0.661485	-1.942145	-0.355129	0.027183	1.15156	1.04497	-1.449704	-1.185203	1.543023
12.47854072	-0.513026	-0.633011	0.42616	-1.470966	-0.151998	-0.08735	-0.394932	0.927971	0.107654	0.522268	-0.015413	0.017575	0.340613	-0.03123	0.215666	-0.508961	0.317548	-1.493817	-0.400396	0.430814	-0.710007	-0.254819	0.607077	0.833831	-1.409339	0.373517	-0.242389	-0.410381	-0.92203	-0.740186	-0.368276	-0.276677	-0.35184	0.545373	-0.618667	-0.830607	-0.447723	0.089715	1.366743	-1.020647	-0.124892	-0.419105	-0.809655	-0.138983	0.762207	-0.853539	0.07036	0.374198	1.108038
12.47805195	-0.153336	-0.360873	0.675622	-1.497915	-0.157292	-0.3245	-0.844662	-0.627751	0.367734	1.134131	0.059142	0.349036	-0.01983	0.240678	0.15159	-0.733069	0.101627	-2.141756	-0.329151	0.018098	-0.893376	-0.392711	0.300723	0.305788	-0.168878	0.275863	0.197929	0.448277	-0.841542	-0.222556	-0.686209	-0.760853	-0.630602	0.461988	-0.493916	-1.020502	-0.691992	-0.020851	1.171955	-0.892982	-1.326011	-0.852902	-0.154214	-0.928629	-1.051791	-2.590965	0.36411	0.678344	-0.196612
12.47756319	-0.171022	-0.354175	0.288115	-0.72295	0.032022	-0.312783	-0.731045	-1.222206	0.200881	1.556789	0.149473	0.79211	0.316685	0.261411	0.028505	0.573446	0.225679	-0.682154	0.134862	-0.588298	-0.906274	-0.449431	0.115234	-0.040993	0.494956	0.355107	1.037297	0.733888	-0.037672	-0.104048	-0.748016	-1.312937	-0.537375	0.128545	-0.189317	-0.562953	-0.440535	-0.206702	0.254642	-0.918966	-2.001533	0.672366	0.805991	-0.209273	-2.001739	-0.469318	-0.041965	0.002051	-0.115505
12.47707442	-0.496285	-0.48107	0.323574	0.066759	-0.373729	-0.589016	-0.184281	-0.054155	-0.298379	1.671482	0.297278	-0.418382	0.652307	-0.009442	0.380941	0.522312	0.097798	-0.194081	0.290546	-0.265677	-0.768985	0.315184	0.522402	0.191653	0.337192	0.193513	0.783419	1.074383	0.628026	-0.316608	-0.771233	-1.270903	0.107571	-0.693589	-0.325285	-0.104971	-0.150574	-0.014784	-0.5255	0.224952	-0.98287	3.055098	-0.07696	-0.197333	-1.33038	0.837366	-1.652949	-0.823421	0.532175
12.47658566	-1.017879	-0.831203	0.036579	0.478564	-0.444063	-0.727251	0.164367	0.972252	-0.925409	0.32793	0.544202	-0.248148	-0.143485	-0.185875	0.268799	0.065492	-0.185634	0.090904	-0.273921	-0.233828	-1.05548	0.416859	0.315926	0.05817	-0.008884	0.217335	-0.386335	0.587541	-0.339146	-0.972069	-1.081162	-1.056683	0.116502	-1.463555	-0.944128	0.055452	0.168738	-0.213086	-0.640433	0.790963	-0.828249	2.734627	-1.137065	-0.26024	-1.266331	1.392714	-2.065183	-0.037562	0.975745
12.4760969	-0.829467	-1.379814	0.162408	1.554921	-0.231987	-0.397773	0.231511	0.050304	-0.871586	-0.756936	-0.084013	-0.117738	-0.384071	-0.476817	-0.136324	-0.173123	-0.334191	0.826665	-0.879731	0.062551	-0.834586	0.629139	0.24416	-0.365387	-0.366703	-0.152587	-0.34298	-0.438761	-0.451093	-1.042404	-1.097785	-0.823008	-0.482123	-1.48791	-0.636379	-0.164136	0.179649	-0.149026	-0.32942	0.911419	-0.873438	2.660327	-0.747976	-0.193047	-0.883545	0.772544	-1.418841	0.123972	1.024245
12.47560702	-0.5954	-1.343346	0.421503	1.114602	-0.800329	-0.660701	0.53898	-0.55107	-0.206101	-0.416826	-0.211423	-0.599093	0.183573	-0.311705	-0.304542	-0.506803	-0.128647	0.253519	-0.782776	0.187409	-0.659474	0.621323	0.522689	-0.761815	-1.097051	-0.612822	-0.46733	0.079266	0.346526	0.040383	-0.685866	-0.777479	-0.2367	-1.957246	0.456785	-0.269423	-0.402092	0.047427	-0.017072	1.272753	-0.937685	2.103495	-0.079015	-1.042416	-1.440183	-0.839333	-1.366151	-0.506847	0.40239
12.47511826	-0.72474	-1.625817	0.237538	0.189867	-0.920224	-0.631707	0.389561	-0.681903	0.470438	-0.246114	-0.414501	-0.942524	0.451404	0.050923	-0.144421	-0.967375	-0.047072	0.464564	-0.898388	-0.583377	-0.860681	0.333668	0.433539	-0.389235	-1.780176	-0.410514	-0.273582	-0.210714	-0.236452	-0.521982	-0.382922	-0.4881	-0.545208	-1.103628	0.23188	0.19098	-0.315134	0.002764	0.143869	1.113478	-0.905838	-0.025833	-0.681632	-0.330625	-2.167691	-0.789786	-0.978224	-0.486399	-0.036415
12.47462949	-0.647205	-1.371895	-0.28926	-0.824785	-0.672098	-0.12149	0.013399	0.017505	0.53464	0.085567	-0.599958	-0.277139	0.561527	0.345521	-0.15809	-1.319939	-0.175545	-0.072645	-1.05843	-0.179372	-0.789776	0.392008	0.164676	0.615429	-0.689507	-0.395997	0.48179	-0.87313	-1.580471	-0.318425	0.183772	-0.33284	-0.485043	-0.26771	-0.011616	0.472613	-0.170427	-0.332281	-0.217539	-0.157481	-0.593842	-0.895738	0.847606	-0.696268	-0.856853	-1.020177	-0.410337	-1.034466	-0.562011
12.47414073	-0.842423	-1.465976	-0.06572	-0.60516	-0.494405	0.315918	0.269568	0.492296	0.220314	0.43908	-0.314174	0.019717	0.555386	0.109124	0.110388	-1.365177	-0.001076	-0.655052	-1.310715	0.240157	-0.855839	0.619975	-0.555077	0.507282	-0.586814	-0.526069	0.270465	-0.883823	-0.932245	-0.86627	0.479128	0.113745	0.271738	0.07941	0.033257	0.436716	0.0676	0.040185	-0.551134	-0.968252	-0.097121	0.212436	1.416198	-1.632902	0.156197	-0.342028	-0.277083	-1.119392	0.500852
12.47365197	-0.424963	-1.34036	0.54144	-0.050294	0.002869	0.44908	0.477279	0.669731	-0.279766	-0.016542	-0.319953	-0.151934	-0.344077	-0.288238	0.157117	-0.638497	0.224729	-0.399506	-0.923428	0.049187	-0.707709	0.4849	-0.152329	-0.022393	-1.074201	-0.07584	-0.575915	-0.619719	-0.263702	-1.270074	0.523948	0.038327	0.322351	0.260531	0.94041	0.173793	0.046843	0.39726	-0.136141	-0.797679	0.74355	1.333801	1.486478	-1.231476	-0.302413	0.505871	-0.796967	-0.309554	1.683891
12.4731632	-0.205439	-1.504354	0.454596	-0.608108	-0.162364	0.631556	0.393128	0.513364	-0.165335	-0.263127	-0.092862	0.627971	-0.751972	-0.374522	0.013957	-0.270415	-0.198525	-0.101634	-1.518225	0.042944	-1.116365	0.297904	0.001747	-0.568215	0.121117	0.371496	-0.930629	-0.592983	-0.752564	-0.702872	-0.031231	-0.486838	-0.559436	0.652398	0.937097	0.235751	0.193201	0.467132	-0.388612	-0.281983	0.85213	1.577468	2.252967	-1.566662	-0.239608	-0.743946	0.24293	0.288238	0.698516
12.47267333	-0.248563	-1.375632	0.450542	-1.099043	0.110491	0.498724	0.205842	0.31833	0.085518	-0.42004	-0.515853	-0.137675	-0.709428	-0.486428	-0.064306	-0.864722	-0.2748	-0.988628	-0.689846	-0.271744	-0.328077	-0.668033	-0.323787	-0.622308	-0.046236	0.337848	-0.901484	-0.924257	-0.454035	-0.352476	-0.387982	-0.008233	-0.792209	-0.210714	-0.371145	0.11812	0.524718	0.853357	-0.865798	-0.44419	0.669381	-0.371666	1.546451	-2.066103	-0.08734	-1.618307	0.264177	0.150313	0.833204
12.47218456	-0.373476	0.053956	0.84138	-0.461267	0.040925	0.382697	-0.205989	0.633021	0.666067	-1.116894	-0.04957	-0.240046	-0.8111	-0.407977	0.14839	-0.83119	-0.049775	-1.027366	-0.212059	-0.410449	0.652013	-1.038788	0.892474	-0.303864	-0.627381	0.667931	-0.279443	-1.15339	-0.288319	-0.250113	-0.490489	0.400295	-0.559872	-0.958848	-0.28352	-0.141463	0.135356	0.57429	-0.968872	-1.592552	0.771464	0.020941	0.979275	-1.049158	-0.282719	-0.685376	0.787018	-0.428871	-0.101216
12.4716958	-0.186893	0.0935	0.61818	0.363444	-0.170175	-0.442276	-0.735749	0.931559	0.686958	0.002642	0.136326	-0.681821	-1.010064	-0.289534	0.47385	-0.571322	0.217681	-0.370569	-0.52232	0.70658	0.247153	-0.294967	0.97057	-0.56954	0.52306	0.196849	-0.096801	-0.82391	-0.575652	-1.130196	-0.689457	0.230311	-0.012835	-0.962528	0.611467	-0.2878	-0.268081	-0.157758	-0.728327	-0.629419	-0.069203	0.244281	0.311421	1.021291	-0.349836	1.717033	0.416163	-1.240624	-0.151145
12.47120703	0.205192	-0.856547	0.967332	0.655185	-0.196159	-0.582233	-0.612444	0.160307	0.245283	0.065601	-0.627	-0.702191	-0.202762	-0.17794	0.518029	-0.378146	0.250971	0.209318	-0.574647	1.435736	0.036791	-0.192076	0.762978	-0.596699	0.851151	-0.193338	-0.271464	-0.936966	-0.496289	-0.68437	-0.807834	0.163586	0.290095	-1.006846	-0.094709	-0.680864	-0.627236	-0.52321	-0.972724	-0.805455	-0.719315	0.266165	-2.0517	1.889923	-1.291819	2.63133	-0.538244	-0.735787	1.153845
12.47071827	0.990494	-0.355805	0.453526	0.566871	-0.423023	-0.3714	-0.083598	-0.598898	-0.048437	0.400578	-0.77192	-0.432519	-0.230451	-0.338196	0.64108	-0.727631	0.059433	0.403383	-0.243017	1.153241	-0.305131	0.055732	0.288518	-0.613479	0.473718	0.148442	0.129044	-1.055016	-0.257817	0.056652	-0.30177	0.114588	0.633799	-0.961398	0.102238	-0.636331	-0.253525	-0.246749	-0.965906	-1.50272	-0.773942	0.350052	-1.785552	1.351266	-1.236923	1.728323	-1.159455	0.981733	-0.183323
12.47022951	0.125305	-0.183698	0.08021	0.73162	-0.03865	-0.414812	0.220592	-0.683413	-0.453903	0.411965	-0.480665	-0.643833	-0.331416	-0.342793	-0.13878	-0.762585	0.342678	0.454461	-0.180696	0.887539	-1.131539	-0.34251	-0.103425	-0.313596	-0.304124	0.206627	0.113942	-1.191251	0.941695	-0.599727	-0.172672	0.15596	0.379007	-0.916048	0.863037	-0.443983	-0.165695	-0.173351	-0.618983	-1.466559	-0.677828	0.709336	-1.093593	1.776594	-1.438325	0.617637	-1.203678	1.182982	-1.695967
12.46973963	-1.169568	-0.159337	0.503723	0.613854	-0.086656	-0.139753	0.621995	-0.183128	-0.233672	0.161428	-0.558737	-0.27361	-0.536873	-0.054689	-0.304867	-0.376708	0.62979	0.245552	0.46095	1.002348	-0.991149	-0.400882	-0.115673	-0.027641	0.23131	-0.026201	-0.291122	-0.588113	0.987633	-0.949649	-0.546823	0.231875	-0.031338	-1.017177	0.631993	0.75319	-0.606367	-0.606072	-0.46479	-0.948378	0.213969	0.542776	-1.567628	1.2767	-1.558152	0.608784	-1.3152	1.052201	-1.540794
12.46925087	-1.506562	-0.029678	0.939598	0.87571	0.104739	-0.199944	0.330764	-0.235311	0.52645	0.009538	-0.471123	-0.457711	-0.185827	0.34732	-0.116436	-0.384339	0.273934	-0.680978	0.352262	1.357213	-1.055716	-0.965961	-0.164544	-0.178973	0.915026	-0.137798	-0.459929	-0.294366	-0.017727	-1.366789	-0.983654	0.249083	0.06016	-0.778191	0.212135	1.154739	-0.534839	-0.126762	-1.154894	-0.281851	-0.266703	0.119443	-1.216441	1.472776	-1.284712	1.305638	-0.97531	1.034637	-0.215213
[truncated: 31,902 more rows]
[truncated: 94 more columns]
