# Supplementary material for: The impact of the method of extracting metabolic signal from 1H-NMR data on the classification of samples: A case study of binning and BATMAN in lung cancer
Source: PLoS One. 2019 Feb 6;14(2):e0211854. doi: 10.1371/journal.pone.0211854 (PMC6364941; doi:10.1371/journal.pone.0211854)
Supplement: S1 Datasets — (ZIP) [file pone.0211854.s002.zip › 400MHz_manually_preprocessed_spectra.txt]

ppm	control1	control2	control3	control4	control5	control6	control7	control8	control9	control10	control11	control12	control13	control14	control15	control16	control17	control18	control19	control20	control21	control22	control23	control24	control25	control26	control27	control28	control29	control30	control31	control32	control33	control34	control35	control36	control37	control38	control39	control40	control41	control42	control43	control44	control45	control46	control47	control48	control49
11.59212392	0.377438	0.048966	-0.198935	0.566251	-0.169919	-0.430521	-0.946113	0.234632	-0.760203	0.073516	-0.659622	-0.607538	-0.297621	0.48208	0.288445	0.457847	0.258242	-0.158417	-2.114328	1.076528	-0.508512	0.383061	-0.148721	-0.096562	0.447233	-0.530209	-0.029484	0.813969	-0.195229	-0.551873	0.699	-1.258101	0.144414	-0.595758	0.269101	-0.145195	0.267618	0.123717	0.190041	0.631068	-0.184128	0.46619	0.028639	0.077194	-0.8257	0.397413	-0.555746	0.401133	-1.158123
11.59166619	0.423882	0.098891	0.0661	0.8514	-0.273122	0.013088	-1.463553	0.327553	-0.817042	-0.140782	-0.666661	-0.334295	-0.027752	0.070323	0.189479	0.508288	-0.143011	-0.059671	-1.892814	0.691176	-0.590093	0.214748	-0.398673	-0.346705	-0.114717	-0.411085	-0.131718	0.708851	-0.007188	-0.549181	0.566322	-0.988247	-0.020529	-0.828316	0.066652	-0.172377	0.030017	0.257334	0.143331	0.912333	-0.346663	0.595195	-0.110471	-0.017235	-1.080674	0.648901	-0.458727	0.254833	-1.265951
11.59120845	0.289019	0.2555	0.343036	0.960461	-0.373173	0.383553	-1.93131	0.25841	-0.908035	-0.316562	-0.405907	-0.146401	0.188314	-0.335109	0.02223	0.363175	-0.475464	-0.061014	-1.554323	0.378358	-0.460139	0.102265	-0.640269	-0.487245	-0.553974	-0.273075	-0.202406	0.615766	0.16515	-0.398095	0.278209	-0.710329	-0.1679	-0.840152	-0.089762	-0.295421	-0.131325	0.354785	0.306069	1.026144	-0.190072	0.671986	-0.168766	-0.138696	-1.114663	0.594221	-0.296747	0.248489	-1.246786
11.59075071	0.003316	0.531577	0.599058	0.934796	-0.419611	0.542768	-2.111416	0.080983	-0.982384	-0.502421	-0.056104	-0.024046	0.314773	-0.641679	-0.125272	0.114931	-0.519412	-0.194706	-1.209521	0.206058	-0.153335	0.121059	-0.795193	-0.492877	-0.762456	-0.160101	-0.255655	0.592483	0.179493	-0.231121	-0.051969	-0.489681	-0.226151	-0.73784	-0.287736	-0.523812	-0.164144	0.375141	0.735225	0.928806	0.041924	0.742464	-0.005711	-0.203945	-0.952619	0.205008	-0.199216	0.269868	-1.123845
11.59029298	-0.307899	0.89461	0.812233	0.966803	-0.361309	0.488388	-1.91498	-0.025223	-0.956235	-0.68708	0.121625	0.047226	0.371385	-0.80782	-0.190094	-0.054154	-0.270282	-0.395572	-1.023119	0.13339	0.143302	0.225042	-0.905242	-0.44928	-0.640865	-0.065242	-0.359027	0.613511	-0.003899	-0.235885	-0.265385	-0.339041	-0.179768	-0.604731	-0.667803	-0.812147	-0.128672	0.335138	1.296046	0.61969	0.167121	0.916261	0.290586	-0.320539	-0.769891	-0.262772	-0.259231	0.22132	-0.860459
11.58983524	-0.541625	1.19776	0.933242	1.118546	-0.205571	0.308533	-1.450089	0.034718	-0.806255	-0.779646	0.037865	0.071009	0.3663	-0.804648	-0.195423	-0.028499	0.058141	-0.566528	-1.126354	0.105672	0.226746	0.276325	-1.033329	-0.493213	-0.153005	0.001336	-0.564743	0.541864	-0.283943	-0.44261	-0.257895	-0.2557	-0.070992	-0.450004	-1.211112	-1.044563	-0.093146	0.28906	1.721309	0.178703	0.205016	1.173997	0.486861	-0.651792	-0.7183	-0.530491	-0.415182	0.107014	-0.419281
11.5893775	-0.658749	1.264894	0.907918	1.163441	-0.029513	0.115419	-0.986638	0.167823	-0.581069	-0.677804	-0.132355	0.077452	0.30593	-0.605013	-0.205123	0.149546	0.237092	-0.650501	-1.47206	0.096525	0.044856	0.165616	-1.145318	-0.693823	0.555539	-0.012191	-0.852365	0.227389	-0.49903	-0.688198	-0.062003	-0.233251	0.060217	-0.261921	-1.663783	-1.09691	-0.039782	0.271803	1.798897	-0.229933	0.275462	1.339048	0.447082	-1.142707	-0.756985	-0.537417	-0.477138	0.006528	0.101616
11.58891977	-0.64456	1.073796	0.741484	0.790273	0.068954	-0.003944	-0.811721	0.206145	-0.33484	-0.358372	-0.132892	0.117755	0.243728	-0.235452	-0.236223	0.323638	0.220444	-0.650224	-1.805358	0.081819	-0.263066	-0.088177	-1.135541	-0.957421	1.163892	-0.136732	-1.14118	-0.321624	-0.550208	-0.802117	0.166937	-0.237865	0.210921	-0.065331	-1.71494	-0.931164	0.106148	0.278025	1.529886	-0.433171	0.403779	1.267218	0.258854	-1.488118	-0.675691	-0.42008	-0.313093	-0.029505	0.440346
11.58845953	-0.487448	0.822261	0.520095	-0.02256	0.038765	-0.020255	-1.013444	0.089967	-0.085157	0.08978	0.106995	0.198658	0.260598	0.182333	-0.240555	0.351504	0.140514	-0.600363	-1.836734	0.024871	-0.491504	-0.349083	-0.971071	-1.063281	1.38514	-0.310111	-1.354339	-0.888063	-0.469966	-0.782438	0.269946	-0.20048	0.380188	0.084717	-1.273607	-0.62471	0.354	0.29296	1.129217	-0.361773	0.463279	1.014153	0.111563	-1.440639	-0.307966	-0.308502	-0.007045	-0.040032	0.355332
11.58800179	-0.222246	0.764836	0.351757	-0.890776	-0.092505	0.024257	-1.379407	-0.086175	0.149715	0.509124	0.406598	0.238758	0.367006	0.479872	-0.173717	0.20956	0.137003	-0.531734	-1.486503	-0.089119	-0.538631	-0.468193	-0.762354	-0.846438	1.202451	-0.400359	-1.468651	-1.221267	-0.393819	-0.749648	0.216773	-0.062858	0.521144	0.14242	-0.571056	-0.301368	0.584021	0.316345	0.868133	-0.098863	0.303243	0.766486	0.081155	-1.098465	0.272881	-0.206127	0.205655	-0.100788	-0.118079
11.58754405	0.036188	0.971821	0.28855	-1.331445	-0.244531	0.039849	-1.569192	-0.190801	0.301656	0.753573	0.523279	0.117752	0.447461	0.548788	-0.060428	0.005364	0.225954	-0.456493	-0.965774	-0.224523	-0.463763	-0.383855	-0.652088	-0.382816	0.87996	-0.319598	-1.507801	-1.273985	-0.460678	-0.755853	0.128072	0.15961	0.558811	0.09098	0.014973	-0.034541	0.638478	0.339832	0.876991	0.190308	-0.099136	0.629684	0.066843	-0.801341	0.778263	-0.078839	0.182697	-0.22067	-0.61737
11.58708632	0.15472	1.267453	0.313975	-1.188447	-0.343609	-0.046169	-1.435683	-0.180876	0.285301	0.758654	0.377419	-0.218198	0.347659	0.397975	0.025025	-0.097253	0.334311	-0.37668	-0.60552	-0.32602	-0.394811	-0.143591	-0.652695	0.019445	0.714532	-0.109127	-1.4999	-1.225024	-0.707979	-0.710052	0.157233	0.372771	0.463761	-0.052393	0.246467	0.18414	0.480766	0.320602	1.057051	0.388772	-0.623541	0.544208	-0.068603	-0.746559	0.933453	-0.001977	0.033687	-0.307753	-0.716223
11.58662858	0.10106	1.412011	0.392226	-0.735201	-0.365574	-0.224066	-1.148953	-0.107719	0.094048	0.571753	0.081359	-0.698499	0.039929	0.116135	0.035965	0.012429	0.41513	-0.301192	-0.590738	-0.370648	-0.3935	0.145258	-0.642143	0.057876	0.770198	0.099901	-1.452308	-1.241018	-1.032414	-0.51924	0.340986	0.473841	0.29024	-0.2215	0.163481	0.393047	0.237071	0.211375	1.170651	0.49926	-1.108678	0.417133	-0.332502	-0.798402	0.694207	-0.145467	0.004042	-0.24682	-0.280225
11.58617084	-0.012137	1.321676	0.496621	-0.366224	-0.327926	-0.391096	-0.96338	-0.03987	-0.159859	0.323636	-0.216468	-1.167656	-0.309245	-0.191042	-0.006075	0.312695	0.482662	-0.250561	-0.841138	-0.363234	-0.410211	0.379359	-0.52935	-0.299807	0.858337	0.207078	-1.369053	-1.25608	-1.251633	-0.25241	0.565969	0.429025	0.12464	-0.303552	-0.018941	0.590083	0.058925	0.02265	1.040189	0.594923	-1.433756	0.265076	-0.589989	-0.718602	0.259386	-0.584223	0.205568	-0.009001	0.429434
11.58571311	-0.022837	1.090016	0.575004	-0.220883	-0.246743	-0.413481	-0.900183	-0.016375	-0.327549	0.145216	-0.465467	-1.475614	-0.460619	-0.414957	-0.048409	0.654003	0.540512	-0.23748	-1.118396	-0.280334	-0.353966	0.496604	-0.376967	-0.778794	0.76763	0.213081	-1.283608	-1.055844	-1.232507	-0.096829	0.684104	0.283663	0.002404	-0.208473	-0.122583	0.711472	-0.04079	-0.171386	0.690032	0.708647	-1.512665	0.162168	-0.691631	-0.498886	-0.100715	-1.146234	0.500294	0.313993	1.003981
11.58525537	0.13876	0.816744	0.520329	-0.120111	-0.114235	-0.220766	-0.747425	-0.060972	-0.345834	0.082439	-0.681232	-1.544737	-0.305883	-0.441154	-0.06659	0.858386	0.526908	-0.237777	-1.222543	-0.058803	-0.188908	0.48475	-0.318637	-1.02896	0.494776	0.174049	-1.257962	-0.589741	-0.991891	-0.144188	0.65703	0.109613	-0.105553	0.026341	-0.127928	0.673045	-0.179131	-0.309289	0.305442	0.777954	-1.275164	0.075537	-0.587231	-0.346668	-0.219894	-1.488771	0.669869	0.576018	1.229045
11.58479513	0.410923	0.471419	0.23538	0.165664	0.06737	0.134519	-0.390499	-0.190115	-0.263696	0.08582	-0.827101	-1.388841	0.043759	-0.208529	-0.073963	0.853263	0.371957	-0.191148	-1.094334	0.319882	0.03922	0.374638	-0.375579	-0.902521	0.243285	0.110409	-1.333594	-0.127724	-0.687329	-0.272379	0.583366	-0.040725	-0.222802	0.214668	-0.130266	0.437425	-0.420374	-0.408402	0.04466	0.700008	-0.721432	-0.151172	-0.328495	-0.341127	-0.079507	-1.354357	0.664388	0.673454	1.188271
11.58433739	0.692186	-0.038208	-0.239907	0.635124	0.233732	0.49656	-0.044095	-0.376088	-0.151977	0.090374	-0.790808	-1.100122	0.366685	0.192103	-0.08351	0.730174	0.101217	-0.052254	-0.782835	0.737456	0.256046	0.223576	-0.414244	-0.527478	0.210027	-0.015277	-1.477309	-0.027536	-0.502504	-0.276504	0.590022	-0.133732	-0.308441	0.151886	-0.209484	0.06013	-0.6367	-0.526141	-0.114847	0.434818	-0.006585	-0.599854	-0.005213	-0.232935	0.253845	-0.775379	0.632974	0.593917	1.074883
11.58387966	0.943075	-0.681055	-0.688003	1.045744	0.270231	0.698091	-0.050788	-0.52294	-0.016112	0.096611	-0.512003	-0.813015	0.523804	0.517237	-0.084557	0.662693	-0.152688	0.148218	-0.375605	0.975888	0.422038	0.090996	-0.307666	-0.149134	0.387373	-0.230238	-1.584023	-0.340202	-0.519547	-0.094477	0.709404	-0.14068	-0.294724	-0.201325	-0.340882	-0.319882	-0.598969	-0.659988	-0.336776	0.050016	0.577697	-1.117517	0.297961	0.303009	0.687967	-0.051304	0.7091	0.399088	0.963633
11.58342192	1.176565	-1.234431	-0.851421	1.147831	0.112945	0.666363	-0.462823	-0.521145	0.180805	0.147256	-0.1178	-0.643475	0.548766	0.538794	-0.066565	0.744665	-0.259291	0.308429	0.025763	0.88839	0.54431	0.015673	-0.097982	0.070926	0.571529	-0.484261	-1.550947	-0.708621	-0.673666	0.140149	0.865105	-0.056507	-0.183494	-0.664738	-0.40952	-0.552381	-0.220683	-0.726817	-0.720743	-0.328207	0.773359	-1.443486	0.511377	1.236927	1.116929	0.461805	0.829212	0.179194	0.789432
11.58296418	1.363345	-1.434032	-0.641552	0.906292	-0.152099	0.46796	-0.932617	-0.344063	0.424723	0.217637	0.111217	-0.631096	0.565488	0.245473	-0.049849	0.898455	-0.200056	0.34748	0.310649	0.54269	0.640773	0.0044	0.046484	0.124174	0.549093	-0.671347	-1.362985	-0.706726	-0.809939	0.263915	0.96084	0.06894	-0.078921	-0.977777	-0.299361	-0.572044	0.314345	-0.66877	-1.135988	-0.59319	0.553574	-1.512265	0.599973	2.107671	1.429649	0.566506	0.82032	0.016855	0.506714
11.58250645	1.389808	-1.19674	-0.204845	0.508465	-0.316454	0.253939	-1.079832	-0.079061	0.618578	0.168772	-0.046148	-0.73419	0.637277	-0.144278	-0.070781	0.947214	-0.060236	0.301154	0.40454	0.181466	0.70771	0.033044	0.02336	0.097712	0.271774	-0.721534	-1.104879	-0.266078	-0.786201	0.249418	0.961324	0.150272	-0.099231	-0.997241	0.017086	-0.44314	0.696299	-0.554308	-1.282109	-0.687529	0.162927	-1.554184	0.595394	2.423156	1.551576	0.299523	0.649768	-0.031195	0.204573
11.58204871	1.146291	-0.692018	0.232615	0.1825	-0.212613	0.144977	-0.907877	0.145815	0.662451	-0.131973	-0.54489	-0.887401	0.707633	-0.3952	-0.133469	0.782831	0.073358	0.306098	0.331834	0.031655	0.723867	0.057342	-0.103384	0.101192	-0.132	-0.663356	-0.881637	0.27191	-0.551985	0.17847	0.884302	0.144001	-0.255161	-0.770995	0.450371	-0.302879	0.761677	-0.523517	-0.953747	-0.58865	-0.052735	-1.821676	0.587972	2.099177	1.483589	-0.137349	0.513491	0.055781	0.038898
11.58159097	0.662308	-0.201338	0.578851	0.007381	0.134067	0.151606	-0.769021	0.257025	0.551586	-0.62158	-1.074073	-1.058247	0.684767	-0.471188	-0.192066	0.462013	0.183768	0.464589	0.206343	0.14662	0.675854	0.035229	-0.205327	0.226193	-0.488546	-0.591062	-0.724241	0.523033	-0.1664	0.0928	0.738618	0.100772	-0.432852	-0.452472	0.841926	-0.24499	0.610038	-0.619571	-0.276928	-0.315958	0.108268	-2.233637	0.656927	1.473896	1.285307	-0.507254	0.6285	0.256245	0.072159
11.58113074	0.136704	0.086121	0.916244	-0.127194	0.523139	0.195376	-0.927759	0.255408	0.375247	-1.009145	-1.284055	-1.234218	0.568869	-0.515805	-0.193942	0.138957	0.297411	0.723238	0.125646	0.414277	0.568908	-0.042298	-0.240323	0.498605	-0.712844	-0.573087	-0.581094	0.434306	0.244943	-0.059897	0.503033	0.114171	-0.507202	-0.177546	1.05232	-0.253153	0.460413	-0.713656	0.317949	0.024003	0.577139	-2.37888	0.801513	0.945521	1.020937	-0.649752	0.966841	0.507352	0.20298
11.580673	-0.186045	0.158781	1.333069	-0.391297	0.754629	0.199888	-1.254029	0.170256	0.223659	-0.990072	-1.053003	-1.358846	0.478172	-0.630849	-0.135606	-0.083994	0.417811	0.906627	0.073827	0.681836	0.413647	-0.135723	-0.254499	0.820505	-0.834797	-0.5941	-0.407228	0.273875	0.566706	-0.317018	0.179269	0.205692	-0.463487	-0.015818	1.031359	-0.24863	0.426625	-0.638194	0.40053	0.234881	1.089166	-1.931203	0.949795	0.670864	0.737979	-0.536933	1.256981	0.719671	0.247481
11.58021526	-0.184348	0.113373	1.750196	-0.830868	0.783747	0.156296	-1.392463	0.03503	0.117399	-0.520459	-0.569489	-1.312691	0.537007	-0.725472	-0.063689	-0.226022	0.51069	0.885803	-0.04636	0.853591	0.214354	-0.184704	-0.260857	0.990038	-0.929006	-0.582312	-0.25141	0.295938	0.751838	-0.593628	-0.147875	0.277679	-0.394394	0.015404	0.833001	-0.193786	0.452352	-0.383722	-0.116464	0.146576	1.381127	-1.039716	1.034185	0.591541	0.499809	-0.26001	1.266566	0.807901	0.081283
11.57975752	0.076053	0.042237	1.950369	-1.289734	0.706059	0.108197	-1.162859	-0.084385	0.031026	0.130022	-0.173336	-0.993813	0.737178	-0.620819	-0.019127	-0.354022	0.54635	0.703857	-0.275202	0.896814	-0.017708	-0.166908	-0.193283	0.852784	-1.038729	-0.489861	-0.232344	0.481061	0.811935	-0.737849	-0.330618	0.205688	-0.381674	-0.055633	0.579603	-0.133232	0.4358	-0.11888	-0.891227	-0.215709	1.360969	-0.252164	1.045564	0.621789	0.403856	0.049047	1.039515	0.732168	-0.273651
11.57929979	0.42204	-0.007785	1.782236	-1.519901	0.618663	0.097369	-0.70737	-0.081337	-0.0426	0.609038	-0.108979	-0.431076	0.92072	-0.283386	0.00737	-0.46432	0.530992	0.516162	-0.512272	0.812649	-0.239522	-0.127485	-0.015822	0.469811	-1.159388	-0.34967	-0.414532	0.615101	0.750269	-0.685121	-0.262743	-0.017588	-0.402899	-0.15059	0.403641	-0.133877	0.359985	0.000496	-1.416021	-0.591764	1.146264	-0.031697	1.013229	0.713002	0.521455	0.317759	0.812824	0.526663	-0.657069
11.57884205	0.707253	6.50E-05	1.314862	-1.399076	0.530857	0.143352	-0.272701	0.115181	-0.080834	0.759423	-0.400251	0.193379	0.913379	0.096592	0.056593	-0.463646	0.487817	0.408183	-0.598287	0.636182	-0.379297	-0.132614	0.174927	0.103305	-1.267781	-0.258167	-0.713766	0.562717	0.523158	-0.51017	0.021034	-0.24689	-0.371221	-0.179435	0.387974	-0.207082	0.276086	0.003243	-1.421164	-0.673235	0.962578	-0.365129	0.955694	0.786985	0.804755	0.578062	0.7198	0.284858	-0.856074
11.57838431	0.886892	0.123849	0.783222	-1.056999	0.411585	0.26288	0.034621	0.437799	-0.077651	0.671278	-0.911671	0.651243	0.679798	0.280279	0.145381	-0.276965	0.425729	0.299579	-0.478773	0.442316	-0.383051	-0.185196	0.232449	-0.015354	-1.342856	-0.29706	-0.944413	0.404277	0.10406	-0.31469	0.34731	-0.308714	-0.257277	-0.120364	0.520278	-0.307265	0.195556	0.044567	-1.076588	-0.373603	0.974215	-0.843663	0.874949	0.744396	1.081575	0.908816	0.638055	0.095071	-0.736443
11.57792658	0.998694	0.410785	0.398267	-0.774292	0.28038	0.468677	0.233787	0.682369	-0.067594	0.500405	-1.477158	0.813226	0.342489	0.210288	0.243706	0.035289	0.343149	0.052823	-0.258444	0.301443	-0.268015	-0.202659	0.151418	0.086429	-1.353295	-0.457829	-0.973124	0.313952	-0.399382	-0.111624	0.518409	-0.163693	-0.143268	-0.049897	0.689129	-0.392507	0.056705	0.192979	-0.814175	0.088356	1.15681	-1.082599	0.790299	0.59869	1.182197	1.319781	0.357201	-0.027943	-0.354881
11.57746634	1.097317	0.828738	0.218663	-0.734485	0.204458	0.72467	0.322072	0.650719	-0.08317	0.294062	-1.950909	0.708279	0.046648	0.043996	0.307583	0.284789	0.252371	-0.330062	-0.076236	0.209017	-0.124813	-0.102164	0.11011	0.154444	-1.236822	-0.634947	-0.825883	0.363461	-0.732621	0.132525	0.452241	0.057263	-0.136642	-0.061153	0.746619	-0.453862	-0.184854	0.335168	-0.932051	0.39526	1.304421	-1.025964	0.743978	0.522866	1.087799	1.68994	-0.142246	-0.147594	0.04728
11.5770086	1.203807	1.241827	0.17395	-0.869528	0.206024	0.926717	0.278927	0.31173	-0.10376	0.012263	-2.179529	0.465078	-0.180101	-0.027361	0.320679	0.297663	0.173769	-0.650713	0.054083	0.084775	-0.053056	0.089893	0.269821	-0.015601	-0.91018	-0.702585	-0.642203	0.476882	-0.669398	0.363665	0.236263	0.174711	-0.237163	-0.147125	0.612175	-0.478949	-0.46531	0.32052	-1.344957	0.423844	1.183061	-0.875873	0.752259	0.660789	0.942604	1.834896	-0.630433	-0.328903	0.211995
11.57655087	1.297696	1.477033	0.15481	-0.951353	0.214362	0.978925	0.209658	-0.1732	-0.074633	-0.331501	-2.019735	0.207137	-0.417643	0.036311	0.292569	0.06498	0.098947	-0.678264	0.244368	-0.124345	-0.083519	0.237408	0.557202	-0.352157	-0.318047	-0.616613	-0.532267	0.544401	-0.239811	0.424267	0.050418	0.11418	-0.313402	-0.191309	0.333341	-0.425101	-0.64632	0.158469	-1.704	0.318575	0.729558	-0.813209	0.766518	0.894522	0.905784	1.657692	-0.848148	-0.551032	0.079344
11.57609313	1.345016	1.441991	0.061831	-0.823225	0.140199	0.910166	0.338526	-0.575065	0.019426	-0.622256	-1.460498	-0.010216	-0.708839	0.114604	0.22574	-0.241141	-0.018559	-0.369419	0.566032	-0.34291	-0.161047	0.225709	0.710309	-0.583157	0.504939	-0.45147	-0.491178	0.528815	0.241449	0.21869	0.018079	-0.05102	-0.227478	-0.09117	0.036782	-0.270981	-0.636198	0.010229	-1.747083	0.279756	0.135269	-0.841563	0.712023	0.88797	0.990567	1.249755	-0.742104	-0.705997	-0.153588
11.57563539	1.337321	1.196822	-0.180105	-0.52185	-0.019113	0.881018	0.753511	-0.743312	0.120616	-0.750642	-0.726375	-0.192756	-0.957181	0.064347	0.10678	-0.410873	-0.211172	0.087118	0.912916	-0.405484	-0.205686	0.088936	0.560123	-0.529463	1.398528	-0.332198	-0.452127	0.459252	0.430144	-0.133244	0.105341	-0.186015	0.019708	0.125068	-0.189626	-0.088491	-0.454993	-0.019038	-1.518385	0.318323	-0.275019	-0.867463	0.572077	0.410888	1.054777	0.847504	-0.462315	-0.700389	-0.207189
11.57517765	1.307029	0.91435	-0.573458	-0.18321	-0.184153	1.025107	1.217934	-0.654101	0.151753	-0.717236	-0.185337	-0.356696	-1.002347	-0.150304	-0.058909	-0.378763	-0.438423	0.445616	1.064218	-0.226785	-0.191513	-0.014732	0.22235	-0.292916	2.101037	-0.320811	-0.403284	0.36908	0.264683	-0.368165	0.154491	-0.208608	0.278989	0.325941	-0.360443	-0.010459	-0.183946	-0.01853	-1.25004	0.257243	-0.289848	-0.849551	0.413969	-0.424964	0.946485	0.676386	-0.169882	-0.561978	0.035482
11.57471992	1.294402	0.759034	-0.985444	0.118739	-0.303732	1.27491	1.373051	-0.368566	0.091211	-0.582908	-0.073684	-0.47885	-0.802417	-0.43038	-0.217628	-0.279162	-0.604135	0.610305	0.890841	0.072353	-0.164692	0.036627	-0.028789	-0.142823	2.348711	-0.366346	-0.428518	0.275293	0.011093	-0.327733	0.027697	-0.130252	0.392455	0.411285	-0.53301	-0.085979	0.109354	-0.152412	-1.073066	-0.036808	0.020125	-0.829775	0.317343	-1.305338	0.649797	0.806793	0.093083	-0.433426	0.452052
11.57426218	1.285766	0.787756	-1.186307	0.394393	-0.419777	1.384404	1.162536	0.015386	-0.021713	-0.336443	-0.285907	-0.487927	-0.515045	-0.601599	-0.296717	-0.313447	-0.647922	0.667143	0.481618	0.239594	-0.18559	0.207582	-0.054574	-0.241655	2.020852	-0.366304	-0.625087	0.195645	-0.020541	-0.110584	-0.260792	-0.013786	0.33854	0.388178	-0.701827	-0.184575	0.367393	-0.424726	-0.903092	-0.476654	0.36412	-0.852709	0.287783	-2.049835	0.285804	1.122042	0.339659	-0.444765	0.824044
11.57380194	1.190479	0.949586	-1.028471	0.622931	-0.589231	1.163016	0.950838	0.381357	-0.145659	0.116969	-0.463085	-0.318196	-0.371248	-0.516244	-0.27393	-0.542022	-0.610854	0.736032	0.055487	0.115547	-0.256697	0.356751	0.029191	-0.507501	1.244221	-0.271399	-0.988943	0.137695	0.20472	0.044656	-0.541071	0.089487	0.238307	0.30839	-0.784415	-0.095996	0.494591	-0.631361	-0.623593	-0.839992	0.476831	-0.906621	0.259136	-2.718133	-0.016854	1.401195	0.512571	-0.585406	1.013765
11.57334421	0.908241	1.160785	-0.617258	0.696651	-0.762342	0.684241	1.120582	0.618662	-0.271455	0.792911	-0.318209	0.005085	-0.467096	-0.166748	-0.207435	-0.801888	-0.59374	0.827581	-0.238686	-0.214991	-0.308577	0.394991	0.02407	-0.728507	0.357622	-0.122095	-1.38864	0.059286	0.427608	0.008516	-0.619507	0.165474	0.227785	0.171661	-0.72541	0.247393	0.383708	-0.57943	-0.31907	-1.001701	0.32977	-0.949958	0.175836	-3.364813	-0.237009	1.446704	0.490241	-0.705305	0.992058
11.57288647	0.446534	1.363806	-0.269874	0.543569	-0.794112	0.235481	1.587279	0.673545	-0.388594	1.487831	0.121791	0.333082	-0.692935	0.254827	-0.182359	-0.848659	-0.648825	0.857119	-0.420774	-0.504283	-0.254599	0.364408	-0.12328	-0.767523	-0.275129	0.013744	-1.650532	-0.11845	0.384646	-0.137043	-0.432878	0.220124	0.334449	-0.062323	-0.589492	0.666764	0.037255	-0.319476	-0.235097	-1.030202	0.118503	-0.962762	0.049113	-3.79956	-0.445073	1.185272	0.226198	-0.648676	0.75193
11.57242873	-0.03076	1.517477	-0.25663	0.284006	-0.605987	0.05534	1.828784	0.580501	-0.450576	1.876341	0.595587	0.480114	-0.865586	0.447711	-0.225674	-0.599698	-0.725716	0.772494	-0.592425	-0.577897	-0.060703	0.353972	-0.310662	-0.640203	-0.476607	0.118562	-1.671044	-0.416041	0.087141	-0.233787	-0.094436	0.250925	0.475307	-0.368783	-0.51642	0.88396	-0.35583	-0.106234	-0.473097	-1.049593	0.045345	-0.95308	-0.073703	-3.723812	-0.68531	0.703158	-0.159157	-0.394005	0.282678
11.57197099	-0.300023	1.563042	-0.566811	0.183919	-0.309411	0.141453	1.440054	0.423782	-0.417492	1.791524	0.89958	0.379477	-0.906187	0.240479	-0.283676	-0.231324	-0.729518	0.628738	-0.786014	-0.489005	0.227208	0.367293	-0.460917	-0.438249	-0.318325	0.223535	-1.464414	-0.718726	-0.196232	-0.234296	0.198723	0.237703	0.557162	-0.616035	-0.577147	0.773278	-0.523217	-0.12383	-0.780416	-1.06493	0.113759	-0.931156	-0.165682	-3.124758	-0.891092	0.20173	-0.455066	-0.072154	-0.344615
11.57151326	-0.251214	1.442159	-0.939698	0.396238	-0.120973	0.321659	0.58909	0.262289	-0.338874	1.396334	1.062207	0.156649	-0.873434	-0.215486	-0.28791	-0.009505	-0.61983	0.524384	-0.919712	-0.442249	0.509136	0.310945	-0.630085	-0.237162	0.01307	0.337574	-1.130776	-0.838822	-0.201825	-0.22384	0.309392	0.158633	0.562533	-0.672134	-0.695979	0.45238	-0.330819	-0.292787	-0.733618	-0.978565	0.135067	-0.898708	-0.214824	-2.431549	-0.930845	-0.116476	-0.523088	0.145858	-0.928543
11.57105552	0.025945	1.167733	-1.126067	0.766909	-0.139397	0.471833	-0.144358	0.105166	-0.353567	1.04729	1.225413	0.021288	-0.845027	-0.526009	-0.233643	-0.011187	-0.437979	0.489411	-0.8884	-0.57591	0.681315	0.117696	-0.900255	-0.087206	0.400215	0.4078	-0.790985	-0.688882	0.113344	-0.284755	0.238492	0.014308	0.541566	-0.546662	-0.725514	0.134346	0.09667	-0.379575	-0.172797	-0.761827	-0.063692	-0.854581	-0.175086	-2.17836	-0.743993	-0.173446	-0.375638	0.181557	-1.257092
11.57059778	0.330952	0.85974	-1.100869	0.954534	-0.230143	0.609471	-0.346491	-0.037431	-0.563131	0.980493	1.403556	0.067039	-0.81063	-0.39386	-0.180716	-0.030696	-0.241696	0.46622	-0.672524	-0.827726	0.682049	-0.148686	-1.213267	-0.038973	0.83892	0.373869	-0.530906	-0.388782	0.589843	-0.39368	0.093745	-0.163875	0.540899	-0.39089	-0.578726	-0.071504	0.491702	-0.27374	0.572461	-0.536514	-0.442207	-0.787949	0.022207	-2.501215	-0.426442	-0.057866	-0.122165	0.087894	-1.295038
11.57013755	0.526789	0.678349	-1.016662	0.768511	-0.155304	0.774677	-0.107271	-0.10863	-0.900791	1.137277	1.420614	0.18671	-0.699316	0.095143	-0.178361	0.211204	-0.033945	0.401561	-0.352879	-1.011109	0.520624	-0.336703	-1.380232	-0.117452	1.320829	0.254323	-0.366876	-0.176447	1.03057	-0.468903	-0.004619	-0.32837	0.556274	-0.341977	-0.271216	-0.195141	0.684926	-0.109175	0.934255	-0.439054	-0.755282	-0.671209	0.367313	-3.012319	-0.16607	0.066283	0.119941	-0.023937	-1.208409
11.56967981	0.624364	0.70256	-0.984832	0.367415	0.18405	0.888825	0.203215	-0.045013	-1.155475	1.27998	1.102215	0.203285	-0.483587	0.543856	-0.205312	0.761567	0.22946	0.326534	-0.041745	-1.008785	0.279363	-0.350396	-1.268702	-0.266222	1.730371	0.149216	-0.240051	-0.200577	1.315072	-0.478591	-0.002702	-0.436733	0.549692	-0.386368	0.136601	-0.286354	0.728661	-0.097004	0.600268	-0.436139	-0.751859	-0.49227	0.699546	-3.182283	-0.078381	0.114592	0.258525	-0.08914	-1.169317
11.56922207	0.708311	0.873673	-0.950106	0.098316	0.644911	0.802557	0.378147	0.133637	-1.151333	1.235939	0.496013	0.079931	-0.216889	0.615738	-0.197743	1.354377	0.568388	0.320224	0.180439	-0.878264	0.076645	-0.232347	-0.938595	-0.360569	1.91281	0.135839	-0.056767	-0.404013	1.400474	-0.457193	0.069556	-0.458465	0.495282	-0.395953	0.579066	-0.327778	0.79278	-0.272451	-0.238066	-0.343981	-0.366591	-0.306184	0.793749	-2.813169	-0.105164	0.151742	0.22862	-0.128187	-1.157131
11.56876434	0.810116	1.055597	-0.785108	0.149894	0.970653	0.487166	0.514904	0.30621	-0.905462	1.007271	-0.133196	-0.024336	0.03183	0.322544	-0.132264	1.642249	0.927866	0.400146	0.271814	-0.768029	-0.001551	-0.107109	-0.567736	-0.311354	1.844955	0.167751	0.232856	-0.608344	1.292736	-0.420226	0.138606	-0.371512	0.399089	-0.28593	0.947647	-0.286242	0.961941	-0.445135	-1.099326	-0.055371	0.262406	-0.217905	0.559792	-2.132398	-0.088963	0.300762	0.025503	-0.191276	-0.990465
11.5683066	0.876546	1.137081	-0.461227	0.387932	1.001608	0.124243	0.782029	0.354142	-0.604856	0.681556	-0.5268	0.076996	0.240295	-0.061027	-0.064555	1.496043	1.201712	0.478477	0.20899	-0.7443	0.043158	-0.065546	-0.273102	-0.15103	1.682501	0.100437	0.578803	-0.694312	1.045556	-0.311458	0.150029	-0.173553	0.28147	-0.108742	1.073985	-0.200161	1.146286	-0.4025	-1.62464	0.293831	0.92194	-0.265751	0.149873	-1.492266	0.044864	0.588217	-0.253023	-0.269988	-0.549894
11.56784886	0.850158	1.069051	-0.078848	0.525372	0.76652	-0.0361	1.183904	0.286906	-0.439294	0.305867	-0.63244	0.3827	0.402977	-0.325696	-0.075353	1.068261	1.300807	0.446212	-0.013102	-0.719386	0.12897	-0.113795	-0.046152	0.006197	1.590575	-0.165669	0.864529	-0.685862	0.740265	-0.070085	0.10955	0.088811	0.153025	0.010351	0.840456	-0.155156	1.175136	-0.136988	-1.772889	0.434758	1.440142	-0.325228	-0.160776	-1.056068	0.194571	0.898836	-0.439429	-0.27331	0.073223
11.56739112	0.743645	0.828435	0.263604	0.412203	0.411435	0.104347	1.597637	0.244576	-0.467884	-0.119666	-0.589438	0.67018	0.464617	-0.512821	-0.182621	0.589054	1.203583	0.293935	-0.360434	-0.558484	0.1639	-0.208719	0.147765	0.091786	1.540822	-0.565451	1.01744	-0.671578	0.415701	0.26089	0.071815	0.315045	0.010003	0.001417	0.339603	-0.170903	0.958138	0.143101	-1.681192	0.243962	1.701517	-0.187887	-0.2113	-0.770609	0.193445	1.090689	-0.414572	-0.10983	0.660157
11.56693339	0.613487	0.394422	0.577175	0.131401	0.079203	0.435153	1.939544	0.3592	-0.627609	-0.563731	-0.549294	0.677526	0.340488	-0.770554	-0.317432	0.147896	0.961327	0.133109	-0.752126	-0.24806	0.115424	-0.304336	0.267866	0.151353	1.336565	-0.896403	1.086324	-0.681127	0.033325	0.52786	0.085182	0.409277	-0.154006	-0.106592	-0.126538	-0.162889	0.562543	0.218628	-1.439501	-0.12047	1.627908	0.213098	-0.070086	-0.549564	0.01732	1.130193	-0.200898	0.190174	1.054203
11.56647565	0.480559	-0.210055	0.923659	-0.162335	-0.153916	0.778553	2.181943	0.610838	-0.819803	-0.944164	-0.532019	0.320059	0.030752	-1.09453	-0.388167	-0.310341	0.673407	0.096176	-1.082145	0.062434	0.016212	-0.357486	0.236973	0.276673	0.87222	-0.971315	1.186514	-0.665342	-0.431397	0.585467	0.14339	0.366921	-0.335815	-0.248943	-0.273406	-0.050404	0.165772	0.06509	-1.047693	-0.373208	1.223823	0.66726	0.074879	-0.400632	-0.147015	1.080788	0.072098	0.442956	1.230448
11.56601541	0.314654	-0.87251	1.273553	-0.438007	-0.283389	1.032845	2.228474	0.821395	-0.954553	-1.206559	-0.438307	-0.250022	-0.313165	-1.284595	-0.361503	-0.820943	0.449606	0.226922	-1.255477	0.201002	-0.089915	-0.325519	0.061129	0.486192	0.332109	-0.757747	1.349462	-0.589973	-0.852024	0.418058	0.194811	0.290089	-0.515606	-0.389129	-0.076523	0.121199	-0.053464	-0.13528	-0.537504	-0.367907	0.65058	0.830631	0.106347	-0.383089	-0.071141	0.96497	0.287583	0.437343	1.213558
11.56555768	0.108089	-1.43185	1.479155	-0.793122	-0.367325	1.160975	1.908113	0.789874	-0.942015	-1.386728	-0.166293	-0.761115	-0.484462	-1.163408	-0.278087	-1.294717	0.364267	0.469379	-1.21843	0.152115	-0.193327	-0.199418	-0.135919	0.6951	0.064416	-0.390459	1.43876	-0.513337	-0.974352	0.141948	0.202494	0.285595	-0.655449	-0.505511	0.240016	0.209087	-0.01206	-0.166596	-0.03686	-0.192813	0.186382	0.53863	0.042236	-0.511226	0.277393	0.693591	0.408429	0.127985	1.010301
11.56509994	-0.066244	-1.791656	1.418594	-1.287483	-0.501842	1.102315	1.184678	0.445159	-0.718423	-1.555277	0.287617	-0.991249	-0.402049	-0.784872	-0.199797	-1.588987	0.415413	0.739609	-0.974856	0.078363	-0.302132	-0.04125	-0.211345	0.802627	0.230273	-0.066014	1.25139	-0.537702	-0.654849	-0.09811	0.188081	0.339112	-0.710362	-0.545043	0.464246	0.124435	0.228406	0.033818	0.332494	-0.031889	0.025947	-0.034097	-0.054234	-0.732583	0.691904	0.18555	0.432309	-0.294142	0.662621
11.5646422	-0.106651	-1.981271	1.144249	-1.813173	-0.754487	0.790109	0.330323	-0.101771	-0.333489	-1.704185	0.804096	-0.871502	-0.179822	-0.390958	-0.156424	-1.63917	0.522962	0.980394	-0.580937	0.149626	-0.389828	0.0426	-0.114647	0.786899	0.607249	0.081112	0.729672	-0.674604	-0.077301	-0.225315	0.205661	0.319017	-0.656956	-0.434806	0.60916	-0.084422	0.483056	0.333376	0.584537	0.016917	0.090805	-0.540178	-0.16424	-0.964658	0.93241	-0.447743	0.327492	-0.552861	0.315892
11.56418447	0.004632	-2.083649	0.849408	-2.145845	-1.086952	0.286643	-0.214202	-0.624879	0.009913	-1.725347	1.181518	-0.497451	-0.00158	-0.18603	-0.143728	-1.484716	0.583141	1.147866	-0.113862	0.352901	-0.381922	-0.009326	0.105226	0.700067	0.783778	0.034054	0.065199	-0.776665	0.34184	-0.242635	0.273591	0.134812	-0.522572	-0.157017	0.834287	-0.3185	0.548304	0.522596	0.836521	-0.02457	0.079335	-0.76869	-0.28573	-1.108791	0.952223	-0.900168	0.059299	-0.53591	0.153285
11.56372673	0.168963	-2.107289	0.68009	-2.118289	-1.352199	-0.15895	-0.201713	-0.909674	0.073906	-1.520438	1.221593	-0.072465	0.0589	-0.189288	-0.155188	-1.189326	0.544236	1.183284	0.365271	0.486393	-0.214771	-0.155097	0.368589	0.582799	0.556309	-0.132534	-0.438052	-0.635224	0.325107	-0.184729	0.348262	-0.118505	-0.383902	0.201603	1.183123	-0.556525	0.345348	0.479573	1.132668	-0.108649	-0.235766	-0.767661	-0.35716	-1.047621	0.895617	-0.910109	-0.320907	-0.3917	0.239123
11.56326899	0.27352	-1.96056	0.606639	-1.748733	-1.397078	-0.272192	0.219857	-0.8669	-0.204554	-1.11112	0.844015	0.196018	0.07307	-0.290603	-0.195019	-0.793218	0.438811	1.039133	0.810271	0.353792	0.086634	-0.293042	0.605856	0.409096	0.118079	-0.318767	-0.627556	-0.173629	0.000796	-0.078249	0.376837	-0.217584	-0.325177	0.495228	1.465011	-0.840732	-0.008622	0.247212	1.335902	-0.228012	-0.741106	-0.688302	-0.277305	-0.698864	0.889717	-0.509577	-0.658627	-0.359439	0.466374
11.56281125	0.317162	-1.5745	0.501605	-1.226679	-1.183734	-0.003701	0.682586	-0.577419	-0.624349	-0.611511	0.174665	0.210489	0.124951	-0.384012	-0.25844	-0.361132	0.346084	0.741759	1.142852	-0.033847	0.397215	-0.359641	0.74807	0.126413	-0.143472	-0.456583	-0.629168	0.447962	-0.246007	0.058734	0.366069	-0.039846	-0.386686	0.622143	1.430635	-1.135817	-0.285077	-0.022952	1.235045	-0.383354	-1.039127	-0.583567	-0.026867	-0.120186	0.896576	-0.008272	-0.806208	-0.501736	0.683725
11.56235102	0.409571	-1.039026	0.325834	-0.792057	-0.809967	0.406826	0.945699	-0.235233	-0.874159	-0.099326	-0.477583	0.033784	0.185747	-0.411029	-0.315855	-0.025209	0.325342	0.405209	1.228501	-0.450173	0.56962	-0.367602	0.73872	-0.25957	-0.01236	-0.528801	-0.69955	0.933872	-0.19301	0.196983	0.376546	0.281473	-0.544662	0.588501	1.034099	-1.272351	-0.328746	-0.196005	0.768266	-0.533156	-0.80469	-0.410049	0.264775	0.454695	0.803973	0.280249	-0.749118	-0.632753	0.842564
11.56189328	0.635169	-0.582915	0.195536	-0.603246	-0.415988	0.642385	1.048212	-0.009849	-0.798454	0.444508	-0.782773	-0.180014	0.150234	-0.323054	-0.33324	0.084727	0.383241	0.161373	0.956806	-0.641307	0.536089	-0.348708	0.593748	-0.655245	0.395308	-0.54786	-0.951248	1.083912	-0.009729	0.283703	0.440852	0.467285	-0.73018	0.481851	0.47989	-1.099397	-0.17405	-0.238712	0.125257	-0.615515	-0.101904	-0.189238	0.421839	0.736635	0.622247	0.280694	-0.603262	-0.536577	0.980009
11.56143554	0.929167	-0.392911	0.245224	-0.662719	-0.085118	0.577599	1.158884	0.075006	-0.513082	1.042004	-0.593584	-0.324477	-0.019371	-0.091289	-0.308969	-0.036713	0.490015	0.072632	0.390948	-0.522895	0.347023	-0.289009	0.426841	-0.940772	0.787585	-0.519523	-1.235647	0.943544	-0.04502	0.25266	0.504861	0.366184	-0.859866	0.391295	0.018813	-0.693235	0.016088	-0.206133	-0.38817	-0.610786	0.651781	-0.072033	0.398204	0.581003	0.51127	0.128139	-0.488917	-0.244178	1.085629
11.56097781	1.102457	-0.446654	0.446302	-0.824015	0.164371	0.328143	1.344947	0.135025	-0.261241	1.588521	-0.036041	-0.417811	-0.229871	0.210319	-0.279501	-0.260305	0.608017	0.113801	-0.181659	-0.211584	0.122553	-0.150971	0.366191	-1.063369	0.956885	-0.4307	-1.3036	0.731802	-0.426697	0.062187	0.473932	0.096515	-0.859183	0.347127	-0.257645	-0.356571	0.115019	-0.166804	-0.59814	-0.551036	1.035916	-0.188526	0.323173	0.088669	0.577868	-0.046896	-0.428934	-0.050525	1.061664
11.56052007	0.992757	-0.528404	0.601279	-0.874678	0.321149	0.063519	1.506258	0.286941	-0.173685	1.872947	0.58451	-0.540333	-0.358239	0.384776	-0.281018	-0.462135	0.700068	0.221957	-0.424417	0.103529	-0.030182	0.044018	0.433136	-1.072236	0.88453	-0.27865	-1.068335	0.622233	-0.929783	-0.251169	0.321614	-0.095149	-0.688718	0.319667	-0.413451	-0.361957	0.122815	-0.148766	-0.592901	-0.464681	0.953988	-0.465307	0.354121	-0.478972	0.69396	-0.238242	-0.374994	-0.225127	0.848883
11.56006233	0.597329	-0.412972	0.535174	-0.660569	0.354188	-0.173137	1.489636	0.515182	-0.182688	1.763813	0.981128	-0.705828	-0.393276	0.256603	-0.308351	-0.649442	0.729909	0.339562	-0.24472	0.302656	-0.065181	0.188243	0.532065	-1.061372	0.656126	-0.110433	-0.690086	0.598534	-1.240815	-0.55012	0.136855	-0.089828	-0.381245	0.266351	-0.517215	-0.697214	0.103202	-0.14635	-0.624132	-0.34265	0.652551	-0.655773	0.501503	-0.883096	0.589361	-0.464805	-0.2985	-0.713183	0.536858
11.5596046	0.077814	-0.044873	0.277836	-0.184253	0.254741	-0.43991	1.230701	0.689837	-0.150872	1.366647	1.037213	-0.813806	-0.44146	-0.130924	-0.317168	-0.904956	0.682912	0.412056	0.084692	0.372078	0.009742	0.168821	0.578103	-1.071343	0.345851	-0.01785	-0.402138	0.524223	-1.286171	-0.656022	0.049501	0.021826	-0.056126	0.183929	-0.555749	-1.087563	0.070421	-0.153293	-0.878037	-0.178273	0.467306	-0.571427	0.624516	-1.0301	0.145685	-0.629733	-0.214672	-1.151747	0.278141
11.55914686	-0.345784	0.438625	0.033632	0.386221	0.08178	-0.740695	0.813825	0.718743	-0.039703	0.962618	0.824408	-0.738049	-0.587648	-0.493405	-0.266375	-1.210249	0.59669	0.387846	0.146989	0.349449	0.164706	-0.025346	0.606753	-1.04247	-0.004156	-0.072987	-0.275273	0.334679	-1.248493	-0.474974	0.110416	0.099105	0.136009	0.119458	-0.487675	-1.269347	-0.025125	-0.170461	-1.319248	-0.016469	0.564376	-0.256511	0.593206	-0.962891	-0.443567	-0.57002	-0.119802	-1.195301	0.09787
11.55868662	-0.520784	0.832944	-0.032647	0.807447	-0.060182	-0.96711	0.444312	0.655467	0.074206	0.769693	0.512634	-0.455428	-0.779682	-0.530074	-0.154559	-1.379367	0.554112	0.268788	-0.234536	0.264671	0.365114	-0.289211	0.718309	-0.872265	-0.337697	-0.258968	-0.170294	0.128751	-1.28936	-0.086941	0.250176	0.134243	0.123566	0.122493	-0.319888	-1.220012	-0.204998	-0.186044	-1.733833	0.07683	0.882508	0.076907	0.421993	-0.773431	-0.843669	-0.263749	0.046606	-0.817629	-0.135063
11.55822888	-0.436922	1.01221	0.035172	0.89298	-0.091495	-1.018347	0.348333	0.627269	0.125513	0.767043	0.257265	-0.083762	-0.876849	-0.200006	-0.016874	-1.219024	0.618246	0.160569	-0.831091	0.126173	0.566426	-0.488842	0.922128	-0.535069	-0.564559	-0.468025	0.091017	0.05618	-1.335953	0.301404	0.349437	0.236764	-0.015705	0.178335	-0.097717	-1.116484	-0.399839	-0.170311	-1.920197	0.101321	1.251183	0.248978	0.229389	-0.532063	-0.89612	0.075815	0.336718	-0.294996	-0.504415
11.55777115	-0.227326	0.984241	0.038481	0.611188	0.001266	-0.937093	0.615793	0.66279	0.153239	0.760831	0.13039	0.197712	-0.804243	0.218798	0.106424	-0.755274	0.758659	0.221739	-1.241082	-0.064999	0.707788	-0.547392	1.09012	-0.147848	-0.593939	-0.576478	0.536586	0.133831	-1.179061	0.515364	0.337597	0.461626	-0.109634	0.200927	0.141711	-1.102322	-0.511784	-0.102682	-1.850831	0.146844	1.524201	0.215208	0.095966	-0.282575	-0.734363	0.182068	0.69724	0.078271	-0.866163
11.55731341	-0.093119	0.845045	-0.162955	0.100383	0.182635	-0.875151	1.081421	0.634454	0.243192	0.612026	0.118147	0.260363	-0.629785	0.34953	0.196385	-0.268031	0.84839	0.511644	-1.281559	-0.30229	0.726328	-0.450712	1.098595	0.102753	-0.379779	-0.52842	1.027775	0.209451	-0.742735	0.536115	0.227634	0.714828	-0.038861	0.119585	0.354787	-1.135327	-0.528521	0.003279	-1.657099	0.303127	1.626847	0.008787	0.004425	-0.083865	-0.594741	0.017135	0.975758	0.227068	-0.956226
11.55685567	-0.174697	0.696976	-0.505299	-0.404505	0.396954	-0.922819	1.394446	0.407218	0.398632	0.378643	0.167365	0.086402	-0.477445	0.018106	0.26156	-0.077706	0.753364	0.888044	-1.13157	-0.563175	0.592381	-0.210196	0.985648	0.12411	0.053434	-0.356512	1.396102	0.124102	-0.199794	0.473566	0.081382	0.853765	0.162055	-0.017911	0.44733	-1.063935	-0.537233	0.113066	-1.457073	0.553244	1.537699	-0.330711	-0.078333	-0.036132	-0.568202	-0.16991	1.046395	0.27014	-0.693955
11.55639794	-0.446441	0.592448	-0.783861	-0.703142	0.566877	-1.015599	1.293464	0.033217	0.508406	0.228996	0.240407	-0.233579	-0.387439	-0.617884	0.330702	-0.292463	0.444977	1.097154	-1.097881	-0.799498	0.342122	0.132343	0.908834	0.011757	0.602924	-0.138775	1.562315	-0.104278	0.183597	0.432432	-0.036424	0.843668	0.349965	-0.057065	0.319738	-0.817263	-0.607784	0.20368	-1.206424	0.781618	1.2687	-0.728034	-0.106455	-0.236687	-0.569972	-0.092943	0.921987	0.326373	-0.314174
11.5559402	-0.731036	0.523157	-0.840474	-0.751027	0.593599	-1.040206	0.855664	-0.246062	0.46269	0.235842	0.33253	-0.536365	-0.293321	-1.195859	0.436242	-0.748874	0.03773	0.998897	-1.283794	-0.949838	0.07783	0.458464	0.935617	-0.038948	1.108664	0.050842	1.533058	-0.279798	0.279216	0.425721	-0.079768	0.770784	0.412902	0.108481	-0.002104	-0.492959	-0.685384	0.266613	-0.743401	0.889595	0.864336	-1.027734	0.009526	-0.676771	-0.509334	0.279925	0.73147	0.401408	-0.14408
11.55548246	-0.843651	0.443227	-0.675455	-0.684694	0.411085	-1.0095	0.444204	-0.222541	0.287855	0.283985	0.438731	-0.644899	-0.13928	-1.406358	0.58455	-1.161816	-0.281952	0.697825	-1.515783	-0.985086	-0.076509	0.580336	0.930577	0.071356	1.426701	0.158497	1.339259	-0.212026	0.162937	0.418414	-0.033141	0.713102	0.354678	0.386494	-0.326441	-0.26629	-0.633746	0.279121	-0.004008	0.877681	0.403397	-1.076344	0.269895	-1.179028	-0.408474	0.706675	0.595922	0.450885	-0.271736
11.55502222	-0.743353	0.305278	-0.393113	-0.711554	0.068503	-1.07812	0.363979	0.060902	0.14542	0.189443	0.513037	-0.448854	0.012773	-1.187934	0.725684	-1.312968	-0.377452	0.430191	-1.558454	-0.948056	-0.04473	0.357788	0.707703	0.250353	1.523111	0.151042	1.02553	0.108647	-0.004484	0.420898	0.074582	0.65264	0.246042	0.527342	-0.460294	-0.234626	-0.391317	0.20044	0.811229	0.800972	-0.01017	-0.884361	0.525574	-1.480247	-0.330057	0.927953	0.541928	0.486024	-0.489084
11.55456449	-0.544705	0.091184	-0.078572	-0.936256	-0.259913	-1.354713	0.5649	0.338492	0.18997	-0.103664	0.478452	0.026659	0.028907	-0.738682	0.760851	-1.136848	-0.241931	0.321988	-1.331237	-0.926902	0.152198	-0.160185	0.28773	0.332085	1.491052	0.033146	0.687172	0.511669	-0.115079	0.497395	0.178353	0.539389	0.120242	0.356239	-0.423779	-0.349799	-0.062442	0.023832	1.319	0.670689	-0.270868	-0.656358	0.585065	-1.4315	-0.251735	0.907277	0.523825	0.563917	-0.557065
11.55410675	-0.385492	-0.174899	0.245919	-1.271954	-0.386868	-1.719902	0.701074	0.373107	0.430798	-0.458576	0.29318	0.620515	-0.138552	-0.35679	0.609661	-0.71007	0.010789	0.280965	-0.901519	-0.967112	0.406321	-0.722027	-0.055424	0.281016	1.437406	-0.13286	0.455343	0.797365	-0.147352	0.67305	0.223956	0.398582	-0.054109	-0.032058	-0.439312	-0.47799	0.163053	-0.173741	1.24257	0.441079	-0.314789	-0.598869	0.386161	-1.129083	-0.091981	0.813081	0.495454	0.690138	-0.458562
11.55364901	-0.305186	-0.432615	0.563667	-1.523073	-0.258218	-1.876719	0.476376	0.168152	0.728907	-0.67243	0.006995	1.115483	-0.364482	-0.228996	0.295366	-0.209409	0.221982	0.133909	-0.350328	-1.01092	0.590138	-1.035014	-0.045785	0.240614	1.342361	-0.248915	0.398043	0.880426	-0.128127	0.861347	0.213761	0.314661	-0.297447	-0.339471	-0.663723	-0.509932	0.172227	-0.271203	0.649425	0.101806	-0.170782	-0.699588	0.049907	-0.814317	0.135435	0.806939	0.441413	0.788519	-0.351943
11.55319128	-0.267529	-0.605796	0.816299	-1.560637	0.012137	-1.611566	-0.084289	-0.073049	0.915126	-0.651396	-0.25813	1.344022	-0.453712	-0.317508	-0.037077	0.150592	0.272094	-0.158751	0.249494	-0.942129	0.633472	-0.97203	0.312136	0.355702	1.067349	-0.249518	0.44276	0.817231	-0.104125	0.915731	0.192291	0.305868	-0.547804	-0.3469	-0.970427	-0.427578	-0.002042	-0.219983	-0.083919	-0.250234	0.031537	-0.740505	-0.237414	-0.618585	0.26375	0.894131	0.361714	0.796337	-0.327748
11.55273354	-0.27358	-0.633234	0.948993	-1.414982	0.258307	-1.004304	-0.67729	-0.175985	0.904832	-0.458144	-0.390648	1.255485	-0.341526	-0.425597	-0.210652	0.219045	0.127495	-0.457469	0.716893	-0.699167	0.552854	-0.642108	0.735555	0.573722	0.542296	-0.154997	0.436416	0.738365	-0.131758	0.759568	0.180829	0.269709	-0.693832	-0.123613	-1.072269	-0.292206	-0.259698	-0.111833	-0.541138	-0.4638	0.14213	-0.542334	-0.384839	-0.431752	0.131074	0.972759	0.261681	0.759658	-0.296558
11.5522758	-0.392149	-0.505271	0.987995	-1.200603	0.409588	-0.367382	-0.966039	-0.157151	0.717175	-0.209662	-0.355539	0.92668	-0.178214	-0.381194	-0.148026	0.002939	-0.162491	-0.604036	0.744608	-0.335971	0.416622	-0.271727	0.946666	0.678844	-0.065	-0.049314	0.301017	0.759834	-0.245887	0.45459	0.145617	0.095001	-0.67894	0.057215	-0.871147	-0.180436	-0.543985	-0.100691	-0.528915	-0.455555	0.118612	-0.157231	-0.439098	-0.063204	-0.214635	0.972637	0.157748	0.787362	-0.128681
11.55181807	-0.644105	-0.288655	1.027324	-0.973466	0.521332	0.026383	-0.770126	-0.161036	0.419986	0.037034	-0.189505	0.526689	-0.191249	-0.175881	0.073744	-0.341807	-0.503141	-0.585787	0.134368	0.034109	0.282644	-0.017337	0.921275	0.547384	-0.416192	-0.001254	0.11385	0.912132	-0.418336	0.141811	0.0524	-0.191584	-0.553063	0.00142	-0.613411	-0.122275	-0.853261	-0.244479	-0.142336	-0.260464	0.076981	0.207375	-0.488316	0.47462	-0.521101	0.907911	0.058705	0.903562	0.166354
11.55135783	-0.888538	-0.110971	1.112941	-0.688785	0.673419	0.152429	-0.103771	-0.267609	0.082312	0.282506	0.047852	0.233943	-0.449613	0.056025	0.29714	-0.63623	-0.800446	-0.516447	-0.919065	0.338701	0.164426	0.124905	0.844898	0.332321	-0.277235	-0.011538	0.01472	1.103892	-0.56244	-0.068685	-0.057836	-0.438234	-0.412731	-0.22868	-0.632317	-0.087578	-1.166821	-0.43797	0.349757	0.03412	0.186695	0.417734	-0.549654	0.903889	-0.566247	0.816664	-0.078117	0.983953	0.452451
11.55090009	-0.892433	-0.093608	1.161418	-0.299152	0.859024	0.184058	0.844344	-0.391826	-0.226809	0.490678	0.304606	0.11772	-0.768057	0.175957	0.413676	-0.802394	-0.991652	-0.481726	-1.862011	0.573963	0.049122	0.256216	0.861282	0.333926	0.277662	-0.03472	0.043984	1.15893	-0.591738	-0.146083	-0.086087	-0.534507	-0.303716	-0.413482	-0.955869	-0.028467	-1.405715	-0.514675	0.662812	0.370173	0.495721	0.504407	-0.559239	0.945312	-0.363734	0.704083	-0.338026	0.87516	0.621144
11.55044235	-0.55435	-0.268499	1.034886	0.13729	0.97991	0.26662	1.740543	-0.374734	-0.427006	0.540744	0.531001	0.068645	-0.859767	0.14938	0.427489	-0.863171	-1.050812	-0.452892	-2.199247	0.74244	-0.059758	0.444393	0.915642	0.666911	0.947032	-0.035174	0.098215	0.943675	-0.466943	-0.107528	0.007609	-0.525614	-0.197423	-0.411751	-1.246573	0.067161	-1.493599	-0.404982	0.613529	0.715678	0.869436	0.528329	-0.458841	0.619314	-0.11444	0.565464	-0.742004	0.575071	0.662125
11.54998462	-0.043953	-0.543217	0.710415	0.475428	0.937725	0.372432	2.226653	-0.154885	-0.448009	0.307301	0.672214	-0.112214	-0.600984	0.034805	0.409443	-0.844676	-0.978691	-0.363367	-1.906048	0.801867	-0.123018	0.652179	0.849565	1.089647	1.468887	-0.004707	0.051198	0.50226	-0.18642	0.018878	0.12462	-0.533833	-0.054395	-0.265609	-1.162639	0.169866	-1.442457	-0.17975	0.198708	1.010808	1.119635	0.442386	-0.275685	0.229833	0.021991	0.428946	-1.139633	0.266944	0.581827
11.54952688	0.317381	-0.75141	0.347353	0.60858	0.717587	0.377577	2.149913	0.160953	-0.276488	-0.206346	0.680779	-0.486012	-0.155046	-0.094189	0.410888	-0.723754	-0.794747	-0.227423	-1.400331	0.70318	-0.093136	0.778078	0.603641	1.207614	1.778168	0.065995	-0.10546	0.056272	0.233486	0.188116	0.109234	-0.595016	0.113937	-0.092536	-0.733553	0.257892	-1.350255	0.048308	-0.380165	1.174631	1.18575	0.165578	-0.11213	0.046048	0.063478	0.329016	-1.264216	0.157738	0.338833
11.54906914	0.329437	-0.75682	0.152977	0.556152	0.391538	0.241375	1.708308	0.386568	0.021205	-0.830231	0.526536	-0.825984	0.16369	-0.190923	0.428731	-0.489144	-0.538418	-0.135609	-1.098138	0.468416	0.035421	0.757102	0.286793	0.856114	1.916925	0.200853	-0.260946	-0.167868	0.727086	0.325236	-0.072001	-0.622555	0.25592	0.065323	-0.323581	0.358991	-1.304061	0.228748	-0.812378	1.190782	1.166089	-0.223662	-0.058388	0.058902	0.115145	0.234688	-0.962744	0.287127	-0.073338
11.54861141	0.06231	-0.534183	0.178371	0.424446	0.064496	0.062066	1.297857	0.403941	0.330042	-1.336531	0.185042	-0.761119	0.157721	-0.224318	0.435681	-0.220272	-0.27016	-0.134374	-1.029212	0.195002	0.201894	0.623821	0.059484	0.264273	1.866565	0.399017	-0.31019	-0.12872	1.136679	0.357691	-0.258519	-0.535956	0.333656	0.245837	-0.23918	0.524244	-1.296896	0.365549	-0.891895	1.156476	1.169928	-0.465306	-0.112799	0.087636	0.200833	0.044993	-0.386114	0.499845	-0.515305
11.54815367	-0.255691	-0.171717	0.270131	0.302282	-0.173472	-0.053936	1.152775	0.234055	0.546221	-1.589152	-0.363875	-0.146715	-0.102263	-0.179298	0.415112	-0.054906	-0.057153	-0.154026	-0.905236	-0.033465	0.311096	0.482493	-0.009702	-0.164938	1.545491	0.592642	-0.252083	0.022388	1.264564	0.2716	-0.242672	-0.37318	0.345104	0.447775	-0.435922	0.755883	-1.247752	0.44202	-0.687725	1.201215	1.174066	-0.357532	-0.18256	0.066911	0.240615	-0.306426	0.090489	0.594117	-0.765055
11.54769343	-0.467242	0.197019	0.234611	0.21069	-0.263344	-0.136322	1.149635	-0.008457	0.617747	-1.590166	-1.087225	0.702323	-0.367732	-0.095065	0.356822	-0.065765	0.053913	-0.084227	-0.513885	-0.223645	0.30228	0.414812	0.035447	-0.219929	0.970779	0.676716	-0.162383	0.120406	1.025304	0.120367	0.00134	-0.236318	0.298597	0.569752	-0.632914	0.978369	-1.095119	0.410223	-0.4803	1.346471	1.058178	0.004008	-0.166645	0.12357	0.189273	-0.742868	0.181703	0.488246	-0.727597
11.54723569	-0.59022	0.47734	0.030246	0.134522	-0.184255	-0.313535	1.003956	-0.210843	0.545467	-1.401906	-1.834686	1.210469	-0.437129	-0.072664	0.239974	-0.194922	0.058991	0.095878	0.037051	-0.43797	0.197808	0.412292	0.116574	-0.021841	0.345431	0.60189	-0.100685	0.142574	0.544691	-0.032006	0.257369	-0.152681	0.193929	0.502024	-0.656372	1.097722	-0.860949	0.272598	-0.486328	1.475059	0.769888	0.292602	-0.052184	0.343462	0.137154	-1.067187	-0.064325	0.260369	-0.533962
11.54677796	-0.729407	0.658401	-0.222879	0.063645	0.032834	-0.624357	0.637797	-0.323893	0.365075	-1.06255	-2.359415	1.03415	-0.297253	-0.194388	0.051224	-0.326588	-0.004899	0.29468	0.482686	-0.690374	0.085096	0.396705	0.176634	0.160139	-0.086752	0.428552	-0.069788	0.167847	0.065221	-0.161939	0.259495	-0.049409	0.045269	0.259225	-0.601361	1.085952	-0.631032	0.13741	-0.644429	1.463524	0.410742	0.277971	0.061896	0.557185	0.224892	-1.112944	-0.346723	0.063174	-0.386777
11.54632022	-0.939613	0.793887	-0.407789	-0.010786	0.303899	-0.912076	0.287199	-0.362282	0.135953	-0.602802	-2.465846	0.366386	-0.072242	-0.422888	-0.17164	-0.403162	-0.083421	0.412861	0.73109	-0.902794	0.042775	0.307008	0.171987	0.18107	-0.275081	0.270465	-0.052527	0.22078	-0.266597	-0.264863	-0.052836	0.120456	-0.094221	-0.015164	-0.664722	0.992038	-0.490043	0.146187	-0.702876	1.333539	0.134134	0.05208	0.046014	0.469348	0.463986	-0.875994	-0.431936	0.013647	-0.338516
11.54586248	-1.189195	0.932139	-0.539472	-0.111046	0.52609	-0.957673	0.228802	-0.369398	-0.064436	-0.127952	-2.176439	-0.263732	0.12968	-0.61396	-0.335139	-0.44154	-0.134172	0.437521	0.94423	-0.977126	0.076946	0.163711	0.066195	0.097397	-0.406702	0.186381	-0.051234	0.227884	-0.495255	-0.296048	-0.477629	0.279087	-0.161533	-0.183275	-0.897266	0.870105	-0.476069	0.33756	-0.526438	1.244273	-0.019187	-0.098238	-0.135207	0.007574	0.681954	-0.496505	-0.373766	0.134771	-0.282405
11.54540475	-1.412337	1.045053	-0.707232	-0.247677	0.632631	-0.722482	0.46352	-0.380971	-0.159797	0.170335	-1.746639	-0.488196	0.300906	-0.660974	-0.357294	-0.450496	-0.14468	0.415251	1.287449	-0.894181	0.129625	0.04467	-0.131326	0.023435	-0.696001	0.147321	-0.078331	0.150913	-0.723028	-0.172998	-0.741747	0.303049	-0.14754	-0.227447	-1.170936	0.71927	-0.571757	0.607368	-0.277981	1.327046	-0.146596	-0.014848	-0.368004	-0.546006	0.670989	-0.122756	-0.413152	0.354762	-0.153074
11.54494701	-1.546437	1.020056	-0.919163	-0.379905	0.623087	-0.416706	0.731418	-0.402963	-0.110918	0.132732	-1.484474	-0.379953	0.481766	-0.617174	-0.249236	-0.384931	-0.134688	0.361851	1.676692	-0.725952	0.151505	-6.50E-05	-0.339	-0.02245	-1.153578	0.117356	-0.134502	0.097871	-0.91969	0.132181	-0.736809	0.187498	-0.113968	-0.216744	-1.354297	0.510759	-0.711784	0.815764	-0.255624	1.545457	-0.344342	0.180377	-0.46977	-0.828263	0.387134	0.19337	-0.689785	0.54923	-0.047308
11.54448927	-1.52526	0.744477	-1.057288	-0.432367	0.543003	-0.291058	0.813904	-0.408817	0.057018	-0.225322	-1.526368	-0.261855	0.659342	-0.64395	-0.118744	-0.212512	-0.144368	0.244525	1.843538	-0.561477	0.161528	-0.000573	-0.457815	-0.108379	-1.591403	0.138944	-0.222182	0.216696	-0.931377	0.509198	-0.570581	0.071921	-0.128804	-0.181295	-1.449803	0.259312	-0.800037	0.91311	-0.554375	1.730007	-0.577994	0.24963	-0.346114	-0.752408	-0.006456	0.470382	-1.084669	0.61527	-0.087504
11.54402904	-1.295382	0.228454	-1.004664	-0.369626	0.434122	-0.370929	0.744685	-0.359534	0.264337	-0.709492	-1.767925	-0.310205	0.745354	-0.832814	-0.078389	0.0018	-0.210118	0.060998	1.639736	-0.446701	0.223405	-0.030411	-0.46595	-0.263054	-1.838851	0.29731	-0.3653	0.474287	-0.698206	0.75241	-0.416581	0.075106	-0.189809	-0.057841	-1.544535	0.034122	-0.750938	0.938553	-0.930218	1.736312	-0.716122	0.095714	-0.083228	-0.518657	-0.284902	0.694267	-1.341857	0.545082	-0.218085
11.5435713	-0.883614	-0.348325	-0.783091	-0.236547	0.302708	-0.433377	0.708434	-0.240031	0.422093	-1.102463	-1.990165	-0.40372	0.656418	-1.103378	-0.146457	0.127896	-0.332813	-0.104869	1.214272	-0.395239	0.357295	-0.124108	-0.435903	-0.40747	-1.908081	0.588554	-0.575081	0.626817	-0.40712	0.716301	-0.344476	0.143257	-0.229426	0.223731	-1.678925	-0.114377	-0.543764	0.911332	-1.024997	1.5498	-0.674887	-0.1781	0.115718	-0.293546	-0.337906	0.772793	-1.308856	0.432528	-0.238368
11.54311356	-0.430088	-0.736768	-0.525386	-0.101827	0.132428	-0.256979	0.811349	-0.084103	0.480255	-1.321426	-2.037121	-0.334671	0.40177	-1.288709	-0.241486	0.099894	-0.456319	-0.147601	0.855742	-0.418961	0.48467	-0.240515	-0.439372	-0.426501	-1.930624	0.853731	-0.781957	0.484427	-0.352244	0.436182	-0.298013	0.114182	-0.197073	0.616308	-1.808464	-0.217147	-0.242192	0.770749	-0.716152	1.246659	-0.492359	-0.422616	0.097214	-0.001908	-0.212119	0.608378	-1.04078	0.38499	-0.059893
11.54265582	-0.1035	-0.799337	-0.317766	0.027194	-0.075432	0.136689	1.023445	0.042186	0.446507	-1.412808	-1.887236	-0.079447	0.081933	-1.293322	-0.271937	-0.018374	-0.481793	-0.056805	0.689009	-0.510537	0.480755	-0.306898	-0.451317	-0.292483	-1.971017	0.887196	-0.837688	0.180369	-0.623647	0.090166	-0.207171	-0.071464	-0.116831	0.94305	-1.868916	-0.348027	0.051302	0.451356	-0.23109	0.895072	-0.252878	-0.58674	-0.12219	0.480922	-0.013697	0.213471	-0.69963	0.415598	0.154075
11.54219809	0.03964	-0.607419	-0.113622	0.196489	-0.277354	0.514601	1.303793	0.095162	0.37053	-1.408131	-1.603706	0.193621	-0.193113	-1.137516	-0.221161	-0.11977	-0.325695	0.064654	0.571608	-0.603481	0.295981	-0.289275	-0.37802	-0.103902	-1.95548	0.627403	-0.631503	0.083639	-0.976864	-0.15875	-0.091282	-0.276867	-0.049267	1.021138	-1.820335	-0.521106	0.267587	-0.00108	0.066842	0.526267	0.027779	-0.694346	-0.382165	1.003302	0.199266	-0.256165	-0.400816	0.436343	0.181253
11.54174035	0.092573	-0.354511	0.172223	0.399961	-0.406958	0.679611	1.663661	0.097074	0.311928	-1.230324	-1.26298	0.344757	-0.374058	-0.870371	-0.14033	-0.183542	0.009051	0.11497	0.289863	-0.595291	0.02315	-0.216002	-0.18169	-0.004654	-1.791372	0.226905	-0.211364	0.396048	-1.055533	-0.281724	-0.049904	-0.319258	-0.009652	0.802851	-1.618386	-0.649909	0.398349	-0.42477	-0.018756	0.187639	0.405186	-0.739585	-0.512426	1.166937	0.424414	-0.592773	-0.163569	0.371887	0.034659
11.54128261	0.177653	-0.166595	0.513502	0.519692	-0.42494	0.637298	2.053834	0.116984	0.311405	-0.781529	-0.929309	0.414218	-0.464445	-0.509182	-0.070386	-0.280389	0.405326	0.104382	-0.181155	-0.439842	-0.168706	-0.144944	0.053066	-0.069557	-1.515881	-0.082911	0.240858	0.886904	-0.74384	-0.357364	-0.169514	-0.18529	0.047517	0.406087	-1.204174	-0.624933	0.46084	-0.664427	-0.404232	-0.025276	0.894038	-0.669211	-0.449104	0.768019	0.641007	-0.669152	0.035234	0.265086	-0.037822
11.54082488	0.30353	-0.003075	0.767029	0.421119	-0.353153	0.511556	2.270954	0.195497	0.373574	-0.119337	-0.650255	0.534658	-0.466112	-0.101383	0.007421	-0.448986	0.684647	0.124316	-0.634574	-0.204745	-0.17734	-0.121502	0.199536	-0.256437	-1.287338	-0.194102	0.573436	1.107728	-0.275295	-0.450892	-0.444732	-0.048127	0.154026	0.020939	-0.587204	-0.426658	0.45769	-0.685385	-0.839254	-0.026596	1.381989	-0.466263	-0.249269	0.140638	0.76337	-0.499787	0.209333	0.235113	0.119318
11.54036464	0.367217	0.249434	0.830933	0.11519	-0.256332	0.356103	2.092668	0.287065	0.465786	0.497936	-0.433534	0.744587	-0.35816	0.20312	0.133327	-0.611318	0.716443	0.214922	-0.827019	-0.008711	-0.048312	-0.162251	0.22199	-0.452852	-1.228822	-0.182795	0.789235	0.878111	0.006533	-0.538042	-0.775	-0.065138	0.26088	-0.214222	0.065967	-0.150902	0.387265	-0.563058	-1.077382	0.171863	1.680681	-0.19941	-0.02265	-0.069136	0.695049	-0.197547	0.36079	0.319953	0.326952
11.5399069	0.289747	0.597289	0.774201	-0.213696	-0.185397	0.117439	1.52761	0.290061	0.537854	0.786649	-0.232496	0.935714	-0.141383	0.232153	0.293917	-0.644946	0.506548	0.300209	-0.691253	0.098692	0.082074	-0.253305	0.199972	-0.567565	-1.304501	-0.181541	0.985554	0.492114	-0.029341	-0.545626	-1.021468	-0.199188	0.274041	-0.271913	0.491513	0.071299	0.282072	-0.385874	-0.966836	0.45209	1.671168	0.037846	0.144649	0.473087	0.439201	0.104427	0.482252	0.390851	0.254692
11.53944916	0.111405	0.87892	0.771846	-0.375077	-0.139071	-0.220425	0.85577	0.149062	0.557792	0.675352	0.007256	0.968782	0.110916	-0.021066	0.409551	-0.525054	0.193838	0.278028	-0.368076	0.170772	0.114948	-0.348145	0.218123	-0.595679	-1.359149	-0.22391	1.187879	0.396825	-0.219445	-0.44748	-1.075247	-0.268837	0.160721	-0.208858	0.533996	0.166653	0.206532	-0.194574	-0.478128	0.681153	1.402707	0.209414	0.224836	1.427974	0.142241	0.290503	0.529377	0.266551	-0.161626
11.53899143	-0.064985	0.902246	0.912676	-0.357217	-0.084978	-0.531723	0.367329	-0.07176	0.539168	0.362957	0.263442	0.794914	0.275627	-0.341874	0.412043	-0.356514	-0.046093	0.155329	-0.068072	0.270155	0.055815	-0.382279	0.261159	-0.610113	-1.266198	-0.235744	1.286311	0.703969	-0.304951	-0.303843	-0.902083	-0.153468	0.000298	-0.097978	0.298472	0.141155	0.200991	-0.00615	0.268374	0.808285	1.057231	0.325236	0.240654	2.077478	-0.002363	0.2667	0.414291	-0.077001	-0.578905
11.53853369	-0.193705	0.642195	1.101341	-0.313219	-0.015588	-0.65405	0.099063	-0.229025	0.530732	0.137344	0.413191	0.462073	0.27954	-0.494559	0.328891	-0.256031	-0.115917	0.057574	0.079552	0.370771	-0.033749	-0.32283	0.241196	-0.682996	-1.027524	-0.162464	1.155796	1.088577	-0.171699	-0.204872	-0.552117	0.089934	-0.086298	0.023701	0.071263	0.041965	0.241248	0.147734	0.998522	0.871703	0.816844	0.366024	0.233814	1.961704	0.077044	-0.006359	0.077589	-0.437147	-0.57916
11.53807595	-0.308043	0.291492	1.163631	-0.364036	0.02891	-0.583083	-0.111117	-0.225826	0.567975	0.13842	0.323006	0.056886	0.185054	-0.481166	0.269311	-0.228732	-0.041364	0.090569	0.075278	0.386289	-0.123559	-0.216653	0.114571	-0.797789	-0.743644	-0.062825	0.807998	1.173272	0.095217	-0.183997	-0.135709	0.310536	-0.053198	0.162215	0.068921	-0.078097	0.27524	0.237621	1.377342	0.925175	0.745211	0.274593	0.226332	1.20863	0.250936	-0.439731	-0.409113	-0.554139	-0.102463
11.53761822	-0.431598	0.111422	1.028994	-0.455239	1.90E-05	-0.499077	-0.334854	-0.099516	0.627567	0.291424	-0.024952	-0.321701	0.160543	-0.542007	0.310458	-0.177323	0.079968	0.214739	0.001473	0.287181	-0.233848	-0.169604	-0.060999	-0.831826	-0.513805	-0.049694	0.388361	0.937172	0.336038	-0.193375	0.223253	0.418276	0.035168	0.33578	0.261125	-0.17125	0.296732	0.280028	1.185413	0.974211	0.770037	0.046574	0.197493	0.299195	0.295505	-0.795492	-0.838489	-0.354639	0.510201
11.53716048	-0.522706	0.234313	0.786785	-0.441243	-0.106131	-0.569732	-0.420371	0.018328	0.633338	0.441828	-0.50173	-0.567587	0.338433	-0.860227	0.400571	-0.0084	0.170207	0.281576	-0.04877	0.147113	-0.372956	-0.249812	-0.192111	-0.641146	-0.372571	-0.150367	0.03255	0.688095	0.453473	-0.164825	0.434737	0.429075	0.081413	0.537612	0.436005	-0.204321	0.357222	0.331021	0.452657	0.984231	0.774591	-0.206732	0.101852	-0.383173	0.099154	-0.813046	-1.008812	-0.016807	0.883414
11.53670024	-0.5429	0.601548	0.573797	-0.290427	-0.252343	-0.762669	-0.20506	0.029103	0.518268	0.52228	-0.928225	-0.620112	0.681179	-1.301337	0.393923	0.301224	0.220597	0.195636	-0.016433	0.049259	-0.484075	-0.407352	-0.244607	-0.184622	-0.307738	-0.257622	-0.226551	0.669877	0.446005	-0.09323	0.469368	0.389375	0.052752	0.727087	0.429067	-0.174228	0.489221	0.422443	-0.5576	0.935344	0.722145	-0.338432	-0.07613	-0.744481	-0.233572	-0.428246	-0.894272	0.205144	0.935948
11.53624251	-0.549755	1.059697	0.440675	-0.156082	-0.415837	-0.89831	0.196635	-0.045516	0.289196	0.583771	-1.195668	-0.534951	0.987229	-1.512338	0.199155	0.727139	0.267032	0.021868	0.112424	-0.024274	-0.479846	-0.508144	-0.251292	0.422354	-0.315031	-0.235956	-0.396701	0.789963	0.361351	-0.058802	0.35841	0.313375	-0.001685	0.85747	0.286939	-0.098899	0.635205	0.519986	-1.490822	0.855565	0.701428	-0.318027	-0.281911	-0.847033	-0.49016	0.118109	-0.669314	0.206479	0.826795
11.53578477	-0.659337	1.475917	0.344545	-0.222132	-0.61478	-0.876907	0.418901	-0.093258	0.032148	0.695237	-1.292852	-0.45542	1.047047	-1.29663	-0.105932	1.226431	0.331724	-0.079636	0.318641	-0.163319	-0.334482	-0.461556	-0.243929	0.973604	-0.424664	-0.065234	-0.430289	0.76604	0.247527	-0.163373	0.173253	0.211187	-0.012962	0.912858	0.220811	0.022329	0.683085	0.559201	-2.06027	0.800905	0.834343	-0.267325	-0.417629	-0.749504	-0.558521	0.43464	-0.552626	0.082047	0.668899
11.53532703	-0.895743	1.753176	0.247816	-0.506002	-0.854656	-0.797298	0.189486	-0.012688	-0.150311	0.8472	-1.24232	-0.462995	0.813574	-0.842414	-0.321078	1.710644	0.394526	-0.018476	0.569889	-0.385953	-0.130018	-0.309271	-0.217001	1.295357	-0.668895	0.13824	-0.269997	0.472963	0.133571	-0.436909	-0.008563	0.138011	0.046159	0.916026	0.408213	0.225652	0.579345	0.516368	-2.149682	0.807754	1.118739	-0.318384	-0.422754	-0.525263	-0.515608	0.299394	-0.621506	-0.018405	0.405841
11.53486929	-1.119767	1.782922	0.185214	-0.844075	-1.057621	-0.824881	-0.399218	0.214553	-0.213161	0.957596	-1.047234	-0.468892	0.43028	-0.532719	-0.298429	2.027111	0.41495	0.136066	0.830804	-0.56859	-0.002444	-0.18101	-0.166983	1.321589	-1.016113	0.242475	-0.002716	0.063277	0.029219	-0.799416	-0.143624	0.167495	0.155406	0.899872	0.823846	0.530011	0.386187	0.428361	-1.853001	0.861884	1.370975	-0.452078	-0.329006	-0.331238	-0.512604	-0.146083	-0.774375	-0.050035	-0.029385
11.53441156	-1.155175	1.463687	0.219949	-1.057731	-1.087375	-0.980335	-1.000349	0.523144	-0.188933	0.950723	-0.715305	-0.30726	0.094317	-0.540923	-0.075592	2.040959	0.371502	0.228839	1.057587	-0.561051	-0.042195	-0.171948	-0.129161	1.085976	-1.328138	0.226069	0.104993	-0.245686	-0.061406	-1.114591	-0.250113	0.311435	0.276953	0.874917	1.239216	0.861502	0.209843	0.346714	-1.441189	0.906892	1.36151	-0.512478	-0.228767	-0.325369	-0.60304	-0.525365	-0.860182	-0.085574	-0.54343
11.53395382	-0.98439	0.818734	0.351371	-1.091332	-0.879884	-1.11141	-1.361058	0.799288	-0.14304	0.81912	-0.315349	0.046583	-0.107391	-0.663207	0.167474	1.768949	0.275142	0.175576	1.194097	-0.362484	-0.244154	-0.277994	-0.1352	0.682435	-1.395848	0.177745	-0.18701	-0.413942	-0.11217	-1.286207	-0.396016	0.493061	0.376976	0.827727	1.389523	1.062789	0.087129	0.291256	-1.222887	0.886025	1.031809	-0.387531	-0.188441	-0.490312	-0.713833	-0.560941	-0.826635	-0.200843	-0.952273
11.53349608	-0.781607	0.080914	0.487221	-0.98114	-0.544641	-1.072921	-1.515438	0.915393	-0.115015	0.624375	0.020388	0.393245	-0.230135	-0.566105	0.281419	1.401409	0.153025	0.04718	1.189161	-0.141781	-0.535442	-0.439767	-0.143961	0.246858	-1.056772	0.185054	-0.827519	-0.552169	-0.061473	-1.307051	-0.643299	0.614123	0.431692	0.746736	1.180155	1.015627	-0.02919	0.25551	-1.331828	0.790519	0.562161	-0.148062	-0.198931	-0.617217	-0.771108	-0.291652	-0.742222	-0.378874	-1.187097
11.53303585	-0.737693	-0.405315	0.513733	-0.745208	-0.301442	-0.886655	-1.651794	0.778555	-0.100735	0.457941	0.164957	0.490182	-0.356376	-0.15903	0.271434	1.147407	0.031333	0.004433	1.026231	-0.063659	-0.825918	-0.611257	-0.064248	-0.059337	-0.325652	0.244008	-1.455765	-0.700912	0.14931	-1.217631	-0.984364	0.634957	0.438062	0.640718	0.769835	0.760108	-0.172409	0.235937	-1.59687	0.675863	0.196045	0.01563	-0.210187	-0.528636	-0.797766	0.017621	-0.693749	-0.526146	-1.340624
11.53257811	-0.877498	-0.431377	0.395056	-0.37128	-0.293114	-0.698169	-1.861924	0.405257	-0.081001	0.394367	0.069696	0.307292	-0.473676	0.320434	0.25151	1.055992	-0.061678	0.14776	0.735477	-0.11722	-1.02729	-0.760347	0.123318	-0.110631	0.569361	0.283455	-1.691603	-0.732542	0.50195	-1.026832	-1.324265	0.578688	0.425352	0.52941	0.453257	0.468681	-0.285789	0.231424	-1.652743	0.617741	-0.000377	-0.013441	-0.199514	-0.297113	-0.845455	0.146725	-0.682645	-0.560926	-1.489351
11.53212037	-1.067914	-0.097659	0.214109	0.082481	-0.466309	-0.609955	-2.054889	-0.036213	-0.054137	0.450937	-0.222934	0.061504	-0.48322	0.575123	0.295454	1.016883	-0.089168	0.417859	0.381498	-0.143181	-1.055762	-0.82906	0.294146	0.096717	1.299644	0.262244	-1.450721	-0.510603	0.87125	-0.691517	-1.52796	0.476455	0.438465	0.42542	0.426253	0.284304	-0.27907	0.218709	-1.250034	0.628405	-0.172131	-0.170911	-0.191354	-0.184761	-0.85504	0.087016	-0.621417	-0.476482	-1.546453
11.53166264	-1.173661	0.276694	0.122461	0.439481	-0.649576	-0.602964	-2.068756	-0.302294	-0.034973	0.571552	-0.620285	-0.012926	-0.322173	0.545809	0.357164	0.939095	-0.023041	0.634149	0.052996	-0.021112	-0.865766	-0.753657	0.279995	0.424994	1.634701	0.223464	-0.967105	-0.096045	1.093974	-0.189823	-1.497947	0.33729	0.491385	0.336389	0.629404	0.191915	-0.154381	0.158365	-0.500967	0.610065	-0.457436	-0.296919	-0.213639	-0.358266	-0.655435	-0.025137	-0.417296	-0.336608	-1.364273
11.5312049	-1.15511	0.440995	0.232238	0.522915	-0.737839	-0.611944	-1.808089	-0.254681	-0.027853	0.661558	-1.023296	0.109027	-0.05318	0.417256	0.342029	0.884597	0.117177	0.638632	-0.134316	0.202043	-0.507579	-0.555314	0.057354	0.689122	1.579885	0.248119	-0.526232	0.271608	1.090551	0.38845	-1.22764	0.17018	0.540372	0.282665	0.810843	0.062264	-0.037543	0.044029	0.18364	0.414808	-0.77475	-0.309494	-0.253067	-0.70644	-0.146994	-0.079391	-0.056661	-0.229643	-0.961373
11.53074716	-1.01736	0.420098	0.51969	0.330214	-0.774292	-0.617032	-1.291202	0.009974	-0.012434	0.663846	-1.344968	0.269706	0.184944	0.371495	0.231904	0.983549	0.24588	0.422353	-0.061295	0.37578	-0.134999	-0.378462	-0.196488	0.78849	1.343116	0.363199	-0.216521	0.405734	0.927466	0.849809	-0.803766	0.003783	0.520696	0.29459	0.753025	-0.184973	-0.058473	-0.066822	0.429474	-0.014044	-0.883642	-0.279277	-0.264633	-0.962185	0.531969	-0.070951	0.373026	-0.218995	-0.567259
11.53028942	-0.73815	0.439318	0.815059	0.05397	-0.849506	-0.627128	-0.642176	0.22989	0.035446	0.607522	-1.51772	0.343359	0.308521	0.398562	0.110219	1.228592	0.250117	0.124259	0.308674	0.405523	0.084768	-0.379026	-0.269352	0.748017	1.154907	0.50166	0.05181	0.346474	0.763	1.026868	-0.367757	-0.136763	0.417596	0.374223	0.454657	-0.4817	-0.211216	-0.09575	0.207604	-0.545576	-0.67243	-0.340137	-0.217784	-0.965094	1.068969	-0.051033	0.722802	-0.305237	-0.403949
11.52983169	-0.315747	0.660091	0.909037	-0.09664	-0.956913	-0.612677	-0.068751	0.207279	0.108995	0.566397	-1.507997	0.359279	0.353802	0.366138	0.061853	1.407214	0.071824	-0.097449	0.836896	0.322676	0.099323	-0.549112	-0.130188	0.638554	1.085562	0.551658	0.337369	0.287127	0.729105	0.918641	-0.05731	-0.255328	0.290469	0.459162	0.111431	-0.676816	-0.355108	-0.021977	-0.150985	-0.923956	-0.34336	-0.541429	-0.121395	-0.758692	1.228027	-0.056097	0.852748	-0.413433	-0.462637
11.52937145	0.127262	1.014869	0.713486	-0.08744	-0.987167	-0.520687	0.219989	-0.021262	0.16272	0.562625	-1.331127	0.400864	0.40883	0.227483	0.077029	1.27838	-0.230876	-0.20353	1.233428	0.215375	0.014212	-0.682115	0.049814	0.483725	1.006383	0.445275	0.544553	0.356497	0.848294	0.697831	0.054701	-0.359638	0.214814	0.445134	-0.058055	-0.680556	-0.354166	0.095534	-0.222896	-0.960991	-0.261799	-0.789433	-0.007467	-0.453106	1.025434	-0.093282	0.707074	-0.427872	-0.541431
11.52891371	0.373654	1.30687	0.340978	-0.062302	-0.861829	-0.36591	0.168434	-0.243146	0.145631	0.530599	-1.049281	0.447911	0.500468	0.102316	0.079099	0.813902	-0.502753	-0.290053	1.240669	0.134459	-0.001537	-0.554583	0.095085	0.265423	0.725426	0.20915	0.524519	0.50271	1.032594	0.562706	-0.000574	-0.415529	0.203229	0.270756	0.03832	-0.532853	-0.194762	0.179778	0.203202	-0.690325	-0.606745	-0.926081	0.093351	-0.077809	0.657082	-0.144855	0.367059	-0.270623	-0.484279
11.52845598	0.308022	1.437085	0.014886	-0.170293	-0.632998	-0.251345	-0.036199	-0.289176	0.046101	0.400025	-0.750817	0.389473	0.569059	0.140901	0.038053	0.244639	-0.589249	-0.468065	0.836169	0.080257	0.13886	-0.153702	0.010088	0.004645	0.18351	-0.058436	0.260351	0.573829	1.1424	0.568298	-0.104801	-0.361983	0.195893	-0.006337	0.3523	-0.349112	0.037034	0.204791	1.009563	-0.334409	-1.181384	-0.864892	0.155417	0.376774	0.288037	-0.148357	0.038958	0.031317	-0.328808
11.52799824	0.065961	1.4867	-0.120071	-0.413849	-0.425234	-0.251021	-0.092763	-0.182358	-0.095272	0.209961	-0.52152	0.191216	0.551081	0.342206	0.022046	-0.134058	-0.443023	-0.730038	0.248796	0.043296	0.380875	0.293199	-0.061598	-0.207048	-0.460424	-0.257715	-0.086113	0.470427	1.063961	0.599005	-0.133727	-0.191837	0.130844	-0.22616	0.767445	-0.231695	0.262892	0.190508	1.854212	-0.110915	-1.568072	-0.660628	0.156695	0.814355	-0.051364	-0.003269	-0.048673	0.354507	-0.210701
11.5275405	-0.071736	1.570763	-0.104146	-0.662996	-0.299425	-0.293288	0.140462	-0.078427	-0.21698	0.107773	-0.414362	-0.013983	0.461728	0.53973	0.11703	-0.195792	-0.155021	-0.942399	-0.24696	0.014644	0.599685	0.524712	-0.039946	-0.285509	-0.938982	-0.349089	-0.3101	0.212204	0.775434	0.506559	-0.05238	0.005933	0.011443	-0.243733	1.153527	-0.235084	0.466728	0.144308	2.388138	-0.062068	-1.459661	-0.449762	0.097381	1.02448	-0.383077	0.331397	0.205099	0.56294	-0.180528
11.52708277	0.043256	1.660877	-0.082088	-0.784944	-0.21033	-0.218136	0.508884	-0.094866	-0.28076	0.210369	-0.422962	-0.046175	0.376496	0.568628	0.311469	-0.041194	0.11845	-0.972118	-0.552491	-0.037082	0.711013	0.470302	-0.015284	-0.251043	-1.095502	-0.36327	-0.328443	-0.099326	0.367376	0.271995	0.058346	0.121351	-0.10452	-0.055745	1.384257	-0.374718	0.657253	0.040948	2.458048	-0.064483	-0.860342	-0.311367	0.020406	0.869303	-0.667232	0.722357	0.687091	0.594316	-0.166044
11.52662503	0.283237	1.607377	-0.134076	-0.740413	-0.098176	0.031452	0.724628	-0.224368	-0.286647	0.473264	-0.475421	0.131597	0.335728	0.428985	0.489904	0.131068	0.275839	-0.814076	-0.753517	-0.151226	0.709781	0.268855	-0.126224	-0.215828	-1.01548	-0.356115	-0.218787	-0.34232	-0.013252	0.029718	0.07711	0.143081	-0.173097	0.178921	1.371708	-0.620221	0.826776	-0.124868	2.199548	0.005484	-0.031942	-0.177568	-0.009515	0.451242	-0.820307	0.900446	1.133725	0.478203	-0.093235
11.52616729	0.401648	1.333877	-0.211879	-0.580913	0.020085	0.316106	0.6526	-0.395979	-0.250581	0.715421	-0.466957	0.384615	0.287173	0.276256	0.545676	0.186932	0.338379	-0.590103	-0.932777	-0.30891	0.625302	0.094736	-0.361647	-0.262928	-0.93862	-0.346336	-0.131824	-0.420695	-0.271769	-0.064044	-0.041974	0.170375	-0.205077	0.256746	1.122666	-0.87164	0.976238	-0.286549	1.950096	0.12579	0.69529	0.104534	0.033934	0.043636	-0.827244	0.69129	1.313325	0.290728	0.018469
11.52570705	0.308684	0.951476	-0.239211	-0.398491	0.082371	0.437871	0.40214	-0.566997	-0.176461	0.771879	-0.320617	0.562908	0.136361	0.258971	0.478228	0.124487	0.407072	-0.432898	-1.034282	-0.406405	0.474899	0.004547	-0.535625	-0.355127	-1.026258	-0.291655	-0.179338	-0.317133	-0.433103	0.021258	-0.218317	0.286468	-0.2386	0.094454	0.742872	-0.979114	1.150749	-0.335665	1.990429	0.144643	1.078868	0.594565	0.104513	-0.155399	-0.779569	0.224173	1.182504	0.104006	0.10274
11.52524932	0.148682	0.635419	-0.231112	-0.285107	0.081023	0.358735	0.154358	-0.724306	-0.058599	0.605509	-0.032771	0.638311	-0.146202	0.374595	0.365068	0.043474	0.548387	-0.385591	-0.953994	-0.337993	0.274338	-0.044436	-0.475003	-0.379114	-1.213811	-0.131217	-0.372508	-0.138739	-0.590837	0.174079	-0.304695	0.446109	-0.291292	-0.200665	0.353319	-0.830571	1.393952	-0.209995	2.279899	-0.068678	1.033049	1.133107	0.126219	-0.175258	-0.779661	-0.137892	0.888127	-0.034222	0.142081
11.52479158	0.106043	0.414353	-0.269202	-0.293936	0.07921	0.241638	-0.02639	-0.824331	0.087909	0.278095	0.3318	0.661161	-0.469345	0.481273	0.258246	0.075925	0.717401	-0.409864	-0.735544	-0.113881	0.069959	-0.075703	-0.205978	-0.269083	-1.304286	0.139008	-0.615891	-0.076032	-0.782373	0.259384	-0.201037	0.528464	-0.356441	-0.422318	0.003949	-0.44132	1.649393	0.062337	2.436876	-0.4912	0.634654	1.419743	0.073817	-0.174107	-0.837404	-0.123558	0.625278	-0.106848	0.170349
11.52433384	0.18634	0.150482	-0.366651	-0.391101	0.110479	0.269524	-0.171115	-0.791027	0.209118	-0.13811	0.68318	0.622758	-0.669381	0.443044	0.14372	0.311314	0.796713	-0.460642	-0.597567	0.134589	-0.075399	-0.048134	0.069213	-0.063858	-1.208199	0.432272	-0.748618	-0.247623	-0.930226	0.239574	0.076538	0.501288	-0.437244	-0.444445	-0.304703	0.042127	1.748217	0.407879	2.053185	-0.949984	0.070008	1.255943	-0.001867	-0.225915	-0.890208	0.193704	0.491298	-0.14064	0.192263
11.52387611	0.229121	-0.242256	-0.413345	-0.451723	0.103274	0.464205	-0.265257	-0.601318	0.239176	-0.575264	0.946913	0.431251	-0.617894	0.264633	0.008024	0.729922	0.716775	-0.52009	-0.717113	0.286762	-0.139747	0.067282	0.169647	0.155472	-1.065821	0.622902	-0.634423	-0.553868	-0.92426	0.177455	0.416811	0.486642	-0.555226	-0.330528	-0.521583	0.431721	1.546588	0.772423	1.100423	-1.244068	-0.474881	0.730696	-0.035797	-0.245296	-0.90415	0.489307	0.463116	-0.205266	0.154475
11.52341837	0.116235	-0.611144	-0.295922	-0.356473	-0.04204	0.709261	-0.239472	-0.348292	0.155678	-0.919573	1.079521	0.048559	-0.304266	0.094815	-0.092938	1.185352	0.536165	-0.56019	-1.007097	0.349189	-0.167336	0.209	0.086517	0.351597	-1.103765	0.6446	-0.266322	-0.713756	-0.752403	0.138491	0.688675	0.627235	-0.706214	-0.272492	-0.524323	0.603155	1.084263	1.118913	0.026496	-1.272023	-0.909768	0.158715	-0.022749	-0.121418	-0.907793	0.524168	0.485861	-0.367751	0.02031
11.52296063	-0.085032	-0.672202	-0.051056	-0.128889	-0.298735	0.913195	-0.125461	-0.179724	0.009007	-1.029121	1.07102	-0.390634	0.158823	0.104134	-0.073911	1.478287	0.393182	-0.512182	-1.163887	0.409409	-0.218002	0.261942	-0.05357	0.529485	-1.372003	0.541467	0.201385	-0.498343	-0.521373	0.114721	0.806095	0.903188	-0.820194	-0.412112	-0.251218	0.54119	0.576745	1.376152	-0.604467	-1.076584	-1.225892	-0.177801	-0.013094	0.113733	-0.917491	0.353257	0.549695	-0.62496	-0.154946
11.5225029	-0.199915	-0.326646	0.153498	0.041776	-0.485746	1.086004	-0.127019	-0.161255	-0.110195	-0.865894	0.944411	-0.653227	0.601206	0.349361	0.068132	1.489143	0.371277	-0.31571	-0.95817	0.481908	-0.296143	0.171669	-0.133616	0.668258	-1.655798	0.41991	0.54899	0.047811	-0.339846	0.053134	0.752146	1.125737	-0.796113	-0.708129	0.15891	0.316014	0.230662	1.436705	-0.614231	-0.800641	-1.393344	-0.23429	-0.039574	0.279607	-0.87799	0.199874	0.667482	-0.88579	-0.260089
11.52204266	-0.128448	0.174852	0.206677	-0.037816	-0.438019	1.247215	-0.433113	-0.213478	-0.139584	-0.588668	0.739848	-0.616171	0.887913	0.733007	0.216554	1.260044	0.416434	-0.006989	-0.457494	0.447457	-0.347512	-0.001354	-0.128452	0.702226	-1.676188	0.350517	0.649855	0.624316	-0.209291	-0.058559	0.571156	1.126803	-0.597518	-0.971637	0.425083	0.027675	0.0804	1.241862	-0.359292	-0.600435	-1.320046	-0.168016	-0.07178	0.205675	-0.725637	0.182268	0.800467	-1.037247	-0.236604
11.52158492	0.081003	0.432666	0.182598	-0.358466	-0.199702	1.326594	-0.963809	-0.192431	-0.085608	-0.434014	0.478129	-0.37572	0.981323	1.072974	0.237173	0.948889	0.397896	0.267417	0.0563	0.180923	-0.327238	-0.145526	-0.067168	0.597346	-1.372276	0.321319	0.548705	0.92839	-0.060152	-0.161636	0.346276	0.925026	-0.310884	-1.033721	0.370183	-0.24731	0.022117	0.864324	-0.366066	-0.558749	-0.960442	-0.130166	-0.056062	-0.114376	-0.500688	0.222219	0.850887	-1.037334	-0.129074
11.52112718	0.312148	0.261836	0.241165	-0.681048	-0.010184	1.22478	-1.388964	-0.025413	0.000539	-0.455602	0.140033	-0.128296	0.933987	1.209787	0.112592	0.701006	0.252247	0.354626	0.368074	-0.275829	-0.247755	-0.196177	0.034931	0.425475	-0.961819	0.28356	0.389768	0.900001	0.114808	-0.191011	0.167769	0.67832	-0.093085	-0.886108	0.092408	-0.484143	-0.01586	0.476731	-0.81614	-0.629168	-0.446536	-0.118631	0.015071	-0.510638	-0.345112	0.204112	0.756071	-0.940208	-0.0292
11.52066945	0.477816	-0.169052	0.416952	-0.740895	-0.077334	0.96523	-1.448945	0.230343	0.080101	-0.415329	-0.29672	0.047241	0.820991	1.074304	-0.04675	0.56127	0.057814	0.225019	0.49928	-0.70902	-0.142541	-0.160111	0.183861	0.321142	-0.719463	0.22597	0.278081	0.728394	0.207181	-0.153948	0.096072	0.495367	-0.04874	-0.667229	-0.151944	-0.691647	0.013072	0.2179	-1.396018	-0.646102	-0.034438	-0.026307	0.095923	-0.754161	-0.362077	0.139217	0.581717	-0.832409	5.70E-05
11.52021171	0.526289	-0.549153	0.564087	-0.483636	-0.377102	0.718107	-1.214009	0.437896	0.152773	-0.006207	-0.786238	0.262648	0.674361	0.697778	-0.126902	0.492147	-0.043455	-0.004207	0.615153	-0.916514	-0.001659	-0.066018	0.369851	0.348819	-0.718163	0.183881	0.21535	0.636746	0.100016	-0.120749	0.133699	0.342392	-0.153743	-0.520445	-0.242099	-0.85321	0.173196	0.09097	-1.636485	-0.423052	0.128245	0.205242	0.146422	-0.697176	-0.505169	0.12045	0.488468	-0.755114	-0.063875
11.51975397	0.411232	-0.720401	0.53568	-0.091381	-0.692881	0.629238	-0.968676	0.468925	0.226187	0.785699	-1.195686	0.666171	0.482591	0.192971	-0.12561	0.446589	0.005612	-0.175821	0.821046	-0.878627	0.215089	0.074116	0.555411	0.435535	-0.803153	0.17469	0.151981	0.675535	-0.187786	-0.132961	0.222387	0.146105	-0.294041	-0.471361	-0.328903	-0.886385	0.402437	-0.003811	-1.359341	0.099841	0.148163	0.507865	0.169051	-0.355811	-0.642574	0.161704	0.582505	-0.692839	-0.227594
11.51929624	0.124099	-0.736584	0.375493	0.215619	-0.839821	0.65017	-0.864256	0.267613	0.27211	1.574909	-1.385743	1.227931	0.2508	-0.277217	-0.132087	0.405367	0.120205	-0.223157	1.084658	-0.735227	0.484245	0.247319	0.701685	0.461042	-0.794576	0.149094	0.068496	0.719641	-0.492315	-0.141613	0.269517	-0.062851	-0.37271	-0.437903	-0.647394	-0.690784	0.527832	-0.145991	-0.772351	0.76485	0.238848	0.747784	0.172054	0.09028	-0.718811	0.173777	0.799551	-0.621924	-0.466675
11.5188385	-0.239517	-0.687345	0.271151	0.379447	-0.823788	0.588062	-0.766841	-0.112616	0.231549	1.87908	-1.319211	1.699658	0.044794	-0.556209	-0.210988	0.356812	0.171566	-0.204557	1.324618	-0.61848	0.671316	0.412749	0.785598	0.410024	-0.66955	0.036108	-0.01086	0.641846	-0.638942	-0.061555	0.194318	-0.165881	-0.379299	-0.343672	-1.212952	-0.264362	0.439413	-0.315287	-0.168453	1.257071	0.431471	0.834861	0.121278	0.384454	-0.804104	0.126972	0.949737	-0.546382	-0.685085
11.51838076	-0.505439	-0.56319	0.313636	0.50454	-0.778081	0.332365	-0.471045	-0.501479	0.075881	1.542395	-1.078434	1.804938	-0.044526	-0.573074	-0.333668	0.270747	0.132509	-0.228538	1.507997	-0.543843	0.629892	0.522984	0.787544	0.403366	-0.533953	-0.156611	-0.066743	0.467473	-0.563192	0.109217	-0.024273	-0.114687	-0.366933	-0.205158	-1.74619	0.237115	0.214367	-0.425858	0.388854	1.297478	0.507433	0.775475	-0.027536	0.345409	-0.963485	0.164707	0.881085	-0.4828	-0.738126
11.51792052	-0.564752	-0.332832	0.361145	0.690899	-0.780036	-0.0039	0.016542	-0.677029	-0.139269	0.851011	-0.773148	1.481578	0.012253	-0.391323	-0.424866	0.112123	0.107845	-0.356824	1.633926	-0.464204	0.365616	0.571286	0.691069	0.556662	-0.457044	-0.309643	-0.118541	0.358349	-0.30243	0.244775	-0.323817	-0.019722	-0.378568	-0.106835	-1.911329	0.596659	0.037938	-0.418903	1.040502	0.829918	0.269439	0.657941	-0.236145	1.10E-05	-1.11676	0.468282	0.595458	-0.433347	-0.542711
11.51746279	-0.486118	-0.08821	0.192457	0.905676	-0.766844	-0.19095	0.491668	-0.514903	-0.29451	0.239629	-0.45432	0.943173	0.14209	-0.166385	-0.447956	-0.121456	0.210591	-0.568307	1.662637	-0.385189	0.068801	0.594277	0.52223	0.81652	-0.388646	-0.289571	-0.205298	0.454091	0.080969	0.189929	-0.584445	-0.041503	-0.402043	-0.106691	-1.607688	0.718344	0.014529	-0.314206	1.832147	0.055804	-0.16671	0.611723	-0.359693	-0.422359	-1.083634	1.000855	0.210908	-0.395945	-0.165522
11.51700505	-0.443891	-0.015318	-0.217894	1.022246	-0.630595	-0.108792	0.825838	-0.116989	-0.295674	-0.085908	-0.136278	0.499767	0.225752	-0.026675	-0.422725	-0.382509	0.41584	-0.790525	1.517124	-0.384668	-0.058582	0.616048	0.37707	0.965204	-0.247159	-0.092213	-0.351703	0.72997	0.514525	-0.086016	-0.703679	-0.210247	-0.389865	-0.184943	-1.02173	0.701562	0.089471	-0.186108	2.51909	-0.703576	-0.442053	0.747675	-0.263651	-0.664095	-0.775771	1.45538	-0.164518	-0.395932	0.22111
11.51654731	-0.517052	-0.193554	-0.628462	0.95339	-0.360326	0.15866	1.118018	0.231491	-0.15055	-0.233661	0.126971	0.308061	0.195701	0.020014	-0.374197	-0.594509	0.553976	-0.951565	1.167154	-0.521678	-0.012418	0.604555	0.366864	0.809065	-0.050978	0.12391	-0.56473	1.0004	0.861794	-0.437065	-0.671258	-0.395548	-0.312477	-0.287673	-0.433069	0.711748	0.154198	-0.105843	2.720106	-1.197788	-0.338761	1.070717	0.02071	-0.644777	-0.305752	1.514895	-0.502703	-0.478457	0.480403
11.51608958	-0.583301	-0.477365	-0.758351	0.721152	-0.061551	0.43692	1.514874	0.285557	0.042285	-0.392456	0.25477	0.286581	0.077135	0.06571	-0.299394	-0.692754	0.461603	-1.015164	0.684125	-0.758097	0.008968	0.503924	0.507401	0.370131	0.074641	0.168734	-0.845707	1.058443	0.925199	-0.648254	-0.575367	-0.462185	-0.190498	-0.401831	-0.012807	0.784537	0.182007	-0.101277	2.260267	-1.347221	-0.026203	1.419066	0.282767	-0.499782	0.120496	1.158824	-0.814295	-0.650899	0.600714
11.51563184	-0.441456	-0.62895	-0.562423	0.411591	0.158571	0.620716	1.939362	0.048594	0.183632	-0.584699	0.264465	0.26492	-0.056118	0.192494	-0.19678	-0.660704	0.142927	-0.992714	0.197991	-0.98472	-0.168201	0.309529	0.673921	-0.109184	0.017676	-0.001892	-1.174252	0.827888	0.575949	-0.60299	-0.523094	-0.419104	-0.080449	-0.562098	0.206749	0.791275	0.224339	-0.150231	1.337976	-1.210811	0.140092	1.529243	0.30455	-0.405636	0.397615	0.674374	-1.080386	-0.842259	0.656234
11.5151741	-0.037398	-0.556115	-0.257022	0.097801	0.299413	0.708379	2.099843	-0.248782	0.255756	-0.664161	0.341595	0.199216	-0.147918	0.390205	-0.1033	-0.544414	-0.219056	-0.93407	-0.180367	-1.107366	-0.479284	0.093128	0.695818	-0.353953	-0.21631	-0.238729	-1.469498	0.406325	-0.098792	-0.358759	-0.544444	-0.383823	-0.032093	-0.775414	0.246236	0.610832	0.297777	-0.201328	0.356206	-0.894365	0.035234	1.231546	0.056128	-0.373628	0.574483	0.36406	-1.254207	-0.944063	0.711923
11.51471637	0.452176	-0.376641	-0.089822	-0.181717	0.44641	0.726893	1.794457	-0.383325	0.318382	-0.506451	0.702555	0.217154	-0.182186	0.578072	-0.070382	-0.430163	-0.413519	-0.894499	-0.378942	-1.096273	-0.669252	-0.056836	0.509174	-0.264783	-0.516981	-0.332374	-1.58795	-0.020124	-0.80475	-0.078255	-0.576098	-0.41981	-0.055256	-0.957582	0.131141	0.302232	0.336187	-0.213194	-0.384808	-0.4918	-0.103038	0.618943	-0.282524	-0.237407	0.72663	0.274337	-1.320058	-0.902364	0.784306
11.51425613	0.767803	-0.250761	-0.120894	-0.399598	0.649381	0.684619	1.147194	-0.341473	0.428269	-0.148373	1.34427	0.439813	-0.166926	0.684376	-0.100717	-0.386095	-0.371232	-0.889933	-0.339884	-0.975341	-0.562472	-0.110676	0.208664	0.031363	-0.753798	-0.197275	-1.394724	-0.304074	-1.227723	0.103883	-0.541951	-0.457413	-0.122059	-0.978163	-0.08213	0.06316	0.284007	-0.188656	-0.828209	-0.083045	0.017399	0.008517	-0.48836	0.148225	0.830511	0.22117	-1.315847	-0.762048	0.862088
11.51379839	0.788656	-0.20722	-0.229711	-0.532636	0.834095	0.60468	0.497069	-0.284686	0.568918	0.253712	1.963208	0.779574	-0.124096	0.684037	-0.131728	-0.408798	-0.199385	-0.876208	-0.038896	-0.800921	-0.256175	-0.100847	-0.052279	0.309811	-0.830981	0.069136	-0.863891	-0.402362	-1.234228	0.162642	-0.441835	-0.392468	-0.199333	-0.791049	-0.298337	0.01606	0.201962	-0.167384	-1.055041	0.251762	0.370922	-0.295258	-0.47631	0.720285	0.802283	0.035905	-1.280993	-0.613318	0.916415
11.51334065	0.608376	-0.169466	-0.287147	-0.584204	0.843338	0.553906	0.083833	-0.342933	0.663636	0.553884	2.185399	0.958188	-0.090705	0.568095	-0.097242	-0.433782	-0.063853	-0.7786	0.437894	-0.653127	-0.017753	-0.054445	-0.195709	0.427884	-0.690527	0.295958	-0.121381	-0.350868	-0.918061	0.166303	-0.348988	-0.227747	-0.279403	-0.514407	-0.446516	0.075121	0.225424	-0.172341	-1.12014	0.438848	0.616181	-0.219193	-0.329295	1.247506	0.639238	-0.265595	-1.200008	-0.501165	0.888722
11.51288292	0.41797	-0.109184	-0.27351	-0.59111	0.576498	0.591483	-0.108448	-0.481777	0.656746	0.686687	1.903837	0.758134	-0.096452	0.317617	0.002635	-0.416773	-0.040757	-0.550681	0.867111	-0.60611	0.001022	0.057948	-0.244028	0.406787	-0.320869	0.393177	0.610126	-0.206065	-0.491463	0.200913	-0.321021	-0.075159	-0.377063	-0.352187	-0.539865	0.05281	0.405438	-0.167175	-1.025179	0.433057	0.446416	0.075239	-0.186757	1.556514	0.468652	-0.548221	-1.02402	-0.396645	0.725698
11.51242518	0.338359	-0.096182	-0.239436	-0.592065	0.104986	0.692607	-0.221227	-0.575011	0.575472	0.653776	1.37478	0.255412	-0.118517	-0.058467	0.105991	-0.405882	-0.072975	-0.207214	1.002157	-0.667294	-0.085848	0.290756	-0.234711	0.371707	0.205217	0.39777	1.125178	-0.019515	-0.146519	0.300073	-0.328391	-0.020578	-0.49397	-0.409435	-0.643647	-0.124334	0.626155	-0.090746	-0.809537	0.23241	-0.131759	0.369894	-0.129322	1.689038	0.430828	-0.726196	-0.746869	-0.250899	0.474088
11.51196744	0.357169	-0.180411	-0.207422	-0.594937	-0.342766	0.755989	-0.321494	-0.561901	0.505263	0.503173	0.972352	-0.217215	-0.077688	-0.467467	0.158234	-0.51424	-0.056318	0.197136	0.758722	-0.751763	-0.045059	0.642225	-0.154459	0.425247	0.722919	0.386171	1.332429	0.153321	0.021366	0.421025	-0.281613	-0.028496	-0.590657	-0.582169	-0.782908	-0.3467	0.711335	0.050693	-0.588022	-0.11982	-0.866617	0.543931	-0.153943	1.814607	0.532701	-0.824311	-0.436243	-0.058533	0.317409
11.51150971	0.388425	-0.292851	-0.149832	-0.582902	-0.529893	0.69915	-0.372812	-0.490254	0.502311	0.331192	0.865798	-0.34918	0.083063	-0.755071	0.161678	-0.80572	0.040346	0.610566	0.296072	-0.751575	0.207478	1.015174	0.02023	0.568705	1.052046	0.368007	1.279927	0.257587	0.031039	0.476543	-0.122277	-0.005666	-0.607932	-0.648777	-0.903771	-0.468644	0.604309	0.14427	-0.456017	-0.534949	-1.510379	0.575924	-0.212322	2.008468	0.641007	-0.897549	-0.175429	0.139759	0.445118
11.51105197	0.365237	-0.331832	-0.049099	-0.539826	-0.38535	0.528907	-0.34842	-0.417925	0.534268	0.256786	0.941464	-0.097208	0.305115	-0.815761	0.156747	-1.21408	0.137252	0.994057	-0.092869	-0.645962	0.517076	1.267478	0.240681	0.724885	1.111552	0.281865	1.099969	0.273246	-0.005459	0.404472	0.125276	0.064236	-0.528517	-0.487869	-0.929578	-0.479061	0.415247	0.060271	-0.37807	-0.884773	-1.932028	0.469975	-0.2458	2.161054	0.612555	-0.949246	0.009754	0.302866	0.843951
11.51059173	0.286582	-0.331036	0.055168	-0.449506	-0.062089	0.309038	-0.289209	-0.327628	0.511667	0.3437	0.991468	0.32612	0.428723	-0.682369	0.173648	-1.590154	0.118659	1.291951	-0.184639	-0.523149	0.66269	1.308797	0.388824	0.821902	0.963508	0.090743	0.909167	0.232563	0.041073	0.227583	0.388269	0.092889	-0.415187	-0.204621	-0.832662	-0.491158	0.291621	-0.202675	-0.217265	-1.034905	-2.055306	0.24527	-0.205789	2.126563	0.410825	-0.948999	0.145283	0.418722	1.24924
11.51013399	0.208172	-0.460301	0.087303	-0.275461	0.180012	0.082125	-0.23973	-0.170198	0.377661	0.540631	0.908727	0.663029	0.33474	-0.491757	0.215258	-1.829446	-0.054204	1.415864	0.050729	-0.476406	0.57887	1.158544	0.385354	0.850333	0.744783	-0.138793	0.733506	0.176281	0.200285	0.048834	0.609321	0.004968	-0.369368	-0.027359	-0.637477	-0.583646	0.273665	-0.480545	0.106551	-0.908505	-1.842316	-0.0098	-0.086418	1.928941	0.102334	-0.900504	0.238482	0.491754	1.360446
11.50967626	0.201544	-0.811534	-0.011402	0.020282	0.17683	-0.148209	-0.188496	0.036569	0.163259	0.717622	0.690608	0.784934	0.075004	-0.35844	0.272126	-1.940324	-0.297226	1.289008	0.474962	-0.495665	0.38274	0.920937	0.283539	0.846696	0.563591	-0.271746	0.523138	0.085991	0.349279	-0.026677	0.76381	-0.147749	-0.433323	-0.07192	-0.376928	-0.703941	0.296072	-0.579817	0.508692	-0.541468	-1.406942	-0.144531	0.047578	1.766217	-0.221071	-0.853843	0.246581	0.525186	1.123673
11.50921852	0.301447	-1.224188	-0.247077	0.405129	-0.027185	-0.367035	-0.10893	0.202111	-0.046773	0.768681	0.33789	0.69777	-0.159918	-0.29068	0.327466	-1.987392	-0.46468	0.925907	0.891458	-0.492697	0.207046	0.70544	0.232769	0.836799	0.458568	-0.22766	0.249644	-0.116792	0.320139	0.023008	0.830642	-0.223234	-0.530612	-0.215007	-0.076626	-0.746141	0.303695	-0.456213	0.814968	-0.078841	-1.045545	-0.066235	0.095263	1.789346	-0.489322	-0.851579	0.133132	0.532309	0.781044
11.50876078	0.466756	-1.401402	-0.558362	0.733462	-0.256013	-0.522093	-0.018323	0.264891	-0.196066	0.669747	-0.146652	0.459598	-0.21376	-0.226678	0.344721	-1.991017	-0.461981	0.465349	1.146988	-0.429437	0.059232	0.559842	0.339011	0.81032	0.425361	-0.066692	-0.014904	-0.47806	0.096713	0.130074	0.779117	-0.139095	-0.518574	-0.209131	0.224279	-0.686507	0.317129	-0.245955	0.944076	0.295742	-1.009106	0.149824	0.018109	1.90451	-0.646589	-0.883247	-0.068111	0.553042	0.630412
11.50830305	0.592081	-1.228567	-0.817028	0.824789	-0.387387	-0.574246	0.058188	0.263687	-0.297038	0.44484	-0.644601	0.146769	-0.095787	-0.12898	0.279035	-1.904216	-0.311749	0.104589	1.190612	-0.3779	-0.133475	0.46483	0.564193	0.751272	0.437868	0.053392	-0.141058	-0.920157	-0.115581	0.218188	0.601301	0.039499	-0.318956	0.080011	0.478758	-0.597794	0.372116	-0.11784	0.995595	0.450002	-1.220796	0.31214	-0.095447	1.837928	-0.647653	-0.895276	-0.283725	0.629417	0.75638
11.50784531	0.582133	-0.939394	-0.875482	0.625828	-0.456525	-0.556723	0.160503	0.278125	-0.390927	0.113817	-0.891799	-0.129892	0.062238	-0.023121	0.127598	-1.680234	-0.120197	-0.024189	1.089794	-0.422575	-0.374157	0.384777	0.763308	0.676161	0.428319	0.013377	-0.085193	-1.269087	-0.064566	0.282262	0.345466	0.173496	-0.005934	0.554925	0.679907	-0.535532	0.435469	-0.111681	1.146469	0.353552	-1.325091	0.294218	-0.095231	1.410457	-0.490394	-0.826923	-0.498657	0.748143	1.004647
11.50738757	0.437318	-0.918279	-0.673927	0.295532	-0.578472	-0.550821	0.34887	0.314779	-0.480189	-0.294738	-0.657054	-0.254537	0.152992	0.045376	-0.038768	-1.335807	0.020439	0.067217	0.989117	-0.52834	-0.545228	0.321795	0.815908	0.623322	0.280768	-0.167277	0.026002	-1.393302	0.290952	0.376949	0.096372	0.195339	0.239261	0.990448	0.87336	-0.458202	0.429921	-0.1345	1.468189	0.068049	-1.098721	0.147923	0.07695	0.73063	-0.240113	-0.635856	-0.782441	0.817533	1.176549
11.50692733	0.270106	-1.327265	-0.326365	0.098308	-0.788207	-0.596252	0.553535	0.290027	-0.515062	-0.696352	0.022685	-0.195951	0.167646	0.059786	-0.123637	-0.938464	0.10472	0.254794	1.009634	-0.558896	-0.525426	0.317076	0.722856	0.60654	-0.100311	-0.35968	-0.005449	-1.313555	0.729768	0.531493	-0.083028	0.16161	0.273185	1.228641	1.077419	-0.289446	0.346393	-0.097264	1.851975	-0.302031	-0.761145	0.022244	0.306406	0.101293	0.000836	-0.321563	-1.17568	0.725088	1.190046
11.5064696	0.226863	-1.938921	-0.066874	0.184409	-0.98593	-0.64759	0.540478	0.134007	-0.450046	-0.96928	0.820108	-0.04511	0.136297	0.02663	-0.098001	-0.551459	0.19953	0.410998	1.151821	-0.44335	-0.332667	0.39502	0.58764	0.600379	-0.684101	-0.449957	-0.243298	-1.168289	0.998489	0.698904	-0.184379	0.166922	0.105018	1.26129	1.195864	-0.037016	0.290301	-0.021279	2.099901	-0.664531	-0.767577	-0.007824	0.401083	-0.253227	0.152467	0.042506	-1.557986	0.433644	1.056341
11.50601186	0.379775	-2.333555	-0.061162	0.466829	-1.049552	-0.632201	0.126706	-0.118025	-0.304431	-1.052578	1.363159	0.074367	0.050522	-0.052551	-0.029519	-0.207558	0.359214	0.490775	1.295865	-0.285326	-0.119632	0.510215	0.514387	0.586164	-1.284753	-0.434718	-0.529236	-1.079987	1.070287	0.804377	-0.232201	0.230768	-0.118653	1.15395	1.068505	0.19127	0.376625	-0.001343	2.070968	-0.974909	-1.276707	0.002591	0.277138	-0.350881	0.184241	0.311242	-1.681876	0.023653	0.786284
11.50555412	0.678691	-2.250439	-0.25979	0.714896	-0.979636	-0.533923	-0.557233	-0.360352	-0.156822	-1.008204	1.512108	0.129607	-0.112098	-0.170565	-0.002001	0.079406	0.549995	0.525394	1.312309	-0.261575	-0.025867	0.565388	0.519424	0.597467	-1.667079	-0.400191	-0.630625	-1.070583	1.135234	0.833123	-0.246643	0.283091	-0.237007	0.947462	0.657943	0.298073	0.579303	-0.092619	1.746497	-1.232675	-1.919942	-0.020063	0.041649	-0.360058	0.10001	0.348447	-1.387366	-0.360559	0.404635
11.50509639	0.990096	-1.766711	-0.460947	0.767	-0.904593	-0.398138	-1.101035	-0.524718	-0.080647	-0.950572	1.41131	0.181577	-0.304482	-0.2787	-0.016817	0.308554	0.654051	0.547796	1.178748	-0.415699	-0.052533	0.497606	0.526494	0.687378	-1.703674	-0.41949	-0.474946	-1.095781	1.339462	0.847136	-0.236341	0.247319	-0.192271	0.663685	0.172545	0.295919	0.716258	-0.263177	1.194567	-1.436371	-2.174051	-0.047186	-0.114866	-0.392077	-0.072511	0.137594	-0.788325	-0.608386	0.045166
11.50463865	1.17577	-1.188455	-0.526221	0.653068	-0.939246	-0.264768	-1.184672	-0.620195	-0.092294	-0.910854	1.312258	0.265342	-0.410288	-0.298406	-0.001804	0.497632	0.556126	0.537031	0.986738	-0.592608	-0.089432	0.347572	0.440523	0.837617	-1.439846	-0.481264	-0.207452	-1.116163	1.590378	0.910717	-0.211974	0.11429	-0.048143	0.376988	-0.054702	0.277689	0.613532	-0.448552	0.510998	-1.533588	-1.915129	0.019638	-0.099984	-0.419485	-0.26854	-0.196958	-0.220907	-0.698083	-0.064989
11.50418091	1.154031	-0.802428	-0.506446	0.523705	-1.061484	-0.131014	-0.903804	-0.665724	-0.161939	-0.802931	1.374672	0.313439	-0.360226	-0.198505	0.077158	0.658583	0.24332	0.443202	0.842974	-0.595538	-0.04697	0.230791	0.234459	0.927072	-1.015969	-0.518911	-0.002781	-1.099156	1.662763	1.018254	-0.182233	-0.068253	0.084212	0.216112	0.148062	0.304385	0.29256	-0.613692	-0.203972	-1.43029	-1.505235	0.204027	0.012779	-0.382844	-0.394025	-0.50081	0.013695	-0.675295	0.203824
11.50372318	0.926668	-0.699912	-0.532168	0.481224	-1.145748	0.005702	-0.669527	-0.62437	-0.259464	-0.546805	1.602827	0.233343	-0.224256	-0.048644	0.144107	0.745267	-0.166551	0.266094	0.777878	-0.381483	0.057567	0.230822	-0.021597	0.831183	-0.542326	-0.495495	0.146542	-0.975747	1.472854	1.10818	-0.134519	-0.257587	0.132548	0.258424	0.626216	0.349126	-0.013067	-0.741606	-0.846836	-1.083769	-1.327987	0.385177	0.08509	-0.321469	-0.387956	-0.721496	-0.139426	-0.592856	0.715156
11.50326294	0.579428	-0.765923	-0.611122	0.485938	-1.105212	0.097039	-0.769632	-0.44207	-0.371644	-0.209541	1.892666	0.036309	-0.147906	0.038863	0.084964	0.658533	-0.497469	0.098546	0.746105	-0.075408	0.136437	0.323624	-0.211331	0.567262	-0.057574	-0.442189	0.407279	-0.669168	1.184963	1.131275	-0.044214	-0.447636	0.093598	0.437154	1.031859	0.351383	-0.040926	-0.788457	-1.319808	-0.603218	-1.348572	0.400931	0.059673	-0.352492	-0.28391	-0.913394	-0.515267	-0.469442	1.146908
11.5028052	0.252611	-0.797814	-0.599177	0.413175	-0.97298	0.076311	-1.071465	-0.144535	-0.473526	0.01222	2.099602	-0.163412	-0.195346	0.033653	-0.111014	0.359709	-0.636526	0.074641	0.69025	0.185655	0.126658	0.411966	-0.256469	0.317208	0.406103	-0.409174	0.868173	-0.220329	1.024749	1.078454	0.077627	-0.643351	0.004036	0.586089	1.122519	0.299337	0.278563	-0.696868	-1.540897	-0.231093	-1.210301	0.213825	-0.003361	-0.520971	-0.181846	-1.118666	-0.92172	-0.291764	1.271581
11.50234746	0.076789	-0.664051	-0.399121	0.186444	-0.837701	-0.05273	-1.185696	0.142242	-0.504426	-0.03375	2.108705	-0.284293	-0.290344	0.031482	-0.312053	-0.012698	-0.607361	0.257145	0.588449	0.370408	0.037738	0.42687	-0.159663	0.275034	0.754143	-0.393593	1.375512	0.136745	1.030464	0.946417	0.159322	-0.824659	-0.103003	0.584895	0.93185	0.242146	0.756329	-0.470251	-1.441243	-0.169083	-0.700084	-0.039327	-0.019502	-0.703497	-0.138358	-1.279827	-1.268032	-0.047843	1.140474
11.50188973	0.10175	-0.403107	-0.140967	-0.14002	-0.728966	-0.191001	-0.886677	0.29185	-0.399036	-0.306394	1.91832	-0.360618	-0.328837	0.147596	-0.364773	-0.199072	-0.535243	0.566729	0.460473	0.507659	-0.075386	0.382157	0.024321	0.462561	0.86324	-0.335837	1.653237	0.10091	1.040598	0.71964	0.122679	-0.948369	-0.216176	0.446548	0.678483	0.236473	1.08619	-0.209419	-0.979101	-0.387162	0.009891	-0.15642	0.014472	-0.689951	-0.10185	-1.296742	-1.519307	0.236377	0.975567
11.50143199	0.274026	-0.186156	-0.092338	-0.411369	-0.599011	-0.235982	-0.321363	0.290975	-0.154295	-0.600406	1.670351	-0.454376	-0.317665	0.371036	-0.242916	-0.054803	-0.534494	0.826209	0.361044	0.58297	-0.1589	0.3323	0.24318	0.705881	0.701628	-0.192381	1.584704	-0.432585	0.918669	0.421627	-0.025598	-0.979358	-0.334	0.263054	0.551236	0.302833	1.070703	-0.044327	-0.207432	-0.617757	0.595274	-0.018027	0.015588	-0.372723	0.013204	-1.149229	-1.600688	0.485627	0.907426
11.50097425	0.485592	-0.160239	-0.368338	-0.48138	-0.416488	-0.193258	0.176222	0.24177	0.141552	-0.71366	1.538437	-0.524851	-0.359355	0.554895	-0.060106	0.272465	-0.617961	0.889873	0.365405	0.546736	-0.178191	0.301838	0.461287	0.795264	0.405769	0.00048	1.33365	-1.230169	0.729614	0.16433	-0.175188	-0.908177	-0.443012	0.09814	0.585437	0.429113	0.749263	-0.022877	0.651266	-0.581588	0.919487	0.349567	-0.094054	0.136857	0.18903	-0.920796	-1.426891	0.607189	0.860333
11.50051652	0.648356	-0.310727	-0.774953	-0.318095	-0.242784	-0.174373	0.396937	0.259228	0.360061	-0.586018	1.53714	-0.463048	-0.50341	0.569226	0.054276	0.458325	-0.708194	0.748199	0.516423	0.423585	-0.118554	0.278413	0.630068	0.658878	0.205646	0.150024	1.161942	-1.875553	0.651796	0.086632	-0.20604	-0.739423	-0.508147	-0.037332	0.689814	0.587843	0.337751	-0.076754	1.246065	-0.248554	1.033944	0.802895	-0.301356	0.569683	0.280348	-0.694574	-1.041101	0.553633	0.690356
11.50005878	0.725536	-0.489534	-0.990158	-0.032196	-0.184549	-0.277443	0.350488	0.379824	0.423435	-0.304834	1.472089	-0.272215	-0.658809	0.450364	0.064668	0.327365	-0.733183	0.521052	0.749697	0.347773	0.003701	0.264784	0.679248	0.383197	0.236009	0.193903	1.150195	-2.096985	0.73516	0.206837	-0.098127	-0.478757	-0.485567	-0.122075	0.730562	0.736164	0.043807	-0.096828	1.307593	0.127182	0.914285	1.14019	-0.507382	0.684176	0.159734	-0.46867	-0.666224	0.366164	0.384574
11.49959854	0.705375	-0.58662	-0.898817	0.195791	-0.273433	-0.484863	0.127932	0.562049	0.352838	-0.016652	1.147539	-0.144383	-0.683307	0.374605	0.014315	0.035067	-0.706996	0.352826	0.891536	0.439873	0.131932	0.299732	0.568904	0.100038	0.398987	0.153103	1.135739	-1.953426	0.79779	0.359905	0.06751	-0.145905	-0.352382	-0.09449	0.59312	0.820157	-0.082228	-0.02989	0.884676	0.246105	0.390608	1.17142	-0.614338	0.43437	-0.122435	-0.211287	-0.54457	0.149214	0.087187
11.49914081	0.570033	-0.647518	-0.70833	0.242996	-0.419726	-0.687586	-0.209201	0.745921	0.235628	0.159089	0.63523	-0.283589	-0.534003	0.479876	-0.059482	-0.114958	-0.71256	0.305782	0.788559	0.664982	0.196223	0.40165	0.348803	-0.107009	0.420317	0.095122	0.92887	-1.713551	0.587514	0.333124	0.210111	0.199452	-0.132806	0.074463	0.233224	0.811317	-0.141557	0.096857	0.367387	0.043857	-0.56181	0.820178	-0.608645	0.008485	-0.360228	0.025511	-0.701544	-0.010722	-0.049532
11.49868307	0.310302	-0.786953	-0.713344	0.129113	-0.501518	-0.79506	-0.572045	0.894339	0.149627	0.172335	0.272127	-0.661065	-0.288823	0.728697	-0.153274	-0.016724	-0.806761	0.335618	0.468786	0.85976	0.170254	0.506197	0.134011	-0.192539	0.074232	0.057557	0.555216	-1.579602	0.036481	0.0831	0.320054	0.458145	0.104173	0.295705	-0.2743	0.7431	-0.250441	0.219513	0.215732	-0.264293	-1.565923	0.219657	-0.56118	-0.286012	-0.392186	0.1145	-0.897984	-0.103441	0.00321
11.49822533	-0.030204	-0.996569	-0.972345	-0.016057	-0.490427	-0.800762	-0.773265	0.99294	0.112071	0.05224	0.329317	-1.011892	-0.025458	0.955191	-0.245996	0.137582	-0.950785	0.35023	0.148741	0.905781	0.098476	0.498284	-0.002514	-0.111793	-0.60849	0.023882	0.253179	-1.543557	-0.649691	-0.21012	0.412767	0.536031	0.282671	0.398908	-0.75311	0.688952	-0.417172	0.279868	0.604571	-0.404784	-2.055837	-0.310163	-0.544389	-0.224044	-0.261497	0.01111	-0.857418	-0.16686	0.167111
11.49776759	-0.343981	-1.095059	-1.251908	-0.076045	-0.4708	-0.745021	-0.636523	1.038702	0.08577	-0.111498	0.698655	-1.103122	0.26454	1.034228	-0.267788	0.122752	-1.041452	0.284477	0.04306	0.83467	0.052959	0.326243	-0.104231	0.14165	-1.333555	-0.027318	0.234689	-1.482717	-1.137387	-0.33404	0.44517	0.406379	0.367236	0.283512	-1.051859	0.686082	-0.555487	0.237499	1.302962	-0.291103	-1.809044	-0.459715	-0.547786	0.178913	-0.153106	-0.134146	-0.549524	-0.205782	0.354413
11.49730986	-0.513201	-0.909014	-1.288743	-0.044833	-0.532365	-0.646282	-0.209762	1.033614	0.023523	-0.22476	0.969503	-0.961302	0.603119	0.988804	-0.160631	-0.01856	-1.010326	0.130317	0.167378	0.742303	0.059321	0.068891	-0.272424	0.456341	-1.750086	-0.07093	0.468369	-1.335476	-1.191349	-0.277043	0.335462	0.142738	0.377724	0.023074	-1.180701	0.68816	-0.608862	0.083744	1.888576	-0.04965	-1.19004	-0.174472	-0.483117	0.678152	-0.178103	-0.088096	-0.230036	-0.161449	0.513867
11.49685212	-0.488231	-0.481452	-1.073008	-0.004009	-0.658115	-0.496118	0.199665	0.969079	-0.088053	-0.256081	0.836509	-0.793509	0.901095	0.937259	0.035856	-0.024067	-0.88522	-0.080485	0.356155	0.647356	0.075181	-0.136534	-0.52954	0.618053	-1.699002	-0.051731	0.702774	-1.149384	-0.79856	-0.236019	0.087914	-0.107554	0.356085	-0.199321	-1.291358	0.608387	-0.636742	-0.127573	2.075469	0.162079	-0.791875	0.281512	-0.287896	0.99365	-0.252491	0.213116	-0.184838	0.017207	0.604472
11.49639438	-0.32251	-0.050947	-0.851026	-0.013564	-0.729941	-0.315779	0.283581	0.807306	-0.212445	-0.254005	0.387815	-0.721126	0.97966	0.956768	0.193244	0.235801	-0.752144	-0.303475	0.472027	0.502469	0.047519	-0.235542	-0.765365	0.461161	-1.301162	0.051734	0.691139	-0.983529	-0.141449	-0.381969	-0.141719	-0.202307	0.319077	-0.25708	-1.486081	0.407966	-0.755358	-0.282186	1.850866	0.317456	-0.867468	0.535042	-0.027146	1.036855	-0.209114	0.549947	-0.440791	0.27801	0.581347
11.49593415	-0.134777	0.183331	-0.861037	-0.043493	-0.640886	-0.185581	0.043052	0.501174	-0.284155	-0.294269	-0.039333	-0.668821	0.753851	1.006341	0.207058	0.536169	-0.66494	-0.493734	0.550364	0.345413	-0.019409	-0.305649	-0.840456	0.016237	-0.831504	0.199488	0.394919	-0.820443	0.51252	-0.648713	-0.163179	-0.094031	0.249429	-0.174007	-1.662318	0.12949	-0.992496	-0.282215	1.353957	0.493791	-1.182672	0.411031	0.127872	0.963291	-0.012922	0.595481	-0.740384	0.471386	0.432133
11.49547641	-0.030685	0.23108	-1.087986	-0.019428	-0.392623	-0.190804	-0.195099	0.063224	-0.257228	-0.416748	-0.240857	-0.521602	0.366508	0.966519	0.090603	0.503455	-0.601931	-0.612201	0.702922	0.355332	-0.070009	-0.452957	-0.732541	-0.514616	-0.504474	0.33583	-0.004971	-0.60134	0.929032	-0.786009	0.049292	0.128888	0.137497	-0.070786	-1.594894	-0.154081	-1.222049	-0.141747	0.702026	0.724922	-1.398687	0.052253	0.051973	0.995731	0.167825	0.215451	-0.795397	0.478015	0.204675
11.49501867	-0.042458	0.22008	-1.278543	0.083891	-0.08534	-0.332625	-0.1014	-0.387332	-0.149545	-0.620459	-0.309689	-0.298435	0.091319	0.739738	-0.052897	0.031913	-0.510613	-0.644228	0.914381	0.678678	-0.072029	-0.6746	-0.553249	-0.937112	-0.346161	0.450727	-0.269062	-0.324839	0.995672	-0.616344	0.306539	0.292181	0.024323	-0.056062	-1.18947	-0.399632	-1.262338	0.01221	-0.026551	0.931064	-1.472451	-0.253325	-0.191204	1.194274	0.119831	-0.411195	-0.547911	0.329428	-0.027441
11.49456094	-0.125783	0.183429	-1.1826	0.224303	0.172688	-0.502661	0.317803	-0.682747	-0.03942	-0.898703	-0.427025	-0.090302	0.090417	0.332458	-0.136662	-0.566077	-0.383111	-0.622361	1.009889	1.204699	-0.0675	-0.850634	-0.41554	-1.2039	-0.231351	0.577295	-0.280411	-0.075035	0.754174	-0.210552	0.384913	0.259897	-0.013678	-0.180533	-0.618327	-0.589327	-1.042427	0.060279	-0.684416	1.004399	-1.606824	-0.348131	-0.375275	1.411274	-0.195796	-0.959533	-0.180518	0.181383	-0.217055
11.4941032	-0.211544	0.015484	-0.783298	0.37223	0.337173	-0.558942	0.714065	-0.745031	-0.001368	-1.237244	-0.593104	0.128012	0.286705	-0.116866	-0.148443	-0.846115	-0.277131	-0.622887	0.85654	1.589134	-0.131194	-0.880195	-0.312403	-1.372755	-0.026591	0.728505	-0.110511	0.052259	0.355084	0.194518	0.251696	0.044588	0.062617	-0.453205	-0.165818	-0.68816	-0.667916	0.012197	-1.029711	0.930929	-1.885623	-0.303799	-0.306375	1.466984	-0.592735	-1.224218	0.096266	0.15373	-0.34134
11.49364546	-0.271551	-0.341724	-0.317501	0.579849	0.42461	-0.439627	0.725872	-0.668148	-0.029697	-1.56028	-0.651699	0.496554	0.477176	-0.373136	-0.1119	-0.62693	-0.262776	-0.720719	0.549669	1.556931	-0.280387	-0.809496	-0.149594	-1.466114	0.280045	0.857148	0.058901	0.028511	-0.042113	0.419557	0.085649	-0.197659	0.196219	-0.83751	0.054517	-0.647939	-0.331618	-0.011439	-0.887284	0.794611	-2.101387	-0.268602	-0.005291	1.334956	-0.822575	-1.22807	0.224478	0.203884	-0.363809
11.49318772	-0.342841	-0.734331	-0.088138	0.935377	0.466197	-0.213063	0.31105	-0.644061	-0.029601	-1.714348	-0.546517	1.027866	0.538443	-0.214047	-0.029275	-0.077341	-0.354376	-0.930235	0.33639	1.169866	-0.444564	-0.805203	0.116296	-1.424563	0.554244	0.898068	0.085301	-0.109272	-0.351274	0.461773	0.072275	-0.301261	0.259086	-1.213516	0.195257	-0.471504	-0.175301	0.076697	-0.349279	0.667694	-1.985752	-0.263454	0.307557	1.127632	-0.779489	-1.119578	0.264557	0.173582	-0.247504
11.49272999	-0.484104	-0.894029	-0.232464	1.441386	0.481453	-0.021144	-0.234985	-0.794667	0.097491	-1.563332	-0.438272	1.458001	0.49365	0.411881	0.108771	0.530511	-0.493794	-1.181661	0.35181	0.757124	-0.537119	-0.997524	0.408211	-1.209288	0.612108	0.847484	-0.026263	-0.312687	-0.567853	0.422053	0.208035	-0.242481	0.150466	-1.39361	0.484802	-0.249252	-0.232642	0.226162	0.224294	0.530533	-1.523285	-0.166819	0.41111	0.925358	-0.551821	-1.018363	0.23551	-0.035125	-0.028117
11.49226975	-0.700627	-0.703969	-0.624759	1.96009	0.48754	0.031949	-0.571346	-1.071129	0.345068	-1.122951	-0.510747	1.468103	0.404192	1.283488	0.269582	1.05941	-0.593389	-1.359412	0.482328	0.583192	-0.548567	-1.35385	0.605539	-0.903535	0.377361	0.782254	-0.135562	-0.543592	-0.72336	0.374298	0.327289	-0.159604	-0.118992	-1.244078	0.977228	-0.095018	-0.464471	0.307692	0.458229	0.317015	-0.959088	0.10216	0.265158	0.685736	-0.299768	-0.964069	0.058934	-0.338161	0.165375
11.49181201	-0.915333	-0.317997	-0.97881	2.301506	0.508491	-0.052573	-0.618827	-1.301998	0.579547	-0.576781	-0.725357	1.067634	0.259072	1.985536	0.372877	1.484483	-0.592858	-1.375796	0.516054	0.619207	-0.550773	-1.70322	0.662076	-0.660378	-0.021347	0.787914	-0.087346	-0.748504	-0.849475	0.331432	0.300542	-0.208733	-0.435135	-0.8171	1.512152	-0.035604	-0.800009	0.265384	0.258919	0.018139	-0.536887	0.430615	0.00243	0.355608	-0.10756	-0.964686	-0.309048	-0.529559	0.223347
11.49135428	-1.0258	0.006824	-1.06434	2.36839	0.557516	-0.197269	-0.596897	-1.316704	0.639431	-0.128285	-0.858919	0.650474	0.006417	2.166443	0.358609	1.733415	-0.485194	-1.223534	0.389225	0.645118	-0.606075	-1.874048	0.622568	-0.546744	-0.316128	0.871107	0.161563	-0.853244	-0.977363	0.301368	0.164851	-0.389951	-0.669904	-0.340657	1.88811	0.01613	-1.135642	0.179313	-0.111261	-0.290802	-0.323341	0.587367	-0.230792	0.025047	0.045749	-1.036431	-0.7262	-0.463522	0.197967
11.49089654	-0.994036	0.156023	-0.863856	2.211958	0.613687	-0.33128	-0.777411	-1.02865	0.469555	0.163354	-0.778634	0.589103	-0.333246	1.789564	0.248403	1.669407	-0.303503	-0.970409	0.233892	0.524218	-0.690904	-1.811552	0.541277	-0.477432	-0.310212	0.950221	0.514926	-0.816755	-1.13601	0.318537	0.05016	-0.522934	-0.767513	-0.049207	2.023824	0.160186	-1.340029	0.163972	-0.249432	-0.529175	-0.288416	0.460709	-0.39652	-0.114864	0.200696	-1.180717	-0.908863	-0.182107	0.27995
11.4904388	-0.870524	0.197084	-0.544239	1.959737	0.632117	-0.429634	-1.206911	-0.455235	0.166068	0.386371	-0.587599	0.819656	-0.636946	1.151998	0.121837	1.258402	-0.089138	-0.708617	0.196076	0.325472	-0.728672	-1.588154	0.429119	-0.328426	-0.058209	0.930468	0.822224	-0.68224	-1.319691	0.404608	0.016126	-0.407854	-0.755858	-0.015097	1.952951	0.385824	-1.320016	0.228046	0.068573	-0.690071	-0.434087	0.193069	-0.533274	0.001922	0.339697	-1.345858	-0.667055	0.123178	0.581788
11.48998107	-0.724131	0.206266	-0.280528	1.716206	0.587056	-0.466052	-1.664693	0.274867	-0.105432	0.627719	-0.453264	0.928498	-0.780447	0.635317	0.035752	0.680829	0.133397	-0.502331	0.272344	0.19608	-0.693804	-1.330207	0.296703	-0.095589	0.17635	0.781957	0.986311	-0.541016	-1.456298	0.528555	0.002835	-0.015994	-0.691106	-0.140688	1.732736	0.565331	-1.10338	0.26695	0.72473	-0.819888	-0.739967	0.051827	-0.646683	0.191285	0.408348	-1.43873	-0.090375	0.264783	0.955375
11.48952333	-0.563385	0.138287	-0.109745	1.539266	0.50023	-0.352936	-1.884505	0.926161	-0.23653	0.854593	-0.369654	0.655822	-0.746658	0.407228	-0.017046	0.209579	0.35705	-0.366366	0.355339	0.187941	-0.657392	-1.136009	0.210515	0.089898	0.183491	0.55032	0.999369	-0.429167	-1.433611	0.629703	-0.062692	0.48021	-0.601934	-0.290549	1.419102	0.575994	-0.834813	0.196788	1.362707	-0.930074	-1.02984	0.172704	-0.677361	0.198095	0.397289	-1.384339	0.519985	0.18457	1.084902
11.48906559	-0.351275	-0.094409	0.041567	1.478063	0.416987	0.016476	-1.805256	1.240946	-0.234471	0.953861	-0.198167	0.207887	-0.614191	0.346427	-0.070373	-0.016566	0.566877	-0.274389	0.389009	0.24656	-0.710553	-1.031492	0.254846	0.099937	0.038564	0.310325	0.904378	-0.27952	-1.184496	0.665904	-0.156656	0.86292	-0.482882	-0.403287	1.106352	0.422907	-0.661011	0.065653	1.653615	-0.958694	-1.039176	0.461458	-0.583372	0.010402	0.370649	-1.179038	0.90571	-0.041426	0.800128
11.48860535	-0.099593	-0.463918	0.204993	1.578795	0.354205	0.621143	-1.590376	1.109276	-0.178844	0.853446	0.064159	-0.005515	-0.452405	0.241111	-0.128637	-0.059549	0.712836	-0.178613	0.409728	0.321009	-0.851244	-0.968124	0.428573	-0.06907	0.038347	0.121983	0.751426	-0.003816	-0.761239	0.616726	-0.18595	1.046352	-0.326541	-0.482206	0.902359	0.240217	-0.61191	0.006036	1.50615	-0.833142	-0.694038	0.756323	-0.421461	-0.072031	0.39448	-0.895317	1.026585	-0.292279	0.280735
11.48814762	0.083106	-0.822253	0.289016	1.826596	0.281917	1.219339	-1.403511	0.682441	-0.136639	0.568297	0.188328	0.121202	-0.256229	0.038031	-0.162808	-0.037609	0.720994	-0.032083	0.438865	0.408602	-0.972604	-0.857613	0.612847	-0.321845	0.367535	0.019048	0.590817	0.377361	-0.330082	0.456529	-0.111008	1.101454	-0.149863	-0.525744	0.81333	0.178114	-0.600584	0.083062	1.071535	-0.557943	-0.26062	1.042865	-0.313011	0.254368	0.448343	-0.639959	0.995522	-0.491607	-0.088081
11.48768988	0.073615	-1.060221	0.18374	2.101653	0.166346	1.471584	-1.200532	0.272734	-0.114243	0.147334	-0.012273	0.2712	0.011231	-0.120422	-0.148655	0.01565	0.556176	0.183224	0.410284	0.485007	-0.975638	-0.635871	0.66994	-0.572432	0.835224	0.01066	0.472234	0.714219	-0.084559	0.174384	-0.007081	1.127302	0.011138	-0.510131	0.692655	0.28499	-0.535403	0.21797	0.574469	-0.223738	-0.118628	1.446443	-0.326013	0.929802	0.439705	-0.492391	0.89098	-0.629149	-0.072194
11.48723214	-0.131136	-1.210493	-0.065952	2.236313	0.02759	1.226811	-0.790504	0.086884	-0.071101	-0.356906	-0.359608	0.118824	0.335466	-0.096599	-0.08615	0.108532	0.285889	0.430525	0.25258	0.466358	-0.878437	-0.32458	0.567951	-0.784203	0.99025	0.077114	0.412687	0.858051	-0.134009	-0.156434	0.0073	1.12774	0.126466	-0.433427	0.379582	0.475296	-0.417353	0.276355	0.145143	0.06699	-0.375796	2.002151	-0.40661	1.530997	0.325178	-0.455933	0.686692	-0.721279	0.215957
11.48677441	-0.387183	-1.355238	-0.245472	2.146827	-0.058586	0.69981	-0.114775	0.051108	0.033629	-0.832748	-0.402175	-0.252881	0.630564	0.03719	0.017963	0.158402	0.063545	0.62078	0.004142	0.308337	-0.791338	-0.03732	0.391293	-0.914416	0.539783	0.174214	0.363431	0.803478	-0.430856	-0.367348	-0.11629	1.024661	0.191103	-0.335796	-0.093523	0.587101	-0.32441	0.218559	-0.190966	0.265785	-0.773267	2.497937	-0.433554	1.671521	0.20044	-0.451947	0.366858	-0.766427	0.475336
11.48631667	-0.533844	-1.475576	-0.171432	1.915318	-0.028073	0.32069	0.577992	-0.074449	0.199916	-1.079396	0.104677	-0.45804	0.798986	0.025232	0.1605	-0.005344	0.01228	0.661534	-0.223178	0.123134	-0.78239	0.091723	0.238435	-0.884694	-0.342331	0.263563	0.240805	0.677682	-0.778943	-0.31417	-0.327627	0.771774	0.225134	-0.255245	-0.484408	0.479019	-0.319049	0.140739	-0.386518	0.369347	-0.99441	2.629129	-0.330422	1.38016	0.230228	-0.368613	0.049507	-0.741639	0.532096
11.48585893	-0.546865	-1.468483	0.099643	1.732272	0.100259	0.359556	0.896428	-0.401103	0.372464	-0.928828	0.879249	-0.299134	0.802883	-0.328163	0.318876	-0.465151	0.102793	0.525707	-0.39653	0.120526	-0.789143	0.007642	0.138484	-0.658364	-1.137497	0.344812	0.015582	0.584356	-0.936837	-0.027933	-0.544912	0.424887	0.258078	-0.184765	-0.581908	0.116726	-0.388573	0.163024	-0.295954	0.372248	-0.995653	2.327021	-0.121521	1.047617	0.467395	-0.131715	-0.072326	-0.637274	0.466054
11.4854012	-0.546336	-1.325387	0.305517	1.740644	0.223244	0.686766	0.668596	-0.757426	0.462551	-0.438271	1.372887	-0.023341	0.684904	-0.946801	0.437763	-1.080161	0.158187	0.282779	-0.608735	0.38969	-0.682815	-0.222299	0.072256	-0.333852	-1.415919	0.44566	-0.231962	0.483163	-0.775933	0.285106	-0.720441	0.092544	0.306158	-0.099165	-0.451154	-0.390789	-0.468105	0.2919	0.201904	0.260792	-0.965949	1.874363	0.102614	1.008478	0.761136	0.255822	0.076719	-0.484924	0.44389
11.48494096	-0.654067	-1.222074	0.24652	1.911703	0.224311	0.914481	0.117027	-0.851519	0.402243	0.086094	1.348578	-0.027588	0.536854	-1.521568	0.472854	-1.579868	0.011358	0.059057	-0.927795	0.77106	-0.414984	-0.461145	0.036478	-0.106348	-1.153955	0.571441	-0.365236	0.248319	-0.385105	0.425421	-0.836014	-0.162226	0.354717	-0.012805	-0.388849	-0.836231	-0.496946	0.406604	0.972141	0.05927	-1.007155	1.629965	0.25171	1.219124	0.882351	0.728316	0.361447	-0.340908	0.488874
11.48448322	-0.861238	-1.354716	0.005996	2.053831	0.048651	0.776115	-0.349704	-0.576639	0.201094	0.326368	1.114732	-0.382956	0.445921	-1.763642	0.454746	-1.796917	-0.319608	-0.040357	-1.245794	0.996293	-0.082146	-0.60099	0.046492	-0.106716	-0.656711	0.676246	-0.304136	-0.161815	-0.012544	0.374481	-0.864305	-0.351006	0.362052	0.026079	-0.613046	-1.03223	-0.444591	0.379833	1.562635	-0.14564	-0.980165	1.642411	0.275415	1.364976	0.751947	1.189564	0.57197	-0.239358	0.459843
11.48402548	-1.041975	-1.682695	-0.124957	1.949731	-0.278446	0.358896	-0.505705	-0.131702	-0.044747	0.230917	1.140445	-0.755007	0.446357	-1.626233	0.479772	-1.781453	-0.612993	0.020035	-1.358104	0.957917	0.16	-0.62127	0.082099	-0.295037	-0.22499	0.703408	-0.078302	-0.630003	0.137513	0.265459	-0.769397	-0.499201	0.291068	0.010579	-1.023254	-0.927468	-0.306002	0.203513	1.479405	-0.260057	-0.720702	1.596577	0.177236	1.244195	0.519183	1.526423	0.638755	-0.170124	0.241592
11.48356775	-1.07513	-1.893031	0.052338	1.527575	-0.683651	-0.02172	-0.445795	0.161198	-0.213525	0.031247	1.50481	-0.787607	0.502046	-1.296346	0.607177	-1.689408	-0.616066	0.21817	-1.203282	0.804032	0.232106	-0.568975	0.075926	-0.533705	0.074768	0.656776	0.224115	-0.996816	0.078147	0.195916	-0.55146	-0.585963	0.147697	0.012791	-1.292351	-0.623898	-0.102521	-0.004554	0.611538	-0.273392	-0.320578	1.177699	0.024479	0.993259	0.389356	1.621599	0.674308	-0.113367	-0.097789
11.48311001	-0.931588	-1.671093	0.435489	0.945393	-1.079313	-0.13268	-0.378828	0.134736	-0.245894	-0.018523	1.818262	-0.466038	0.543074	-0.994287	0.769465	-1.605394	-0.25658	0.510734	-0.95303	0.754142	0.174001	-0.497711	-0.015828	-0.743558	0.358168	0.611687	0.529889	-1.232633	0.005465	0.121982	-0.270495	-0.564053	-0.013062	0.11111	-1.180543	-0.277781	0.109586	-0.109948	-0.605062	-0.277464	-0.075522	0.451328	-0.061368	0.930674	0.390015	1.411201	0.797786	-0.090559	-0.368632
11.48265227	-0.660457	-1.013085	0.72008	0.51366	-1.375096	0.014022	-0.352821	-0.130074	-0.180652	0.124042	1.681923	-0.054452	0.537299	-0.792187	0.814093	-1.50755	0.297275	0.842955	-0.810933	0.858681	0.07535	-0.427522	-0.148811	-0.945254	0.726672	0.636486	0.786563	-1.451513	0.081812	-0.033014	-0.008604	-0.430762	-0.129091	0.285385	-0.733844	0.019496	0.257132	-0.07579	-1.496876	-0.372412	-0.146718	-0.176524	0.034272	1.221444	0.351984	0.963398	0.967847	-0.158619	-0.461329
11.48219454	-0.338854	-0.259425	0.694039	0.484457	-1.491059	0.263999	-0.234022	-0.44417	-0.104663	0.336835	1.127361	0.243412	0.52354	-0.609627	0.650904	-1.375142	0.771059	1.132742	-0.763423	0.974217	-0.000105	-0.348813	-0.226553	-1.145914	1.159035	0.708118	0.925453	-1.738299	0.266026	-0.20519	0.189058	-0.256287	-0.185961	0.420075	-0.194969	0.266347	0.299672	0.018256	-1.685532	-0.543687	-0.379345	-0.377576	0.329339	1.719607	0.137907	0.477445	1.040352	-0.333356	-0.452221
11.4817368	-0.059853	0.178594	0.424437	0.852024	-1.392922	0.50351	0.066899	-0.692198	-0.069619	0.556236	0.545092	0.452327	0.551915	-0.348431	0.348072	-1.262689	0.979301	1.279844	-0.613253	0.950175	-0.014581	-0.247906	-0.199028	-1.245851	1.547812	0.727275	0.880967	-1.996204	0.377954	-0.199163	0.32664	-0.132156	-0.227826	0.427609	0.221621	0.476192	0.26055	0.053974	-1.348857	-0.641183	-0.526973	-0.22169	0.709491	2.107203	-0.150899	0.149459	0.981069	-0.52689	-0.499621
11.48127656	0.069264	0.126033	0.170402	1.334475	-1.124901	0.705143	0.419867	-0.873	-0.060346	0.856915	0.242538	0.667494	0.586208	-0.005905	0.066928	-1.236605	0.917217	1.224578	-0.266976	0.780126	0.076655	-0.125215	-0.098154	-1.119242	1.772581	0.628537	0.679319	-2.018775	0.321688	0.099527	0.416337	-0.100053	-0.308842	0.343284	0.444682	0.609946	0.198397	-0.029864	-0.973461	-0.501089	-0.591834	-0.048889	1.000287	2.136857	-0.25324	0.009723	0.952907	-0.592019	-0.654949
11.48081882	-0.011725	-0.279195	0.141158	1.579354	-0.796421	0.844402	0.56406	-1.013602	-0.037672	1.279645	0.177637	0.851782	0.498984	0.334453	-0.092467	-1.268496	0.705306	1.008262	0.099646	0.554452	0.300903	-0.000516	0.028207	-0.783522	1.730573	0.462691	0.477719	-1.731029	0.206245	0.558183	0.44447	-0.138224	-0.434066	0.271636	0.504327	0.604093	0.150517	-0.20035	-0.868803	-0.109409	-0.817962	-0.073375	1.094882	1.745262	-0.044917	-0.087347	1.137108	-0.453074	-0.797532
11.48036109	-0.224197	-0.748194	0.340739	1.430511	-0.522076	0.858684	0.348614	-1.098592	0.003349	1.6575	0.134733	0.875392	0.204869	0.589845	-0.165128	-1.237357	0.472418	0.761928	0.237681	0.32564	0.59341	0.087324	0.178988	-0.428768	1.36673	0.349659	0.45675	-1.323862	0.223556	0.893573	0.394404	-0.205637	-0.551344	0.254855	0.471681	0.456151	0.11778	-0.365788	-0.933825	0.344447	-1.31765	-0.197289	1.020128	1.012597	0.285532	-0.280454	1.483565	-0.186969	-0.756498
11.47990335	-0.357154	-1.050056	0.610076	1.017606	-0.36755	0.721801	-0.141737	-1.091742	0.027166	1.719398	0.053296	0.70778	-0.20074	0.733279	-0.24572	-1.048348	0.281362	0.616788	0.149132	0.089593	0.786189	0.087944	0.361265	-0.238693	0.743505	0.346934	0.64799	-1.101461	0.430048	0.938656	0.299247	-0.278414	-0.59912	0.239689	0.462365	0.253281	0.104047	-0.440662	-0.873296	0.585742	-1.808676	-0.225579	0.882289	0.104037	0.40112	-0.51489	1.705358	0.047175	-0.486578
11.47944561	-0.229469	-1.105389	0.777433	0.59146	-0.343402	0.514474	-0.675039	-0.995491	0.00104	1.391398	0.085325	0.465983	-0.479186	0.774282	-0.367659	-0.734813	0.129737	0.613658	0.112225	-0.10772	0.7273	-0.036527	0.507506	-0.207645	0.077086	0.381819	0.89452	-1.18364	0.686039	0.780547	0.252326	-0.339011	-0.554796	0.187913	0.618043	0.100158	0.144554	-0.39001	-0.584346	0.45618	-1.837665	-0.173753	0.753529	-0.731799	0.152503	-0.572389	1.564942	0.165323	-0.120205
11.47898788	0.126393	-0.953832	0.770012	0.286332	-0.427413	0.363623	-1.035424	-0.865191	-0.071799	0.928597	0.35582	0.254932	-0.463453	0.720089	-0.477617	-0.440081	-0.006456	0.690623	0.344234	-0.128055	0.43421	-0.278611	0.490595	-0.184629	-0.360691	0.329765	1.015687	-1.388176	0.810011	0.623035	0.344318	-0.35258	-0.436023	0.175021	0.987748	0.030042	0.268201	-0.234123	-0.287518	0.036421	-1.262745	-0.265044	0.613381	-1.184074	-0.282233	-0.304783	1.148887	0.227639	0.143976
11.47853014	0.465855	-0.675569	0.628221	0.061806	-0.567876	0.309161	-1.103785	-0.76829	-0.165721	0.680537	0.773493	0.047824	-0.230138	0.579776	-0.516501	-0.312606	-0.129233	0.746488	0.71249	0.126902	0.10969	-0.572984	0.256824	-0.097732	-0.432172	0.157131	1.004025	-1.43169	0.753469	0.549499	0.578333	-0.283949	-0.270023	0.321047	1.413446	0.005614	0.431834	-0.026006	-0.28731	-0.41107	-0.421004	-0.626434	0.39394	-1.01333	-0.597413	0.182962	0.810673	0.338343	0.197551
11.4780724	0.552066	-0.335082	0.4566	-0.132495	-0.667964	0.27115	-0.860789	-0.735228	-0.263851	0.73169	1.126368	-0.209905	-0.025653	0.400683	-0.493326	-0.411384	-0.202472	0.710925	0.871331	0.552611	-0.022785	-0.828042	-0.07874	-0.074561	-0.23471	-0.028913	1.023256	-1.230641	0.603451	0.461747	0.846184	-0.14788	-0.081615	0.615324	1.602918	0.003471	0.515984	0.176419	-0.644613	-0.631865	0.235846	-1.079107	0.073309	-0.240328	-0.659758	0.606745	0.820643	0.494561	0.079643
11.47761216	0.383724	0.028241	0.355466	-0.190346	-0.60633	0.166634	-0.39466	-0.73543	-0.359821	0.82272	1.303384	-0.431011	-0.012593	0.271945	-0.466225	-0.66957	-0.177554	0.571143	0.678732	0.872191	0.09245	-0.985962	-0.313822	-0.2887	0.001836	-0.081383	1.194634	-0.967426	0.449683	0.240325	0.996215	-0.027847	0.085969	0.856773	1.376403	0.069808	0.408456	0.33109	-1.102932	-0.548506	0.614567	-1.296705	-0.274953	0.790268	-0.579664	0.74943	1.093858	0.571737	-0.095861
11.47715443	0.19254	0.36923	0.3541	0.091827	-0.321515	0.027325	0.098884	-0.685521	-0.431741	0.638036	1.347658	-0.42993	-0.116339	0.266342	-0.469996	-0.912484	-0.051209	0.366834	0.385643	0.866614	0.320422	-1.060255	-0.346424	-0.706745	0.117968	0.037797	1.413377	-0.855611	0.303711	-0.088751	0.938487	-0.023889	0.160765	0.815304	0.833913	0.268492	0.099499	0.422983	-1.313206	-0.278908	1.003755	-1.141911	-0.517585	1.583547	-0.51752	0.607018	1.288843	0.473991	-0.249447
11.47669669	0.208887	0.607118	0.375325	0.771263	0.104795	-0.034807	0.410387	-0.499691	-0.435893	0.128506	1.313654	-0.161409	-0.145148	0.371095	-0.486598	-0.93422	0.09456	0.179794	0.357085	0.563724	0.48869	-1.110597	-0.259702	-1.056883	0.124245	0.211471	1.417789	-0.887241	0.14898	-0.375151	0.69948	-0.17092	0.081207	0.457789	0.24016	0.578167	-0.300924	0.463001	-1.107884	-0.008234	1.627848	-0.779576	-0.549083	1.806473	-0.494654	0.304278	1.166976	0.272795	-0.3711
11.47623895	0.436974	0.654137	0.277465	1.607217	0.467222	0.031417	0.478214	-0.177197	-0.343254	-0.476917	1.169273	0.169322	-0.038835	0.484275	-0.483995	-0.629338	0.129572	0.106727	0.653299	0.184165	0.539767	-1.171476	-0.21449	-1.087027	0.127923	0.264329	1.051483	-0.862622	0.009756	-0.50044	0.386207	-0.407459	-0.14256	-0.006722	-0.246451	0.866973	-0.629368	0.472646	-0.579866	0.156126	2.274272	-0.457941	-0.364218	1.495515	-0.432888	-0.068111	0.82757	0.158277	-0.46801
11.47578122	0.662295	0.506355	-0.026912	2.195305	0.572193	0.151477	0.439481	0.139382	-0.179847	-0.936826	0.887623	0.317818	0.051299	0.490545	-0.46057	-0.10056	-0.016323	0.194943	0.9669	-0.079454	0.527351	-1.201801	-0.286502	-0.82903	0.208857	0.105214	0.436712	-0.663262	-0.078397	-0.469901	0.102177	-0.624331	-0.41509	-0.311357	-0.674853	0.992309	-0.752723	0.462032	0.041538	0.21804	2.44903	-0.256489	-0.067329	0.985191	-0.332209	-0.478067	0.581711	0.244378	-0.509192
11.47532348	0.665255	0.302489	-0.464761	2.270409	0.377567	0.215084	0.460759	0.230781	-0.016835	-1.208186	0.572643	0.29769	-0.051153	0.350272	-0.439004	0.382504	-0.271208	0.380496	0.976769	-0.202484	0.495188	-1.112378	-0.431366	-0.563187	0.379921	-0.211178	-0.12868	-0.432429	-0.139178	-0.357306	-0.105506	-0.742595	-0.615619	-0.348451	-1.111271	0.931356	-0.621954	0.420261	0.550463	0.209736	1.893042	-0.102143	0.186776	0.61397	-0.321905	-0.842873	0.621413	0.446372	-0.446502
11.47486574	0.416654	0.244726	-0.822212	1.880272	0.00992	0.197843	0.507939	-0.010299	0.085812	-1.393906	0.39673	0.376483	-0.315049	0.121649	-0.430933	0.58668	-0.463977	0.513935	0.689168	-0.268054	0.407024	-0.855912	-0.579136	-0.520718	0.618222	-0.537837	-0.43769	-0.431278	-0.228378	-0.214388	-0.230297	-0.748807	-0.675707	-0.209201	-1.417937	0.807414	-0.297543	0.330862	0.832114	0.109352	0.877717	0.022322	0.283058	0.457882	-0.499599	-0.991372	0.837912	0.570799	-0.29126
11.47440801	0.079806	0.414992	-0.901812	1.285703	-0.34459	0.160217	0.344161	-0.431544	0.121829	-1.560533	0.397521	0.739739	-0.499819	-0.097096	-0.426425	0.50335	-0.471387	0.49209	0.382551	-0.332348	0.212583	-0.495297	-0.702928	-0.658857	0.869736	-0.7375	-0.527549	-0.727402	-0.317531	-0.068558	-0.260622	-0.669672	-0.600109	-0.047034	-1.324543	0.781296	0.05498	0.200264	0.854995	-0.133426	-0.036762	0.001947	0.209149	0.324302	-0.76384	-0.807836	0.956168	0.512984	-0.145301
11.47395027	-0.145695	0.672073	-0.690218	0.736179	-0.558311	0.140633	-0.18712	-0.696854	0.123746	-1.679064	0.405446	1.223898	-0.394069	-0.245199	-0.416201	0.316891	-0.326049	0.379766	0.265083	-0.392799	-0.046228	-0.173911	-0.77934	-0.74479	1.021402	-0.748562	-0.583437	-1.083361	-0.265644	0.0263	-0.171847	-0.529948	-0.42639	0.063662	-0.753424	0.911441	0.233899	0.067636	0.659024	-0.490035	-0.494565	-0.232859	0.049903	0.005331	-0.87229	-0.397999	0.812578	0.339942	-0.124914
11.47349003	-0.171994	0.770274	-0.38188	0.360802	-0.587461	0.096232	-0.894967	-0.564554	0.117912	-1.725951	0.231163	1.461067	-0.031888	-0.326176	-0.405996	0.172964	-0.171003	0.372689	0.268719	-0.462924	-0.236981	-0.001671	-0.738654	-0.621261	0.938577	-0.585837	-0.724382	-1.19004	0.024531	0.005792	0.029432	-0.342815	-0.187747	0.146425	-0.004786	1.111534	0.134655	-0.020019	0.348094	-0.798769	-0.56288	-0.525255	-0.077233	-0.461996	-0.683566	-0.043229	0.4882	0.181571	-0.240938
11.47303229	-0.049628	0.603765	-0.230009	0.223412	-0.423784	-0.033777	-1.328442	-0.114712	0.108467	-1.755664	-0.099022	1.285751	0.341936	-0.371838	-0.401621	0.006985	-0.110754	0.602816	0.187956	-0.611502	-0.257844	0.040034	-0.522406	-0.341336	0.596094	-0.30412	-0.900818	-0.987856	0.430228	-0.115433	0.267963	-0.135493	0.07546	0.25097	0.471128	1.234093	-0.150962	-0.047419	0.040893	-0.854108	-0.512276	-0.592715	-0.093943	-0.806741	-0.310254	0.048583	0.200354	0.078877	-0.366878
11.47257456	0.104791	0.317452	-0.352345	0.383824	-0.066314	-0.241426	-1.178679	0.311925	0.103318	-1.820002	-0.352994	0.932032	0.503994	-0.393695	-0.392527	-0.357078	-0.125089	0.975646	-0.057164	-0.892136	-0.139742	0.077809	-0.191358	-0.054062	0.162938	0.033764	-0.984451	-0.712653	0.663961	-0.213791	0.433337	0.029262	0.289624	0.392039	0.502482	1.194167	-0.393952	-0.043968	-0.22135	-0.572661	-0.48494	-0.336114	0.006533	-0.821045	-0.007931	-0.072116	0.108326	-0.030769	-0.347076
11.47211682	0.193063	0.153597	-0.654011	0.84026	0.445669	-0.465715	-0.580325	0.417411	0.13295	-1.850912	-0.346362	0.795294	0.431892	-0.376785	-0.362351	-0.942303	-0.134799	1.226323	-0.357406	-1.255394	-0.009724	0.222057	0.084318	0.171532	-0.105502	0.365902	-0.927201	-0.61736	0.556167	-0.168948	0.469407	0.072227	0.370633	0.537378	0.345371	1.024248	-0.431152	-0.054773	-0.526918	-0.073829	-0.433453	0.008125	0.170025	-0.642722	0.072572	-0.18469	0.229764	-0.196907	-0.14573
11.47165908	0.177885	0.197487	-0.917986	1.434761	0.993983	-0.683838	0.022527	0.196785	0.220126	-1.696223	-0.139606	1.035571	0.272138	-0.316253	-0.308087	-1.503823	-0.12436	1.159365	-0.578573	-1.564972	0.044911	0.456913	0.183932	0.35837	-0.096378	0.625971	-0.820012	-0.688594	0.255247	-0.006132	0.429559	-0.046827	0.293208	0.619797	0.373573	0.828834	-0.32255	-0.097641	-1.025235	0.407519	-0.325287	0.079233	0.310332	-0.690883	-0.000524	-0.149397	0.499382	-0.374828	0.116285
11.47120135	0.082535	0.302937	-0.972868	1.893332	1.406729	-0.937252	0.31254	-0.097996	0.328489	-1.297923	0.045028	1.454322	0.174123	-0.244115	-0.233027	-1.71697	-0.158409	0.830581	-0.708683	-1.700429	0.064559	0.652842	0.161366	0.493101	0.062884	0.746607	-0.807541	-0.676084	0.085167	0.114743	0.431021	-0.280954	0.127554	0.563453	0.655208	0.694647	-0.285037	-0.148959	-1.768129	0.688457	-0.283586	-0.249014	0.344475	-1.260741	-0.057338	-0.029536	0.851165	-0.48475	0.276207
11.47074361	-0.036211	0.271766	-0.803095	2.017896	1.540047	-1.240379	0.373755	-0.210903	0.360597	-0.800417	0.066381	1.731488	0.173827	-0.200297	-0.124193	-1.46775	-0.266855	0.481879	-0.818251	-1.624903	0.171557	0.688559	0.167255	0.473307	0.16932	0.686643	-0.951581	-0.392976	0.193527	0.073741	0.545602	-0.503869	-0.014997	0.340627	0.892085	0.636076	-0.455738	-0.168778	-2.600404	0.727534	-0.452838	-0.746627	0.238044	-2.16598	-0.012862	0.03312	1.227643	-0.523712	0.274463
11.47028587	-0.127486	0.074757	-0.536607	1.842342	1.349481	-1.490322	0.523375	-0.081889	0.229722	-0.445751	-0.02401	1.719224	0.208944	-0.171043	0.038073	-0.926758	-0.35085	0.302276	-0.930057	-1.36221	0.449424	0.558783	0.254338	0.233977	0.19043	0.470274	-1.164223	0.052342	0.390224	-0.071936	0.73284	-0.584457	-0.081313	0.02909	0.769921	0.606471	-0.737147	-0.136181	-3.219685	0.582151	-0.759291	-1.054387	0.043182	-2.820058	0.084334	0.005072	1.546268	-0.574831	0.182175
11.46982563	-0.176471	-0.12978	-0.344872	1.576803	0.904721	-1.513355	0.905491	0.170696	-0.05496	-0.366605	-0.096463	1.500486	0.198984	-0.072646	0.230443	-0.346017	-0.253297	0.269883	-0.983303	-0.956397	0.867503	0.364384	0.317385	-0.10458	0.292301	0.199203	-1.257113	0.341566	0.373037	-0.15997	0.875665	-0.481061	-0.113873	-0.212898	0.299119	0.547134	-0.89765	-0.060269	-3.378186	0.327508	-0.895501	-0.998294	-0.118866	-2.720346	0.157046	-0.022551	1.707318	-0.697729	0.100589
11.4693679	-0.203814	-0.178259	-0.336943	1.390529	0.356593	-1.218591	1.299679	0.397767	-0.375189	-0.503641	-0.097595	1.242364	0.099004	0.169788	0.361156	0.163435	0.059865	0.227763	-0.9115	-0.488779	1.303308	0.208226	0.254131	-0.28289	0.604426	0.006914	-1.067221	0.248035	0.082785	-0.124167	0.873252	-0.278667	-0.185737	-0.2779	-0.232221	0.42774	-0.815799	0.036207	-3.059761	0.045758	-0.600561	-0.686655	-0.15037	-1.875933	0.201989	0.022822	1.656318	-0.842731	0.061594
11.46891016	-0.237959	-0.066449	-0.507546	1.258416	-0.122053	-0.695112	1.348557	0.512114	-0.581074	-0.713729	-0.055104	1.068828	-0.089656	0.503975	0.327859	0.624161	0.413079	0.086123	-0.703562	-0.107694	1.619	0.114181	0.136615	-0.129445	1.004861	-0.025935	-0.574593	-0.15609	-0.225825	-0.079535	0.702044	-0.127192	-0.310584	-0.23168	-0.592485	0.259417	-0.594586	0.137805	-2.4738	-0.133521	0.054796	-0.361811	-0.076785	-0.76951	0.274113	0.105356	1.426855	-0.901336	0.042262
11.46845242	-0.290879	0.068408	-0.751902	1.018968	-0.41392	-0.154131	0.953218	0.471746	-0.592548	-0.914867	0.018053	1.048554	-0.320509	0.719888	0.119331	1.013101	0.550508	-0.078142	-0.381833	0.026927	1.726712	0.047126	0.148909	0.27568	1.204527	0.072218	0.064231	-0.566664	-0.277867	-0.182025	0.411477	-0.122143	-0.432379	-0.273865	-0.808423	0.089245	-0.428276	0.242587	-1.874904	-0.056022	0.701299	-0.209502	-0.041209	0.076874	0.400342	0.159877	1.104629	-0.828773	0.056469
11.46799469	-0.357282	0.091724	-0.926319	0.563644	-0.525164	0.212691	0.412329	0.251425	-0.442427	-1.103139	0.140602	1.198755	-0.509955	0.579244	-0.150641	1.177279	0.366898	-0.1155	0.026123	-0.12796	1.618524	-0.009788	0.346285	0.684683	1.05273	0.189286	0.595454	-0.686865	-0.088547	-0.430096	0.092232	-0.22726	-0.499683	-0.542258	-1.027272	-0.014467	-0.391174	0.355132	-1.385764	0.329482	1.002625	-0.280678	-0.166706	0.476008	0.540647	0.206879	0.752139	-0.6844	0.187492
11.46753695	-0.423104	-0.02518	-0.921799	-0.040777	-0.576378	0.326865	0.153033	-0.121811	-0.239322	-1.264229	0.271223	1.431733	-0.5739	0.020357	-0.329332	0.970387	0.008077	0.035117	0.453675	-0.436226	1.364855	-0.024464	0.54317	0.916349	0.710526	0.216385	0.814811	-0.414837	0.068007	-0.65083	-0.146529	-0.308273	-0.526382	-0.956344	-1.273572	0.00693	-0.392721	0.475571	-0.998279	0.858643	0.938667	-0.505594	-0.408505	0.558313	0.627995	0.321121	0.383919	-0.54742	0.495968
11.46707921	-0.462105	-0.215591	-0.717449	-0.595241	-0.684436	0.228916	0.318279	-0.52645	-0.094354	-1.328862	0.273126	1.540734	-0.483393	-0.746622	-0.349778	0.439496	-0.257741	0.294484	0.768532	-0.679415	1.079013	0.0311	0.499265	0.980658	0.484543	0.11716	0.68645	0.133951	-0.015793	-0.692261	-0.204813	-0.247527	-0.561099	-1.276703	-1.43666	0.156312	-0.327297	0.590152	-0.733348	1.214289	0.755238	-0.732129	-0.559028	0.492659	0.61773	0.488234	0.020604	-0.42728	0.897048
11.46662148	-0.431755	-0.381232	-0.386985	-0.904135	-0.824345	0.045828	0.619176	-0.794332	-0.067724	-1.2381	0.042308	1.336961	-0.288452	-1.363107	-0.266201	-0.177722	-0.264388	0.53183	0.852237	-0.72695	0.851436	0.116096	0.199298	0.979065	0.511898	-0.075088	0.354541	0.723604	-0.242534	-0.595298	-0.045739	-0.037172	-0.606381	-1.325723	-1.478843	0.351653	-0.216012	0.666807	-0.750837	1.161277	0.667478	-0.799988	-0.427797	0.323665	0.490866	0.56323	-0.251901	-0.285919	1.160749
11.46616124	-0.297561	-0.442386	-0.052587	-0.877392	-0.830076	-0.054419	0.604724	-0.831479	-0.156327	-1.022304	-0.336145	0.845812	-0.079381	-1.574203	-0.174295	-0.650948	-0.055143	0.677045	0.730547	-0.607055	0.694737	0.134638	-0.112861	0.930883	0.654153	-0.307466	0.04674	1.122467	-0.319003	-0.54444	0.257916	0.22431	-0.596284	-1.135058	-1.538701	0.458782	-0.171149	0.665896	-1.236128	0.749651	0.664394	-0.668431	-0.031131	0.07576	0.240897	0.425304	-0.308032	-0.129926	1.073782
11.4657035	-0.077575	-0.376726	0.187515	-0.552763	-0.574138	0.053351	0.100721	-0.687523	-0.310098	-0.778168	-0.623778	0.330536	0.077942	-1.395692	-0.117053	-0.926276	0.200041	0.747132	0.578917	-0.427306	0.556014	0.025328	-0.195256	0.745208	0.701678	-0.537289	-0.058543	1.208481	-0.072784	-0.660162	0.549658	0.412512	-0.471342	-0.874233	-1.748414	0.384308	-0.249854	0.568459	-2.146905	0.283005	0.615877	-0.499289	0.396508	-0.102708	-0.107178	0.149217	-0.087969	-0.031661	0.628574
11.46524576	0.147958	-0.254665	0.308962	-0.06994	-0.15001	0.350574	-0.59934	-0.497149	-0.45866	-0.565812	-0.654645	0.067799	0.169911	-1.062089	-0.077442	-1.096323	0.363488	0.792656	0.548625	-0.265394	0.396988	-0.1687	-0.056066	0.362657	0.626372	-0.717958	0.081837	1.026599	0.371546	-0.876276	0.692379	0.453406	-0.266902	-0.665186	-2.000333	0.156927	-0.393623	0.402851	-3.108726	0.07039	0.515061	-0.555645	0.583885	-0.020274	-0.466191	-0.044796	0.321105	-0.03675	0.060153
11.46478803	0.294957	-0.220612	0.353942	0.376439	0.169031	0.663903	-0.986282	-0.361039	-0.538727	-0.354602	-0.496878	0.093043	0.210278	-0.826093	-0.041948	-1.248672	0.411725	0.839337	0.595926	-0.154043	0.260771	-0.327108	0.097045	-0.11655	0.588436	-0.785229	0.372711	0.756058	0.713663	-1.033356	0.661869	0.342072	-0.105769	-0.498696	-2.01829	-0.085853	-0.520426	0.238466	-3.640385	0.193645	0.530892	-0.950382	0.425686	0.321789	-0.712128	-0.035528	0.719169	-0.081424	-0.317328
11.46433029	0.35199	-0.382501	0.379327	0.611591	0.192593	0.807157	-0.808197	-0.290366	-0.517983	-0.084563	-0.35115	0.194024	0.205237	-0.796152	-0.038253	-1.386034	0.398806	0.869331	0.530396	-0.132604	0.241109	-0.350257	0.12077	-0.479725	0.714926	-0.689539	0.646853	0.580971	0.73238	-1.062052	0.54209	0.118659	-0.091685	-0.319891	-1.710894	-0.206415	-0.631927	0.142347	-3.541469	0.49728	0.785762	-1.49159	0.033636	0.6606	-0.773997	0.049669	0.923131	-0.04727	-0.340962
11.46387255	0.385666	-0.687517	0.411763	0.568975	0.02158	0.760614	-0.315775	-0.247949	-0.409998	0.2334	-0.301663	0.160335	0.148912	-0.926229	-0.099371	-1.476336	0.375716	0.833626	0.251513	-0.247637	0.370874	-0.230358	0.0786	-0.577696	0.932649	-0.450506	0.75996	0.552363	0.422715	-1.037463	0.437293	-0.156489	-0.212456	-0.142256	-1.373195	-0.173779	-0.787924	0.135601	-3.059501	0.775906	1.126513	-1.823674	-0.37422	0.712688	-0.701877	-0.020709	0.877857	0.094181	-0.104759
11.46341482	0.457037	-0.928605	0.449019	0.330651	-0.05082	0.684009	-0.03129	-0.208992	-0.273818	0.501175	-0.216351	0.007662	0.042601	-1.110091	-0.210408	-1.513962	0.349015	0.681297	-0.0934	-0.480206	0.547026	-0.037397	0.104305	-0.442542	1.045674	-0.163584	0.663811	0.567359	-0.055516	-1.055046	0.40007	-0.416998	-0.35179	-0.039038	-1.420358	-0.068084	-0.986691	0.191434	-2.646841	0.949799	1.196061	-1.752045	-0.620282	0.472439	-0.628024	-0.299777	0.66098	0.227448	0.142125
11.46295708	0.538724	-0.911396	0.492331	0.067192	0.140057	0.724726	-0.251419	-0.169658	-0.192705	0.623248	0.087833	-0.066589	-0.093733	-1.26477	-0.313171	-1.49405	0.295443	0.404087	-0.220562	-0.710988	0.587929	0.145721	0.190596	-0.234559	0.944759	0.06592	0.412484	0.490157	-0.503652	-1.093241	0.436528	-0.611507	-0.392719	-0.039208	-1.897898	0.012253	-1.119077	0.272092	-2.544652	1.068727	0.773918	-1.417713	-0.64194	0.214899	-0.648251	-0.582006	0.401059	0.213745	0.207934
11.46249684	0.53098	-0.627149	0.557907	-0.088272	0.446604	0.836296	-0.76745	-0.12094	-0.229396	0.605604	0.617018	0.070966	-0.227758	-1.351341	-0.363542	-1.36564	0.199175	0.073095	0.020253	-0.805306	0.385248	0.266706	0.188425	-0.088806	0.699348	0.200026	0.098018	0.293689	-0.772399	-1.034569	0.545076	-0.73242	-0.307562	-0.078186	-2.343606	0.036186	-1.068755	0.359983	-2.624144	1.187738	0.026593	-1.137769	-0.489082	0.190816	-0.743078	-0.636471	0.199362	0.055556	0.099029
11.46203911	0.363713	-0.254626	0.645077	-0.128461	0.584854	0.836568	-1.07907	-0.045227	-0.371161	0.559752	1.174326	0.328044	-0.325333	-1.366532	-0.37035	-1.082298	0.079146	-0.183227	0.49734	-0.736723	0.00877	0.302745	0.014563	-0.01422	0.456079	0.277349	-0.224483	0.082087	-0.806324	-0.821606	0.717347	-0.820852	-0.15858	-0.070592	-2.225122	0.03438	-0.840313	0.451873	-2.636389	1.279852	-0.618671	-1.090949	-0.288588	0.369911	-0.818004	-0.486277	0.110508	-0.092543	-0.023636
11.46158137	0.071986	0.001544	0.702757	-0.149568	0.475309	0.652557	-0.880262	0.058948	-0.502987	0.60747	1.546773	0.479318	-0.360429	-1.335852	-0.376244	-0.721956	-0.009248	-0.270588	0.902478	-0.598555	-0.33799	0.251594	-0.207632	0.07943	0.298577	0.35189	-0.542643	-0.00981	-0.671144	-0.563305	0.909499	-0.926234	-0.030732	-0.007633	-1.511856	0.028893	-0.561381	0.536938	-2.567779	1.273461	-0.856685	-1.182009	-0.188413	0.523146	-0.813353	-0.400246	0.15566	-0.08676	-0.016111
11.46112363	-0.233649	0.062076	0.653224	-0.244994	0.346553	0.452633	-0.323891	0.170093	-0.454061	0.775954	1.675438	0.395849	-0.332475	-1.291344	-0.415515	-0.505861	-0.002725	-0.213645	0.979934	-0.487621	-0.471996	0.144424	-0.260418	0.277396	0.230082	0.436954	-0.816458	0.082841	-0.536844	-0.461795	1.054294	-1.050523	0.029205	0.045511	-0.742533	-0.005622	-0.361015	0.597307	-2.680545	1.146047	-0.74699	-1.196952	-0.27634	0.518884	-0.764219	-0.595447	0.317521	0.057108	0.112957
11.46066589	-0.458716	-0.015322	0.468463	-0.409043	0.466629	0.480838	0.180258	0.271537	-0.117354	0.978718	1.636996	0.165285	-0.283062	-1.223674	-0.499399	-0.629992	0.123133	-0.136028	0.670804	-0.409904	-0.3585	0.05386	-0.062664	0.572866	0.247542	0.512286	-0.927759	0.345579	-0.578037	-0.62654	1.127237	-1.135373	0.025512	0.041427	-0.488573	-0.105623	-0.269592	0.630169	-3.180097	0.956192	-0.58521	-1.043009	-0.512312	0.460103	-0.754143	-0.987414	0.520698	0.201071	0.226928
11.46020816	-0.576484	-0.116652	0.220131	-0.525118	0.807416	0.768352	0.381958	0.37128	0.435817	1.099802	1.513548	0.002209	-0.280897	-1.063548	-0.626295	-1.055088	0.325227	-0.140428	0.101907	-0.327385	-0.1138	0.05219	0.253301	0.852656	0.362873	0.566934	-0.74537	0.72739	-0.839254	-0.960715	1.180061	-1.11286	-0.005892	0.009339	-0.785792	-0.261303	-0.238936	0.649673	-3.88615	0.787739	-0.580628	-0.817876	-0.744926	0.512776	-0.821945	-1.268669	0.648774	0.255608	0.2104
11.45975042	-0.60478	-0.133809	0.036705	-0.444088	1.037343	1.063452	0.369434	0.478483	0.957447	1.107641	1.338026	0.066675	-0.365002	-0.753828	-0.781393	-1.490972	0.516084	-0.212986	-0.511429	-0.27025	0.097898	0.133403	0.489599	0.956023	0.531954	0.60843	-0.26863	1.147481	-1.183348	-1.228956	1.270926	-0.973598	-0.019173	0.010711	-1.142675	-0.410656	-0.226545	0.652206	-4.294829	0.68084	-0.698078	-0.68487	-0.820713	0.672501	-0.921369	-1.2178	0.618779	0.274486	0.08856
11.45929268	-0.564854	0.004901	0.000587	-0.101587	0.861907	1.074707	0.362974	0.569872	1.176463	1.089719	1.157977	0.365964	-0.493666	-0.368619	-0.9231	-1.621329	0.623771	-0.258448	-0.975844	-0.344208	0.176469	0.181506	0.561666	0.776645	0.614328	0.625005	0.311448	1.470615	-1.383595	-1.239436	1.359618	-0.786147	0.022677	0.055963	-1.090524	-0.483743	-0.228178	0.590219	-3.995081	0.619179	-0.79031	-0.728305	-0.693217	0.780508	-0.965218	-0.892853	0.451686	0.362365	-0.00343
11.45883245	-0.476447	0.276216	0.089531	0.401063	0.33093	0.755879	0.41145	0.603444	1.001487	1.160357	1.082363	0.790407	-0.562145	-0.133776	-0.993516	-1.355276	0.630495	-0.222126	-1.214773	-0.602354	0.12948	0.048909	0.514966	0.352247	0.469059	0.562732	0.737887	1.54269	-1.28396	-0.977702	1.314531	-0.648507	0.126107	0.087377	-0.659435	-0.437935	-0.238203	0.40951	-3.021586	0.562968	-0.804868	-0.917272	-0.430635	0.76093	-0.89858	-0.520867	0.259139	0.516407	0.036787
11.45837471	-0.369011	0.506692	0.219873	0.817573	-0.223434	0.319299	0.348269	0.570914	0.59961	1.317169	1.205195	1.201809	-0.488529	-0.26618	-0.964509	-0.863455	0.554501	-0.152408	-1.303692	-0.943075	0.041164	-0.299538	0.414681	-0.127472	0.10823	0.369393	0.899329	1.317071	-0.893555	-0.590085	1.061738	-0.614892	0.25395	0.041641	-0.28727	-0.25859	-0.217934	0.127315	-1.804827	0.477809	-0.808063	-1.142675	-0.131989	0.755368	-0.730665	-0.251704	0.146154	0.60182	0.174092
11.45791697	-0.26342	0.450314	0.332838	0.891685	-0.528836	-0.008501	0.019714	0.515561	0.268293	1.398039	1.481812	1.484749	-0.28698	-0.751434	-0.870946	-0.390089	0.411458	-0.13247	-1.387903	-1.176367	0.008418	-0.71064	0.281245	-0.427269	-0.279734	0.06836	0.905282	0.954094	-0.355798	-0.253189	0.715689	-0.657467	0.342649	-0.086972	-0.31886	0.036402	-0.124572	-0.139979	-0.803939	0.343787	-0.838069	-1.250802	0.14196	0.962134	-0.512873	-0.068079	0.125106	0.497646	0.273382
11.45745924	-0.139742	0.020011	0.422469	0.53129	-0.606633	-0.188315	-0.514354	0.480176	0.201232	1.215737	1.717571	1.552568	-0.054472	-1.293219	-0.780341	-0.055285	0.216656	-0.17456	-1.521281	-1.187752	0.085143	-0.928959	0.135153	-0.425511	-0.495036	-0.22643	0.931214	0.748834	0.154607	-0.050631	0.516969	-0.688806	0.345797	-0.246209	-0.669508	0.363949	0.045043	-0.252603	-0.201721	0.166074	-0.819353	-1.089911	0.358215	1.37459	-0.303717	0.085134	0.128966	0.242453	0.22823
11.4570015	0.047155	-0.544086	0.486371	-0.108625	-0.668836	-0.318437	-1.030444	0.449157	0.35176	0.762658	1.704417	1.35888	0.111971	-1.526393	-0.723309	0.169529	0.025792	-0.211762	-1.5927	-1.005466	0.25508	-0.792072	0.042541	-0.197509	-0.515108	-0.386161	0.996024	0.907178	0.519692	0.050525	0.614488	-0.62557	0.265932	-0.370962	-0.976799	0.569261	0.260592	-0.160688	0.086507	-0.011593	-0.666053	-0.615348	0.475524	1.752579	-0.154485	0.16632	0.103019	0.010017	0.041999
11.45654376	0.299148	-0.815616	0.481983	-0.713515	-0.842705	-0.449737	-1.339624	0.368914	0.508777	0.272368	1.376419	0.940682	0.180384	-1.312351	-0.663647	0.344888	-0.060175	-0.192378	-1.457298	-0.710246	0.439182	-0.368468	0.064369	0.056743	-0.496235	-0.362723	0.923721	1.370962	0.709067	0.128089	0.924176	-0.448997	0.143032	-0.422689	-0.999144	0.514769	0.496816	0.065474	0.193037	-0.124369	-0.432253	0.012566	0.467023	1.873061	-0.105882	0.091005	0.067713	-0.058648	-0.208234
11.45608602	0.539024	-0.565441	0.358025	-1.007724	-1.044924	-0.521182	-1.385913	0.22895	0.501833	0.045187	0.845818	0.452815	0.177746	-0.831512	-0.5434	0.473005	0.02859	-0.147892	-1.149497	-0.336641	0.535305	0.087592	0.171874	0.178563	-0.579556	-0.210622	0.54309	1.868245	0.759794	0.216844	1.222845	-0.219419	0.013621	-0.405064	-0.801529	0.222352	0.736463	0.319133	0.148249	-0.145122	-0.291647	0.483176	0.381868	1.759391	-0.16775	-0.10337	0.082005	0.018828	-0.458281
11.45562829	0.675076	0.000663	0.121576	-0.909569	-1.103502	-0.473829	-1.18088	0.094974	0.337373	0.193235	0.314749	0.125533	0.144505	-0.388992	-0.347516	0.522627	0.241232	-0.144721	-0.907628	0.088594	0.473639	0.326162	0.258886	0.157815	-0.715858	-0.022511	-0.0883	2.144771	0.727676	0.279988	1.369781	-0.03095	-0.114548	-0.365281	-0.586821	-0.085958	0.933122	0.554115	-0.06437	-0.129231	-0.345841	0.562091	0.338355	1.621772	-0.2868	-0.226504	0.154367	0.108286	-0.684598
11.45516805	0.703814	0.435435	-0.153854	-0.537423	-0.939743	-0.356897	-0.734135	0.03714	0.150369	0.562574	-0.041607	0.129279	0.111088	-0.142718	-0.11497	0.498816	0.421681	-0.187009	-0.927229	0.441848	0.257258	0.269492	0.254768	0.089721	-0.706556	0.145784	-0.682098	2.153968	0.642514	0.251969	1.4076	0.061718	-0.249113	-0.374499	-0.442778	-0.144684	1.012005	0.783925	-0.368946	-0.179904	-0.485281	0.292226	0.411088	1.605355	-0.3471	-0.121704	0.208329	0.106732	-0.855223
11.45471031	0.714758	0.489047	-0.39498	-0.100891	-0.610699	-0.269697	-0.098789	0.038601	0.043564	0.90778	-0.147283	0.43019	0.104394	-0.027199	0.102587	0.450474	0.44427	-0.203818	-1.104463	0.525431	-0.039985	0.022278	0.200865	0.045118	-0.41729	0.290982	-0.943292	2.039102	0.506542	0.103811	1.4503	0.08022	-0.385233	-0.474584	-0.302995	0.113486	0.949197	1.001005	-0.571188	-0.352381	-0.47595	-0.049948	0.528522	1.665959	-0.237025	0.136168	0.146475	0.033842	-0.889957
11.45425258	0.767441	0.314005	-0.578225	0.212389	-0.227702	-0.224992	0.566993	0.010775	-0.011013	1.120292	-0.043177	0.771861	0.144411	0.085599	0.270949	0.412921	0.335578	-0.139708	-1.09824	0.2511	-0.318416	-0.256964	0.196258	-0.002532	0.072234	0.426662	-0.78781	1.957349	0.342985	-0.125049	1.520762	0.085222	-0.500777	-0.622083	-0.104888	0.471882	0.842566	1.1402	-0.4961	-0.597529	-0.182945	-0.213791	0.523224	1.700698	0.05257	0.285453	-0.052474	-0.009948	-0.701986
11.45379484	0.785154	0.219477	-0.690394	0.294099	0.10497	-0.132797	1.077989	-0.087616	-0.115034	1.263755	0.14481	0.844206	0.215906	0.202561	0.363541	0.37155	0.242046	-0.026609	-0.688829	-0.22773	-0.509067	-0.484205	0.287493	-0.125512	0.546201	0.552102	-0.350861	1.934542	0.235709	-0.345503	1.537827	0.103596	-0.578701	-0.697307	0.098481	0.611935	0.853765	1.149781	-0.157191	-0.810728	0.303415	-0.179685	0.310432	1.71751	0.389491	0.146644	-0.300178	0.050582	-0.28832
11.4533371	0.62064	0.284473	-0.66214	0.140172	0.284526	0.062848	1.391101	-0.175151	-0.306707	1.409837	0.287932	0.529414	0.256344	0.212809	0.355114	0.29409	0.270246	0.061646	-0.03912	-0.630432	-0.600907	-0.668391	0.439896	-0.340859	0.866223	0.652238	0.176856	1.874212	0.284127	-0.465468	1.441367	0.105076	-0.62444	-0.597304	0.203123	0.40209	1.041279	1.081302	0.215329	-0.928798	0.748396	-0.103351	0.002865	1.788386	0.579349	-0.180578	-0.455824	0.207829	0.230488
11.45287937	0.249415	0.292095	-0.398303	-0.137243	0.225701	0.275411	1.643229	-0.128103	-0.496945	1.505232	0.348095	0.010239	0.197062	0.047435	0.2568	0.182338	0.37703	0.113659	0.456803	-0.811013	-0.623145	-0.839633	0.606408	-0.580578	1.082941	0.706494	0.685121	1.676222	0.488538	-0.435043	1.268879	0.061829	-0.654718	-0.332375	0.178635	0.013071	1.263431	1.063206	0.337171	-0.960006	0.949741	-0.094144	-0.179834	1.845572	0.512007	-0.425405	-0.41938	0.395986	0.668026
11.45242163	-0.13361	0.039531	0.088027	-0.350019	-0.056719	0.348395	1.964388	0.061189	-0.544815	1.441937	0.398166	-0.379259	0.026782	-0.216481	0.148371	0.074414	0.432913	0.202482	0.582053	-0.86285	-0.606119	-0.990374	0.778266	-0.762031	1.333642	0.686362	1.134503	1.332127	0.690752	-0.274191	1.082056	0.017342	-0.672401	-0.023032	0.084765	-0.245456	1.289033	1.161146	0.10494	-0.921968	0.845371	-0.100312	-0.120448	1.62659	0.245657	-0.444449	-0.191107	0.546447	0.875726
11.45196389	-0.259144	-0.378786	0.593179	-0.354872	-0.401349	0.228437	2.268816	0.236875	-0.389539	1.226607	0.533935	-0.43789	-0.191044	-0.436053	0.133076	0.004894	0.376986	0.389789	0.50148	-0.935736	-0.562655	-1.088737	0.94311	-0.868711	1.657482	0.560519	1.475647	0.920704	0.67633	-0.073439	0.860425	0.062289	-0.659867	0.202638	-0.014743	-0.192247	1.028353	1.281901	-0.297803	-0.789499	0.50897	-0.021955	0.091088	0.911009	-0.054762	-0.370017	0.129098	0.620446	0.809934
11.45150365	-0.042867	-0.6608	0.831446	-0.174339	-0.600566	0.029376	2.29384	0.217302	-0.102723	1.005333	0.766045	-0.251019	-0.367985	-0.56303	0.231424	-0.013368	0.275885	0.631535	0.5395	-0.991857	-0.507013	-1.122642	1.025	-0.945461	1.943963	0.328887	1.636961	0.534924	0.374493	0.042736	0.528242	0.221984	-0.598164	0.300885	-0.104041	0.110643	0.641098	1.24895	-0.542549	-0.544292	0.096021	0.114642	0.261609	-0.19088	-0.264245	-0.434189	0.392188	0.613361	0.533409
11.45104592	0.318491	-0.625932	0.664711	0.020984	-0.577846	-0.085865	1.876145	-0.023715	0.183141	0.885579	1.018392	-0.071885	-0.454212	-0.683301	0.334685	0.036276	0.221854	0.804658	0.803251	-0.818427	-0.48183	-1.103078	0.919853	-1.017096	2.058221	0.05864	1.597265	0.222003	-0.043246	-0.016198	0.093374	0.387206	-0.486286	0.303191	-0.176166	0.466602	0.392226	0.98125	-0.451881	-0.268219	-0.220023	0.150574	0.27947	-1.249556	-0.37856	-0.673808	0.477099	0.548745	0.176412
11.45058818	0.528803	-0.368987	0.225714	0.090087	-0.442944	-0.059618	1.158931	-0.330024	0.386234	0.775997	1.232099	-0.068825	-0.455894	-0.883902	0.298777	0.18722	0.207776	0.820672	1.08182	-0.302581	-0.546723	-1.02423	0.608764	-1.032231	1.972866	-0.135013	1.435766	-0.015112	-0.28831	-0.248602	-0.292431	0.398625	-0.337732	0.243989	-0.195061	0.721516	0.395018	0.580303	-0.180958	-0.131165	-0.330706	-0.035729	0.181813	-1.857696	-0.449287	-0.864681	0.359893	0.464693	-0.11729
11.45013044	0.466057	-0.081486	-0.192498	0.086843	-0.348905	0.040528	0.487137	-0.517302	0.514434	0.469824	1.430604	-0.204457	-0.409691	-1.108531	0.09608	0.441634	0.144135	0.68802	1.101114	0.364296	-0.720889	-0.848558	0.209277	-0.907149	1.741927	-0.171246	1.279073	-0.171454	-0.200028	-0.563007	-0.455084	0.219714	-0.163938	0.129785	-0.142208	0.831836	0.505859	0.228671	-0.075332	-0.233044	-0.265665	-0.391592	0.064129	-1.949237	-0.459962	-0.767897	0.125099	0.387945	-0.254645
11.44967271	0.267896	0.184489	-0.357895	0.215729	-0.317089	0.128433	0.100477	-0.535881	0.610888	-0.095534	1.645378	-0.3472	-0.355961	-1.183991	-0.14503	0.706116	-0.001362	0.463314	0.80694	0.82082	-0.934442	-0.55703	-0.113584	-0.629445	1.367816	-0.075888	1.198893	-0.207217	0.124219	-0.846146	-0.369152	0.005404	0.02791	-0.020137	-0.081256	0.81272	0.475216	0.017589	-0.302428	-0.460468	-0.170341	-0.744861	-0.030988	-1.765654	-0.30416	-0.402409	-0.104715	0.312159	-0.243769
11.44921497	0.163013	0.496644	-0.20837	0.596306	-0.24246	0.185681	-0.044348	-0.474349	0.686194	-0.704527	1.80163	-0.445781	-0.326311	-1.005229	-0.265945	0.813401	-0.124618	0.179576	0.368681	0.876846	-1.053643	-0.211234	-0.283285	-0.306169	0.763314	0.038221	1.175303	-0.074704	0.430175	-1.036835	-0.172155	-0.033531	0.21766	-0.140594	-0.115174	0.684325	0.193982	-0.106945	-0.623642	-0.547079	-0.16842	-0.969433	-0.121482	-1.539056	0.087042	-0.022966	-0.269053	0.208063	-0.182336
11.44875723	0.250482	0.834784	0.208807	1.085406	-0.065573	0.240686	-0.156366	-0.425735	0.716546	-1.030263	1.749728	-0.54663	-0.325243	-0.677189	-0.23027	0.65264	-0.081459	-0.14407	-0.030717	0.679585	-0.978615	0.060546	-0.344594	-0.091502	-0.10655	0.073763	1.156706	0.210371	0.52476	-1.137524	-0.008796	0.158229	0.362355	-0.161965	-0.248876	0.488686	-0.20905	-0.239169	-0.585254	-0.314427	-0.241427	-1.061344	-0.220325	-1.265403	0.60514	0.173283	-0.398298	0.06198	-0.169132
11.44829949	0.452357	1.026452	0.815702	1.366052	0.117354	0.302122	-0.360843	-0.383875	0.695911	-0.931517	1.450837	-0.651054	-0.308355	-0.445537	-0.132891	0.293841	0.146048	-0.438844	-0.3261	0.528752	-0.729827	0.160473	-0.372788	-0.054051	-1.071357	0.033724	1.13437	0.531795	0.403145	-1.164202	0.098032	0.421363	0.418061	-0.081353	-0.330138	0.318544	-0.496568	-0.392845	0.019122	0.151627	-0.276338	-1.057536	-0.308779	-0.803192	0.985952	0.267541	-0.532006	-0.098804	-0.212352
11.44783926	0.6453	0.945549	1.471837	1.227055	0.157648	0.342642	-0.589603	-0.278394	0.662502	-0.560922	1.092066	-0.625422	-0.202992	-0.469505	-0.069769	-0.038032	0.415476	-0.586801	-0.502065	0.569402	-0.437102	0.10355	-0.38351	-0.114519	-1.818801	0.003575	1.142322	0.739422	0.198546	-1.104578	0.198756	0.540904	0.378477	0.034036	-0.181371	0.274168	-0.533328	-0.505404	0.888199	0.586628	-0.239436	-0.93246	-0.376593	-0.141011	1.00306	0.507176	-0.619133	-0.226556	-0.236505
11.44738152	0.789803	0.705569	1.916983	0.748224	0.04551	0.333143	-0.689618	-0.083664	0.65544	-0.185814	0.943476	-0.316251	0.011941	-0.664392	-0.03507	-0.143021	0.570336	-0.520347	-0.495385	0.704658	-0.235829	-0.007502	-0.345325	-0.1217	-2.157216	0.055745	1.19374	0.78443	0.042312	-0.939106	0.279464	0.448874	0.288487	0.119164	0.194285	0.367771	-0.379893	-0.538906	1.456621	0.807202	-0.252498	-0.619557	-0.447392	0.499373	0.65212	0.991616	-0.537919	-0.297738	-0.194255
11.44692378	0.922095	0.559183	1.867795	0.21537	-0.055607	0.260484	-0.60054	0.138485	0.651546	0.057561	1.077166	0.241389	0.240495	-0.776817	0.037371	-0.015871	0.596784	-0.308208	-0.24639	0.776248	-0.167618	-0.088806	-0.251991	0.001901	-2.191844	0.179489	1.2401	0.785096	-0.032569	-0.695572	0.238454	0.257119	0.211207	0.161585	0.570319	0.48729	-0.208405	-0.532995	1.411354	0.859678	-0.440616	-0.130705	-0.53234	0.836073	0.145379	1.525108	-0.247677	-0.330159	-0.156552
11.44646605	1.059391	0.607456	1.259795	-0.11588	0.017878	0.111193	-0.429675	0.304634	0.567609	0.216381	1.270284	0.777346	0.318427	-0.622389	0.162523	0.164373	0.607258	-0.109071	0.173028	0.748493	-0.175227	-0.143046	-0.14272	0.188082	-2.190903	0.30203	1.206941	0.919057	-0.092163	-0.460741	0.020785	0.111963	0.176369	0.164545	0.690582	0.482572	-0.14273	-0.543471	0.943129	0.903872	-0.72011	0.388108	-0.574832	0.766487	-0.271375	1.809809	0.090743	-0.354064	-0.258021
11.44600831	1.154264	0.693685	0.382625	-0.157167	0.25942	-0.127061	-0.385752	0.391788	0.342729	0.375494	1.225095	0.993388	0.162852	-0.248204	0.277684	0.216243	0.676813	-0.03078	0.560395	0.678082	-0.181437	-0.21568	-0.045832	0.29774	-2.273431	0.364489	1.065964	1.217726	-0.233317	-0.32477	-0.266769	0.057757	0.15991	0.088301	0.509521	0.302389	-0.168595	-0.55698	0.482721	0.986603	-0.818781	0.750224	-0.483798	0.417499	-0.494469	1.759809	0.19885	-0.375239	-0.533957
11.44555057	1.140491	0.627241	-0.297263	0.060638	0.528104	-0.424694	-0.631856	0.433794	0.018198	0.525394	0.865086	0.831078	-0.126239	0.139156	0.328531	0.12523	0.73595	-0.051191	0.746001	0.565222	-0.162017	-0.30229	0.067885	0.267511	-2.283552	0.368204	0.86083	1.477349	-0.493061	-0.317959	-0.425863	0.052758	0.11392	-0.123219	0.231716	0.049517	-0.174254	-0.503884	0.242692	0.979651	-0.564152	0.876947	-0.240388	-0.005203	-0.578035	1.582784	-0.066557	-0.37277	-0.831917
11.44509284	0.99099	0.443178	-0.498844	0.478553	0.729978	-0.689674	-1.135835	0.445843	-0.275211	0.587696	0.372949	0.527245	-0.341354	0.397916	0.338802	0.036391	0.652408	-0.081854	0.725221	0.333989	-0.14645	-0.328491	0.252198	0.175656	-2.011259	0.355724	0.655772	1.414526	-0.788742	-0.40696	-0.355129	0.07274	0.01648	-0.444292	0.121424	-0.099728	-0.069171	-0.358036	0.080895	0.744741	-0.121915	0.840623	0.048271	-0.37134	-0.618822	1.547347	-0.53589	-0.327187	-0.920928
11.4446351	0.716847	0.347384	-0.314763	0.997666	0.906832	-0.822686	-1.612948	0.381699	-0.417634	0.516372	-0.044231	0.39892	-0.358244	0.586018	0.363569	0.095426	0.403253	-0.080657	0.606498	-0.008425	-0.16743	-0.233624	0.51338	0.156029	-1.499027	0.364845	0.458903	0.93735	-0.95138	-0.539877	-0.14018	0.140785	-0.105456	-0.734524	0.285584	-0.035117	0.125227	-0.195927	-0.204648	0.312349	0.128349	0.764765	0.227556	-0.638578	-0.657236	1.703264	-0.83065	-0.238618	-0.706723
11.44417486	0.338295	0.413334	-0.038769	1.416769	1.125929	-0.800027	-1.661605	0.187819	-0.390395	0.319461	-0.3474	0.563844	-0.241435	0.860183	0.396764	0.315341	0.128763	-0.073877	0.470142	-0.259549	-0.22521	-0.057853	0.787685	0.250006	-1.048707	0.407633	0.204166	0.256047	-0.868206	-0.673715	0.050593	0.249492	-0.195954	-0.849197	0.626484	0.209991	0.28793	-0.134314	-0.553355	-0.145693	-0.015157	0.700425	0.227397	-0.782425	-0.680871	1.847104	-0.679665	-0.118552	-0.32963
11.44371712	-0.103709	0.440729	0.155174	1.484303	1.328476	-0.682553	-1.074673	-0.101998	-0.270753	-0.00574	-0.583786	0.848943	-0.150476	1.247085	0.375154	0.594081	-0.000761	-0.080114	0.333374	-0.156287	-0.293599	0.077512	0.98657	0.357344	-0.898211	0.480035	-0.178444	-0.291011	-0.627674	-0.759572	0.127889	0.308026	-0.208991	-0.784491	0.955175	0.496203	0.30241	-0.217864	-0.698132	-0.501889	-0.349333	0.611327	0.10206	-0.777132	-0.679305	1.735335	-0.151166	0.019429	-0.038235
11.44325939	-0.505982	0.187312	0.319628	1.089706	1.348646	-0.535637	-0.08877	-0.344818	-0.147475	-0.491291	-0.690315	0.944084	-0.161559	1.544889	0.285643	0.8308	0.044216	-0.061099	0.236693	0.347565	-0.339142	0.083673	1.048237	0.344275	-0.955084	0.571064	-0.661453	-0.520415	-0.493405	-0.737062	0.119367	0.218559	-0.133334	-0.681368	1.115253	0.683355	0.16115	-0.386741	-0.511985	-0.772815	-0.472661	0.466814	-0.057026	-0.648134	-0.657298	1.296703	0.419659	0.146619	0.029449
11.44280165	-0.718296	-0.309463	0.539082	0.40377	1.093462	-0.363652	0.721523	-0.382847	-0.049278	-1.109756	-0.508621	0.65077	-0.211352	1.484269	0.22275	0.992675	0.133439	0.025002	0.27375	0.969314	-0.326401	-0.011187	0.950594	0.194849	-0.929907	0.655851	-1.087162	-0.509013	-0.667767	-0.582569	0.08116	0.001017	0.007013	-0.668742	1.025936	0.715413	-0.024489	-0.552686	-0.191634	-1.011341	-0.199785	0.323121	-0.219554	-0.49168	-0.598408	0.653185	0.728207	0.20712	-0.067194
11.44234391	-0.649605	-0.743729	0.71599	-0.21749	0.667109	-0.143462	0.905344	-0.173416	0.050156	-1.696676	-0.043361	0.028895	-0.216529	0.998947	0.290258	1.077329	0.122892	0.144472	0.474637	1.299541	-0.223348	-0.096041	0.709673	0.036852	-0.726352	0.690736	-1.25597	-0.442902	-1.051	-0.363649	0.033246	-0.202115	0.166332	-0.724054	0.686441	0.631657	-0.119678	-0.681978	-0.041227	-1.151213	0.2806	0.295042	-0.407776	-0.399474	-0.452356	-0.001004	0.730996	0.145583	-0.183928
11.44188618	-0.372322	-0.891345	0.627663	-0.507469	0.288963	0.098277	0.546968	0.171721	0.175345	-2.024626	0.384054	-0.643223	-0.206773	0.323579	0.452154	1.061105	0.00037	0.207386	0.699807	1.130717	-0.028527	-0.085464	0.393346	0.006056	-0.607987	0.631499	-1.078391	-0.411986	-1.273822	-0.208695	-0.000146	-0.267605	0.29518	-0.713645	0.198855	0.514053	-0.07618	-0.789283	-0.130049	-1.037991	0.662619	0.449204	-0.606399	-0.361053	-0.189305	-0.500139	0.611855	-0.034722	-0.254019
11.44142844	-0.095691	-0.86302	0.191726	-0.481125	0.101465	0.285141	0.187137	0.483045	0.311318	-1.983606	0.366647	-1.045851	-0.299329	-0.192817	0.533253	0.932098	-0.120386	0.175458	0.73718	0.59934	0.200475	0.016659	0.119613	0.090701	-0.908337	0.46583	-0.659771	-0.377222	-1.029	-0.189776	0.060147	-0.214299	0.362244	-0.558496	-0.23127	0.422089	0.046438	-0.86937	-0.251229	-0.637883	0.86803	0.735343	-0.720441	-0.262406	0.131147	-0.731002	0.561526	-0.249123	-0.319887
11.4409707	-0.003442	-0.935195	-0.393748	-0.366473	0.077859	0.380307	0.28771	0.679454	0.417113	-1.6652	-0.171758	-1.008609	-0.545019	-0.371763	0.401417	0.767074	-0.133587	0.118845	0.528582	0.039686	0.364329	0.153206	-0.006837	0.127076	-1.603834	0.230031	-0.231067	-0.300227	-0.388716	-0.242326	0.290834	-0.156344	0.374697	-0.325931	-0.39085	0.365609	0.158488	-0.870382	-0.218755	-0.160783	1.075784	1.028466	-0.648743	0.004466	0.361432	-0.651793	0.611723	-0.387873	-0.428716
11.44051046	-0.102327	-1.167621	-0.821448	-0.3682	0.099344	0.438674	0.775794	0.823743	0.461061	-1.24366	-0.861339	-0.594968	-0.83587	-0.303893	0.127749	0.716461	-0.053184	0.135175	0.238767	-0.271528	0.387923	0.289443	0.013886	-0.041379	-2.261133	-0.008323	0.02205	-0.233123	0.234046	-0.230816	0.645445	-0.148208	0.377503	-0.150264	-0.21541	0.325827	0.225376	-0.749572	-0.11212	0.096729	1.431849	1.234064	-0.395817	0.423522	0.354292	-0.342548	0.663848	-0.40766	-0.54378
11.44005273	-0.23017	-1.294523	-0.964051	-0.509671	0.07739	0.529485	1.143448	1.029715	0.436428	-0.791163	-1.246287	-0.030358	-0.98731	-0.184556	-0.074811	0.859327	0.003352	0.223004	0.046103	-0.252413	0.273658	0.437471	0.061066	-0.402756	-2.441859	-0.191358	0.079965	-0.252915	0.462448	-0.10348	0.93541	-0.120954	0.418338	-0.096029	0.149508	0.291892	0.275446	-0.538888	-0.16171	0.048002	1.817712	1.34509	-0.095429	0.832524	0.065162	-0.007264	0.633971	-0.363632	-0.580944
11.43959499	-0.211179	-1.03937	-0.948056	-0.682984	-0.012167	0.615758	0.985253	1.309441	0.355887	-0.251696	-1.230328	0.46756	-0.899238	-0.094415	-0.076574	1.073889	-0.074615	0.271849	-0.099076	0.014075	0.08568	0.614013	-0.003615	-0.775199	-2.116346	-0.308532	0.056405	-0.354073	0.290119	0.042373	0.974458	0.009915	0.49837	-0.128149	0.474769	0.268998	0.34252	-0.330242	-0.43478	-0.083981	1.958637	1.398912	0.084684	1.009569	-0.414553	0.142657	0.538192	-0.345129	-0.509059
11.43913725	-0.000798	-0.472333	-0.946492	-0.806599	-0.167769	0.559118	0.392258	1.518175	0.249327	0.396155	-1.102598	0.817799	-0.619396	0.031439	0.038274	1.099408	-0.296639	0.191603	-0.423552	0.371142	-0.111217	0.795074	-0.208148	-0.958368	-1.633676	-0.404796	0.062973	-0.467382	0.038442	0.072048	0.743338	0.208165	0.556874	-0.193274	0.654567	0.252319	0.423663	-0.189847	-0.72893	-0.000886	1.725839	1.398027	0.067313	0.811155	-0.912971	0.042631	0.446696	-0.381561	-0.37789
11.43867952	0.312513	0.029643	-0.960511	-0.902741	-0.374985	0.274608	-0.184668	1.46822	0.168935	0.998561	-1.135177	1.062812	-0.263659	0.242605	0.084328	0.767796	-0.563595	0.02791	-1.015269	0.65151	-0.284518	0.921964	-0.453125	-0.881503	-1.322496	-0.547052	0.116716	-0.583661	0.012501	-0.02325	0.393328	0.335326	0.516636	-0.278235	0.777553	0.207348	0.49267	-0.097155	-0.792594	0.345393	1.267359	1.296587	-0.086561	0.290221	-1.276894	-0.194516	0.388149	-0.416905	-0.240531
11.43822178	0.619481	0.182887	-0.855373	-1.025137	-0.576592	-0.137796	-0.38541	1.114967	0.174865	1.305658	-1.252038	1.252158	0.087451	0.448235	-0.009387	0.17374	-0.732629	-0.079883	-1.626243	0.725558	-0.41098	0.945014	-0.618867	-0.616825	-1.201896	-0.762415	0.16857	-0.794163	0.234857	-0.111002	0.090919	0.308439	0.356678	-0.372108	0.978838	0.094607	0.530541	0.025823	-0.571311	0.694137	0.834712	1.070694	-0.230619	-0.279208	-1.450931	-0.411276	0.325947	-0.371067	-0.082393
11.43776404	0.87577	0.097087	-0.586862	-1.134667	-0.681133	-0.449651	-0.193179	0.634987	0.288503	1.204836	-1.162929	1.364912	0.400456	0.498537	-0.135596	-0.404791	-0.701676	-0.052495	-1.867682	0.559813	-0.454535	0.855171	-0.671028	-0.27999	-1.095396	-0.993164	0.187842	-1.159034	0.503901	-0.076891	-0.118023	0.201688	0.140677	-0.417603	1.234449	-0.079797	0.523953	0.231932	-0.172332	0.750106	0.540133	0.78062	-0.233408	-0.534199	-1.490845	-0.551524	0.227634	-0.215766	0.142377
11.43730631	1.076768	0.147717	-0.320397	-1.0686	-0.64434	-0.495759	0.204764	0.309083	0.44977	0.844471	-0.771198	1.355419	0.633959	0.375769	-0.157037	-0.755472	-0.468792	0.041402	-1.601123	0.247768	-0.399691	0.681324	-0.656508	0.055821	-0.928148	-1.117753	0.189277	-1.562392	0.643178	0.03021	-0.293101	0.164529	-0.035152	-0.355383	1.334678	-0.250497	0.449139	0.500016	0.353255	0.487702	0.324145	0.534193	-0.059842	-0.286285	-1.50076	-0.661675	0.138921	0.010024	0.4102
11.43684607	1.18352	0.587754	-0.28348	-0.659908	-0.530923	-0.291756	0.664019	0.310935	0.534063	0.497135	-0.334166	1.250701	0.723428	0.24926	-0.0715	-0.882865	-0.140255	0.061151	-1.078743	-0.042928	-0.304106	0.472891	-0.6247	0.356198	-0.804977	-1.039407	0.185423	-1.768001	0.638245	0.048197	-0.491434	0.255557	-0.128911	-0.217497	1.083739	-0.34755	0.291872	0.756646	1.060691	0.156021	0.122641	0.381388	0.206612	0.268239	-1.533425	-0.774433	0.169464	0.241482	0.600323
11.43638833	1.120463	1.321183	-0.522758	0.073283	-0.454462	0.031996	1.112331	0.593488	0.437553	0.308522	-0.18434	1.159231	0.639745	0.302924	0.005346	-0.911874	0.125146	-0.059631	-0.674036	-0.181692	-0.27946	0.286846	-0.588535	0.573767	-0.807577	-0.772339	0.151949	-1.651058	0.558876	-0.107983	-0.711735	0.387603	-0.187056	-0.126675	0.520527	-0.371894	0.095041	0.930334	1.892818	-0.00478	-0.016471	0.266849	0.414139	0.626938	-1.536161	-0.84071	0.393227	0.428346	0.591626
11.43593059	0.868837	2.024054	-0.850493	0.829343	-0.443791	0.369146	1.417372	0.966592	0.166969	0.208345	-0.373093	1.164292	0.445261	0.520819	-0.000462	-0.887772	0.213728	-0.257305	-0.519356	-0.148039	-0.387253	0.172873	-0.55846	0.637785	-0.835468	-0.440761	0.067217	-1.340932	0.438663	-0.344308	-0.926016	0.433172	-0.288298	-0.167797	-0.077128	-0.406702	-0.039555	0.984394	2.509633	-0.012777	-0.011179	0.106694	0.445059	0.375895	-1.405137	-0.789907	0.757519	0.542839	0.379236
11.43547286	0.544903	2.415173	-1.038386	1.147328	-0.397849	0.677152	1.390858	1.272507	-0.148305	0.0679	-0.673879	1.228861	0.269066	0.680316	-0.030378	-0.727814	0.132763	-0.41624	-0.4529	-0.008833	-0.557992	0.149937	-0.568721	0.505191	-0.737093	-0.183024	-0.029759	-1.089644	0.284324	-0.496192	-1.109147	0.348135	-0.454436	-0.279702	-0.421171	-0.540195	-0.030686	0.917696	2.483469	-0.092307	0.10932	-0.097963	0.304974	-0.409222	-1.112342	-0.618679	1.094834	0.576758	0.075237
11.43501512	0.346073	2.398308	-1.03636	0.727805	-0.199229	0.907339	0.998683	1.483467	-0.342806	-0.098788	-0.903191	1.237361	0.222128	0.573042	0.018667	-0.379783	-0.001538	-0.476032	-0.290155	0.153414	-0.642987	0.191721	-0.63313	0.212124	-0.556463	-0.052015	-0.059618	-1.005342	0.158657	-0.511809	-1.210405	0.176619	-0.621185	-0.313347	-0.449021	-0.771323	0.099509	0.754888	1.716044	-0.395917	0.201884	-0.256941	0.12114	-1.162388	-0.777113	-0.382349	1.239103	0.549462	-0.205371
11.43455738	0.391035	2.026056	-0.986192	-0.273867	0.141393	0.967268	0.49111	1.646428	-0.334994	-0.137474	-1.114486	1.131702	0.330379	0.215382	0.150407	0.026529	-0.064355	-0.457901	-0.066744	0.282984	-0.560128	0.244772	-0.692036	-0.135949	-0.536677	-0.00857	0.003519	-0.959494	0.164142	-0.486949	-1.138121	-0.029667	-0.697653	-0.198142	-0.338769	-0.994215	0.245997	0.537322	0.597164	-0.810261	0.161658	-0.310346	0.038359	-1.297036	-0.586608	-0.11994	1.150714	0.5065	-0.436699
11.43409965	0.610202	1.42422	-1.045226	-1.264425	0.485943	0.797311	0.209267	1.765652	-0.183656	0.043614	-1.413521	0.976216	0.526148	-0.176839	0.255293	0.248882	-0.028996	-0.413333	0.016797	0.348824	-0.374511	0.26996	-0.65124	-0.426304	-0.828918	-0.000974	0.081207	-0.77117	0.310966	-0.519542	-0.838736	-0.245975	-0.648229	-0.013846	-0.304185	-1.080051	0.334342	0.307949	-0.321039	-1.044549	0.041731	-0.318537	0.098993	-0.73394	-0.624672	0.1559	0.940631	0.480728	-0.647155
11.43364191	0.805976	0.760519	-1.227801	-1.609252	0.716098	0.465181	0.245536	1.766006	-0.033785	0.324914	-1.669394	0.86745	0.679297	-0.413693	0.241919	0.164347	0.015573	-0.372244	-0.165371	0.34424	-0.221727	0.266751	-0.497444	-0.593734	-1.259836	-0.026681	0.062773	-0.439383	0.453529	-0.579202	-0.40695	-0.427308	-0.511136	0.119839	-0.385745	-0.980581	0.3891	0.093716	-0.795786	-0.893053	-0.001528	-0.38767	0.220855	0.02893	-0.783408	0.384871	0.7707	0.443929	-0.817749
11.43318167	0.827005	0.207948	-1.411125	-1.121743	0.845933	0.137167	0.370479	1.574897	0.00533	0.482565	-1.557227	0.79623	0.649585	-0.507588	0.146767	-0.104079	-0.046425	-0.335658	-0.543231	0.303779	-0.165334	0.258633	-0.348668	-0.629197	-1.467952	-0.104135	-0.070175	-0.14464	0.424868	-0.560876	-0.06755	-0.481363	-0.343675	0.190392	-0.436693	-0.760584	0.46365	-0.096229	-0.995982	-0.405252	0.13122	-0.502087	0.293875	0.379433	-0.860808	0.441814	0.720167	0.317017	-0.859298
11.43272393	0.681705	-0.133921	-1.455083	-0.20907	0.964238	-0.059211	0.338821	1.224315	-0.049298	0.450294	-0.939974	0.633865	0.364361	-0.618435	0.091501	-0.317477	-0.241404	-0.29035	-0.952099	0.294775	-0.156624	0.265056	-0.353033	-0.55298	-1.274321	-0.203587	-0.212639	-0.032793	0.237449	-0.44704	0.007566	-0.340583	-0.166454	0.285133	-0.293485	-0.539716	0.520198	-0.250479	-1.160802	0.177388	0.390878	-0.477171	0.296788	0.121991	-0.747698	0.26901	0.735117	0.055734	-0.715073
11.4322662	0.489217	-0.284473	-1.29721	0.485703	1.085585	-0.12286	0.208642	0.854859	-0.071773	0.43067	-0.127447	0.268691	-0.106733	-0.840164	0.147761	-0.358554	-0.465693	-0.218529	-1.282807	0.36012	-0.132198	0.297611	-0.531257	-0.387484	-0.85985	-0.245638	-0.239422	-0.057044	0.097264	-0.355757	-0.130717	-0.059752	0.027858	0.443485	0.054423	-0.403052	0.437473	-0.339625	-1.263968	0.617279	0.628825	-0.128014	0.317253	-0.4394	-0.50583	0.020242	0.695739	-0.270809	-0.467489
11.43180846	0.347586	-0.319982	-0.966072	0.626373	1.104511	-0.120535	0.27345	0.612948	0.05861	0.695578	0.351441	-0.258781	-0.561107	-1.063463	0.272628	-0.307199	-0.555101	-0.111819	-1.504488	0.467206	-0.110131	0.376564	-0.742617	-0.15118	-0.556231	-0.18737	-0.127386	-0.065794	0.180652	-0.39725	-0.257641	0.198025	0.220235	0.571884	0.451354	-0.354051	0.176693	-0.333805	-1.093853	0.816481	0.704318	0.513693	0.461099	-0.881826	-0.261889	-0.010554	0.525612	-0.510849	-0.303475
11.43135072	0.274527	-0.271047	-0.557705	0.400877	0.917428	-0.071783	0.682962	0.544945	0.343454	1.267037	0.253523	-0.771999	-0.799327	-1.058432	0.376281	-0.291006	-0.406651	0.000985	-1.599133	0.538363	-0.154265	0.527934	-0.818452	0.12568	-0.512057	-0.090898	0.034492	-0.009354	0.419534	-0.515541	-0.212605	0.29637	0.343379	0.543171	0.699875	-0.336364	-0.086753	-0.240769	-0.619415	0.805188	0.552547	1.184796	0.744774	-1.043904	-0.05506	0.32822	0.241117	-0.562586	-0.349555
11.43089299	0.26308	-0.115341	-0.211652	0.231895	0.569237	0.069695	1.220035	0.590669	0.655066	1.829314	-0.149339	-1.100674	-0.791614	-0.695912	0.42323	-0.315848	-0.055956	0.046916	-1.552451	0.542159	-0.257729	0.744944	-0.715757	0.378929	-0.610298	-0.072278	0.141609	0.000189	0.555361	-0.526931	-0.07021	0.234449	0.33148	0.356374	0.68714	-0.294334	-0.065936	-0.119584	-0.149969	0.652133	0.194438	1.612238	1.069053	-1.017734	0.175179	0.853021	-0.082162	-0.476065	-0.546987
11.43043525	0.339372	0.127231	-0.062236	0.31486	0.253179	0.322749	1.511054	0.671476	0.84382	1.996667	-0.369863	-1.194097	-0.702223	-0.095685	0.447456	-0.285357	0.34628	-0.039406	-1.413232	0.531427	-0.31469	0.958088	-0.529197	0.508739	-0.677588	-0.174065	0.157474	-0.16055	0.41903	-0.326224	-0.04806	0.108774	0.191274	0.144712	0.418524	-0.220172	0.356716	-0.046107	-0.056512	0.406937	-0.278512	1.733892	1.286736	-0.868555	0.452529	1.198085	-0.365311	-0.407695	-0.70478
11.42997751	0.515935	0.34767	-0.153902	0.466498	0.164766	0.606648	1.413293	0.771188	0.864074	1.676169	-0.197227	-1.106152	-0.719271	0.436135	0.484403	-0.164462	0.637029	-0.237374	-1.295127	0.563565	-0.239992	1.065794	-0.372708	0.425739	-0.683423	-0.310991	0.109638	-0.470201	0.126959	-0.014584	-0.252713	-0.011791	0.011487	0.013248	-0.014101	-0.1548	0.960747	-0.060869	-0.373565	0.108246	-0.744027	1.685472	1.301008	-0.50626	0.661217	1.183861	-0.54725	-0.46383	-0.679432
11.42951728	0.697861	0.445695	-0.388586	0.396335	0.362877	0.789661	1.120701	0.921984	0.797141	1.149571	0.13953	-0.908761	-0.854562	0.629545	0.519177	-0.058881	0.743759	-0.425427	-1.271446	0.592851	-0.095242	1.012472	-0.282208	0.132435	-0.703104	-0.361849	0.039481	-0.796687	-0.031112	0.21347	-0.549869	-0.13765	-0.107065	-0.087937	-0.464195	-0.147611	1.338491	-0.149207	-0.754681	-0.187528	-1.116495	1.595267	1.124564	0.121378	0.629146	0.986629	-0.582923	-0.594582	-0.496866
11.42905954	0.69895	0.45778	-0.587189	0.053315	0.754068	0.797736	0.897644	1.1151	0.750724	0.787874	0.259485	-0.650138	-0.933038	0.449425	0.508955	-0.095392	0.709995	-0.471891	-1.288107	0.486537	-0.049459	0.837019	-0.232464	-0.230938	-0.757075	-0.302671	-0.019674	-1.056911	0.105336	0.295205	-0.701801	-0.28592	-0.131082	-0.288248	-0.757791	-0.213932	1.239605	-0.263932	-0.836969	-0.406135	-1.392936	1.443888	0.868722	0.811104	0.324681	0.902039	-0.460929	-0.648397	-0.301046
11.4286018	0.408025	0.526392	-0.63354	-0.339788	1.170226	0.654371	0.805648	1.246586	0.743306	0.701646	0.011626	-0.383354	-0.791834	0.109845	0.43559	-0.250587	0.628377	-0.353862	-1.221954	0.183495	-0.198402	0.637134	-0.204827	-0.452408	-0.779313	-0.219428	-0.037184	-1.278645	0.398688	0.366709	-0.611618	-0.402989	-0.104874	-0.607095	-0.763916	-0.329962	0.771051	-0.357282	-0.59663	-0.485127	-1.610925	1.14683	0.670074	1.221269	-0.05619	0.970433	-0.234943	-0.524347	-0.202967
11.42814406	-0.063907	0.719178	-0.557727	-0.560838	1.448193	0.424593	0.753346	1.180217	0.698355	0.689468	-0.436265	-0.188551	-0.472858	-0.104287	0.319059	-0.347103	0.543317	-0.181033	-1.019831	-0.173267	-0.448458	0.485644	-0.197936	-0.408812	-0.746765	-0.183201	-0.001202	-1.486739	0.549202	0.587198	-0.405242	-0.404379	-0.089236	-0.886566	-0.498317	-0.465411	0.266737	-0.392786	-0.314056	-0.40053	-1.747196	0.73698	0.596172	1.241699	-0.229935	0.909449	-0.013152	-0.261852	-0.192292
11.42768633	-0.450081	0.922936	-0.462066	-0.627591	1.482574	0.155716	0.746896	0.882389	0.551122	0.51316	-0.80932	-0.128029	-0.195451	-0.058017	0.188652	-0.23464	0.413774	-0.096257	-0.740851	-0.307971	-0.606666	0.386634	-0.182133	-0.187587	-0.753299	-0.145352	0.052429	-1.586434	0.381328	0.926842	-0.278763	-0.286505	-0.100078	-0.935234	-0.156371	-0.613051	-0.015041	-0.348174	-0.230483	-0.171286	-1.692108	0.410681	0.597325	1.15358	-0.064439	0.444802	0.113999	0.013756	-0.18295
11.42722859	-0.575392	0.965684	-0.370873	-0.741261	1.275348	-0.115212	0.952318	0.486298	0.342805	0.176675	-0.952826	-0.179477	-0.146323	0.156128	0.061837	0.050487	0.173801	-0.154545	-0.46304	-0.056115	-0.577801	0.308973	-0.091632	-0.033844	-0.88866	0.007369	0.065058	-1.43203	-0.011123	1.170861	-0.298185	-0.156234	-0.106944	-0.718702	0.009271	-0.775945	-0.057813	-0.229222	-0.306311	0.151214	-1.375605	0.375237	0.555462	1.318183	0.317959	-0.341276	0.141151	0.210534	-0.113334
11.42677085	-0.525439	0.825924	-0.18518	-1.037397	0.960986	-0.331262	1.447715	0.194745	0.189371	-0.094041	-0.874455	-0.240821	-0.321987	0.341379	-0.04749	0.322743	-0.167016	-0.296549	-0.211832	0.449946	-0.445246	0.245524	0.10707	-0.142755	-1.07081	0.294712	0.040082	-1.022398	-0.381583	1.141272	-0.365947	-0.122969	-0.078357	-0.386991	-0.106184	-0.928032	0.004655	-0.082623	-0.318113	0.49295	-0.920963	0.666231	0.402362	1.715827	0.663938	-1.044393	0.131272	0.323044	0.016041
11.42631312	-0.542025	0.658195	0.189519	-1.440983	0.738571	-0.438212	1.985703	0.098246	0.157267	-0.118701	-0.665658	-0.223544	-0.578403	0.391211	-0.120668	0.42445	-0.484443	-0.423988	-0.025629	0.852658	-0.355673	0.224394	0.352982	-0.480965	-1.078008	0.574951	0.08179	-0.575141	-0.560478	0.888819	-0.359853	-0.17895	-0.014553	-0.128406	-0.366416	-1.005265	0.075194	0.026718	-0.128188	0.765444	-0.612714	1.114633	0.195124	1.898074	0.802304	-1.306195	0.131025	0.385559	0.180281
11.42585538	-0.75345	0.593142	0.685009	-1.757612	0.716678	-0.440968	2.121272	0.095523	0.188007	0.046243	-0.450588	-0.143483	-0.797842	0.363773	-0.150454	0.341521	-0.610899	-0.483503	-0.040652	0.847186	-0.356604	0.266651	0.525896	-0.81014	-0.780811	0.662265	0.294575	-0.353325	-0.566895	0.647928	-0.265777	-0.215386	0.064496	-0.024009	-0.524875	-0.954623	0.15595	0.071315	0.190853	0.886427	-0.645547	1.462474	0.057845	1.471422	0.74514	-1.101054	0.122549	0.409977	0.368861
11.42539514	-1.039074	0.57244	1.079666	-1.856057	0.80787	-0.404878	1.62558	0.014654	0.159121	0.200924	-0.377064	-0.108834	-0.971593	0.376974	-0.15443	0.160616	-0.459556	-0.484926	-0.396658	0.420121	-0.375482	0.350244	0.548501	-0.890746	-0.305118	0.506573	0.624435	-0.412799	-0.524723	0.614407	-0.165629	-0.153875	0.149395	-0.033301	-0.460049	-0.79285	0.263057	0.091905	0.466582	0.817046	-0.905625	1.497414	0.034442	0.589681	0.614946	-0.656995	0.072078	0.390858	0.56636
11.42493741	-1.170557	0.448754	1.194261	-1.743742	0.805338	-0.380002	0.740909	-0.183762	0.014124	0.241348	-0.559231	-0.207524	-1.134701	0.459392	-0.152598	-0.036633	-0.095211	-0.468087	-1.008835	-0.162054	-0.341334	0.424367	0.437415	-0.669837	0.081886	0.237725	0.84112	-0.54458	-0.508785	0.785529	-0.125441	-0.030139	0.246889	-0.067354	-0.275328	-0.602889	0.347969	0.155108	0.589113	0.594144	-1.056179	1.127347	0.013091	-0.129797	0.506741	-0.179802	0.00173	0.355246	0.723633
11.42447967	-1.052712	0.230441	1.070855	-1.509423	0.589345	-0.344186	-0.014549	-0.3487	-0.181213	0.248652	-0.969532	-0.402562	-1.277873	0.531915	-0.130703	-0.205577	0.309781	-0.470446	-1.503594	-0.56967	-0.28064	0.449163	0.254686	-0.288888	0.242461	0.032702	0.731703	-0.475027	-0.487157	1.005336	-0.129557	0.067156	0.356479	-0.03856	-0.162358	-0.459474	0.337987	0.269139	0.545394	0.32144	-0.88512	0.415403	-0.173034	-0.216569	0.425289	0.269693	-0.02133	0.368504	0.778449
11.42402193	-0.788286	0.137345	0.929667	-1.248412	0.246254	-0.246647	-0.292312	-0.308376	-0.308833	0.339685	-1.407508	-0.541051	-1.355007	0.529441	-0.047396	-0.299243	0.586393	-0.510298	-1.497841	-0.648674	-0.270701	0.409275	0.041008	0.055371	0.298498	-0.039323	0.316149	-0.126179	-0.399428	1.129066	-0.12767	0.113563	0.453108	0.127072	-0.185647	-0.363151	0.231194	0.34984	0.349209	0.108851	-0.548584	-0.415278	-0.553956	0.174737	0.330641	0.654465	0.019684	0.468865	0.722475
11.42356419	-0.526363	0.356309	0.933522	-1.03948	-0.035945	-0.101022	-0.155798	-0.089396	-0.30714	0.490074	-1.628272	-0.47515	-1.350639	0.497999	0.105567	-0.260182	0.659541	-0.567276	-0.980406	-0.489904	-0.323122	0.297741	-0.17284	0.234082	0.484996	-0.034704	-0.165419	0.336842	-0.256012	1.122504	-0.120869	0.16895	0.503196	0.449591	-0.225181	-0.256023	0.109909	0.286583	0.005883	0.001278	-0.417936	-1.061135	-0.942742	0.448002	0.219137	0.844516	0.045368	0.603019	0.631428
11.42310646	-0.315445	0.775823	1.008702	-0.935055	-0.175391	0.000835	0.072667	0.070971	-0.203591	0.56205	-1.532166	-0.187401	-1.283994	0.533111	0.258608	-0.081205	0.564644	-0.569736	-0.356899	-0.310379	-0.352216	0.111457	-0.311234	0.201164	0.90363	-0.031255	-0.495673	0.661407	-0.134283	1.027385	-0.177927	0.280441	0.498096	0.830363	-0.126388	-0.094144	0.050844	0.048327	-0.44552	-0.036756	-0.665439	-1.313001	-1.070577	0.206274	0.153137	0.717253	-0.028665	0.650643	0.606122
11.42264872	-0.141551	1.056315	0.922233	-0.928904	-0.263319	-0.015072	0.162096	-0.041642	-0.060074	0.489656	-1.234497	0.191364	-1.135381	0.631166	0.305937	0.155638	0.403232	-0.435116	-0.053006	-0.26783	-0.267556	-0.116084	-0.259709	-0.039503	1.423638	-0.047198	-0.678244	0.698092	-0.072424	0.878829	-0.364259	0.403501	0.466937	1.067958	0.128949	0.106492	0.046176	-0.278215	-0.898396	-0.056715	-1.037178	-1.196975	-0.818584	-0.353772	0.21329	0.353921	-0.163445	0.529335	0.683583
11.42219098	-0.057725	0.976262	0.542428	-0.949018	-0.416058	-0.11654	0.137561	-0.38384	0.084827	0.387247	-0.948411	0.485451	-0.820388	0.656506	0.204987	0.348934	0.280611	-0.152896	-0.084015	-0.352525	-0.067798	-0.291108	0.030346	-0.419548	1.79114	-0.066024	-0.859268	0.463232	0.004302	0.680506	-0.664349	0.45063	0.452602	1.012228	0.420232	0.299397	0.031648	-0.555984	-1.22191	-0.044611	-1.085245	-0.92698	-0.326119	-0.700854	0.413279	0.037299	-0.208062	0.276425	0.813711
11.42173075	-0.17752	0.659235	0.005094	-0.923035	-0.603229	-0.19822	0.161937	-0.68243	0.216868	0.425456	-0.814107	0.599112	-0.284089	0.479248	0.0261	0.479311	0.25599	0.168095	-0.071971	-0.420803	0.170347	-0.30288	0.44988	-0.775403	1.805989	-0.093714	-1.078825	0.080056	0.209021	0.440274	-0.978411	0.407096	0.473697	0.728912	0.627434	0.453836	-0.023024	-0.700933	-1.332653	0.082304	-0.633835	-0.698925	0.120407	-0.557989	0.649412	-0.005549	-0.072284	0.023817	0.927096
11.42127301	-0.503462	0.40783	-0.398673	-0.860362	-0.673203	-0.193406	0.314376	-0.705622	0.321132	0.631798	-0.823702	0.558459	0.376029	0.143721	-0.107762	0.614104	0.319344	0.366398	0.304477	-0.32871	0.37951	-0.117381	0.779197	-0.902649	1.42376	-0.15056	-1.171477	-0.300487	0.523855	0.196148	-1.195776	0.367073	0.508713	0.477341	0.733798	0.553856	-0.07713	-0.719924	-1.211898	0.375276	0.015908	-0.546622	0.3047	-0.169913	0.742668	0.162624	0.138637	-0.109542	1.007384
11.42081527	-0.823523	0.345797	-0.500715	-0.828883	-0.548458	-0.122947	0.491861	-0.484494	0.381106	0.857381	-0.86898	0.446353	0.926882	-0.147406	-0.129961	0.784816	0.405672	0.367537	0.935161	-0.055811	0.547917	0.171239	0.850197	-0.712574	0.765816	-0.209322	-0.955754	-0.546833	0.730646	0.000167	-1.268826	0.438039	0.513864	0.480279	0.768427	0.566442	-0.079094	-0.668678	-0.868942	0.747429	0.369681	-0.412719	0.212647	-0.001759	0.567757	0.260476	0.214473	-0.104307	1.081877
11.42035754	-0.87682	0.302381	-0.407046	-0.873471	-0.342842	-0.031422	0.489669	-0.257944	0.406586	0.942126	-0.828759	0.319781	1.176309	-0.227196	-0.072862	0.891326	0.444939	0.254978	1.391536	0.27406	0.680608	0.399181	0.667713	-0.340378	0.0717	-0.188472	-0.478464	-0.583114	0.568921	-0.116548	-1.225835	0.624141	0.461171	0.707799	0.710837	0.453278	-0.039801	-0.593092	-0.322389	0.989169	0.222863	-0.316082	-0.002868	-0.252138	0.177691	0.094749	0.081948	-0.035939	1.143325
11.4198998	-0.630825	0.070803	-0.362622	-0.96363	-0.243447	0.084234	0.160397	-0.215128	0.424575	0.871115	-0.629165	0.199332	1.133257	-0.121532	-0.0076	0.779307	0.414691	0.188139	1.380247	0.487274	0.751205	0.456753	0.375466	-0.052717	-0.403138	-0.04017	-0.011852	-0.423596	0.004617	-0.149918	-1.1179	0.820573	0.363462	0.907373	0.501127	0.240423	-0.025948	-0.511628	0.371642	0.922267	-0.158528	-0.366162	-0.155989	-0.702768	-0.198512	-0.241329	-0.083908	-0.000623	1.108198
11.41944206	-0.351734	-0.292042	-0.475432	-1.066844	-0.292256	0.24621	-0.470435	-0.328481	0.432221	0.74262	-0.277068	0.119278	0.977824	0.006022	0.038814	0.428716	0.347923	0.248735	1.020076	0.483959	0.724663	0.359318	0.118222	-0.009467	-0.525791	0.165456	0.22317	-0.164584	-0.671185	-0.112776	-0.958669	0.917329	0.268535	0.856024	0.150776	0.056528	-0.083995	-0.431142	1.095168	0.558241	-0.33376	-0.579564	-0.142641	-0.993652	-0.318535	-0.486663	-0.033844	-0.048352	0.87638
11.41898432	-0.337164	-0.507887	-0.593997	-1.234049	-0.33561	0.414071	-1.197267	-0.434704	0.377005	0.618195	0.124634	0.144998	0.874505	0.045669	0.095781	0.031473	0.285784	0.380466	0.668238	0.287069	0.621562	0.201068	-0.054668	-0.118573	-0.369231	0.27808	0.277012	0.087558	-1.060111	-0.034518	-0.720041	0.891242	0.224396	0.571325	-0.203085	0.056803	-0.190359	-0.353317	1.693215	0.100965	-0.136068	-0.746572	0.02493	-0.961964	-0.128927	-0.491097	0.275692	-0.169467	0.439694
11.41852659	-0.594277	-0.417313	-0.464618	-1.537705	-0.211871	0.486728	-1.737844	-0.430353	0.213294	0.461394	0.406122	0.309241	0.830219	0.045406	0.19156	-0.164788	0.225222	0.478265	0.544278	-0.007153	0.526954	0.052293	-0.171096	-0.14483	-0.135163	0.204614	0.376675	0.294304	-1.007902	0.034812	-0.389398	0.796926	0.238366	0.271529	-0.395888	0.284684	-0.286475	-0.264902	2.022077	-0.219786	0.19139	-0.576103	0.256034	-0.706895	0.180293	-0.342028	0.619123	-0.321638	-0.076405
11.41806635	-0.834209	-0.197873	0.002535	-1.899284	0.041605	0.414065	-1.886082	-0.348961	-0.019645	0.233415	0.416895	0.540743	0.732714	0.123319	0.307566	-0.104237	0.123485	0.512174	0.580516	-0.304448	0.514304	-0.087955	-0.260546	0.038767	0.037132	-0.002535	0.631313	0.484316	-0.736106	0.044614	-0.026649	0.690895	0.262959	0.151254	-0.381666	0.617225	-0.353662	-0.144159	1.97674	-0.327539	0.289274	-0.005208	0.452901	-0.414627	0.334074	-0.232674	0.736705	-0.458632	-0.490061
11.41760861	-0.798969	-0.179839	0.63435	-2.041207	0.208663	0.276177	-1.603682	-0.270864	-0.202788	-0.005589	0.115948	0.694623	0.502471	0.315515	0.398963	0.005401	-0.041213	0.539275	0.599341	-0.534612	0.567948	-0.247066	-0.315547	0.328374	0.185508	-0.203621	0.889363	0.671953	-0.60946	-0.015189	0.25119	0.584736	0.227641	0.217918	-0.254582	0.863701	-0.439577	0.005309	1.514765	-0.325357	0.068117	0.680541	0.570152	-0.208885	0.203473	-0.25927	0.598651	-0.543479	-0.692717
11.41715088	-0.549549	-0.462631	1.145948	-1.705297	0.123173	0.205096	-0.976336	-0.224115	-0.240686	-0.142576	-0.409258	0.677557	0.186046	0.540879	0.447298	-0.111327	-0.223633	0.602026	0.53677	-0.626909	0.597416	-0.414253	-0.313689	0.522066	0.430559	-0.305527	0.908222	0.789099	-0.776571	-0.100129	0.360078	0.463978	0.099722	0.333356	-0.126908	0.917061	-0.611029	0.134385	0.717696	-0.36216	-0.222122	1.081737	0.621064	-0.154864	-0.106484	-0.367783	0.398438	-0.554926	-0.716727
11.41669314	-0.389465	-0.776928	1.361445	-0.950142	-0.150982	0.224222	-0.092792	-0.204585	-0.150628	-0.15179	-1.001412	0.526358	-0.086322	0.695071	0.475481	-0.524628	-0.341155	0.651765	0.447363	-0.512033	0.531396	-0.540362	-0.254301	0.546767	0.776808	-0.32065	0.624202	0.714621	-1.055283	-0.154259	0.329693	0.326252	-0.075168	0.370101	-0.019455	0.804991	-0.888803	0.184422	-0.156096	-0.487154	-0.286137	1.028332	0.629204	-0.304734	-0.38144	-0.458119	0.299033	-0.494555	-0.692145
11.4162354	-0.521377	-0.751988	1.279034	-0.181537	-0.380851	0.206079	1.000335	-0.246942	-0.030632	-0.141466	-1.504451	0.33537	-0.206276	0.729973	0.512773	-1.022039	-0.354483	0.597496	0.355552	-0.182013	0.389745	-0.593581	-0.168627	0.523694	1.044471	-0.303892	0.210886	0.378279	-1.157656	-0.168859	0.284339	0.186108	-0.195461	0.302254	0.106835	0.614427	-1.227928	0.153276	-0.751303	-0.629878	-0.098085	0.662127	0.582702	-0.659307	-0.490176	-0.487807	0.252662	-0.390088	-0.739445
11.41577766	-0.83114	-0.287931	0.962567	0.175913	-0.384043	0.018121	2.201781	-0.402386	0.054851	-0.240701	-1.800458	0.115044	-0.151534	0.624254	0.560829	-1.295734	-0.310994	0.419085	0.201019	0.259453	0.263713	-0.587749	-0.10384	0.611642	1.022504	-0.267846	-0.120958	-0.160477	-0.981008	-0.184016	0.329728	0.051393	-0.179809	0.172771	0.240999	0.406071	-1.5458	0.112981	-0.853133	-0.696695	0.107345	0.20886	0.45668	-1.102688	-0.449051	-0.473732	0.111525	-0.287155	-0.888403
11.41531993	-1.024123	0.364213	0.441062	0.053914	-0.168072	-0.309131	3.248855	-0.629129	0.12793	-0.469138	-1.836743	-0.228449	0.016651	0.322298	0.602552	-1.203555	-0.298283	0.202633	-0.047616	0.642617	0.236771	-0.541106	-0.097661	0.817061	0.673657	-0.185177	-0.331776	-0.726028	-0.651893	-0.223505	0.455174	-0.08998	-0.034937	0.027638	0.292395	0.213728	-1.755852	0.143714	-0.593432	-0.664199	0.135846	-0.247345	0.286884	-1.444647	-0.323939	-0.44123	-0.122304	-0.231965	-1.073819
11.41486219	-0.928795	0.861282	-0.24355	-0.227059	0.12713	-0.596819	3.790253	-0.759428	0.224582	-0.745247	-1.668961	-0.738317	0.187328	-0.230318	0.630674	-0.863914	-0.354029	0.05445	-0.292659	0.857859	0.327151	-0.42765	-0.152823	0.976331	0.167566	-0.058211	-0.541695	-1.112703	-0.32955	-0.241197	0.553236	-0.258815	0.146197	-0.092663	0.179531	0.083489	-1.782179	0.245322	-0.377298	-0.584267	0.067631	-0.720733	0.191817	-1.561481	-0.114401	-0.408391	-0.240771	-0.252259	-1.195499
11.41440195	-0.623023	1.052255	-0.920297	-0.294082	0.37736	-0.704191	3.62885	-0.635425	0.301399	-0.99484	-1.471836	-1.259029	0.246383	-0.964309	0.648327	-0.526106	-0.426135	-0.002708	-0.385141	0.940867	0.488166	-0.209133	-0.225747	0.907435	-0.274314	0.05468	-0.846561	-1.181025	-0.050183	-0.15639	0.537758	-0.468026	0.256481	-0.128136	-0.087418	0.054255	-1.575103	0.326269	-0.526859	-0.526685	0.145402	-1.123557	0.278325	-1.473948	0.237982	-0.400675	-0.060508	-0.3397	-1.191895
11.41394422	-0.285515	1.007396	-1.302856	-0.063273	0.546772	-0.668968	2.889237	-0.280569	0.263338	-1.190419	-1.446126	-1.508073	0.139661	-1.628167	0.639956	-0.360621	-0.422702	-0.030947	-0.295362	1.022088	0.640413	0.06681	-0.253363	0.556152	-0.531255	0.102897	-1.185573	-0.921554	0.204797	0.047057	0.435904	-0.713611	0.253136	-0.018316	-0.439832	0.087348	-1.147066	0.290613	-0.961564	-0.535054	0.438036	-1.231347	0.511511	-1.273526	0.739873	-0.432671	0.330406	-0.439029	-1.077329
11.41348648	0.005568	0.84392	-1.190399	0.249817	0.651536	-0.64298	1.904762	0.101973	0.095699	-1.27089	-1.657663	-1.33223	-0.078505	-1.900415	0.563316	-0.348193	-0.298529	-0.085823	-0.157304	1.188188	0.703836	0.228595	-0.213163	0.01023	-0.585865	0.116109	-1.39055	-0.466265	0.356636	0.269586	0.358898	-0.963585	0.174708	0.228074	-0.839394	0.063989	-0.60456	0.136415	-1.250681	-0.621378	0.671302	-0.904805	0.707227	-1.008061	1.278693	-0.458023	0.621542	-0.458869	-0.923642
11.41302874	0.291233	0.603973	-0.672107	0.40065	0.707841	-0.71069	0.932468	0.318194	-0.071513	-1.091773	-1.959878	-0.871493	-0.274562	-1.600389	0.392478	-0.329601	-0.095236	-0.14742	-0.13003	1.398577	0.629264	0.095452	-0.157893	-0.576275	-0.439675	0.183583	-1.334428	-0.030866	0.249212	0.364596	0.388296	-1.143381	0.089396	0.495241	-1.283632	-0.096496	-0.12307	-0.03776	-1.013033	-0.766242	0.451579	-0.298115	0.687638	-0.683322	1.683545	-0.365263	0.594441	-0.317985	-0.802647
11.41257101	0.592594	0.305071	-0.101941	0.337492	0.73027	-0.805433	0.017649	0.34576	-0.078835	-0.54474	-2.101799	-0.428989	-0.348255	-0.822624	0.170087	-0.149482	0.093143	-0.148825	-0.249289	1.536453	0.432365	-0.334209	-0.166983	-1.043811	-0.099491	0.352008	-1.028911	0.205913	-0.146986	0.268734	0.500814	-1.146313	0.031083	0.618252	-1.717287	-0.318425	0.146879	-0.122387	-0.274742	-0.905827	-0.325119	0.232083	0.444432	-0.355868	1.849344	-0.062822	0.348735	-0.009644	-0.733665
11.41211327	0.822898	0.031529	0.171319	0.171298	0.743643	-0.803127	-0.844304	0.291394	0.077088	0.25511	-1.930635	-0.181118	-0.325069	0.105034	-0.002327	0.21463	0.187777	-0.052478	-0.437685	1.528566	0.204504	-0.820093	-0.24518	-1.255359	0.343986	0.558019	-0.615603	0.219805	-0.614746	0.060197	0.60308	-0.894111	-0.016601	0.497816	-1.994353	-0.411973	0.17774	-0.088728	0.557613	-0.939926	-1.307762	0.439651	0.127677	-0.145673	1.797546	0.417573	0.180019	0.3682	-0.67573
11.41165553	0.859599	-0.098078	0.078212	0.010616	0.755208	-0.661775	-1.481414	0.223192	0.207391	0.965491	-1.490392	-0.052849	-0.318416	0.794496	-0.045677	0.61922	0.169934	0.120514	-0.622825	1.405013	0.069908	-1.049383	-0.281913	-1.148178	0.685195	0.674362	-0.292382	0.15749	-0.850375	-0.118655	0.626479	-0.416875	-0.083237	0.171317	-1.988699	-0.260228	0.074767	0.006141	1.055826	-0.795257	-1.95741	0.374244	-0.130322	-0.108791	1.63056	0.909151	0.243456	0.661342	-0.567138
11.41119779	0.671046	-0.052735	-0.147353	-0.112277	0.717134	-0.447831	-1.595085	0.107513	0.110037	1.272429	-0.938693	0.110252	-0.388565	0.990398	0.020328	0.842068	0.081809	0.326823	-0.784356	1.25143	0.105389	-0.906324	-0.14264	-0.806039	0.721618	0.620605	-0.215349	0.221957	-0.749709	-0.196434	0.579894	0.123821	-0.169899	-0.214037	-1.741239	0.050882	-0.026016	0.091616	1.071399	-0.499352	-1.997204	0.237005	-0.343228	-0.140317	1.448374	1.212266	0.379356	0.764521	-0.377996
11.41073756	0.343586	0.074793	-0.20549	-0.185892	0.553604	-0.252375	-1.096036	-0.075023	-0.219187	1.162235	-0.408364	0.296987	-0.460026	0.695405	0.088911	0.742207	-0.003947	0.534791	-0.88128	1.12209	0.285577	-0.581433	0.183397	-0.449825	0.427512	0.42488	-0.401873	0.516499	-0.482593	-0.227213	0.520681	0.514102	-0.24836	-0.490489	-1.447226	0.310579	-0.084308	0.148439	0.727908	-0.187512	-1.587242	0.110295	-0.603082	-0.084827	1.301266	1.220838	0.290229	0.69672	-0.13434
11.41027982	0.000981	0.180406	0.003181	-0.182562	0.249654	-0.123258	-0.342837	-0.214919	-0.573487	0.90657	0.028242	0.318833	-0.407385	0.173589	0.060665	0.378001	-0.026504	0.707743	-0.802861	1.004379	0.500754	-0.398035	0.538775	-0.287758	-0.006153	0.189043	-0.69391	0.978582	-0.259494	-0.311282	0.493064	0.62252	-0.296066	-0.55033	-1.26192	0.380584	-0.182664	0.203346	0.211218	-0.010865	-1.108229	-0.11181	-0.912354	0.040222	1.190309	0.974632	-0.133015	0.571759	0.097455
11.40982208	-0.269672	0.263969	0.317603	-0.121831	-0.097359	-0.078945	0.055199	-0.153389	-0.733191	0.76457	0.304273	0.044449	-0.219326	-0.195167	-0.071692	-0.02639	0.026759	0.777272	-0.465612	0.851772	0.629856	-0.516593	0.721803	-0.338841	-0.323451	0.011929	-0.854442	1.442199	-0.07367	-0.467033	0.498344	0.483391	-0.321558	-0.380955	-1.138482	0.289534	-0.418156	0.27342	-0.350786	-0.021584	-0.805266	-0.528114	-1.139313	0.006237	1.077431	0.617855	-0.686866	0.485773	0.248832
11.40936435	-0.419236	0.386546	0.486395	-0.122591	-0.337915	-0.139754	-0.264833	0.111	-0.660169	0.730927	0.3541	-0.413483	-0.041004	-0.158208	-0.229208	-0.258942	0.111333	0.675479	0.038861	0.63717	0.609217	-0.802999	0.661992	-0.422979	-0.404568	-0.054828	-0.764331	1.74576	0.25995	-0.586557	0.506851	0.259431	-0.348773	-0.060743	-0.89322	0.142024	-0.762312	0.328716	-0.822635	-0.143592	-0.656382	-1.033234	-1.159662	-0.366955	0.90188	0.311075	-1.048388	0.431737	0.286404
11.40890661	-0.416172	0.522018	0.389168	-0.311975	-0.38674	-0.302476	-1.119572	0.352987	-0.494427	0.606039	0.205549	-0.79128	-0.024591	0.231803	-0.32798	-0.288119	0.157634	0.416781	0.454187	0.384763	0.456765	-0.978383	0.469219	-0.358336	-0.333069	-0.006527	-0.544925	1.790127	0.813121	-0.521059	0.480673	0.116788	-0.379287	0.270988	-0.429173	-0.012926	-1.038383	0.31336	-0.996859	-0.252515	-0.534511	-1.369293	-1.002208	-0.927216	0.624206	0.147631	-1.064374	0.331464	0.233796
11.40844887	-0.266951	0.518233	0.118901	-0.656877	-0.272646	-0.496013	-1.985407	0.315776	-0.388304	0.284904	0.032218	-0.935557	-0.149954	0.667791	-0.347073	-0.253967	0.126092	0.133044	0.570257	0.17278	0.25461	-0.881107	0.312182	-0.168342	-0.291161	0.124217	-0.457224	1.544004	1.367125	-0.215425	0.389795	0.116152	-0.380051	0.465548	0.14243	-0.185154	-1.056562	0.201663	-0.712205	-0.280599	-0.412586	-1.370868	-0.806869	-1.259282	0.282058	0.107958	-0.84644	0.153382	0.166222
11.40799114	-0.047521	0.263823	-0.117423	-0.928463	-0.081312	-0.610571	-2.480753	-0.023018	-0.376101	-0.091703	0.037999	-0.921859	-0.229671	0.84927	-0.321079	-0.283173	0.037538	-0.006757	0.422937	0.105941	0.10829	-0.576661	0.25866	-0.066593	-0.398169	0.271656	-0.647777	1.054548	1.589841	0.231866	0.231118	0.200497	-0.316725	0.426633	0.616508	-0.348712	-0.78359	0.034368	-0.061242	-0.24779	-0.371687	-1.130241	-0.649072	-1.097788	-0.007112	0.081945	-0.615899	-0.013983	0.169546
11.4075334	0.124747	-0.118102	-0.173447	-0.883779	0.12198	-0.598453	-2.619411	-0.416833	-0.399315	-0.30342	0.264971	-0.91017	-0.107713	0.721732	-0.283751	-0.326398	-0.053485	0.062624	0.252616	0.250935	0.094463	-0.237964	0.236327	-0.225276	-0.621355	0.357971	-0.997392	0.46992	1.378246	0.634164	0.048944	0.272166	-0.198175	0.153617	0.892378	-0.419935	-0.377442	-0.098212	0.583593	-0.207888	-0.451154	-0.916064	-0.464687	-0.6321	-0.129071	-0.036415	-0.492462	-0.025664	0.279674
11.40707316	0.17141	-0.310458	-0.071809	-0.493263	0.297653	-0.528065	-2.622819	-0.598294	-0.413669	-0.323834	0.556143	-0.938822	0.165509	0.467911	-0.236215	-0.207983	-0.119149	0.236716	0.254206	0.56172	0.214474	0.03365	0.135053	-0.578403	-0.80222	0.339758	-1.235942	0.007558	0.96937	0.847899	-0.072072	0.280055	-0.079224	-0.259942	1.017462	-0.366751	-0.048881	-0.114983	0.825575	-0.183299	-0.564491	-0.943388	-0.180798	-0.323725	-0.073954	-0.242365	-0.430191	0.174038	0.448957
11.40661542	0.096868	-0.091618	0.024937	0.023521	0.390513	-0.507132	-2.578518	-0.541769	-0.433921	-0.359559	0.741251	-0.910876	0.379155	0.280649	-0.170492	0.14997	-0.19092	0.32509	0.388986	0.869562	0.388754	0.246657	-0.065877	-0.877654	-0.76402	0.242987	-1.201639	-0.163176	0.691361	0.862852	-0.059113	0.241896	-0.011847	-0.671858	1.050205	-0.297661	0.111899	-0.002069	0.555092	-0.155388	-0.589241	-1.214732	0.121408	-0.402431	0.054688	-0.402282	-0.31519	0.477282	0.580237
11.40615769	-0.051577	0.418603	-0.052128	0.382326	0.340952	-0.549733	-2.36059	-0.46025	-0.484681	-0.598379	0.831492	-0.761708	0.377541	0.179136	-0.106284	0.579076	-0.327656	0.214565	0.460294	0.986815	0.510683	0.415061	-0.262799	-0.937056	-0.43815	0.144444	-0.968562	-0.036828	0.642188	0.790051	0.086083	0.196616	0.004715	-0.954614	0.949263	-0.372636	0.172425	0.171164	0.004503	-0.104264	-0.503417	-1.544966	0.245014	-0.608392	0.143182	-0.360018	-0.088152	0.699067	0.609576
11.40569995	-0.245127	0.844183	-0.342749	0.439747	0.169769	-0.543787	-1.866171	-0.558793	-0.550502	-0.962716	0.977276	-0.569728	0.206595	0.064052	-0.085482	0.779894	-0.547517	-0.037203	0.357944	0.858208	0.523827	0.482868	-0.300103	-0.797706	0.064585	0.111322	-0.728509	0.237646	0.650647	0.769925	0.275379	0.148889	0.017744	-1.045896	0.649001	-0.607685	0.236769	0.293327	-0.499568	-0.043162	-0.391357	-1.716155	0.097908	-0.495748	0.173551	-0.073961	0.218195	0.744146	0.561473
11.40524221	-0.470665	0.913037	-0.722782	0.234611	0.027587	-0.367955	-1.233684	-0.826468	-0.598774	-1.163545	1.23551	-0.466535	0.039381	-0.0828	-0.127665	0.602447	-0.787413	-0.262523	0.194708	0.609931	0.450861	0.388625	-0.083615	-0.647135	0.501838	0.156248	-0.587219	0.492682	0.526483	0.874535	0.392054	0.069021	0.062467	-0.966015	0.223693	-0.811023	0.31155	0.284811	-0.817748	-0.014211	-0.324671	-1.636349	-0.171459	0.030974	0.214647	0.350472	0.516564	0.682561	0.518746
11.40478448	-0.677303	0.725665	-0.997821	-0.112933	0.104801	-0.034666	-0.752862	-1.077765	-0.633081	-0.999283	1.447202	-0.473454	-0.018609	-0.118233	-0.204426	0.194328	-0.928294	-0.339371	0.188515	0.424107	0.347341	0.178254	0.339275	-0.606934	0.661244	0.243957	-0.503597	0.659726	0.277901	1.067725	0.367511	-0.055181	0.117994	-0.794211	-0.090639	-0.754954	0.307721	0.15263	-1.033906	-0.061307	-0.28123	-1.401615	-0.306796	0.563004	0.316008	0.760787	0.709973	0.657101	0.537489
11.40432674	-0.766516	0.646286	-1.049048	-0.493189	0.45532	0.295612	-0.57247	-1.1627	-0.69121	-0.563411	1.401485	-0.480806	-0.023948	0.114123	-0.269817	-0.151564	-0.869242	-0.299536	0.42712	0.354156	0.23689	-0.003887	0.780718	-0.630752	0.521944	0.326733	-0.397428	0.74839	0.05052	1.239503	0.212007	-0.181134	0.133409	-0.6136	-0.080232	-0.40396	0.166283	-0.014533	-1.252408	-0.209452	-0.199269	-1.220466	-0.204689	0.607173	0.439784	1.073008	0.718879	0.726017	0.596394
11.403869	-0.665372	0.924527	-0.907409	-0.815462	0.91289	0.443032	-0.560471	-1.097582	-0.783226	-0.13738	1.096298	-0.391502	-0.103726	0.582761	-0.312903	-0.290744	-0.599886	-0.293554	0.770233	0.282141	0.106378	-0.063564	1.011279	-0.600918	0.27531	0.365871	-0.257344	0.744396	-0.098046	1.285479	-0.012177	-0.241497	0.098379	-0.458314	0.248781	0.057531	-0.041877	-0.107049	-1.410359	-0.455101	-0.075762	-1.243379	-0.002506	0.118624	0.51604	1.284271	0.513879	0.812584	0.629167
11.40340876	-0.403736	1.435866	-0.694956	-0.997416	1.204618	0.349764	-0.481587	-0.993193	-0.853864	0.09506	0.765165	-0.241098	-0.307062	1.05574	-0.366046	-0.344293	-0.225222	-0.446874	0.987066	0.076747	-0.037264	-0.070369	0.916558	-0.478389	0.176367	0.333746	-0.120664	0.58954	-0.281927	1.17865	-0.233445	-0.212551	0.072662	-0.304786	0.676336	0.419063	-0.155538	-0.063633	-1.309333	-0.754165	0.032311	-1.426792	0.100913	-0.440488	0.546573	1.401724	0.15481	0.810685	0.592647
11.40295103	-0.099216	1.79343	-0.494988	-1.004509	1.164431	0.108395	-0.27578	-0.897389	-0.825932	0.191664	0.620144	-0.150893	-0.569943	1.294733	-0.454047	-0.518148	0.078528	-0.736189	0.981309	-0.220925	-0.131016	-0.18182	0.597226	-0.324223	0.351854	0.223033	0.010867	0.291423	-0.619673	0.985718	-0.39475	-0.137285	0.12776	-0.117778	0.964754	0.627477	-0.057792	0.100398	-0.817518	-1.011766	0.100799	-1.562059	0.069815	-0.565785	0.614577	1.406608	-0.211716	0.718942	0.489617
11.40249329	0.136744	1.695469	-0.277854	-0.899883	0.846385	-0.126521	-0.113962	-0.746082	-0.678015	0.320872	0.618587	-0.187849	-0.808532	1.240337	-0.544877	-0.836939	0.163152	-0.995724	0.87834	-0.407825	-0.103478	-0.446725	0.299189	-0.188832	0.722176	0.067727	0.180926	0.013498	-1.031536	0.812994	-0.465092	-0.067553	0.257353	0.090713	1.031856	0.76352	0.233517	0.313869	-0.029265	-1.101654	0.186929	-1.455796	0.041591	-0.180304	0.772834	1.303765	-0.429856	0.64683	0.332939
11.40203555	0.266759	1.15543	0.050915	-0.817895	0.448399	-0.253229	-0.185236	-0.470204	-0.467068	0.540429	0.539133	-0.304158	-1.007765	1.007444	-0.568724	-1.096978	0.007603	-1.04866	0.896675	-0.336989	0.038856	-0.714608	0.196708	-0.026508	1.075112	-0.059785	0.396783	-0.017879	-1.268014	0.717885	-0.455488	0.006938	0.362344	0.249636	0.945972	0.883914	0.594289	0.490566	0.760912	-0.931321	0.352991	-1.084216	0.136568	0.368999	0.945108	1.170182	-0.439865	0.686287	0.114934
11.40157782	0.308597	0.427383	0.533795	-0.86367	0.149014	-0.279751	-0.482495	-0.124324	-0.276182	0.745428	0.270116	-0.401379	-1.203832	0.739543	-0.493334	-1.087418	-0.259319	-0.850182	1.130513	-0.108925	0.193068	-0.769925	0.221155	0.252241	1.205194	-0.099607	0.574183	0.265535	-1.160799	0.658242	-0.425287	0.144695	0.342726	0.279664	0.802956	0.948321	0.887288	0.559858	1.229767	-0.519576	0.556903	-0.565826	0.314027	0.707677	0.975025	1.10499	-0.312901	0.799256	-0.169735
11.40112008	0.279233	-0.234157	1.088187	-1.040244	0.018193	-0.298842	-0.829476	0.117444	-0.152738	0.816508	-0.046804	-0.410541	-1.403358	0.506873	-0.371736	-0.822133	-0.447814	-0.521029	1.440975	-0.009584	0.245915	-0.552675	0.126694	0.653647	1.021702	-0.064442	0.589859	0.668158	-0.820265	0.531958	-0.45082	0.353924	0.205187	0.156934	0.648262	0.906899	1.024192	0.484328	1.205529	-0.020108	0.656727	-0.014548	0.434514	0.745356	0.785383	1.121699	-0.173947	0.852903	-0.483246
11.40066234	0.179346	-0.71663	1.537393	-1.275411	0.046383	-0.404309	-1.086376	0.10887	-0.098143	0.76144	-0.185242	-0.302187	-1.550254	0.331921	-0.301268	-0.516749	-0.447568	-0.25094	1.547831	-0.239521	0.177884	-0.224206	-0.241114	1.050134	0.594201	-0.038055	0.381999	0.891405	-0.555542	0.282646	-0.567249	0.528094	0.064676	-0.073033	0.500737	0.799231	0.973495	0.273738	0.754333	0.349698	0.53988	0.517313	0.420242	0.613812	0.472547	1.12294	-0.086228	0.764665	-0.754101
11.40020461	0.019685	-1.004463	1.712214	-1.503184	0.202795	-0.600739	-1.267424	-0.116557	-0.096551	0.67488	-0.091561	-0.072281	-1.572081	0.254062	-0.330254	-0.342522	-0.297231	-0.164675	1.241926	-0.711909	0.07257	-0.008935	-0.740175	1.265013	0.12849	-0.095872	-0.009666	0.81782	-0.594487	-0.024302	-0.739345	0.517537	0.027732	-0.338401	0.393888	0.713865	0.759372	-0.00975	0.147616	0.439321	0.238233	0.933112	0.306512	0.421743	0.227509	1.008914	-0.018619	0.593982	-0.936081
11.39974437	-0.165106	-1.079281	1.546981	-1.70452	0.436958	-0.776447	-1.440688	-0.341605	-0.132192	0.585497	0.086175	0.226076	-1.43499	0.324225	-0.409832	-0.241081	-0.115775	-0.26336	0.546738	-1.129278	0.025135	0.011565	-1.022348	1.20496	-0.1462	-0.220908	-0.477832	0.622042	-0.886395	-0.237245	-0.897345	0.283091	0.079899	-0.588005	0.356755	0.666325	0.473403	-0.272609	-0.270073	0.259299	-0.088851	1.013976	0.149356	0.179984	0.168996	0.795957	0.07144	0.479521	-1.038755
11.39928663	-0.330348	-0.913637	1.117478	-1.8813	0.64609	-0.781626	-1.566921	-0.332854	-0.182342	0.405399	0.204065	0.450399	-1.146469	0.544232	-0.44214	-0.007752	0.03272	-0.466524	-0.29252	-1.254757	0.054923	-0.061602	-0.851091	0.917323	-0.151383	-0.306062	-0.888885	0.588389	-1.170571	-0.244519	-1.000984	-0.037442	0.10365	-0.79282	0.372181	0.576698	0.256471	-0.437499	-0.257975	-0.040591	-0.2727	0.575841	-0.053443	-0.053645	0.264365	0.595577	0.136786	0.493949	-1.082702
11.39882889	-0.42266	-0.541757	0.609297	-2.020364	0.690825	-0.563087	-1.509568	-0.046706	-0.217529	0.065061	0.272308	0.440033	-0.735017	0.841131	-0.374038	0.458668	0.193317	-0.685246	-0.971867	-1.099366	0.112097	-0.086086	-0.328756	0.540675	-0.058	-0.250863	-1.104621	0.827862	-1.218478	-0.074824	-1.059044	-0.241108	0.012985	-0.911961	0.39471	0.391606	0.215251	-0.485437	0.194576	-0.295281	-0.237796	-0.245802	-0.314378	-0.089029	0.399899	0.474091	0.049316	0.573781	-1.039452
11.39837116	-0.359882	-0.084548	0.230779	-2.095698	0.481642	-0.227531	-1.22215	0.31039	-0.223285	-0.327196	0.360164	0.166109	-0.264568	1.10541	-0.242439	1.02226	0.432769	-0.852133	-1.308349	-0.858779	0.152142	-0.025119	0.198342	0.212231	-0.167313	-0.063134	-1.03203	1.183879	-1.006297	0.127272	-1.085975	-0.241547	-0.141537	-0.879815	0.421452	0.188166	0.325789	-0.456891	0.885206	-0.443614	-0.02728	-0.950712	-0.565058	0.228306	0.493289	0.371848	-0.271621	0.589865	-0.852203
11.39791342	-0.051739	0.318325	0.105968	-2.090104	0.062016	0.048587	-0.877175	0.440226	-0.211387	-0.518866	0.41743	-0.213768	0.136986	1.236535	-0.135464	1.432508	0.714672	-0.911742	-1.305298	-0.704835	0.179969	0.049419	0.45217	0.004824	-0.622839	0.132279	-0.707376	1.401017	-0.678451	0.226975	-1.058864	-0.125936	-0.215657	-0.646759	0.51832	0.107336	0.430984	-0.41119	1.555827	-0.534478	0.22328	-1.041211	-0.674368	0.777693	0.521872	0.191545	-0.742228	0.471557	-0.531414
11.39745568	0.503515	0.58543	0.207231	-1.997989	-0.397078	0.185261	-0.745492	0.208226	-0.19206	-0.344353	0.293806	-0.501297	0.319613	1.160402	-0.119322	1.555251	0.895483	-0.827816	-1.084758	-0.66188	0.219115	0.064175	0.430626	-0.084347	-1.224228	0.189106	-0.316997	1.361645	-0.381777	0.201353	-0.939841	-0.031457	-0.119412	-0.241319	0.745787	0.188839	0.366883	-0.381826	2.06528	-0.618978	0.338645	-0.485724	-0.575037	1.18715	0.474017	-0.049828	-1.146021	0.255429	-0.203556
11.39699795	1.136281	0.692751	0.380012	-1.814159	-0.694678	0.262499	-0.924492	-0.229632	-0.137922	0.08156	-0.040165	-0.662722	0.237016	0.855869	-0.200072	1.46427	0.865385	-0.62481	-0.779731	-0.662744	0.259766	0.019305	0.325012	-0.106619	-1.569841	0.058206	-0.072829	1.159934	-0.153611	0.126206	-0.742162	0.007704	0.088564	0.212765	1.055314	0.319277	0.116801	-0.363765	2.434242	-0.648197	0.195691	0.230148	-0.339249	1.162712	0.330365	-0.204561	-1.302924	0.028583	-0.023609
11.39654021	1.573962	0.624982	0.4515	-1.537805	-0.715357	0.400563	-1.206849	-0.551992	0.000867	0.427534	-0.369749	-0.843886	0.03476	0.412197	-0.334865	1.323516	0.683064	-0.406529	-0.484841	-0.67046	0.257694	-0.037198	0.280438	-0.116081	-1.427101	-0.167787	-0.032258	0.979759	0.044487	0.084108	-0.551702	0.066453	0.259532	0.55693	1.280068	0.36718	-0.155324	-0.334552	2.744336	-0.500912	-0.168662	0.566071	-0.101861	0.779471	0.115483	-0.151784	-1.215865	-0.151812	-0.027417
11.39607997	1.649358	0.370865	0.344147	-1.187687	-0.486948	0.586533	-1.250066	-0.54098	0.226561	0.421564	-0.418026	-1.153704	-0.035344	0.041082	-0.457992	1.22009	0.543477	-0.296221	-0.271551	-0.710922	0.180234	-0.072277	0.272194	-0.129202	-0.95898	-0.317842	-0.062626	0.92551	0.220017	0.104696	-0.461204	0.197569	0.298444	0.696996	1.250684	0.335853	-0.234945	-0.283727	3.012142	-0.129609	-0.537624	0.428993	0.071572	0.399758	-0.065819	0.049575	-1.051442	-0.280231	-0.094012
11.39562223	1.446821	-0.024765	0.111464	-0.796287	-0.156919	0.653571	-0.890781	-0.249326	0.44457	0.071081	-0.151702	-1.467906	0.162146	-0.044377	-0.498022	1.128175	0.596903	-0.33407	-0.197419	-0.805162	0.035256	-0.082989	0.197731	-0.121542	-0.564886	-0.266939	-0.013755	0.9516	0.307992	0.186415	-0.483082	0.341765	0.238446	0.662106	0.938508	0.336888	-0.039214	-0.227585	3.161658	0.330898	-0.658344	0.18218	0.205657	0.29735	-0.095905	0.199195	-0.977458	-0.368685	-0.077942
11.3951645	1.209112	-0.441945	-0.114433	-0.386562	0.092069	0.453647	-0.294204	0.075833	0.506558	-0.376866	0.156886	-1.507615	0.501079	0.178212	-0.40015	1.005138	0.803797	-0.439781	-0.266787	-0.915977	-0.14841	-0.069269	0.030115	-0.068983	-0.502045	-0.031735	0.092095	0.914806	0.243796	0.336557	-0.542824	0.398699	0.177129	0.573001	0.499018	0.415275	0.308608	-0.203783	3.095913	0.634304	-0.455244	0.18427	0.311267	0.396548	0.036195	0.153059	-1.020187	-0.416507	0.027824
11.39470676	1.088323	-0.757237	-0.203423	0.021518	0.146278	0.037594	0.200505	0.215262	0.322538	-0.666445	0.206711	-1.127829	0.696705	0.479146	-0.166557	0.873175	0.973992	-0.494524	-0.39084	-0.983755	-0.349062	-0.027107	-0.158888	0.008539	-0.684172	0.234942	0.085458	0.690633	0.064379	0.551249	-0.565508	0.366999	0.160201	0.542844	0.176279	0.451929	0.572328	-0.247456	2.772195	0.63224	-0.098009	0.40249	0.313046	0.39585	0.207879	-0.033851	-1.071364	-0.415937	0.083501
11.39424902	1.016892	-0.932532	-0.081568	0.362497	0.029792	-0.36243	0.376097	0.12757	-0.060547	-0.710192	-0.024416	-0.491425	0.576666	0.55813	0.115784	0.789446	0.942189	-0.464512	-0.425068	-0.996616	-0.542146	0.023967	-0.30543	0.056805	-0.835749	0.354693	-0.133364	0.286313	-0.08671	0.758951	-0.557407	0.365434	0.146553	0.592551	0.13602	0.279021	0.579624	-0.35641	2.219157	0.415307	0.169333	0.519599	0.122104	0.110197	0.278974	-0.16613	-1.012985	-0.370689	-0.038875
11.39379129	0.843143	-1.004487	0.24393	0.506252	-0.115428	-0.534178	0.292458	-0.079314	-0.486158	-0.568275	-0.284331	0.069508	0.250267	0.315212	0.308461	0.763204	0.699306	-0.431289	-0.283001	-0.995961	-0.672074	0.035103	-0.427172	0.047571	-0.786213	0.260992	-0.457228	-0.117546	-0.07324	0.82936	-0.587749	0.492221	0.083908	0.651309	0.341872	-0.118977	0.340401	-0.46703	1.525588	0.226335	0.265954	0.353436	-0.230566	-0.354499	0.223039	-0.091288	-0.821468	-0.297787	-0.309188
11.39333355	0.556943	-0.980201	0.672948	0.33665	-0.142576	-0.455582	0.183165	-0.267564	-0.790789	-0.321299	-0.334258	0.343731	0.002573	-0.071145	0.314237	0.739907	0.367845	-0.491395	-0.024536	-1.011836	-0.666688	-0.023425	-0.562727	0.015926	-0.574881	0.052093	-0.694685	-0.263369	0.109738	0.683207	-0.692433	0.687798	-0.005493	0.636089	0.56307	-0.553798	0.02579	-0.474518	0.840317	0.21982	0.314057	0.065597	-0.57623	-0.751545	0.118376	0.1858	-0.56261	-0.218724	-0.568085
11.39287581	0.318585	-0.780656	1.031084	-0.126601	-0.027183	-0.268222	0.227409	-0.341401	-0.890615	-0.017242	-0.174796	0.363943	0.02669	-0.34748	0.15642	0.675846	0.08223	-0.634211	0.178542	-1.017996	-0.503051	-0.114365	-0.665699	0.016925	-0.314311	-0.091215	-0.799152	-0.03446	0.3305	0.396419	-0.812808	0.775866	-0.035954	0.530555	0.527044	-0.793062	-0.161614	-0.304511	0.349929	0.315398	0.44032	-0.0608	-0.746876	-0.950322	0.014434	0.545643	-0.318175	-0.160185	-0.689696
11.39241558	0.252213	-0.327714	1.147863	-0.708688	0.103484	-0.11629	0.417814	-0.250159	-0.797797	0.26832	0.021159	0.271396	0.269038	-0.443538	-0.032894	0.608562	-0.091307	-0.735245	0.179286	-0.967289	-0.252095	-0.160831	-0.611978	0.043941	-0.043209	-0.055953	-0.903221	0.37477	0.441597	0.161806	-0.840579	0.649616	0.044058	0.386173	0.130504	-0.75554	-0.123749	0.013923	0.176316	0.303066	0.587462	0.03834	-0.72082	-0.997838	-0.147402	0.868047	-0.137303	-0.158058	-0.691156
11.39195784	0.27118	0.316388	0.965893	-1.215867	0.075422	-0.042605	0.61566	0.00205	-0.586191	0.391519	0.132522	0.13741	0.524237	-0.495856	-0.113536	0.63208	-0.145041	-0.6763	-0.029133	-0.856551	-0.033641	-0.131485	-0.340085	0.013127	0.247234	0.118242	-1.104431	0.547185	0.404169	0.118916	-0.718765	0.394522	0.179752	0.253191	-0.447285	-0.545533	0.085241	0.348424	0.239155	0.088283	0.579879	0.164297	-0.619748	-0.956043	-0.444056	1.089749	-0.042649	-0.240302	-0.678518
11.3915001	0.173627	0.937112	0.588504	-1.586034	-0.182759	-0.02622	0.701917	0.317352	-0.352786	0.229412	0.180818	-0.037438	0.643949	-0.625454	-0.0412	0.80025	-0.090737	-0.466004	-0.32127	-0.729459	0.085561	-0.079562	0.0291	-0.149625	0.500361	0.293102	-1.284781	0.192024	0.295325	0.225186	-0.492089	0.206144	0.247723	0.127702	-0.846498	-0.324374	0.320959	0.554434	0.241031	-0.189926	0.373569	0.116839	-0.575986	-0.758237	-0.818905	1.182386	-0.045358	-0.39235	-0.71147
11.39104236	-0.09303	1.323899	0.205822	-1.871632	-0.580405	-0.061623	0.673095	0.51791	-0.190962	-0.176406	0.217718	-0.197592	0.628684	-0.748508	0.112938	1.059966	0.045827	-0.238116	-0.549464	-0.613369	0.142464	-0.076359	0.245303	-0.412328	0.589883	0.362474	-1.224082	-0.547069	0.210593	0.314513	-0.266932	0.190652	0.167879	-0.01864	-0.795146	-0.178252	0.459054	0.58033	-0.126446	-0.295817	0.179687	-0.094598	-0.622669	-0.279709	-1.075288	1.12036	-0.133411	-0.546928	-0.745916
11.39058463	-0.325965	1.428993	-0.042867	-2.073196	-0.938859	-0.155285	0.616868	0.467562	-0.163676	-0.602379	0.209412	-0.205005	0.538345	-0.656675	0.234364	1.280463	0.213219	-0.137113	-0.64508	-0.481771	0.216653	-0.112588	0.127313	-0.649993	0.442971	0.329289	-0.891655	-1.167604	0.180574	0.283295	-0.138125	0.25965	-0.022759	-0.162523	-0.332364	-0.09911	0.46183	0.484437	-0.882774	-0.135617	0.286747	-0.32401	-0.70399	0.463212	-1.057081	0.889339	-0.260003	-0.623843	-0.700656
11.39012689	-0.266313	1.354836	-0.143419	-2.049224	-1.11496	-0.260457	0.619973	0.206677	-0.274823	-0.810856	0.088345	0.018291	0.370547	-0.277913	0.258111	1.3454	0.353875	-0.209787	-0.628112	-0.306948	0.323988	-0.092871	-0.276588	-0.764053	0.118642	0.267399	-0.546308	-1.257032	0.181917	0.195989	-0.152276	0.21977	-0.203014	-0.210936	0.213557	-0.044254	0.358137	0.350106	-1.647909	0.162819	0.765934	-0.488578	-0.755035	1.233667	-0.819988	0.514807	-0.370493	-0.586496	-0.549116
11.38966915	0.117833	1.204848	-0.161884	-1.657747	-1.064098	-0.273764	0.702726	-0.060371	-0.459926	-0.750884	-0.11601	0.363414	0.064207	0.188977	0.20587	1.225883	0.444713	-0.396027	-0.542842	-0.141989	0.384843	0.057415	-0.716905	-0.773812	-0.261518	0.231598	-0.488465	-0.889478	0.196675	0.19254	-0.309024	-0.046198	-0.267368	-0.085764	0.482495	0.020533	0.180624	0.197145	-1.882106	0.404531	1.389195	-0.609416	-0.747963	1.72617	-0.586841	0.069856	-0.44694	-0.455558	-0.332425
11.38921142	0.58728	0.996046	-0.153784	-0.988711	-0.821884	-0.13253	0.828036	-0.143482	-0.613756	-0.591031	-0.272031	0.614355	-0.392924	0.431674	0.148917	0.984677	0.498587	-0.602021	-0.402057	-0.112001	0.303969	0.293841	-0.933159	-0.774162	-0.61778	0.217704	-0.740962	-0.547093	0.225267	0.30952	-0.559256	-0.479289	-0.197231	0.172066	0.352854	0.119074	-0.058842	-0.008421	-1.315426	0.528393	1.844569	-0.676715	-0.679601	1.799361	-0.525739	-0.340267	-0.509402	-0.270984	-0.104267
11.38875118	0.86274	0.737893	-0.132965	-0.387967	-0.46768	0.102965	0.959734	-0.033733	-0.645369	-0.556569	-0.291813	0.662137	-0.903187	0.310598	0.138841	0.723651	0.511776	-0.770766	-0.194677	-0.290664	0.074132	0.481572	-0.839669	-0.812589	-0.903139	0.195524	-1.03782	-0.619588	0.244127	0.425383	-0.797391	-0.891141	-0.051416	0.404784	-0.000947	0.258174	-0.330627	-0.263735	-0.201946	0.627901	1.999099	-0.583251	-0.553266	1.55877	-0.599534	-0.601854	-0.563669	-0.055916	0.108513
11.38829344	0.855457	0.547993	-0.107565	-0.184344	-0.114225	0.303922	1.108167	0.117692	-0.530208	-0.736432	-0.234725	0.597028	-1.323071	-0.022962	0.164287	0.517402	0.43044	-0.895782	0.062563	-0.585456	-0.207102	0.522944	-0.562195	-0.835288	-1.027518	0.150397	-1.134078	-0.992939	0.193788	0.391876	-0.894179	-1.088614	0.094595	0.462713	-0.283713	0.399522	-0.548676	-0.478396	0.835009	0.786682	1.93709	-0.259759	-0.387392	1.224206	-0.651197	-0.62888	-0.564105	0.171534	0.292663
11.3878357	0.661492	0.609427	-0.10259	-0.385651	0.106907	0.418112	1.320851	0.172134	-0.328756	-1.03018	-0.223882	0.568753	-1.568376	-0.282679	0.164501	0.373209	0.204172	-0.992591	0.293861	-0.771509	-0.419328	0.440987	-0.318663	-0.763754	-0.891535	0.080863	-1.061262	-1.160972	0.046333	0.197295	-0.783994	-0.980683	0.197503	0.327053	-0.30799	0.457673	-0.605288	-0.54378	1.247226	0.940303	1.791578	0.167764	-0.223025	0.931791	-0.608939	-0.416456	-0.454124	0.366011	0.42726
11.38737797	0.393043	0.976155	-0.126445	-0.675884	0.10534	0.530198	1.631083	0.12465	-0.153237	-1.24599	-0.281833	0.596706	-1.635183	-0.302297	0.086204	0.238794	-0.117218	-1.068164	0.397134	-0.666321	-0.509533	0.331824	-0.255683	-0.599807	-0.546986	-0.022766	-1.031529	-0.745277	-0.125097	-0.021973	-0.532522	-0.62585	0.252453	0.100972	-0.092363	0.36006	-0.464231	-0.454105	0.934345	0.935928	1.611353	0.445867	-0.101357	0.657482	-0.560084	-0.069742	-0.248812	0.464401	0.498764
11.38692023	0.091293	1.452682	-0.141395	-0.724341	-0.095115	0.748727	2.016355	0.054193	-0.089822	-1.234733	-0.30423	0.571988	-1.531457	-0.14611	-0.063445	0.052574	-0.370108	-1.108311	0.322327	-0.284345	-0.506757	0.253054	-0.364378	-0.423697	-0.263642	-0.166929	-1.13427	0.115144	-0.188105	-0.123321	-0.292752	-0.213875	0.272862	-0.111243	0.201675	0.122954	-0.210083	-0.334728	0.261113	0.719702	1.403543	0.448307	-0.035298	0.304721	-0.614176	0.250597	-0.058528	0.442125	0.52791
11.38646249	-0.199308	1.721356	-0.105426	-0.476726	-0.356697	1.042947	2.405361	0.001839	-0.123136	-0.966037	-0.207274	0.4405	-1.228628	-0.006097	-0.214975	-0.199281	-0.399456	-1.082289	0.12627	0.175452	-0.468215	0.180924	-0.519056	-0.290229	-0.331323	-0.320335	-1.215818	0.885072	-0.088264	-0.085807	-0.165088	0.026223	0.271393	-0.291844	0.39816	-0.139912	0.016999	-0.327597	-0.260651	0.426667	1.230967	0.31992	-0.014206	-0.156794	-0.737729	0.449755	-0.012681	0.344864	0.556508
11.38600476	-0.361468	1.610164	-0.044944	-0.137415	-0.527765	1.229416	2.717201	-0.053764	-0.133731	-0.535018	-0.050432	0.317758	-0.704866	-0.016238	-0.292136	-0.466334	-0.209829	-0.962394	-0.057928	0.491113	-0.427385	0.073013	-0.58821	-0.160988	-0.759625	-0.420518	-1.084523	1.102418	0.074416	0.005749	-0.100065	-0.028272	0.250672	-0.468158	0.405081	-0.294349	0.14457	-0.449518	-0.353946	0.258967	1.182835	0.327333	-0.031857	-0.634148	-0.773219	0.569554	-0.159678	0.240692	0.597508
11.38554702	-0.291998	1.221632	-0.048009	0.088832	-0.557288	1.145782	2.883527	-0.111437	0.003259	-0.115287	0.034789	0.369188	-0.024128	-0.150472	-0.276392	-0.673014	0.018625	-0.75271	-0.127249	0.574199	-0.388585	-0.056182	-0.52597	0.033552	-1.2218	-0.440656	-0.767232	0.712006	0.140158	0.073398	0.040519	-0.286356	0.200311	-0.612201	0.251982	-0.278755	0.216981	-0.579611	-0.13628	0.280897	1.242914	0.580662	-0.092874	-0.97053	-0.62048	0.713278	-0.444486	0.141157	0.610118
11.38508678	-0.051345	0.79477	-0.158011	0.182508	-0.513691	0.828848	2.837291	-0.10005	0.290369	0.141329	0.022373	0.591769	0.654239	-0.262828	-0.216868	-0.77518	0.080754	-0.504133	-0.099979	0.494292	-0.348251	-0.144209	-0.381661	0.277723	-1.340521	-0.44135	-0.487263	-0.004338	0.063214	0.114296	0.316165	-0.486256	0.104051	-0.626612	0.067695	-0.134265	0.31335	-0.593309	0.034472	0.354184	1.254425	0.932193	-0.188	-1.050865	-0.357239	0.889102	-0.769589	-0.005412	0.537704
11.38462905	0.143653	0.470478	-0.293366	0.246341	-0.499995	0.49574	2.515996	0.041507	0.580725	0.221856	0.042156	0.769109	1.155547	-0.213169	-0.174085	-0.779874	-0.082507	-0.292152	-0.094117	0.385344	-0.304564	-0.156771	-0.237007	0.452841	-1.009795	-0.524503	-0.395983	-0.721508	-0.039022	0.166673	0.615238	-0.393577	-0.03678	-0.45008	0.00025	0.036862	0.426642	-0.496486	-0.114249	0.282251	1.073535	1.136978	-0.280437	-0.861009	-0.153498	0.956804	-1.053946	-0.22616	0.368448
11.38417131	0.119767	0.221001	-0.314741	0.330712	-0.564048	0.338013	1.925716	0.257889	0.703182	0.279405	0.230099	0.673116	1.380307	0.018872	-0.157576	-0.71534	-0.359858	-0.168682	-0.196928	0.341829	-0.251419	-0.128584	-0.135793	0.455215	-0.407327	-0.718432	-0.396982	-1.24642	-0.029303	0.246703	0.748697	-0.002536	-0.177548	-0.154431	0.11233	0.137432	0.445884	-0.414653	-0.530059	0.010026	0.746702	1.074212	-0.329218	-0.464681	-0.088443	0.766916	-1.236586	-0.448303	0.152268
11.38371357	-0.079735	-0.011173	-0.181201	0.381925	-0.687862	0.342744	1.222451	0.399948	0.628196	0.494828	0.564298	0.293333	1.33313	0.308268	-0.128149	-0.593404	-0.598117	-0.133424	-0.354187	0.381742	-0.180084	-0.114639	-0.065618	0.318749	0.258893	-0.922937	-0.274709	-1.476645	0.079382	0.340421	0.6378	0.444963	-0.236708	0.097752	0.333475	0.124054	0.269849	-0.45419	-0.868701	-0.32241	0.486427	0.813806	-0.314851	0.062624	-0.091302	0.352643	-1.266505	-0.548055	-0.037465
11.38325583	-0.254013	-0.171122	-0.004469	0.347599	-0.831969	0.325769	0.691068	0.368091	0.496191	0.868321	0.893218	-0.152817	1.096742	0.467118	-0.062711	-0.407396	-0.734248	-0.152443	-0.412061	0.466421	-0.094038	-0.110963	0.006864	0.197906	0.910162	-0.992065	0.04131	-1.329984	0.133403	0.437582	0.396178	0.652784	-0.15039	0.200488	0.527767	0.025602	-0.068565	-0.590524	-0.778739	-0.512355	0.450907	0.528012	-0.226928	0.669852	-0.065307	-0.059506	-1.136309	-0.489464	-0.146826
11.3827981	-0.261523	-0.138612	0.08455	0.266646	-0.956713	0.135915	0.568327	0.205343	0.463869	1.164798	1.118262	-0.423146	0.793715	0.381109	-0.002228	-0.163015	-0.801287	-0.196056	-0.291601	0.531522	-0.014489	-0.041369	0.097113	0.224685	1.479987	-0.875951	0.39457	-0.808563	0.019934	0.538066	0.221879	0.508151	0.061804	0.19039	0.625333	-0.073833	-0.403832	-0.698344	-0.210797	-0.471492	0.574418	0.386225	-0.041661	1.301982	-0.028394	-0.267734	-0.927423	-0.390893	-0.15024
11.38234036	-0.135984	0.09123	0.107335	0.216712	-1.006182	-0.185653	0.83479	0.030885	0.530186	1.11912	1.297968	-0.440046	0.544166	0.0944	-0.01693	0.098004	-0.835811	-0.245955	-0.11032	0.513317	0.036364	0.170527	0.201737	0.391347	1.761526	-0.668404	0.575924	-0.110206	-0.199182	0.61903	0.220716	0.155331	0.287585	0.173114	0.683514	-0.092233	-0.5684	-0.677678	0.509858	-0.285581	0.643749	0.499975	0.248445	1.84644	-0.091887	-0.316201	-0.775911	-0.419007	-0.042202
11.38188262	0.01419	0.323962	0.22902	0.196855	-0.919372	-0.44967	1.193081	-0.09044	0.541524	0.717372	1.541867	-0.295455	0.407651	-0.228591	-0.120397	0.306724	-0.816561	-0.269335	-0.091265	0.379249	0.051638	0.519211	0.322194	0.571876	1.538006	-0.51087	0.526022	0.416975	-0.363579	0.625177	0.342514	-0.143886	0.397289	0.181641	0.807264	-0.01912	-0.524975	-0.534902	0.920178	-0.127953	0.531021	0.877449	0.566938	2.134906	-0.306027	-0.459325	-0.753675	-0.60934	0.153592
11.38142239	0.159951	0.303716	0.556444	0.10347	-0.700103	-0.50915	1.304343	-0.176062	0.377695	0.243549	1.827901	-0.12747	0.342661	-0.428606	-0.232051	0.397935	-0.703283	-0.212293	-0.322755	0.153376	0.028512	0.904646	0.467576	0.640465	0.902398	-0.464461	0.347062	0.502911	-0.403348	0.518316	0.468017	-0.220676	0.347406	0.137241	1.014786	0.065732	-0.382156	-0.347112	0.770762	-0.126151	0.320101	1.380753	0.754002	2.033942	-0.564815	-0.883037	-0.790753	-0.814244	0.366005
11.38096465	0.346516	-0.053818	0.971523	-0.171998	-0.467149	-0.395869	1.084745	-0.239261	0.105869	0.010218	1.973696	-0.031996	0.245909	-0.45004	-0.240847	0.342043	-0.511797	-0.045884	-0.623347	-0.095991	-0.055419	1.193689	0.621835	0.561274	0.324981	-0.486485	0.163501	0.158153	-0.405259	0.33069	0.519303	-0.098322	0.215753	-0.042855	1.203046	0.059427	-0.298037	-0.173708	0.195968	-0.291191	0.197867	1.766429	0.694059	1.559668	-0.688135	-1.476952	-0.752148	-0.848941	0.491379
11.38050691	0.550173	-0.568233	1.204476	-0.640434	-0.382458	-0.271745	0.764059	-0.236536	-0.082351	0.051385	1.808817	-0.06348	0.063414	-0.340525	-0.108806	0.167919	-0.322715	0.181276	-0.686138	-0.31175	-0.231888	1.297628	0.718405	0.387827	0.265191	-0.513407	0.022151	-0.349462	-0.477813	0.14503	0.475523	0.076017	0.129268	-0.324239	1.255443	-0.062578	-0.370073	-0.021631	-0.422343	-0.538303	0.248011	1.840014	0.45966	0.902764	-0.589394	-1.911674	-0.606168	-0.682402	0.453841
11.38004918	0.617523	-0.932214	1.08033	-1.202073	-0.487719	-0.257913	0.629131	-0.136849	-0.082881	0.117748	1.361685	-0.241573	-0.140032	-0.191005	0.094359	-0.033316	-0.210557	0.360999	-0.379025	-0.497275	-0.486873	1.213752	0.670782	0.214178	0.708804	-0.531478	-0.093362	-0.706194	-0.590506	0.015363	0.325483	0.174597	0.151056	-0.56734	1.17039	-0.214326	-0.592039	0.114395	-0.742994	-0.755164	0.371934	1.597683	0.287484	0.318517	-0.345985	-1.945462	-0.48917	-0.462884	0.263596
11.37959144	0.404202	-0.950893	0.67612	-1.697161	-0.620299	-0.320451	0.708875	-0.007318	0.006749	-0.019807	0.866561	-0.506904	-0.249794	-0.097358	0.259428	-0.14526	-0.178646	0.417268	0.116573	-0.703375	-0.719782	1.019718	0.445479	0.13584	1.184408	-0.555128	-0.224091	-0.740764	-0.595314	-0.074883	0.069303	0.178496	0.236646	-0.657792	1.064227	-0.279027	-0.879971	0.209178	-0.644693	-0.863686	0.398921	1.19847	0.362356	-0.036501	-0.111501	-1.636072	-0.573991	-0.350978	0.018942
11.3791337	-0.03962	-0.680216	0.23501	-1.955984	-0.535445	-0.322042	0.737519	0.034295	0.003584	-0.308383	0.592469	-0.700642	-0.245886	-0.153501	0.332701	-0.102937	-0.17201	0.378336	0.493196	-0.958462	-0.78765	0.83184	0.103358	0.220004	1.286763	-0.566807	-0.438569	-0.45518	-0.406526	-0.164821	-0.214256	0.160596	0.29861	-0.603725	1.04569	-0.22506	-1.124134	0.225183	-0.191728	-0.846237	0.249236	0.794193	0.621877	-0.183453	0.019973	-1.245611	-0.88156	-0.348267	-0.150018
11.37867596	-0.471494	-0.372748	-0.04543	-1.850098	-0.143956	-0.176506	0.446675	-0.03477	-0.156268	-0.491307	0.659796	-0.663177	-0.244998	-0.416836	0.342774	0.0476	-0.144312	0.344671	0.640648	-1.212087	-0.621292	0.740165	-0.241479	0.463311	1.116676	-0.518777	-0.808402	0.043739	-0.114887	-0.243763	-0.353151	0.203716	0.306311	-0.496161	1.096761	-0.140496	-1.238366	0.1664	0.488846	-0.733591	-0.006107	0.419816	0.808643	-0.255143	0.060394	-0.969185	-1.255928	-0.311139	-0.149217
11.37821823	-0.662905	-0.294038	-0.126312	-1.370169	0.375019	0.055389	-0.119105	-0.094532	-0.368075	-0.421896	0.981926	-0.398181	-0.365376	-0.833316	0.348431	0.182212	-0.097112	0.385666	0.749359	-1.351496	-0.307367	0.746901	-0.507621	0.764564	1.120715	-0.399631	-1.300179	0.595327	0.10566	-0.253468	-0.20852	0.329467	0.313938	-0.392321	1.078456	-0.151717	-1.198375	0.093897	1.249017	-0.570053	-0.215628	0.06467	0.734437	-0.356782	0.069441	-0.794424	-1.534506	-0.127841	0.039715
11.37776049	-0.584344	-0.541748	-0.073043	-0.675732	0.718042	0.223803	-0.604837	-0.023256	-0.509335	-0.234053	1.33691	-0.117986	-0.563456	-1.214183	0.377673	0.219467	-0.05575	0.481104	1.06915	-1.277401	-0.041305	0.755833	-0.686506	0.968664	1.525273	-0.267157	-1.700434	1.010009	0.182174	-0.164257	0.15531	0.485851	0.391827	-0.261418	0.845165	-0.308148	-1.055035	0.076906	1.873749	-0.384177	-0.265058	-0.201465	0.474209	-0.48121	0.080866	-0.622402	-1.709656	0.142297	0.354404
11.37730025	-0.377274	-0.976925	0.04091	-0.018862	0.724914	0.239107	-0.674071	0.136089	-0.587778	-0.17345	1.498681	-0.07603	-0.655023	-1.347812	0.416922	0.212581	-0.027235	0.566	1.582461	-0.971308	0.021034	0.643495	-0.798783	0.974033	2.048149	-0.188466	-1.746078	1.140515	0.193779	-0.024644	0.461656	0.592256	0.541561	-0.043849	0.360794	-0.539819	-0.903777	0.133071	2.088859	-0.189659	-0.157615	-0.251525	0.278739	-0.540362	0.087954	-0.46724	-1.88787	0.317579	0.676223
11.37684252	-0.176821	-1.311389	0.152489	0.437294	0.505109	0.161984	-0.330711	0.207085	-0.694557	-0.304954	1.363657	-0.326962	-0.524859	-1.177764	0.438541	0.298557	9.50E-05	0.608701	1.958985	-0.506439	-0.120671	0.373443	-0.831298	0.806563	2.22954	-0.158521	-1.405647	0.994963	0.239725	0.079752	0.437632	0.602529	0.688558	0.260211	-0.264355	-0.714955	-0.820417	0.222539	1.706592	-0.009646	-0.017705	-0.066671	0.310844	-0.46669	0.077272	-0.472887	-2.105153	0.270227	0.88606
11.37638478	-0.002671	-1.309065	0.185215	0.726933	0.310205	0.146736	0.08691	0.090964	-0.828307	-0.450287	1.016147	-0.664494	-0.284402	-0.860085	0.420942	0.540095	0.019114	0.619883	1.856417	-0.010021	-0.332152	0.054863	-0.745504	0.578746	1.972491	-0.110139	-1.001349	0.767642	0.303409	0.100122	0.064861	0.537757	0.756167	0.575989	-0.819915	-0.737752	-0.812635	0.295438	0.803175	0.113372	-0.008606	0.184019	0.498036	-0.290016	0.058234	-0.720459	-2.238491	0.041523	0.934559
11.37592704	0.18317	-0.970873	0.083705	0.979254	0.301848	0.295906	0.216808	-0.100878	-0.832092	-0.417077	0.673974	-0.818702	-0.172211	-0.610892	0.349245	0.835015	-0.013701	0.593478	1.255094	0.388943	-0.470167	-0.124983	-0.55719	0.376536	1.643163	-0.013868	-0.957146	0.702034	0.286661	0.035073	-0.396846	0.46321	0.737502	0.814458	-1.094778	-0.609608	-0.829473	0.333149	-0.261646	0.149607	-0.194457	0.294232	0.639383	-0.133227	0.061839	-1.063447	-2.135805	-0.210263	0.875725
11.37546931	0.367239	-0.550792	-0.104604	1.211464	0.449171	0.565496	-0.031336	-0.168114	-0.550892	-0.229388	0.515453	-0.719363	-0.291281	-0.486682	0.221449	1.011562	-0.141894	0.479979	0.478728	0.606939	-0.484764	-0.053477	-0.382355	0.201474	1.634054	0.059154	-1.375529	0.884578	0.163557	-0.118906	-0.65307	0.428521	0.691001	0.926693	-0.99463	-0.418142	-0.816397	0.341044	-1.039879	0.129969	-0.443063	0.245024	0.609587	-0.137512	0.117248	-1.207237	-1.810987	-0.353554	0.818952
11.37501157	0.476153	-0.359499	-0.224394	1.272957	0.620638	0.802197	-0.465869	-0.052875	-0.034434	-0.086553	0.515092	-0.556278	-0.484816	-0.33548	0.067978	1.013814	-0.356039	0.247049	-0.103924	0.640471	-0.41423	0.200179	-0.363045	0.028136	1.933358	0.005058	-1.899403	1.176118	0.048492	-0.380257	-0.644633	0.421813	0.673547	0.901836	-0.622001	-0.267243	-0.759717	0.31547	-1.258438	0.148838	-0.484527	0.225941	0.428422	-0.370669	0.222202	-0.973495	-1.461128	-0.369234	0.830616
11.37455383	0.461556	-0.498958	-0.139327	1.029243	0.725502	0.865456	-0.845469	0.107647	0.46538	-0.122033	0.458942	-0.579763	-0.502321	0.020305	-0.046732	0.958893	-0.588162	-0.049289	-0.3722	0.568579	-0.312991	0.425281	-0.526381	-0.10788	2.194074	-0.18259	-2.047687	1.361563	0.083841	-0.716168	-0.57456	0.378948	0.68646	0.744252	-0.243111	-0.194011	-0.682223	0.237471	-0.948021	0.294164	-0.125958	0.41128	0.169881	-0.777724	0.324215	-0.473538	-1.272246	-0.318117	0.878746
11.37409609	0.348413	-0.761927	0.126914	0.567709	0.744834	0.719221	-1.085378	0.171564	0.7188	-0.266771	0.158968	-0.852816	-0.266936	0.563983	-0.063696	0.983	-0.765826	-0.292756	-0.457914	0.505243	-0.209529	0.429699	-0.731728	-0.114015	2.159321	-0.376247	-1.686653	1.365566	0.282108	-0.99183	-0.680295	0.242588	0.682574	0.483168	-0.124335	-0.136167	-0.607504	0.106885	-0.368049	0.557699	0.550877	0.754113	-0.120197	-1.207379	0.338615	-0.007524	-1.232419	-0.257699	0.880763
11.37363586	0.184704	-0.804867	0.396231	0.156564	0.65865	0.427924	-1.2452	0.177167	0.718218	-0.367005	-0.337954	-1.202886	0.061355	1.063168	0.021846	1.047764	-0.867058	-0.418136	-0.516326	0.523575	-0.127413	0.185112	-0.788346	0.059682	1.901424	-0.424162	-1.130347	1.308008	0.515893	-1.047072	-0.994828	0.023728	0.612327	0.200966	-0.343034	0.007758	-0.537319	-0.028108	0.179499	0.814695	1.214784	1.040866	-0.391865	-1.500514	0.214191	0.20655	-1.161134	-0.201747	0.802273
11.37317812	-0.023765	-0.453436	0.489895	-0.015734	0.405094	0.090429	-1.365179	0.27922	0.636736	-0.382809	-0.777341	-1.399888	0.283156	1.26263	0.159147	0.9453	-0.915081	-0.467364	-0.554499	0.615119	-0.109379	-0.160894	-0.638679	0.349042	1.630615	-0.287713	-0.774144	1.347682	0.666498	-0.854999	-1.325081	-0.185233	0.457875	0.015436	-0.734055	0.260499	-0.458254	-0.094513	0.512472	0.905691	1.543667	1.128539	-0.541221	-1.580112	0.000737	0.200517	-0.910894	-0.140958	0.698094
11.37272038	-0.292949	0.133792	0.366453	-0.010472	-0.05186	-0.213651	-1.368717	0.515118	0.61157	-0.412136	-0.947491	-1.359985	0.365387	1.086865	0.29327	0.522494	-0.92228	-0.509574	-0.490088	0.724631	-0.184141	-0.404304	-0.412293	0.624488	1.393389	-0.058504	-0.686102	1.489953	0.750475	-0.578338	-1.433594	-0.260835	0.236396	-0.001295	-1.028179	0.502611	-0.35628	-0.061341	0.635576	0.753506	1.48287	1.07479	-0.477951	-1.477913	-0.162616	0.170615	-0.511336	-0.074729	0.654266
11.37226265	-0.582281	0.593283	0.112413	-0.011287	-0.62612	-0.43423	-1.150703	0.705771	0.61125	-0.527905	-0.885096	-1.179067	0.414909	0.667632	0.407893	-0.113828	-0.856922	-0.526542	-0.316112	0.820494	-0.306367	-0.427583	-0.282631	0.802644	1.067896	0.147824	-0.604821	1.566879	0.875745	-0.423231	-1.222524	-0.132433	-0.009618	0.107265	-1.058889	0.549985	-0.216968	0.016338	0.704682	0.412395	1.252809	1.026528	-0.258179	-1.28877	-0.160454	0.251273	-0.116196	-0.014321	0.702812
11.37180491	-0.775665	0.660063	-0.167197	-0.064891	-1.117131	-0.546602	-0.7499	0.632102	0.524403	-0.655487	-0.811391	-1.00155	0.48354	0.216054	0.507377	-0.642212	-0.683176	-0.428116	-0.137196	0.917436	-0.35921	-0.256926	-0.277847	0.88613	0.616045	0.286686	-0.303406	1.410826	1.086871	-0.427812	-0.766881	0.156778	-0.222699	0.21094	-0.855002	0.320412	-0.019769	0.031213	0.908387	0.0128	1.10392	1.038015	-0.087656	-1.10582	-0.019857	0.382562	0.154086	0.0331	0.80014
11.37134717	-0.76628	0.377211	-0.418255	-0.022535	-1.341386	-0.564129	-0.397603	0.28153	0.334837	-0.654171	-0.883056	-0.88937	0.476513	-0.108265	0.566869	-0.785312	-0.436301	-0.201113	-0.032373	1.024271	-0.249995	-0.01312	-0.257753	0.895923	0.197919	0.370021	0.130225	1.044778	1.286476	-0.425738	-0.224043	0.460887	-0.351831	0.210235	-0.564376	-0.077626	0.251377	-0.082203	1.318816	-0.333723	1.075452	1.0493	-0.13177	-0.991481	0.098561	0.383544	0.291789	0.070267	0.873272
11.37088944	-0.554724	0.04014	-0.617994	0.246978	-1.267979	-0.553785	-0.349469	-0.132165	0.159082	-0.497257	-1.051953	-0.814519	0.288764	-0.240003	0.527122	-0.524311	-0.238784	0.000233	0.066483	1.088242	-0.014306	0.180058	-0.089321	0.804715	-0.032174	0.392894	0.409255	0.699723	1.323143	-0.242345	0.260478	0.620911	-0.386971	0.127538	-0.319749	-0.438727	0.580389	-0.276438	1.810547	-0.578303	0.998273	1.01757	-0.328764	-0.980241	0.052933	0.133752	0.350319	0.102007	0.865176
11.3704317	-0.250165	-0.055856	-0.743042	0.657936	-1.032361	-0.615039	-0.633654	-0.395847	0.110246	-0.321461	-1.182124	-0.738219	-0.010109	-0.197764	0.355778	-0.077938	-0.215393	-0.024819	0.307923	1.02268	0.188999	0.256927	0.174814	0.57771	-0.162587	0.318976	0.388127	0.636885	1.145495	0.088876	0.591736	0.578835	-0.374985	0.074241	-0.177544	-0.646059	0.901879	-0.415377	2.131893	-0.705888	0.716084	0.993911	-0.441663	-1.071724	-0.129577	-0.315136	0.364978	0.131083	0.744413
11.36997146	0.021326	0.159397	-0.787598	0.989563	-0.826149	-0.815752	-0.963856	-0.499538	0.168277	-0.280972	-1.250173	-0.663211	-0.191899	-0.073077	0.104088	0.292488	-0.376706	-0.296635	0.733658	0.806976	0.206523	0.219086	0.322953	0.275264	-0.438344	0.147367	0.216878	0.926917	0.860321	0.336878	0.736607	0.427128	-0.38445	0.124593	-0.14028	-0.748738	1.119187	-0.383568	2.09557	-0.696489	0.278324	1.035274	-0.317029	-1.210199	-0.265641	-0.777106	0.343729	0.163995	0.5164
11.36951372	0.200202	0.506059	-0.785685	1.141862	-0.768679	-1.131818	-0.946265	-0.592314	0.215604	-0.375871	-1.359873	-0.61737	-0.086822	0.00166	-0.119681	0.450612	-0.591439	-0.592275	1.197431	0.549082	0.026582	0.116486	0.198166	0.066371	-0.928491	-0.03957	0.157943	1.372745	0.647094	0.305342	0.732675	0.340812	-0.440471	0.229578	-0.183794	-0.852454	1.153148	-0.188376	1.730702	-0.539114	-0.090432	1.083596	-0.060696	-1.300227	-0.186961	-1.059696	0.30236	0.212974	0.262281
11.36905599	0.30101	0.718818	-0.768837	1.219779	-0.856934	-1.446989	-0.435699	-0.777039	0.183028	-0.442884	-1.555142	-0.626015	0.247255	-0.060881	-0.242581	0.414007	-0.688967	-0.656749	1.496662	0.426865	-0.209561	0.023452	-0.130784	0.092873	-1.37841	-0.132183	0.312078	1.643525	0.622301	0.032409	0.66815	0.434978	-0.498328	0.264253	-0.253697	-0.965702	0.990716	0.03984	1.257442	-0.282083	-0.192616	0.994289	0.076624	-1.28088	0.103863	-1.072686	0.266202	0.283839	0.145081
11.36859825	0.37278	0.647186	-0.699538	1.323739	-1.000795	-1.62075	0.280648	-1.002326	0.120128	-0.301915	-1.694282	-0.719502	0.592505	-0.218193	-0.283151	0.294427	-0.600632	-0.476929	1.570406	0.553273	-0.3328	0.008561	-0.427341	0.312223	-1.471172	-0.102533	0.56132	1.520116	0.766028	-0.253442	0.614546	0.665557	-0.49379	0.159338	-0.279718	-0.995996	0.702754	0.155735	0.911409	-0.040452	-0.016589	0.695033	-0.026375	-1.190352	0.447363	-0.860468	0.234915	0.361333	0.308355
11.36814051	0.468993	0.338214	-0.49169	1.327839	-1.089767	-1.574932	0.6795	-1.155521	0.113652	0.10227	-1.584855	-0.937662	0.783543	-0.319066	-0.307207	0.227943	-0.404256	-0.308606	1.537975	0.892812	-0.287817	0.096118	-0.508398	0.501211	-1.201012	-0.037619	0.740875	1.060411	0.942456	-0.356858	0.564477	0.863711	-0.420447	-0.022798	-0.239377	-0.899512	0.416289	0.121157	0.788301	0.079354	0.290045	0.281975	-0.242525	-1.126638	0.682476	-0.564417	0.177213	0.409448	0.716092
11.36768278	0.630428	-0.035255	-0.131447	0.972319	-1.046302	-1.336885	0.443296	-1.205017	0.17275	0.676513	-1.238536	-1.274755	0.823931	-0.23899	-0.337202	0.302544	-0.23511	-0.412145	1.541351	1.298466	-0.162115	0.242304	-0.39162	0.442207	-0.902431	-0.050524	0.802382	0.548337	0.97769	-0.271454	0.448956	0.875418	-0.343419	-0.147842	-0.204652	-0.785658	0.250811	0.03002	0.836445	0.074975	0.573541	-0.058715	-0.355683	-1.124134	0.775843	-0.347078	0.078242	0.387334	1.106626
11.36722504	0.853905	-0.318048	0.243241	0.199874	-0.855444	-1.01488	-0.244266	-1.208758	0.231391	1.241928	-0.916937	-1.605488	0.811422	0.002037	-0.323844	0.476878	-0.163086	-0.780788	1.581055	1.614327	-0.087715	0.358404	-0.22947	0.11636	-0.888961	-0.166458	0.805246	0.263057	0.754096	-0.12663	0.226501	0.679465	-0.326091	-0.138663	-0.284219	-0.82155	0.251192	0.013994	0.956173	0.053231	0.788618	-0.204093	-0.293292	-1.090514	0.809749	-0.310411	-0.028355	0.266379	1.166968
11.3667673	1.065422	-0.470775	0.430979	-0.674339	-0.569781	-0.731791	-0.836636	-1.204702	0.255226	1.603184	-0.865036	-1.709576	0.807204	0.266397	-0.212328	0.562781	-0.160459	-1.154128	1.533084	1.745462	-0.117409	0.375559	-0.132208	-0.282524	-1.1284	-0.307817	0.811414	0.261062	0.288139	-0.025932	-0.054123	0.380711	-0.350712	-0.036066	-0.493682	-1.03219	0.36344	0.118649	1.071013	0.115559	0.98359	-0.158774	-0.15989	-0.905585	0.873385	-0.448053	-0.102723	0.042931	0.802825
11.36630706	1.154625	-0.563973	0.351119	-1.201109	-0.283025	-0.565951	-0.884253	-1.146889	0.300184	1.611727	-1.015495	-1.433653	0.809157	0.431682	-0.021798	0.356258	-0.17182	-1.285762	1.314775	1.665894	-0.187373	0.295569	-0.086113	-0.515589	-1.324391	-0.384691	0.835236	0.358504	-0.254747	0.03247	-0.291278	0.099847	-0.32871	0.066699	-0.703198	-1.238828	0.478586	0.26525	1.11625	0.229886	1.211998	-0.004198	-0.059795	-0.583503	0.98329	-0.662493	-0.166636	-0.249385	0.240391
11.36584933	1.072245	-0.697966	0.115149	-1.20172	-0.077635	-0.533241	-0.393444	-0.968006	0.433435	1.248744	-1.022379	-0.854492	0.815981	0.471673	0.157188	-0.148238	-0.183229	-1.161449	0.997854	1.411106	-0.187052	0.174383	-0.033675	-0.476773	-1.277721	-0.381423	0.867009	0.320448	-0.647558	0.098251	-0.423218	-0.121745	-0.196085	0.131333	-0.751951	-1.230539	0.517572	0.326494	1.018065	0.233778	1.481497	0.167282	0.050071	-0.289036	1.092362	-0.838316	-0.296405	-0.530979	-0.159031
11.36539159	0.895987	-0.920389	-0.102874	-0.894022	0.022252	-0.608886	0.235294	-0.674067	0.61245	0.687956	-0.628257	-0.256594	0.852138	0.408917	0.243156	-0.677253	-0.205193	-0.95065	0.740028	1.083331	-0.062395	0.05384	0.014855	-0.229457	-1.084413	-0.350211	0.882371	0.070826	-0.755412	0.182928	-0.468302	-0.311221	0.01189	0.197435	-0.623965	-0.987067	0.486989	0.23501	0.736563	-0.00888	1.777559	0.27599	0.295201	-0.15222	1.143775	-0.913246	-0.532813	-0.694612	-0.198812
11.36493385	0.773182	-1.192539	-0.24309	-0.626912	0.058403	-0.759224	0.592803	-0.347837	0.687019	0.239349	0.016306	0.091705	0.911106	0.238066	0.229852	-0.871701	-0.206793	-0.793212	0.623534	0.831307	0.138193	-0.080385	-0.01257	0.090577	-0.96123	-0.33979	0.821906	-0.269614	-0.636073	0.25165	-0.477723	-0.476039	0.19227	0.300224	-0.484958	-0.70039	0.455668	0.02381	0.328336	-0.445449	2.096926	0.280317	0.699323	-0.090244	1.106784	-0.895974	-0.819616	-0.663061	0.030009
11.36447612	0.779092	-1.408709	-0.373401	-0.558114	0.104226	-0.953145	0.577527	-0.071537	0.548891	0.152111	0.433817	0.154618	0.917593	-0.049299	0.170477	-0.609739	-0.108	-0.685559	0.587866	0.767598	0.30556	-0.261021	-0.143499	0.382133	-0.948996	-0.352531	0.625314	-0.524016	-0.486187	0.27339	-0.476351	-0.548648	0.277024	0.393146	-0.519306	-0.568021	0.476608	-0.221171	-0.073714	-0.8443	2.418215	0.229437	1.113918	0.120269	0.984612	-0.834088	-1.054863	-0.455317	0.29672
11.36401838	0.83904	-1.447739	-0.540283	-0.626267	0.218368	-1.150489	0.3724	0.122667	0.26957	0.417259	0.237207	0.117914	0.795534	-0.366642	0.111051	-0.1382	0.137097	-0.567172	0.52299	0.871801	0.355854	-0.462827	-0.301628	0.608662	-0.86453	-0.367489	0.339115	-0.608532	-0.468557	0.244635	-0.468679	-0.436299	0.291433	0.38378	-0.73405	-0.59038	0.533551	-0.428832	-0.367591	-0.991657	2.635786	0.266022	1.342958	0.562858	0.814644	-0.779849	-1.191185	-0.197959	0.46314
11.36356064	0.805548	-1.236774	-0.667245	-0.765692	0.413982	-1.293554	0.189216	0.225921	0.061738	0.758758	-0.524471	0.166741	0.572643	-0.522732	0.054094	0.141335	0.4604	-0.451828	0.405723	0.983774	0.289814	-0.586534	-0.378653	0.769468	-0.539319	-0.378435	0.158742	-0.546439	-0.578025	0.167065	-0.481977	-0.133189	0.307572	0.253276	-0.942705	-0.592292	0.563875	-0.564524	-0.554718	-0.890541	2.569489	0.509884	1.309764	1.016828	0.657891	-0.777785	-1.249407	-0.049664	0.558115
11.36310291	0.610407	-0.804056	-0.645974	-1.023221	0.647825	-1.326686	0.090712	0.213436	0.087957	0.849683	-1.408881	0.293028	0.38227	-0.371454	-0.015968	0.029513	0.711774	-0.421186	0.328844	0.920645	0.184503	-0.541808	-0.352271	0.876839	-0.045095	-0.389018	0.278132	-0.385008	-0.672191	0.037081	-0.557673	0.22109	0.353608	0.114614	-0.946414	-0.431952	0.526404	-0.610972	-0.684636	-0.75724	2.111335	0.909699	1.085113	1.138944	0.56175	-0.848345	-1.228852	-0.085116	0.667248
11.36264267	0.326269	-0.283893	-0.503401	-1.420213	0.82569	-1.23528	0.037055	0.060258	0.310677	0.575694	-1.933557	0.329457	0.341588	0.023593	-0.09122	-0.321269	0.785267	-0.503088	0.408381	0.622392	0.131083	-0.349681	-0.3051	0.958565	0.350803	-0.379829	0.654281	-0.157559	-0.6279	-0.122014	-0.677832	0.411147	0.384832	0.120525	-0.716746	-0.15808	0.43742	-0.562953	-0.744589	-0.808897	1.400241	1.240802	0.780287	0.81908	0.517051	-0.947665	-1.055269	-0.232539	0.813559
11.36218493	0.07819	0.150803	-0.412203	-1.786986	0.833286	-1.06567	0.01414	-0.213813	0.538369	0.117219	-1.895036	0.148792	0.441842	0.411596	-0.137781	-0.592312	0.707443	-0.611008	0.68111	0.19391	0.169884	-0.146816	-0.319407	1.055025	0.429458	-0.306829	0.964915	0.065263	-0.461731	-0.238999	-0.727023	0.29896	0.343433	0.304061	-0.396709	0.04678	0.340162	-0.452607	-0.65207	-1.051262	0.812797	1.285666	0.456594	0.304434	0.462204	-0.948411	-0.674606	-0.322411	0.968851
11.36172719	-0.084516	0.396776	-0.503115	-1.856732	0.598346	-0.89937	0.044679	-0.538566	0.616937	-0.212765	-1.412473	-0.201857	0.570256	0.568578	-0.13066	-0.60171	0.595121	-0.62894	1.084771	-0.185192	0.267048	-0.073841	-0.370811	1.191899	0.202673	-0.147812	0.873303	0.147577	-0.29987	-0.243608	-0.576681	-0.068271	0.230781	0.526917	-0.145252	0.056127	0.250669	-0.359451	-0.38155	-1.278879	0.691639	1.011969	0.142226	-0.065494	0.346661	-0.709944	-0.194195	-0.211648	1.134495
11.36126946	-0.210992	0.482979	-0.698003	-1.557047	0.154876	-0.799281	0.090286	-0.831055	0.567017	-0.222782	-0.749108	-0.559097	0.621165	0.480883	-0.079945	-0.42336	0.537703	-0.530183	1.5037	-0.389926	0.341569	-0.159988	-0.344784	1.350676	-0.113068	0.058021	0.360388	-0.012683	-0.245129	-0.148719	-0.232427	-0.495198	0.109552	0.602955	-0.010375	-0.084906	0.144323	-0.359321	-0.063045	-1.280626	1.022048	0.555994	-0.111688	-0.212299	0.189669	-0.219298	0.138515	0.112735	1.343242
11.36081172	-0.356578	0.524392	-0.776836	-1.1407	-0.348796	-0.773611	0.022995	-1.019613	0.53317	0.026129	-0.127077	-0.792112	0.560141	0.304843	-0.020441	-0.250449	0.535364	-0.38121	1.811739	-0.414154	0.318034	-0.322559	-0.160234	1.472619	-0.255941	0.233651	-0.235318	-0.337704	-0.287605	-0.063141	0.117616	-0.793567	0.041022	0.472548	0.048825	-0.218824	-0.004979	-0.445027	0.111939	-1.035867	1.401413	0.057581	-0.244113	-0.348425	0.063168	0.331813	0.161473	0.523389	1.563543
11.36035398	-0.499542	0.605416	-0.615155	-0.956012	-0.727698	-0.78297	-0.251365	-1.035154	0.613336	0.299243	0.332346	-0.867124	0.394115	0.164994	0.016341	-0.1914	0.540933	-0.242093	1.897367	-0.352338	0.173261	-0.470305	0.130188	1.49662	-0.076316	0.332842	-0.532437	-0.57136	-0.342628	-0.098441	0.23217	-0.917882	0.034609	0.244772	0.055487	-0.222314	-0.181242	-0.507602	0.114767	-0.708988	1.403617	-0.431024	-0.25764	-0.661073	0.014544	0.653277	-0.004495	0.831831	1.648266
11.35989625	-0.566694	0.707218	-0.321664	-1.088849	-0.87645	-0.773385	-0.658465	-0.822299	0.757657	0.38203	0.576011	-0.797331	0.132505	0.032818	0.016725	-0.202029	0.525827	-0.106998	1.70694	-0.342026	-0.042994	-0.585161	0.362276	1.399765	0.371393	0.377826	-0.44845	-0.488484	-0.356912	-0.259243	0.014855	-0.956631	0.061759	0.072136	-0.026134	-0.091453	-0.324518	-0.420804	0.179624	-0.470086	1.013186	-0.864649	-0.243043	-1.051935	0.019738	0.589169	-0.044267	0.895765	1.436796
11.35943851	-0.527359	0.749167	-0.122214	-1.27652	-0.830028	-0.703033	-0.992375	-0.400615	0.839913	0.220091	0.587829	-0.595872	-0.186587	-0.181753	-0.018692	-0.171883	0.481077	0.040391	1.305084	-0.492954	-0.223067	-0.694605	0.379783	1.2123	0.822346	0.422043	-0.219133	-0.119659	-0.359469	-0.434891	-0.406865	-0.993499	0.105377	0.004185	-0.218956	0.086368	-0.367053	-0.160182	0.61754	-0.342657	0.660294	-1.112983	-0.298906	-1.261744	0.019681	0.259156	0.220412	0.691354	0.926152
11.35897827	-0.436504	0.688699	-0.130838	-1.187544	-0.716946	-0.55416	-1.101453	0.091879	0.810746	-0.08878	0.396637	-0.308758	-0.459372	-0.452792	-0.07922	-0.039452	0.37477	0.14876	0.879252	-0.808514	-0.256292	-0.788413	0.14444	1.003285	0.925791	0.478804	-0.113614	0.259417	-0.407001	-0.501741	-0.789371	-0.988827	0.179619	-0.024493	-0.447712	0.213261	-0.270904	0.161246	1.490317	-0.223288	0.764498	-1.044174	-0.427048	-1.219366	-0.011419	-0.048718	0.607397	0.320416	0.317275
11.35852053	-0.378476	0.561111	-0.264031	-0.752171	-0.649401	-0.342854	-1.014443	0.461914	0.752693	-0.405174	0.093425	-0.054135	-0.566698	-0.598889	-0.142265	0.163227	0.157103	0.122973	0.634079	-1.143379	-0.107359	-0.802347	-0.245792	0.8489	0.492552	0.496657	-0.184799	0.389132	-0.494537	-0.429116	-0.953556	-0.818611	0.298355	-0.082738	-0.558793	0.237715	-0.044619	0.381292	2.471614	-0.019456	1.240744	-0.711735	-0.525156	-1.158911	-0.051158	-0.144605	0.733019	-0.045997	-0.134311
11.3580628	-0.384502	0.419195	-0.368332	-0.196986	-0.649921	-0.126956	-0.872688	0.601289	0.771033	-0.640226	-0.181825	0.035009	-0.489863	-0.43662	-0.178119	0.338032	-0.166447	-0.067994	0.638146	-1.274225	0.133597	-0.699563	-0.630164	0.796656	-0.297451	0.411957	-0.304651	0.275322	-0.538584	-0.290047	-0.87798	-0.439661	0.433752	-0.15671	-0.441807	0.166078	0.257057	0.416248	3.063142	0.259959	1.518898	-0.379922	-0.490869	-1.329879	-0.072604	-0.098435	0.419572	-0.263235	-0.320945
11.35760506	-0.419132	0.257531	-0.388027	0.207952	-0.670848	0.010102	-0.772066	0.561712	0.846422	-0.754574	-0.296145	-0.072764	-0.349082	0.039023	-0.167527	0.380822	-0.48829	-0.338006	0.765863	-1.080409	0.288191	-0.545028	-0.887558	0.841981	-0.956442	0.226915	-0.374608	0.167392	-0.458896	-0.18587	-0.658372	0.002336	0.515535	-0.187031	-0.135429	0.045509	0.545211	0.307762	2.987212	0.540667	1.103973	-0.288085	-0.326646	-1.645536	-0.071867	-0.13578	-0.078179	-0.299757	-0.340619
11.35714732	-0.437283	0.022846	-0.38649	0.380707	-0.670244	0.009172	-0.709337	0.477866	0.828979	-0.703957	-0.202617	-0.280622	-0.288885	0.633338	-0.116533	0.247447	-0.663211	-0.558438	0.802158	-0.684773	0.215043	-0.464769	-0.995452	0.933028	-1.047184	0.033082	-0.426883	0.293918	-0.275715	-0.169267	-0.413662	0.263902	0.47585	-0.164014	0.187921	-0.066504	0.72727	0.158723	2.403295	0.76814	0.101068	-0.397442	-0.137197	-1.719159	-0.039362	-0.387863	-0.287294	-0.255221	-0.371957
11.35668959	-0.429963	-0.30179	-0.434179	0.412501	-0.659653	-0.116403	-0.663763	0.426673	0.598441	-0.43158	0.0099	-0.478097	-0.327341	1.094598	-0.04968	-0.005061	-0.633555	-0.671306	0.61609	-0.38215	-0.066745	-0.522362	-1.007946	1.004425	-0.552905	-0.047582	-0.525747	0.635313	-0.115936	-0.223995	-0.227089	0.223638	0.300286	-0.148229	0.346708	-0.137036	0.751907	0.040452	1.763441	0.930024	-0.862291	-0.427552	-0.028669	-1.276128	0.066508	-0.762767	0.035201	-0.281198	-0.508317
11.35623185	-0.404397	-0.649932	-0.522515	0.394619	-0.679638	-0.285986	-0.656614	0.380871	0.217378	0.05774	0.158101	-0.659472	-0.352965	1.270305	0.0134	-0.247725	-0.474694	-0.708608	0.242876	-0.376896	-0.372565	-0.654655	-0.978547	1.015913	0.096988	0.043895	-0.649025	0.955451	-0.108567	-0.291783	-0.13343	0.004624	0.04447	-0.189842	0.277222	-0.175027	0.63777	-0.036154	1.450419	1.011617	-1.237778	-0.161904	-0.016613	-0.463712	0.27185	-1.059154	0.679092	-0.451093	-0.702121
11.35577411	-0.339669	-0.928035	-0.593387	0.325566	-0.737338	-0.415276	-0.680444	0.287954	-0.106359	0.627032	0.102094	-0.884695	-0.283463	1.154218	0.073611	-0.376958	-0.30698	-0.714975	-0.181165	-0.578974	-0.488702	-0.745047	-0.903809	0.967185	0.394808	0.254046	-0.725741	1.031652	-0.264066	-0.312421	-0.118316	-0.139538	-0.193947	-0.255426	0.062875	-0.210161	0.456569	-0.081793	1.513088	0.974063	-1.036411	0.323817	-0.030652	0.31072	0.505025	-1.174372	1.201848	-0.685307	-0.829437
11.35531387	-0.19435	-1.10853	-0.61392	0.183953	-0.776125	-0.478355	-0.606647	0.150301	-0.225734	1.054396	-0.121893	-1.123962	-0.195048	0.838004	0.146749	-0.391622	-0.181356	-0.691276	-0.533844	-0.687568	-0.336462	-0.747822	-0.748114	0.885254	0.182384	0.452217	-0.757926	0.837394	-0.457426	-0.260554	-0.12414	-0.063177	-0.328847	-0.26014	-0.143836	-0.246753	0.284377	-0.094548	1.696009	0.802977	-0.700716	0.76368	-0.003295	0.81987	0.603107	-1.173298	1.346724	-0.808928	-0.780114
11.35485614	0.027333	-1.24515	-0.589095	0.032588	-0.710446	-0.505817	-0.257424	0.004271	-0.20646	1.190771	-0.316972	-1.198786	-0.252612	0.45148	0.24736	-0.35963	-0.074536	-0.629888	-0.750928	-0.496858	-0.015443	-0.716415	-0.522497	0.805642	-0.248665	0.522821	-0.825816	0.521209	-0.540114	-0.168134	-0.087889	0.155562	-0.331977	-0.165227	-0.231397	-0.24066	0.169845	-0.075791	1.698398	0.564388	-0.574544	0.986372	0.046842	1.210634	0.450138	-1.164672	1.228967	-0.704985	-0.506556
11.3543984	0.232486	-1.393803	-0.514376	0.001959	-0.49453	-0.527671	0.373089	-0.144774	-0.24503	1.076811	-0.3139	-0.935328	-0.509656	0.129121	0.378582	-0.311333	0.016364	-0.572616	-0.793544	-0.104245	0.30472	-0.709277	-0.315884	0.761954	-0.441495	0.443135	-0.945233	0.250035	-0.475671	-0.108363	-0.004233	0.331355	-0.241485	-0.017725	-0.183684	-0.132604	0.143463	-0.059817	1.429362	0.381931	-0.591527	1.030001	0.017653	1.731463	0.117775	-1.153344	1.13835	-0.426439	-0.045005
11.35394066	0.291893	-1.539475	-0.357375	0.167943	-0.163533	-0.532114	1.00015	-0.309952	-0.431643	0.883172	-0.164912	-0.37568	-0.812916	-0.022473	0.528525	-0.202609	0.022249	-0.589389	-0.628915	0.20526	0.523321	-0.700754	-0.218795	0.774946	-0.148921	0.288737	-0.978202	0.089857	-0.360437	-0.134502	0.046516	0.373366	-0.122628	0.112353	-0.050905	0.084917	0.233394	-0.093275	1.062701	0.348331	-0.48218	0.975765	-0.184688	2.338072	-0.164169	-1.045103	1.214602	-0.154727	0.469823
11.35348293	0.154825	-1.613966	-0.10656	0.46215	0.186295	-0.488959	1.231519	-0.439871	-0.623605	0.724201	-0.12968	0.207896	-0.932469	0.029773	0.665683	-0.012251	-0.12176	-0.694427	-0.271497	0.267706	0.640594	-0.616122	-0.213299	0.832459	0.523436	0.166996	-0.757913	0.009697	-0.300928	-0.222065	-0.044995	0.344839	-0.008203	0.208746	0.11702	0.33035	0.442089	-0.170849	0.871907	0.470376	-0.168652	0.756593	-0.540633	2.665781	-0.209658	-0.785991	1.345999	-0.034733	0.831537
11.35302519	-0.090506	-1.568444	0.179758	0.70485	0.458615	-0.405191	0.92412	-0.406901	-0.585144	0.547464	-0.434565	0.54047	-0.777921	0.22094	0.739244	0.153534	-0.366803	-0.817418	0.180167	0.196488	0.67879	-0.448828	-0.170866	0.879553	1.260757	0.135924	-0.307081	-0.041843	-0.272537	-0.283472	-0.311177	0.336622	0.127473	0.297645	0.305636	0.468274	0.698806	-0.208349	0.99531	0.70067	0.1522	0.219303	-0.894521	2.414029	-0.052194	-0.462744	1.354663	-0.042405	0.869943
11.35256745	-0.286071	-1.402578	0.398096	0.725202	0.608772	-0.339384	0.355865	-0.13725	-0.251009	0.227115	-1.036148	0.578844	-0.467829	0.419455	0.70073	0.12343	-0.563994	-0.880572	0.590219	0.223251	0.614189	-0.305744	0.008735	0.845721	1.780324	0.172753	0.125798	-0.076999	-0.119309	-0.256648	-0.652431	0.332425	0.328697	0.369513	0.515255	0.400372	0.861416	-0.111236	1.32441	0.993397	0.28599	-0.622648	-1.048654	1.698275	0.093956	-0.247589	1.216241	-0.018097	0.586245
11.35210972	-0.346018	-1.129571	0.476804	0.474928	0.650934	-0.351309	0.009059	0.253012	0.179079	-0.242206	-1.635693	0.509557	-0.193684	0.49526	0.544543	-0.138414	-0.611155	-0.886141	0.883723	0.425018	0.411374	-0.308691	0.263495	0.697744	1.973668	0.209653	0.290899	-0.064484	0.28158	-0.176609	-0.896787	0.237727	0.584826	0.348676	0.722333	0.146369	0.807421	0.114056	1.598989	1.296494	0.268774	-1.46877	-0.90727	0.964199	0.04952	-0.249736	1.064591	0.163393	0.184547
11.35164948	-0.331	-0.754813	0.417749	0.068643	0.626777	-0.440553	0.155895	0.508262	0.427276	-0.677288	-1.933191	0.534564	-0.047106	0.374128	0.332821	-0.436044	-0.564382	-0.897172	1.077906	0.656013	0.107214	-0.458164	0.410205	0.463959	1.90282	0.195866	0.180411	0.032046	0.846588	-0.142621	-0.928337	0.028725	0.800037	0.164986	0.874656	-0.151198	0.549016	0.328084	1.615998	1.502105	0.251595	-1.918782	-0.5484	0.55829	-0.161389	-0.424643	1.010521	0.45475	-0.071018
11.35119174	-0.376127	-0.321181	0.264744	-0.271674	0.571383	-0.540551	0.64178	0.458596	0.405349	-0.852521	-1.858998	0.68839	0.00915	0.055736	0.169933	-0.515359	-0.573192	-0.935823	1.200603	0.741604	-0.179906	-0.61926	0.337281	0.198984	1.713705	0.13112	0.010283	0.200122	1.291536	-0.20853	-0.768709	-0.176195	0.851109	-0.154734	0.925446	-0.31633	0.254024	0.363095	1.363928	1.468259	0.23937	-1.782558	-0.157087	0.419731	-0.353991	-0.611776	1.014515	0.669664	-0.070242
11.350734	-0.54354	0.04578	0.051647	-0.35153	0.503933	-0.571254	1.05955	0.183542	0.273926	-0.706339	-1.564916	0.85323	0.034654	-0.386926	0.135451	-0.349637	-0.705492	-0.939536	1.203267	0.67829	-0.347742	-0.650564	0.132649	-0.070617	1.536389	0.052719	-0.03591	0.347312	1.338695	-0.318414	-0.537845	-0.22326	0.689842	-0.491442	0.864157	-0.269027	0.130986	0.177938	0.973858	1.150725	0.073594	-1.200032	0.121018	0.199003	-0.369775	-0.645978	0.962085	0.654664	0.057136
11.35027627	-0.751761	0.192879	-0.204364	-0.144253	0.438563	-0.495361	1.121005	-0.071702	0.241894	-0.389819	-1.232819	0.8951	0.025764	-0.817785	0.229553	-0.201973	-0.865445	-0.841075	1.004775	0.599452	-0.406051	-0.533374	-0.012831	-0.347272	1.416659	0.003082	0.001218	0.337878	0.94477	-0.363068	-0.33521	-0.088623	0.394077	-0.734966	0.710598	-0.094318	0.27212	-0.088176	0.561458	0.714956	-0.312598	-0.488154	0.272013	-0.353183	-0.204916	-0.450994	0.832686	0.426905	0.079701
11.34981853	-0.854968	0.073135	-0.470889	0.180216	0.389969	-0.332857	0.866839	-0.132793	0.341651	-0.120703	-0.938951	0.745191	-0.053566	-1.080165	0.378287	-0.35533	-0.898286	-0.667096	0.639743	0.573544	-0.453174	-0.365769	-0.020737	-0.605272	1.315979	0.010026	-0.054032	0.099518	0.339568	-0.29368	-0.157869	0.089508	0.114878	-0.863375	0.489728	0.019242	0.593215	-0.224782	0.136578	0.459621	-0.744403	0.086269	0.376767	-1.128996	0.029202	-0.07705	0.743259	0.145075	-0.09837
11.34936079	-0.786714	-0.190306	-0.687981	0.394882	0.36227	-0.139835	0.554579	-0.02164	0.424618	-0.010451	-0.692282	0.384205	-0.191513	-1.08147	0.492876	-0.792546	-0.755969	-0.515327	0.322372	0.507943	-0.555796	-0.247929	0.000458	-0.757927	1.18393	0.082526	-0.266573	-0.283679	-0.156221	-0.164876	0.06362	0.145296	-0.033575	-0.913942	0.226207	-0.065498	0.913893	-0.124207	-0.33355	0.5683	-1.010627	0.39947	0.500889	-1.755062	0.232954	0.317511	0.809525	-0.04644	-0.331763
11.34890306	-0.614698	-0.403947	-0.800242	0.421353	0.339801	0.019665	0.386885	0.141756	0.354446	-0.026795	-0.526209	-0.170707	-0.318768	-0.868419	0.531264	-1.191329	-0.533365	-0.429411	0.295519	0.284884	-0.670311	-0.199321	-0.082738	-0.719531	1.035501	0.205759	-0.488988	-0.601469	-0.361027	-0.066694	0.348258	0.033497	-0.044054	-0.896792	-0.03849	-0.319576	1.090817	0.138688	-0.803203	0.923983	-1.169045	0.427553	0.631831	-1.899974	0.385152	0.541998	0.993085	-0.13672	-0.369781
11.34844532	-0.453657	-0.469045	-0.794918	0.400189	0.303075	0.100045	0.358364	0.301641	0.157489	-0.078142	-0.4784	-0.823321	-0.380553	-0.612165	0.515171	-1.248773	-0.349448	-0.335981	0.583259	-0.048803	-0.692914	-0.18622	-0.232062	-0.51264	0.941214	0.334062	-0.514642	-0.673662	-0.311461	-0.03269	0.592201	-0.156644	0.005796	-0.772217	-0.24558	-0.585122	1.087587	0.384941	-1.127296	1.198486	-1.504966	0.198181	0.715166	-1.51285	0.502941	0.493415	1.124275	-0.220525	-0.104023
11.34798508	-0.341045	-0.425531	-0.701766	0.535868	0.262425	0.104651	0.332661	0.484307	-0.032569	-0.090927	-0.489488	-1.389346	-0.390697	-0.489146	0.498201	-0.975154	-0.22767	-0.138978	0.91579	-0.285849	-0.572769	-0.193428	-0.263374	-0.29033	0.925622	0.402164	-0.289198	-0.489071	-0.15594	-0.024842	0.634674	-0.303327	0.031942	-0.525322	-0.356002	-0.73036	0.952898	0.480673	-1.170657	1.153838	-2.1285	-0.202192	0.729199	-0.831121	0.573301	0.24853	1.081822	-0.372473	0.311086
11.34752735	-0.218189	-0.335695	-0.561464	0.863257	0.268924	0.103338	0.221862	0.680509	-0.140186	-0.016856	-0.403012	-1.706059	-0.397898	-0.548615	0.516366	-0.643371	-0.110076	0.140019	0.945623	-0.259653	-0.357712	-0.234838	-0.079172	-0.218598	0.8917	0.36343	0.06451	-0.180682	-0.001436	0.007197	0.41779	-0.341294	0.004728	-0.240685	-0.387877	-0.764622	0.765834	0.419534	-0.917427	0.85714	-2.711377	-0.622292	0.708513	-0.200119	0.544908	0.031411	0.925533	-0.564424	0.580164
11.34706961	-0.032583	-0.173792	-0.402463	1.183828	0.376699	0.200343	0.070977	0.784362	-0.210457	0.173502	-0.131566	-1.77488	-0.415504	-0.682909	0.556859	-0.484193	0.039356	0.359142	0.562363	0.000396	-0.136703	-0.300784	0.180685	-0.326919	0.683224	0.22706	0.407473	0.13348	0.138788	0.075417	0.081711	-0.26972	-0.046713	-0.069641	-0.401313	-0.796094	0.60327	0.286042	-0.457832	0.591858	-2.755806	-0.893058	0.701519	0.145308	0.383459	0.05076	0.829339	-0.701619	0.513253
11.34661187	0.166988	0.11826	-0.242271	1.246653	0.584364	0.450464	-0.016012	0.690303	-0.306762	0.456484	0.194202	-1.755909	-0.413362	-0.72388	0.564193	-0.487357	0.186699	0.408552	-0.008344	0.336339	0.032215	-0.335228	0.276633	-0.488688	0.243512	0.053615	0.713995	0.455012	0.284091	0.159322	-0.124179	-0.127539	-0.068519	-0.107008	-0.436598	-0.889906	0.522442	0.165044	0.108481	0.568905	-2.133946	-0.895275	0.722144	0.195772	0.126502	0.33549	0.890808	-0.720367	0.170307
11.34615413	0.261985	0.47691	-0.093211	0.98227	0.817092	0.788823	-0.001463	0.421186	-0.394712	0.725486	0.313235	-1.786162	-0.383856	-0.571965	0.481214	-0.496845	0.287414	0.335535	-0.420252	0.646882	0.122903	-0.291517	0.148116	-0.558282	-0.29889	-0.093273	1.022878	0.827667	0.41685	0.234807	-0.054281	0.007394	-0.019273	-0.301115	-0.474983	-0.994713	0.532174	0.088731	0.711594	0.745305	-1.254198	-0.597072	0.746077	0.11608	-0.117118	0.720483	1.031163	-0.639249	-0.213089
11.3456964	0.189238	0.692366	0.042676	0.541231	0.976053	1.052645	0.049363	0.111678	-0.37055	0.841294	0.113449	-1.821904	-0.389896	-0.246535	0.300194	-0.424857	0.356519	0.286192	-0.511507	0.948394	0.098818	-0.195521	-0.004679	-0.516503	-0.721901	-0.192061	1.306175	1.178816	0.490473	0.28124	0.198985	0.024141	0.106799	-0.489241	-0.469309	-1.019217	0.571257	0.045904	1.247864	0.919626	-0.627634	-0.064991	0.739372	0.078819	-0.22757	0.99024	1.093247	-0.526619	-0.426073
11.34523866	0.01214	0.603374	0.174928	0.112112	1.009717	1.096071	0.046556	-0.135076	-0.198214	0.738211	-0.19936	-1.702758	-0.517854	0.163821	0.084962	-0.308316	0.447798	0.333654	-0.399459	1.248111	-0.083443	-0.120083	0.05031	-0.468989	-0.889911	-0.25898	1.447453	1.298748	0.492618	0.280006	0.393183	-0.155483	0.271878	-0.520989	-0.40681	-0.956128	0.542971	0.010452	1.536812	0.960808	-0.341013	0.535441	0.680245	0.126149	-0.15761	1.033146	1.021318	-0.440465	-0.422201
11.34478092	-0.146713	0.312463	0.306147	-0.261903	0.934763	0.902631	-0.031522	-0.328964	0.021089	0.473808	-0.262452	-1.369883	-0.77556	0.577273	-0.062858	-0.184388	0.571471	0.403493	-0.307567	1.418752	-0.408689	-0.090842	0.301222	-0.510532	-0.838825	-0.303785	1.364806	1.021666	0.475495	0.238602	0.36641	-0.488006	0.407188	-0.355405	-0.32614	-0.894756	0.40364	-0.047015	1.424252	0.902027	-0.072666	0.986293	0.563902	0.181099	0.016002	0.866852	0.921303	-0.404257	-0.297655
11.34432069	-0.230924	0.147382	0.409624	-0.662078	0.790514	0.59361	-0.132754	-0.511343	0.136363	0.16851	0.092838	-0.96842	-1.051908	0.944056	-0.076204	-0.001079	0.664516	0.384385	-0.341211	1.267722	-0.764155	-0.048977	0.498433	-0.614174	-0.698241	-0.301664	1.120589	0.417068	0.507919	0.217267	0.177993	-0.808137	0.450419	-0.060359	-0.270199	-0.905959	0.222079	-0.152743	0.965181	0.825286	0.377568	1.143796	0.405755	0.175451	0.123953	0.557658	0.941821	-0.418148	-0.171901
11.34386295	-0.285832	0.359084	0.435187	-1.108823	0.589679	0.328202	-0.203553	-0.633189	0.088081	-0.085573	0.662681	-0.695447	-1.193696	1.218473	0.025726	0.299507	0.654572	0.279677	-0.437566	0.742624	-1.001123	0.061076	0.437695	-0.658623	-0.564068	-0.217641	0.874444	-0.239692	0.595386	0.294662	0.021762	-0.954498	0.389885	0.258023	-0.239062	-0.946336	0.129994	-0.305534	0.468666	0.721872	0.723389	1.06211	0.241071	0.130657	0.021096	0.166579	1.112766	-0.463416	-0.09968
11.34340521	-0.368926	0.860299	0.345145	-1.440658	0.333363	0.190639	-0.23806	-0.573218	-0.056106	-0.245763	1.052368	-0.575614	-1.128278	1.335606	0.155023	0.64991	0.53403	0.208438	-0.487523	0.034456	-1.047221	0.176286	0.185398	-0.543478	-0.464429	-0.055679	0.729589	-0.706863	0.653416	0.474977	0.020331	-0.903052	0.27749	0.521917	-0.202707	-0.904129	0.195296	-0.452306	0.295369	0.522554	0.483796	0.958217	0.101303	0.089795	-0.289744	-0.21659	1.312384	-0.490619	-0.076782
11.34294748	-0.454196	1.291888	0.144955	-1.409793	0.075214	0.15918	-0.243055	-0.286726	-0.192221	-0.28656	1.027117	-0.449285	-0.910652	1.234678	0.227876	0.8748	0.354704	0.256405	-0.452556	-0.549408	-0.947861	0.132561	-0.012718	-0.261419	-0.422297	0.127736	0.645087	-0.970689	0.571199	0.641439	0.128961	-0.76054	0.190858	0.700649	-0.150193	-0.72862	0.350383	-0.508307	0.56877	0.250183	-0.388446	0.997923	-0.023391	0.002501	-0.640238	-0.441206	1.3815	-0.428499	-0.093706
11.34248974	-0.454929	1.357953	-0.119457	-0.906944	-0.055835	0.162536	-0.178951	0.104641	-0.273103	-0.210214	0.683132	-0.201637	-0.656865	0.910731	0.224441	0.848907	0.16551	0.364696	-0.361044	-0.809506	-0.793349	-0.165855	-0.016485	0.121668	-0.498791	0.265856	0.502691	-1.187793	0.317029	0.643937	0.235127	-0.626246	0.172641	0.791919	-0.104358	-0.479921	0.466233	-0.427282	1.080328	0.070964	-1.307859	1.111653	-0.184446	-0.252862	-0.820229	-0.372817	1.254199	-0.235815	-0.163882
11.342032	-0.339901	1.083515	-0.384835	-0.092632	0.06569	0.152725	0.017862	0.404224	-0.304171	-0.107273	0.305244	0.050166	-0.443634	0.440858	0.184353	0.599251	-0.014551	0.393686	-0.243691	-0.753943	-0.622247	-0.598828	0.072437	0.514795	-0.743562	0.335429	0.243798	-1.455754	-0.007169	0.454719	0.308091	-0.48904	0.20137	0.798389	-0.084604	-0.243218	0.504025	-0.258386	1.480842	0.139425	-1.575396	1.068587	-0.41227	-0.699152	-0.739308	-0.035711	0.981815	0.046206	-0.303553
11.34157426	-0.19732	0.74429	-0.584083	0.691036	0.438249	0.131593	0.332061	0.510414	-0.283056	-0.145729	0.099271	0.061941	-0.279252	-0.044316	0.155622	0.241959	-0.160714	0.283652	-0.118169	-0.51948	-0.413192	-0.886762	0.066034	0.819486	-1.112112	0.364101	-0.066411	-1.679702	-0.221572	0.217986	0.411191	-0.281986	0.219333	0.723673	-0.077759	-0.029278	0.573706	-0.121688	1.560641	0.403337	-1.068502	0.755669	-0.649719	-1.160501	-0.475767	0.348411	0.659773	0.30637	-0.496536
11.34111653	-0.158573	0.574767	-0.64843	1.14803	0.893414	0.131041	0.61771	0.475646	-0.186771	-0.417053	0.066639	-0.239717	-0.157971	-0.420792	0.157939	-0.129703	-0.217615	0.122547	-0.020944	-0.252688	-0.160891	-0.824687	-0.074752	0.943831	-1.455127	0.386682	-0.293684	-1.676322	-0.2027	0.117033	0.579537	-0.016451	0.187478	0.589121	-0.064549	0.203193	0.813866	-0.112373	1.354649	0.614007	-0.350233	0.34143	-0.774338	-1.406917	-0.176592	0.512891	0.355709	0.446412	-0.679629
11.34065629	-0.259772	0.573051	-0.524923	1.205315	1.201674	0.185591	0.702863	0.415801	-0.022123	-0.777305	0.090998	-0.616759	-0.112219	-0.615456	0.190537	-0.447994	-0.145315	0.051579	0.004747	-0.074104	0.072004	-0.468432	-0.210604	0.857922	-1.597964	0.402332	-0.340123	-1.379323	0.013377	0.194236	0.740217	0.186551	0.114573	0.451115	-0.060723	0.437476	1.204982	-0.224626	1.024226	0.55911	-0.09381	0.109555	-0.713141	-1.411783	0.070296	0.363627	0.099182	0.457996	-0.758522
11.34019855	-0.395198	0.572341	-0.217033	1.011612	1.2402	0.319664	0.567614	0.406349	0.148527	-0.907943	0.092854	-0.724126	-0.183796	-0.610079	0.254043	-0.600804	0.015526	0.126938	-0.016905	-0.087119	0.199625	-0.084557	-0.211654	0.647225	-1.434709	0.379756	-0.211559	-0.911713	0.260547	0.326377	0.788243	0.219816	0.04026	0.388584	-0.098447	0.562587	1.521915	-0.371359	0.695942	0.268101	-0.448066	0.1383	-0.531825	-1.401575	0.256079	0.043024	-0.095357	0.416906	-0.649743
11.33974082	-0.414426	0.448945	0.187875	0.782228	1.068879	0.539765	0.388086	0.475118	0.264319	-0.608368	0.09519	-0.457456	-0.341774	-0.423647	0.344117	-0.458925	0.159356	0.284472	0.035196	-0.331883	0.202589	0.085648	-0.11306	0.469866	-0.97302	0.30037	-0.010614	-0.466986	0.395656	0.380219	0.717859	0.117392	-0.001004	0.451519	-0.156054	0.481397	1.503416	-0.475924	0.425591	-0.038757	-0.969976	0.205506	-0.385542	-1.59141	0.373035	-0.22418	-0.223163	0.402523	-0.340918
11.33928308	-0.259619	0.228892	0.546993	0.627255	0.849508	0.819418	0.36095	0.639354	0.341712	-0.033532	0.179665	-0.070826	-0.454739	-0.107394	0.425138	-0.029435	0.215242	0.415518	0.278925	-0.70572	0.156482	0.017035	-0.056858	0.419854	-0.335868	0.188132	0.132882	-0.156765	0.437648	0.358971	0.629885	0.019604	0.003096	0.607447	-0.13725	0.238613	1.087867	-0.537165	0.256463	-0.191014	-1.105829	0.0428	-0.369945	-1.895125	0.371272	-0.337327	-0.301693	0.427192	0.062923
11.33882534	-0.006345	0.020357	0.740249	0.50079	0.697273	1.088548	0.480328	0.881797	0.461316	0.410136	0.409769	0.06424	-0.380586	0.241256	0.432775	0.465087	0.214592	0.448628	0.684515	-0.985096	0.167518	-0.121337	-0.119875	0.439219	0.256795	0.093922	0.156283	0.015324	0.54298	0.366121	0.599731	0.008551	0.051837	0.745763	0.039074	0.001587	0.482354	-0.603826	0.232097	-0.215622	-0.682714	-0.356704	-0.435474	-1.973302	0.223861	-0.367328	-0.365466	0.442859	0.36216
11.33836761	0.215798	-0.100199	0.740543	0.303567	0.611032	1.250626	0.519299	1.088939	0.66143	0.441249	0.780168	-0.187081	-0.103525	0.480101	0.324095	0.747614	0.237999	0.368265	1.065047	-0.996471	0.285764	-0.147162	-0.252108	0.39997	0.548918	0.054763	0.118329	0.074825	0.816655	0.444963	0.580757	0.012189	0.142474	0.755013	0.321919	-0.097238	-0.007093	-0.696557	0.327221	-0.232249	0.015319	-0.735691	-0.463037	-1.598494	0.011007	-0.418613	-0.436566	0.405998	0.379091
11.33790987	0.32837	-0.114739	0.620948	0.033748	0.530827	1.230039	0.248247	1.081613	0.857018	0.163916	1.201639	-0.604714	0.223925	0.475696	0.12726	0.755469	0.303983	0.203	1.245213	-0.782407	0.474909	-0.015521	-0.378847	0.27806	0.375972	0.070493	0.149502	0.029359	1.141558	0.508144	0.477669	-0.102484	0.263265	0.609832	0.533767	-0.0751	-0.216576	-0.769989	0.413071	-0.251289	0.533853	-0.860838	-0.409759	-0.922151	-0.112391	-0.480762	-0.50625	0.32624	0.100918
11.33745213	0.339174	-0.017366	0.495661	-0.170937	0.433699	1.019811	-0.351329	0.771714	0.886964	-0.067213	1.524553	-0.82464	0.396549	0.193731	-0.071558	0.703824	0.343197	0.028505	1.231266	-0.564247	0.644373	0.179515	-0.500877	0.203822	-0.203333	0.113956	0.314947	-0.091718	1.225289	0.450387	0.298606	-0.356457	0.37864	0.381852	0.525521	-0.041814	-0.206817	-0.756077	0.347918	-0.14604	0.573636	-0.747225	-0.348607	-0.32509	-0.058398	-0.435724	-0.550433	0.253212	-0.277098
11.33699189	0.30156	0.203882	0.440563	-0.155428	0.352717	0.690427	-1.1062	0.289451	0.651946	-0.024192	1.60748	-0.657418	0.330203	-0.247569	-0.200208	0.843482	0.297178	-0.041803	1.18243	-0.510488	0.698198	0.307047	-0.650596	0.300667	-0.898888	0.15294	0.518004	-0.198648	0.858848	0.294092	0.181189	-0.613428	0.433406	0.165413	0.326879	-0.053864	-0.136352	-0.638316	0.111634	0.156225	0.141798	-0.573701	-0.355667	-0.027131	0.103587	-0.200314	-0.553665	0.223454	-0.472972
11.33653416	0.258889	0.523361	0.448648	0.08703	0.309643	0.346457	-1.841663	-0.0886	0.206731	0.187229	1.401869	-0.224338	0.126417	-0.62934	-0.257	1.180832	0.217027	0.072288	1.211305	-0.553356	0.574472	0.288576	-0.778563	0.492608	-1.359694	0.159747	0.570738	-0.192087	0.148474	0.169472	0.244005	-0.717689	0.385213	0.001776	0.120421	-0.062326	-0.092714	-0.476675	-0.179356	0.511839	-0.479609	-0.442886	-0.388998	0.083501	0.222543	0.162185	-0.508185	0.221206	-0.317359
11.33607642	0.222034	0.843408	0.449317	0.39106	0.259187	0.059234	-2.478802	-0.166771	-0.276199	0.29199	0.985041	0.176715	-0.034951	-0.774141	-0.291195	1.485886	0.226925	0.323596	1.24892	-0.464172	0.280844	0.120225	-0.753047	0.534821	-1.406465	0.112177	0.390824	-0.056595	-0.524348	0.148287	0.444123	-0.654034	0.242073	-0.117401	0.055092	-0.004866	-0.066472	-0.360452	-0.403138	0.661283	-0.898462	-0.309231	-0.316556	0.2217	0.222873	0.479001	-0.401098	0.183453	0.137004
11.33561868	0.179717	1.034838	0.377375	0.578313	0.126635	-0.171826	-2.929131	0.019384	-0.624036	0.161671	0.506703	0.327915	-0.064193	-0.672426	-0.333669	1.569646	0.382958	0.535742	1.135053	-0.116576	-0.083864	-0.142945	-0.505392	0.274267	-1.131402	0.004884	0.114482	0.127293	-0.801539	0.153036	0.621323	-0.547853	0.069672	-0.188922	0.095453	0.095698	-0.060164	-0.338199	-0.548641	0.508609	-0.863749	-0.139475	-0.067754	0.396451	0.156577	0.607499	-0.23062	0.042187	0.681159
11.33516095	0.119907	1.021312	0.237873	0.629489	-0.094764	-0.394602	-2.98644	0.282489	-0.754838	-0.074692	0.098293	0.249279	-0.023911	-0.484068	-0.360456	1.488876	0.593562	0.541042	0.818962	0.348041	-0.359784	-0.406989	-0.147074	-0.146731	-0.78386	-0.131728	-0.027961	0.28077	-0.630574	0.077351	0.67511	-0.514788	-0.043857	-0.173084	0.068594	0.159589	-0.158293	-0.386525	-0.667785	0.255609	-0.468848	-0.049048	0.272323	0.41867	0.096772	0.538575	-0.046731	-0.221109	1.111664
11.33470321	0.047909	0.822573	0.106228	0.672772	-0.298592	-0.634443	-2.452477	0.487752	-0.690006	-0.206445	-0.172949	0.147054	-0.034891	-0.405885	-0.329896	1.440418	0.702672	0.341328	0.421259	0.636875	-0.416142	-0.572493	0.103226	-0.40118	-0.556292	-0.234836	0.037662	0.417403	-0.269427	-0.025823	0.653922	-0.537929	-0.041451	-0.046541	-0.143725	0.159915	-0.443006	-0.434536	-0.72623	0.211073	-0.106691	-0.201047	0.542378	0.192358	0.020958	0.383637	0.047143	-0.538752	1.337459
11.33424547	-0.007416	0.522761	0.05393	0.804757	-0.333546	-0.843099	-1.41208	0.65145	-0.514686	-0.160072	-0.288312	0.210983	-0.137118	-0.513729	-0.245524	1.500455	0.646125	0.118753	0.086553	0.584741	-0.238214	-0.589891	0.119513	-0.308154	-0.460304	-0.253253	0.141205	0.610854	-0.034991	0.054604	0.654571	-0.504773	0.071889	0.139333	-0.471058	0.15851	-0.851256	-0.414246	-0.561572	0.472461	-0.14402	-0.589775	0.668424	-0.12324	-0.157444	0.279789	-0.029965	-0.771474	1.368085
11.33378774	-0.008046	0.209329	0.06974	0.966085	-0.127574	-0.920829	-0.304775	0.84884	-0.329564	-0.020864	-0.255858	0.432145	-0.25097	-0.711287	-0.167823	1.543433	0.508482	0.065365	-0.176747	0.307576	0.070218	-0.496524	-0.022828	-0.021346	-0.373901	-0.201172	0.071073	0.877762	-0.059577	0.457505	0.676248	-0.346684	0.242015	0.286742	-0.711584	0.218186	-1.168803	-0.299705	-0.039562	0.838457	-0.58823	-0.998263	0.724242	-0.315515	-0.448031	0.303016	-0.244339	-0.789473	1.248782
11.33333	0.062957	-0.06212	0.068061	1.029843	0.247394	-0.798873	0.382251	1.071012	-0.209791	0.107195	-0.118996	0.596883	-0.266571	-0.82576	-0.161112	1.424746	0.426465	0.198078	-0.458067	0.085182	0.371475	-0.383812	-0.141935	0.141575	-0.183058	-0.161921	-0.146838	1.124535	-0.270076	1.04521	0.624198	-0.118792	0.406548	0.349386	-0.712599	0.315989	-1.208912	-0.115532	0.752117	1.053503	-1.091814	-1.197954	0.824819	-0.416849	-0.722684	0.441241	-0.450775	-0.579357	1.029829
11.33286976	0.18113	-0.270175	-0.008598	0.986619	0.623331	-0.505209	0.518969	1.205079	-0.177359	0.194904	0.042645	0.474452	-0.158596	-0.764692	-0.236913	1.171005	0.455284	0.349151	-0.758094	0.107204	0.580128	-0.311056	-0.129485	0.040167	0.115216	-0.219492	-0.231847	1.230184	-0.540208	1.481426	0.45038	0.055156	0.527147	0.381286	-0.496348	0.382759	-0.996036	0.085718	1.504961	1.099957	-1.306126	-1.152207	0.979189	-0.672345	-0.827919	0.620377	-0.511131	-0.286836	0.776703
11.33241202	0.291722	-0.420192	-0.102114	0.971611	0.845688	-0.14664	0.387665	1.145076	-0.206529	0.243904	0.16271	0.042353	-0.012927	-0.599283	-0.352886	0.935134	0.536596	0.340869	-0.907747	0.33205	0.675714	-0.255148	-0.020072	-0.158683	0.416691	-0.373032	0.05213	1.166347	-0.801298	1.533014	0.233457	0.094353	0.591243	0.466577	-0.225652	0.416122	-0.744255	0.262714	1.910568	1.196802	-1.207352	-0.994276	1.064822	-1.16869	-0.73985	0.750396	-0.411928	-0.131272	0.565539
11.33195429	0.340767	-0.534956	-0.080149	1.074425	0.853486	0.176873	0.316607	0.897291	-0.268444	0.219557	0.246363	-0.463089	0.050497	-0.503977	-0.456713	0.798738	0.576098	0.162809	-0.726147	0.565476	0.662429	-0.156967	0.09438	-0.196818	0.597948	-0.522391	0.603583	1.009047	-1.004601	1.274716	0.085832	0.007528	0.595903	0.608271	-0.057904	0.500535	-0.641129	0.412038	1.878987	1.506713	-1.048556	-0.843443	0.942279	-1.590004	-0.571018	0.762817	-0.251016	-0.238628	0.444545
11.33149655	0.295772	-0.638428	0.119226	1.172502	0.68583	0.43946	0.311225	0.577594	-0.37388	0.080203	0.349907	-0.739273	-0.019614	-0.601367	-0.517914	0.69724	0.527707	-0.023345	-0.24751	0.647045	0.549932	-0.013296	0.172292	-0.025027	0.617361	-0.55239	1.041683	0.830875	-1.046071	0.979869	0.013243	-0.150886	0.542139	0.712621	-0.019906	0.68496	-0.66909	0.554535	1.541755	1.897534	-1.031243	-0.699961	0.585917	-1.462914	-0.424366	0.626402	-0.110802	-0.532414	0.405712
11.33103881	0.149927	-0.743731	0.397646	1.036355	0.437143	0.673146	0.104247	0.327184	-0.55861	-0.148398	0.483652	-0.684803	-0.163937	-0.841835	-0.520485	0.551451	0.408501	-0.044089	0.257478	0.563805	0.37533	0.099032	0.227602	0.156112	0.556241	-0.441655	1.069427	0.61107	-0.811309	0.830359	-0.080275	-0.33956	0.448004	0.690569	-0.001745	0.871687	-0.656489	0.688027	1.075234	2.044373	-1.106391	-0.508133	0.112371	-0.665323	-0.284964	0.344058	0.027916	-0.788937	0.4042
11.33058108	-0.066921	-0.86391	0.574654	0.621014	0.205126	0.895232	-0.457152	0.228377	-0.815744	-0.385276	0.560565	-0.48304	-0.259117	-1.025185	-0.447811	0.393501	0.267345	0.127107	0.508372	0.419725	0.209261	0.105552	0.260295	0.14287	0.557163	-0.286323	0.745543	0.276947	-0.320028	0.767008	-0.245264	-0.535026	0.356399	0.551287	0.130096	0.884429	-0.490445	0.755669	0.567154	1.764178	-1.121092	-0.243964	-0.296381	0.380486	-0.088212	-0.051169	0.226668	-0.816232	0.398641
11.33012334	-0.267466	-1.028835	0.558198	0.186431	0.056644	1.066125	-1.165626	0.261653	-1.053271	-0.59309	0.482857	-0.413225	-0.215079	-0.959866	-0.29694	0.290661	0.161041	0.358464	0.445936	0.329054	0.105927	0.031345	0.231018	-0.039712	0.690919	-0.2079	0.375117	-0.173568	0.213845	0.620311	-0.39498	-0.696791	0.311352	0.374696	0.389279	0.66607	-0.245772	0.677803	0.055497	1.20713	-1.076499	0.100356	-0.498577	1.073552	0.133196	-0.490432	0.462489	-0.59867	0.363054
11.3296656	-0.321138	-1.262586	0.421381	0.052671	0.017747	1.125565	-1.633691	0.308494	-1.141748	-0.815959	0.279572	-0.577627	-0.05072	-0.634876	-0.106948	0.179469	0.141068	0.489223	0.229753	0.338529	0.04895	-0.006865	0.120815	-0.183892	0.865637	-0.233764	0.170176	-0.61905	0.518711	0.34146	-0.394541	-0.756459	0.313457	0.210199	0.619934	0.374055	-0.093164	0.431363	-0.370492	0.697023	-1.136344	0.556975	-0.462558	1.168846	0.235527	-0.869296	0.605172	-0.284467	0.273543
11.32920536	-0.13844	-1.518357	0.3098	0.235306	0.087329	1.065638	-1.659738	0.214042	-1.016557	-1.076165	0.108309	-0.820339	0.11836	-0.250938	0.049325	-0.114454	0.221345	0.468061	0.043181	0.421259	-0.025393	0.082601	-0.009234	-0.14866	0.890018	-0.272366	0.082521	-0.89776	0.48187	0.066216	-0.214917	-0.658343	0.300771	0.044808	0.608156	0.237442	-0.109099	0.098289	-0.592385	0.41236	-1.37429	1.112884	-0.279395	0.916444	0.129294	-1.085377	0.545738	-0.045529	0.114542
11.32874763	0.228111	-1.649672	0.304943	0.389765	0.261178	0.960371	-1.348453	-0.096269	-0.72895	-1.26031	0.07853	-0.911988	0.18582	-0.064161	0.122335	-0.631361	0.342848	0.379971	-0.053612	0.518351	-0.138375	0.264264	-0.050821	-0.011332	0.668623	-0.211027	-0.02359	-0.935076	0.224094	-0.036408	0.047789	-0.411971	0.188382	-0.116361	0.286742	0.318108	-0.209953	-0.178988	-0.608779	0.265748	-1.610271	1.596453	-0.112757	0.715764	-0.073958	-1.106899	0.329927	0.050858	-0.090143
11.32828989	0.583881	-1.499525	0.405519	0.164278	0.538269	0.921436	-0.911042	-0.529011	-0.392893	-1.182856	0.092731	-0.794206	0.170088	-0.163519	0.135513	-1.107218	0.394226	0.351437	-0.088889	0.58338	-0.222953	0.39904	0.050197	0.041301	0.350527	-0.037087	-0.112722	-0.7821	-0.03805	0.065052	0.300179	-0.09878	-0.057501	-0.183047	-0.151673	0.445015	-0.267571	-0.304233	-0.605088	0.089381	-1.579526	1.735942	-0.096467	0.727894	-0.136979	-1.010543	0.127601	0.054014	-0.277851
11.32783215	0.735981	-1.064189	0.615004	-0.41497	0.893457	1.022533	-0.475097	-0.874424	-0.091223	-0.806159	-0.076393	-0.623903	0.216083	-0.380469	0.16286	-1.150458	0.30169	0.427368	-0.076558	0.601588	-0.193252	0.368344	0.236012	-0.066622	0.256807	0.141627	0.01993	-0.548717	-0.183382	0.260707	0.539037	0.180361	-0.376922	-0.054137	-0.373529	0.402407	-0.247283	-0.294813	-0.800735	-0.122269	-1.245231	1.422676	-0.237992	0.857406	0.060198	-0.928343	0.058135	0.047813	-0.408548
11.32737442	0.663486	-0.566268	0.971994	-0.954917	1.24591	1.253769	-0.149202	-0.987683	0.15667	-0.366613	-0.519978	-0.581288	0.449376	-0.424593	0.245388	-0.629543	0.105009	0.52972	-0.014785	0.578323	-0.053675	0.171777	0.389296	-0.22592	0.619921	0.197402	0.479379	-0.330383	-0.235301	0.434516	0.777279	0.374304	-0.648434	0.228634	-0.184894	0.164832	-0.205037	-0.245154	-1.196699	-0.208589	-0.869142	0.893448	-0.415534	1.017152	0.377482	-0.932167	0.066749	0.072115	-0.519388
11.32691668	0.5379	-0.319045	1.445092	-1.087388	1.476705	1.530509	-0.15416	-0.925788	0.348722	-0.218162	-1.034287	-0.660478	0.810557	-0.132358	0.332121	0.153804	-0.072923	0.533726	0.030172	0.512108	0.092408	-0.086428	0.441813	-0.275755	1.368814	0.101	1.071881	-0.202948	-0.25794	0.564288	0.930193	0.509956	-0.771307	0.450914	0.282429	-0.079851	-0.173202	-0.229652	-1.506163	-0.071166	-0.749163	0.552672	-0.491885	1.272748	0.542636	-0.969191	-0.006444	0.110915	-0.681915
11.32645894	0.560545	-0.468808	1.832392	-0.805844	1.503655	1.741443	-0.688177	-0.877389	0.456443	-0.516992	-1.276284	-0.670147	1.05665	0.396016	0.31547	0.720812	-0.143403	0.390703	-0.076329	0.381077	0.158642	-0.284313	0.429966	-0.164981	2.164322	-0.058426	1.436122	-0.241536	-0.25776	0.687474	0.859525	0.656263	-0.728255	0.408087	0.674179	-0.136557	-0.100025	-0.247579	-1.388516	0.152892	-0.93744	0.565461	-0.445519	1.689614	0.418106	-0.929463	-0.244484	0.128566	-0.889083
11.32600121	0.782088	-0.849036	1.854468	-0.404074	1.342868	1.808686	-1.582249	-0.945017	0.450036	-1.073783	-1.08844	-0.43979	0.966524	0.892043	0.132572	0.839496	-0.129564	0.177956	-0.391543	0.161381	0.177739	-0.348458	0.448424	0.039002	2.6432	-0.163077	1.37157	-0.479216	-0.2069	0.805605	0.556997	0.851438	-0.5824	0.127486	0.720967	-0.003649	0.080693	-0.257872	-0.780758	0.19254	-1.252156	0.680146	-0.381645	2.134883	0.120773	-0.785365	-0.563444	0.104938	-1.017827
11.32554097	1.088556	-1.092847	1.406404	-0.142578	1.081321	1.730152	-2.213795	-1.025372	0.355577	-1.537396	-0.643187	-0.010199	0.561695	1.145887	-0.168221	0.67609	-0.118087	0.018107	-0.766701	-0.136705	0.256489	-0.261374	0.553832	0.266754	2.637588	-0.169179	1.002441	-0.819976	-0.126165	0.854534	0.224335	1.051706	-0.424093	-0.128712	0.450737	0.144496	0.353373	-0.249213	0.004646	-0.086368	-1.518636	0.523476	-0.405486	2.349555	-0.12023	-0.648083	-0.801291	0.048993	-0.94933
11.32508323	1.344733	-0.908979	0.703878	-0.043325	0.782114	1.571522	-1.957885	-0.936163	0.255181	-1.719152	-0.253155	0.386958	0.10837	1.14869	-0.462799	0.556107	-0.145818	-0.05739	-0.927596	-0.454279	0.431197	-0.046469	0.708865	0.51829	2.199846	-0.125576	0.619572	-1.028179	-0.091437	0.767181	0.100043	1.146546	-0.318872	-0.11558	0.107194	0.152282	0.63097	-0.260311	0.524013	-0.541794	-1.717051	0.056994	-0.496981	2.242172	-0.193143	-0.661839	-0.866926	-0.000451	-0.727402
11.32462549	1.511427	-0.284154	0.13072	0.005574	0.439282	1.399241	-0.805732	-0.647823	0.211573	-1.718944	-0.0641	0.532503	-0.116153	1.038913	-0.651999	0.636843	-0.159835	-0.154412	-0.720798	-0.711693	0.603586	0.234776	0.812679	0.803686	1.484378	-0.106148	0.406052	-0.869845	-0.143313	0.546413	0.204375	1.036538	-0.289358	0.144322	-0.113999	0.02934	0.851209	-0.333198	0.559506	-0.896472	-1.88879	-0.33869	-0.531265	2.046404	-0.172708	-0.837612	-0.783512	0.013447	-0.55107
11.32416776	1.610069	0.532552	-0.081732	0.045358	0.053713	1.205166	0.530837	-0.34424	0.201189	-1.737347	0.037988	0.398527	-0.05806	0.944534	-0.729446	0.825976	-0.095993	-0.404692	-0.269669	-0.853984	0.645169	0.492263	0.788775	1.049575	0.649929	-0.136347	0.342542	-0.309678	-0.222149	0.271924	0.312138	0.718854	-0.324424	0.386116	-0.221235	-0.097917	1.016147	-0.461362	0.261061	-0.996249	-1.991424	-0.269945	-0.422915	2.127243	-0.18695	-1.00928	-0.613664	0.131144	-0.575282
11.32371002	1.619281	1.206237	-0.017928	0.023029	-0.257355	0.907281	1.217725	-0.234958	0.139224	-1.798191	0.237383	0.137642	0.109922	0.894591	-0.759057	0.946974	0.025965	-0.800416	0.1309	-0.870285	0.546682	0.651149	0.658154	1.112888	-0.152487	-0.184279	0.331421	0.428853	-0.225771	0.047918	0.211545	0.31387	-0.393488	0.379667	-0.335744	-0.148819	1.115988	-0.591894	-0.02888	-0.911387	-1.932008	0.23039	-0.226774	2.629336	-0.266347	-0.973876	-0.398657	0.332011	-0.738687
11.32325228	1.474943	1.500793	0.068231	-0.067068	-0.286689	0.449265	1.00992	-0.338903	-0.026427	-1.691639	0.560472	-0.081423	0.191486	0.862087	-0.797438	0.897265	0.113047	-1.15594	0.264556	-0.777824	0.425593	0.702672	0.535787	0.904369	-0.778934	-0.211473	0.328501	1.018753	-0.127425	-0.054539	-0.040326	0.005573	-0.458389	0.158761	-0.502088	-0.172898	1.055562	-0.672306	-0.071757	-0.802471	-1.723347	0.727022	-0.080834	3.338904	-0.346346	-0.67943	-0.194084	0.525065	-0.833706
11.32279455	1.190235	1.377258	0.024779	-0.124575	0.065413	-0.095223	0.341936	-0.489371	-0.254999	-1.201147	0.860237	-0.208859	0.137891	0.843074	-0.840824	0.648634	0.104642	-1.258843	0.130307	-0.606014	0.377917	0.699786	0.545215	0.483474	-1.139302	-0.222778	0.326989	1.261311	-0.006566	-0.028297	-0.165036	-0.069826	-0.488288	-0.039618	-0.637174	-0.274565	0.724847	-0.68755	0.119694	-0.733922	-1.512683	0.82434	-0.063686	3.883749	-0.385955	-0.270903	-0.120414	0.604244	-0.750969
11.32233681	0.921537	0.997234	-0.091906	-0.077647	0.61349	-0.542032	-0.248064	-0.537917	-0.445266	-0.374958	0.992371	-0.289591	0.023385	0.85678	-0.838274	0.193379	0.043743	-1.06788	-0.132594	-0.409579	0.358627	0.689614	0.712186	0.016018	-1.233925	-0.266767	0.27665	1.177994	0.049727	0.068678	0.039326	0.085917	-0.475603	-0.043957	-0.656535	-0.479511	0.167469	-0.657757	0.367878	-0.649896	-1.407029	0.514738	-0.133002	4.039784	-0.430694	0.043683	-0.300092	0.531581	-0.607088
11.32187657	0.847849	0.636277	-0.139923	-0.019675	0.96199	-0.746244	-0.678049	-0.501081	-0.512205	0.44445	0.961572	-0.33098	-0.090566	0.876895	-0.744666	-0.421962	0.025233	-0.752237	-0.388875	-0.28684	0.24645	0.657137	0.925475	-0.358533	-1.102938	-0.389676	0.105983	0.900893	0.055122	0.145257	0.489296	0.327672	-0.438488	0.07538	-0.59642	-0.69465	-0.361232	-0.615942	0.514706	-0.515813	-1.320823	0.078303	-0.201202	3.847044	-0.540436	0.161254	-0.70468	0.368037	-0.594302
11.32141883	0.973745	0.514607	-0.054195	-0.127203	0.822365	-0.730806	-1.256983	-0.485499	-0.424723	0.876737	0.894785	-0.232986	-0.212161	0.805968	-0.5616	-1.027455	0.081897	-0.527471	-0.553338	-0.348907	0.019861	0.552161	1.007482	-0.609672	-0.737555	-0.584185	-0.159386	0.513966	0.107935	0.141468	0.915967	0.458556	-0.402197	0.100292	-0.573162	-0.797941	-0.565235	-0.592915	0.523241	-0.432094	-1.072515	-0.270941	-0.236604	3.48188	-0.687122	0.127793	-1.095949	0.215409	-0.729678
11.3209611	1.097966	0.625389	0.126877	-0.431744	0.275324	-0.645159	-2.143945	-0.512923	-0.189697	0.811465	0.910442	0.122021	-0.353258	0.556961	-0.34021	-1.38783	0.142207	-0.459393	-0.553543	-0.631754	-0.174639	0.370003	0.845355	-0.777284	-0.090557	-0.775633	-0.359428	0.027908	0.267602	0.085562	1.129376	0.365699	-0.373965	-0.09649	-0.639432	-0.756157	-0.364331	-0.60767	0.442629	-0.565011	-0.633435	-0.54201	-0.264178	3.071767	-0.765984	0.052237	-1.186689	0.123289	-0.813915
11.32050336	1.016757	0.716549	0.334476	-0.741557	-0.305705	-0.592886	-3.014715	-0.480371	0.162564	0.483903	1.032749	0.705723	-0.475551	0.1669	-0.155281	-1.391212	0.107322	-0.437149	-0.338954	-1.024614	-0.158906	0.181697	0.477169	-0.880279	0.788645	-0.861931	-0.338681	-0.511228	0.469034	0.079376	1.143039	0.104586	-0.336015	-0.431374	-0.719723	-0.650752	0.029569	-0.651276	0.318415	-0.956275	-0.212796	-0.794122	-0.286345	2.63374	-0.714166	0.013807	-0.904934	0.054642	-0.657656
11.32004562	0.746141	0.503523	0.505765	-0.842068	-0.613506	-0.52777	-3.329304	-0.299622	0.560003	0.252776	1.198882	1.292446	-0.54505	-0.190324	-0.069223	-1.161939	-0.042129	-0.327712	0.039896	-1.305876	0.085978	0.064362	0.065109	-0.886169	1.660545	-0.785776	-0.120994	-0.951231	0.571774	0.202168	1.064383	-0.142726	-0.264739	-0.710934	-0.694548	-0.592128	0.303599	-0.678199	0.15091	-1.422849	-0.047457	-0.939131	-0.251982	2.145609	-0.58777	0.051195	-0.492261	-0.058797	-0.306053
11.31958789	0.505884	-0.037394	0.566633	-0.7451	-0.682291	-0.344579	-2.876445	-0.026525	0.880938	0.288128	1.305477	1.601599	-0.606107	-0.33029	-0.098968	-0.94203	-0.226019	-0.130703	0.409909	-1.291398	0.39511	0.009255	-0.214904	-0.767692	2.206193	-0.5872	0.092863	-1.124778	0.483158	0.420117	0.940015	-0.219912	-0.15786	-0.811002	-0.516569	-0.608827	0.308101	-0.632945	-0.071828	-1.676736	-0.136038	-0.819348	-0.128788	1.638514	-0.493863	0.193932	-0.3055	-0.233902	0.004725
11.31913015	0.478063	-0.582898	0.463587	-0.674675	-0.793329	-0.053901	-1.981264	0.186363	1.009726	0.455674	1.256605	1.511843	-0.733726	-0.215971	-0.200676	-0.86133	-0.343351	0.031167	0.595878	-0.98309	0.591264	-0.075846	-0.273483	-0.566165	2.270213	-0.38588	0.117657	-1.014913	0.221745	0.605783	0.750346	-0.138695	-0.043763	-0.739773	-0.226322	-0.617426	0.134586	-0.503144	-0.316426	-1.572401	-0.236975	-0.455596	0.018835	1.21829	-0.453576	0.448463	-0.492061	-0.413328	0.098536
11.31867241	0.61564	-0.710754	0.263783	-0.793345	-1.12574	0.182327	-1.183894	0.246894	0.926207	0.493975	1.021719	1.138768	-0.898029	-0.004357	-0.290329	-0.8601	-0.35752	0.055967	0.568479	-0.581211	0.657026	-0.26145	-0.131702	-0.376213	1.974998	-0.293233	-0.046605	-0.793997	-0.126753	0.659962	0.512813	-0.075517	0.035952	-0.559737	0.112981	-0.505012	-0.034033	-0.344405	-0.488949	-1.251294	-0.137464	-0.108302	0.066738	1.002155	-0.364862	0.742429	-0.850755	-0.519252	0.019256
11.31821217	0.712656	-0.271779	0.176679	-0.994971	-1.544158	0.213634	-0.775001	0.192838	0.731152	0.298353	0.681525	0.705768	-0.935872	0.060054	-0.298606	-0.836859	-0.305302	-0.031147	0.436977	-0.332306	0.718851	-0.507462	0.121034	-0.262096	1.569136	-0.3224	-0.24835	-0.666472	-0.486349	0.603357	0.313711	-0.205354	0.055832	-0.303897	0.441593	-0.256795	-0.10692	-0.23643	-0.488152	-1.03744	0.118018	-0.029801	-0.041942	1.015656	-0.122216	0.924944	-1.013938	-0.520802	-0.063578
11.31775444	0.638622	0.474497	0.385526	-1.011284	-1.752971	0.071183	-0.652487	0.106414	0.560743	0.025119	0.38771	0.353344	-0.717839	-0.183802	-0.22153	-0.809376	-0.240269	-0.118538	0.287575	-0.33446	0.875366	-0.698206	0.381458	-0.197098	1.182748	-0.381224	-0.360684	-0.675878	-0.814918	0.526553	0.215114	-0.517863	0.023692	0.007491	0.659432	-0.012022	-0.115865	-0.207575	-0.292887	-1.162241	0.290652	-0.193013	-0.23049	1.127285	0.235172	0.87862	-0.773009	-0.446103	-0.052215
11.3172967	0.461544	1.090245	0.825429	-0.7016	-1.629711	-0.066576	-0.545592	0.006977	0.466578	-0.084054	0.225933	0.088532	-0.334361	-0.704442	-0.117614	-0.86886	-0.182907	-0.129615	0.07668	-0.470548	1.072626	-0.766157	0.564822	-0.094686	0.775659	-0.362747	-0.389214	-0.687546	-1.082035	0.450789	0.17468	-0.798825	-0.028696	0.298056	0.619373	0.02249	-0.112961	-0.210123	-0.007977	-1.555876	0.211051	-0.330598	-0.370196	1.098129	0.517912	0.653779	-0.243308	-0.337144	0.019256
11.31683896	0.339758	1.312928	1.181819	-0.191063	-1.355397	-0.077657	-0.289812	-0.139828	0.38659	0.033834	0.113589	-0.095484	-0.054571	-1.293112	-0.046694	-0.992534	-0.122301	-0.082859	-0.273661	-0.530758	1.159409	-0.764137	0.619526	0.097292	0.320381	-0.249216	-0.414284	-0.563414	-1.263305	0.26997	0.099807	-0.810184	-0.074599	0.436978	0.241083	-0.24739	-0.096676	-0.178766	0.18961	-1.891259	-0.050717	-0.246239	-0.4168	0.751736	0.541985	0.468998	0.258922	-0.203429	0.085231
11.31638123	0.341377	1.186143	1.172615	0.270483	-1.20379	-0.022794	0.100268	-0.334242	0.237016	0.19428	-0.121228	-0.10264	-0.068152	-1.679819	-0.008393	-0.985185	-0.050016	-0.041536	-0.703076	-0.411753	1.045943	-0.804772	0.535859	0.336059	-0.039977	-0.125004	-0.477679	-0.327616	-1.369169	-0.136736	-0.032958	-0.501697	-0.116775	0.340999	-0.348328	-0.681993	-0.049138	-0.106326	0.181736	-1.849669	-0.258402	-0.036334	-0.43902	0.141438	0.289881	0.536904	0.478931	-0.023016	0.127835
11.31592349	0.406365	0.893695	0.832933	0.527875	-1.242258	-0.041984	0.517519	-0.51731	0.020819	0.162868	-0.526115	0.21009	-0.296796	-1.681857	0.05316	-0.668873	0.017811	-0.037034	-1.013533	-0.204463	0.788155	-0.93665	0.344415	0.517437	-0.092533	-0.086048	-0.560345	-0.138131	-1.453864	-0.733475	-0.153051	-0.049999	-0.183503	0.070958	-0.832726	-0.978318	-0.003337	-0.046716	0.010092	-1.384203	-0.204503	0.022313	-0.509081	-0.456681	-0.080428	0.862683	0.379165	0.216973	0.13268
11.31546575	0.458268	0.54302	0.479616	0.576873	-1.281654	-0.158552	0.839004	-0.644968	-0.1693	-0.098482	-0.913615	0.847243	-0.498052	-1.31174	0.178267	-0.11671	0.047532	-0.060535	-1.078431	-0.087685	0.523703	-1.091371	0.096789	0.567185	0.189252	-0.14291	-0.645666	-0.108571	-1.565947	-1.296309	-0.191045	0.304783	-0.295954	-0.193571	-0.92785	-0.905596	-0.027747	-0.040912	-0.153854	-0.758833	0.166043	-0.232298	-0.596179	-0.762457	-0.373115	1.215991	0.092736	0.486445	0.03599
11.31500802	0.488383	0.146811	0.384443	0.471862	-1.110745	-0.244873	0.947625	-0.745421	-0.253087	-0.400268	-1.010606	1.575697	-0.537204	-0.786346	0.329374	0.35682	0.010392	-0.113383	-1.003723	-0.135422	0.350822	-1.14837	-0.159442	0.496336	0.559759	-0.220365	-0.750765	-0.192495	-1.684857	-1.578601	-0.154883	0.45214	-0.436546	-0.291964	-0.61416	-0.509409	-0.14155	-0.057115	-0.157412	-0.335748	0.754313	-0.706716	-0.598074	-0.738356	-0.492403	1.320884	-0.216968	0.72009	-0.202112
11.31454778	0.506892	-0.233067	0.520085	0.274658	-0.73058	-0.194256	0.77243	-0.865243	-0.249559	-0.526379	-0.729234	2.054814	-0.504932	-0.413895	0.410122	0.46468	-0.09778	-0.230154	-1.009238	-0.237196	0.276051	-1.038309	-0.389357	0.370013	0.72237	-0.246966	-0.878659	-0.254945	-1.726143	-1.513242	-0.086212	0.4508	-0.552389	-0.205278	-0.148538	-0.085689	-0.275106	-0.022344	-0.000385	-0.298491	1.357268	-1.186846	-0.471037	-0.620631	-0.462255	1.094581	-0.437366	0.85931	-0.478723
11.31409004	0.461148	-0.41848	0.648606	0.103564	-0.333529	-0.072319	0.361011	-0.975735	-0.248781	-0.43161	-0.259487	2.09266	-0.559312	-0.404813	0.352986	0.194319	-0.247401	-0.432079	-1.146844	-0.218912	0.253337	-0.784988	-0.560547	0.234381	0.618724	-0.229209	-0.980436	-0.229298	-1.625793	-1.247128	0.021795	0.412254	-0.594488	-0.052673	0.16374	0.072603	-0.333097	0.087864	0.171174	-0.540276	1.732116	-1.549114	-0.293971	-0.693931	-0.351661	0.712523	-0.497134	0.891533	-0.588528
11.3136323	0.269675	-0.244637	0.612538	0.131624	-0.088372	-0.041382	-0.111879	-0.981711	-0.303268	-0.230623	0.121358	1.78354	-0.714664	-0.723498	0.186949	-0.215322	-0.381421	-0.66793	-1.205561	-0.043595	0.240468	-0.472059	-0.638309	0.089567	0.452291	-0.22851	-1.006754	-0.167301	-1.418581	-0.983136	0.204047	0.38391	-0.552697	0.026286	0.213358	-0.073199	-0.28428	0.209295	0.197882	-0.786313	1.701646	-1.807077	-0.184359	-1.029514	-0.212976	0.440312	-0.352046	0.853871	-0.440964
11.31317457	-0.053185	0.26188	0.470787	0.431358	-0.002683	-0.145356	-0.454502	-0.840801	-0.365312	-0.034446	0.299614	1.398594	-0.845914	-1.098405	0.015096	-0.507625	-0.440154	-0.824246	-0.949945	0.120952	0.215184	-0.192753	-0.60467	-0.062818	0.423702	-0.275904	-0.989279	-0.138177	-1.222753	-0.805786	0.41775	0.349503	-0.448872	-0.007707	0.121754	-0.298907	-0.170755	0.250195	0.031265	-0.816478	1.276346	-1.990369	-0.168801	-1.439448	-0.085245	0.394428	-0.025835	0.798282	-0.20227
11.31271683	-0.357823	0.874301	0.35303	0.825023	-0.002012	-0.233661	-0.594368	-0.639859	-0.341127	0.142423	0.356223	1.145153	-0.878902	-1.20756	-0.073638	-0.588921	-0.395007	-0.809732	-0.419399	0.047482	0.168692	-0.023353	-0.48593	-0.162636	0.49458	-0.328947	-1.026068	-0.122369	-1.142808	-0.665032	0.520252	0.302024	-0.300484	-0.0695	0.06652	-0.355794	-0.037543	0.187124	-0.258444	-0.59683	0.678298	-2.045839	-0.167177	-1.665641	-0.014794	0.454882	0.347519	0.745897	-0.149107
11.31225909	-0.489922	1.338348	0.270095	0.984418	-0.08152	-0.134357	-0.602727	-0.513422	-0.198092	0.304773	0.382478	1.020568	-0.892823	-0.914189	-0.0694	-0.509449	-0.266532	-0.633997	0.086641	-0.33523	0.114147	-0.004682	-0.353134	-0.10926	0.447881	-0.319867	-1.163381	-0.041635	-1.187027	-0.504235	0.412238	0.268096	-0.106993	-0.028357	0.098675	-0.208483	0.116584	0.087878	-0.562313	-0.247004	0.198852	-1.882402	-0.108101	-1.595715	-0.033821	0.403722	0.57498	0.669555	-0.372308
11.31180136	-0.451411	1.531844	0.142217	0.746833	-0.308977	0.133779	-0.597849	-0.489956	-0.002413	0.369196	0.345995	0.87053	-0.99278	-0.368448	-0.027152	-0.348093	-0.109044	-0.406474	0.342572	-0.875239	0.097452	-0.113252	-0.281421	0.14416	0.154737	-0.234585	-1.315229	0.117295	-1.274153	-0.365534	0.192242	0.256397	0.115994	0.182774	0.12662	-0.03039	0.302585	0.039583	-0.796887	0.077572	-0.004979	-1.486089	-0.029456	-1.316621	-0.117625	0.147259	0.545272	0.522632	-0.684172
11.31134362	-0.392107	1.464192	-0.019278	0.301025	-0.671063	0.380978	-0.644305	-0.454387	0.153118	0.207275	0.178449	0.565598	-1.131628	0.114662	-0.005445	-0.168762	0.027457	-0.260891	0.449803	-1.338237	0.166845	-0.25095	-0.297065	0.516068	-0.272188	-0.13052	-1.331084	0.252811	-1.307867	-0.354406	0.106145	0.222499	0.299144	0.510434	0.048898	0.020163	0.47572	0.066671	-0.910219	0.272639	0.014015	-0.963381	-0.035046	-1.018817	-0.191488	-0.192213	0.330838	0.292596	-0.854629
11.31088338	-0.43073	1.181599	-0.063926	-0.009397	-0.97525	0.480162	-0.734819	-0.280017	0.246143	-0.189498	-0.059308	0.130275	-1.135915	0.309753	-0.030044	-0.05515	0.127938	-0.272475	0.686554	-1.599363	0.307775	-0.294774	-0.357829	0.83247	-0.592979	-0.077895	-1.139562	0.247852	-1.239564	-0.519066	0.303002	0.121544	0.345271	0.810295	-0.123188	-0.016626	0.540605	0.127191	-0.882755	0.303259	0.099965	-0.480914	-0.156153	-0.884131	-0.201293	-0.39766	0.131491	0.032703	-0.884883
11.31042565	-0.516318	0.732648	0.112489	-0.070339	-0.967639	0.522858	-0.82091	0.022155	0.335427	-0.635389	-0.190965	-0.26725	-0.916014	0.259	-0.107564	-0.099377	0.213846	-0.423402	1.121904	-1.691631	0.416983	-0.187467	-0.385678	0.954946	-0.65942	-0.095418	-0.801299	0.10443	-1.071609	-0.790401	0.66081	-0.01184	0.215912	0.938145	-0.270756	0.036173	0.437081	0.178619	-0.761549	0.192633	0.142657	-0.181163	-0.28786	-1.021902	-0.172001	-0.366424	0.094706	-0.160214	-0.969261
11.30996791	-0.496684	0.213467	0.392564	-0.115495	-0.565708	0.699612	-0.82957	0.306514	0.47517	-0.88873	-0.126284	-0.434177	-0.587402	0.224021	-0.246386	-0.303988	0.320598	-0.620254	1.470992	-1.694656	0.372954	0.012919	-0.326901	0.883308	-0.494377	-0.14741	-0.424243	-0.047815	-0.823536	-1.042015	0.893564	-0.073255	-0.011842	0.840717	-0.275978	0.267752	0.211266	0.228403	-0.670378	0.013727	0.114987	-0.137952	-0.287144	-1.413707	-0.179514	-0.200904	0.185189	-0.207118	-1.189311
11.30951017	-0.309011	-0.231961	0.536723	-0.416005	0.044445	1.055746	-0.679724	0.433099	0.63485	-0.86718	0.014075	-0.287051	-0.340131	0.453162	-0.440807	-0.521799	0.468893	-0.739402	1.399447	-1.62113	0.154777	0.181857	-0.192532	0.736668	-0.204044	-0.191826	-0.070277	-0.080957	-0.510651	-1.188173	0.834877	0.001603	-0.197856	0.587273	-0.120231	0.561171	-0.011847	0.31204	-0.72213	-0.131068	0.017556	-0.33774	-0.129737	-1.860683	-0.262761	-0.096438	0.238033	-0.099722	-1.343166
11.30905243	-0.060425	-0.515217	0.467415	-0.901436	0.555779	1.430754	-0.343381	0.378833	0.720946	-0.700895	0.03706	0.087389	-0.224714	0.962323	-0.637011	-0.553853	0.644841	-0.683495	0.94114	-1.431515	-0.111952	0.236526	-0.048751	0.636814	0.113011	-0.217624	0.226726	0.010763	-0.153646	-1.210289	0.587725	0.152877	-0.261904	0.320639	0.110768	0.719917	-0.126097	0.432757	-0.886255	-0.160787	-0.140261	-0.664662	0.050789	-2.029217	-0.376822	-0.14375	0.143707	0.09204	-1.155351
11.3085947	0.096009	-0.687948	0.378294	-1.183105	0.778589	1.651247	0.091404	0.213337	0.679696	-0.569275	-0.080358	0.483758	-0.129339	1.50942	-0.741005	-0.331265	0.79845	-0.436423	0.530975	-1.128058	-0.247109	0.202714	0.032534	0.608342	0.359578	-0.237514	0.388175	0.123214	0.204646	-1.107031	0.384556	0.246663	-0.245142	0.161263	0.304812	0.682661	-0.111704	0.537073	-0.973484	-0.068339	-0.287657	-0.922862	0.090795	-1.657793	-0.437713	-0.24493	-0.028276	0.257488	-0.626409
11.30813696	0.134962	-0.864249	0.501419	-0.98271	0.735885	1.718986	0.460804	0.005888	0.564335	-0.512304	-0.1606	0.711661	0.035202	1.770666	-0.688354	0.021003	0.867834	-0.087903	0.582845	-0.783971	-0.170528	0.182954	0.021022	0.582233	0.422808	-0.260181	0.313805	0.150907	0.504981	-0.859012	0.332226	0.208967	-0.234992	0.132886	0.409543	0.565046	-0.01972	0.553252	-0.807129	0.076818	-0.283031	-0.932227	-0.041466	-0.795417	-0.398079	-0.221713	-0.099113	0.299261	-0.08434
11.30767922	0.171891	-1.045671	0.800317	-0.473039	0.559246	1.745574	0.6721	-0.209404	0.484901	-0.421821	-0.064889	0.715268	0.20147	1.560599	-0.515479	0.320477	0.822725	0.207647	1.066698	-0.468535	0.028621	0.26469	-0.065309	0.482518	0.245973	-0.278879	0.015633	0.060512	0.702356	-0.46731	0.330989	0.090708	-0.237533	0.163895	0.458428	0.482476	0.082323	0.448936	-0.423573	0.183405	-0.028835	-0.647939	-0.216025	0.172214	-0.266309	-0.000262	0.025333	0.17785	0.142483
11.30721899	0.303282	-1.079626	0.977719	-0.120586	0.341021	1.726919	0.797459	-0.390154	0.489378	-0.199375	0.096415	0.584877	0.242895	0.929013	-0.350837	0.50711	0.695794	0.331818	1.545486	-0.183796	0.174307	0.453695	-0.192999	0.304046	-0.079342	-0.280916	-0.311411	-0.130714	0.794512	-0.015109	0.235541	-0.00492	-0.155569	0.159281	0.522049	0.38347	0.135764	0.251997	-0.064882	0.199385	0.39445	-0.191815	-0.266832	0.793047	-0.069186	0.31508	0.238756	-0.066789	0.042358
11.30676125	0.466193	-0.847876	0.816634	-0.197371	0.106568	1.480039	0.975181	-0.456508	0.505274	0.111776	0.068603	0.456415	0.158697	0.099368	-0.317568	0.656009	0.564651	0.292786	1.619419	0.083815	0.153267	0.679969	-0.344645	0.114671	-0.359033	-0.257341	-0.421446	-0.407556	0.816248	0.344572	0.04747	-0.036735	0.084599	0.081113	0.631099	0.117117	0.0834	0.024699	0.058978	0.129875	0.756848	0.248504	-0.14087	0.893852	0.163608	0.542345	0.323072	-0.329639	-0.145224
11.30630351	0.480664	-0.476746	0.457205	-0.512535	-0.106636	0.867938	1.210875	-0.33995	0.4101	0.356591	-0.227824	0.402794	0.07922	-0.657743	-0.432929	0.816435	0.487347	0.220087	1.289646	0.266905	-0.012348	0.855864	-0.511722	-0.00557	-0.480995	-0.204865	-0.244293	-0.760073	0.795013	0.492192	-0.083943	-0.045896	0.398986	-0.029353	0.740095	-0.33524	-0.118497	-0.17621	-0.020288	0.017785	0.875444	0.559757	0.068337	0.676425	0.361376	0.582164	0.160189	-0.496594	-0.265228
11.30584578	0.226004	-0.279712	0.270432	-0.648917	-0.207645	0.050799	1.331933	-0.059365	0.160394	0.407267	-0.54671	0.419026	0.075518	-1.117674	-0.600093	0.889118	0.449015	0.251438	0.880606	0.238868	-0.222274	0.936519	-0.662185	-0.027874	-0.535772	-0.128828	0.050345	-1.147624	0.701888	0.440983	-0.034771	-0.073825	0.577337	-0.102678	0.765287	-0.75619	-0.449663	-0.321508	-0.101191	-0.077595	0.768263	0.748328	0.212608	0.479473	0.395799	0.477161	-0.141549	-0.519673	-0.413976
11.30538804	-0.237394	-0.439225	0.461866	-0.409006	-0.127711	-0.576474	1.19398	0.26673	-0.154691	0.26734	-0.532921	0.488424	0.042539	-1.148678	-0.699705	0.713886	0.38039	0.405265	0.663903	-0.02258	-0.400894	0.944435	-0.736337	0.007448	-0.712087	-0.046628	0.24394	-1.493013	0.451308	0.325901	0.157307	-0.094771	0.475614	-0.114542	0.662695	-0.873149	-0.792874	-0.408931	-0.09113	-0.094778	0.588545	0.865707	0.202442	0.456642	0.165386	0.335477	-0.332755	-0.455686	-0.731054
11.3049303	-0.711698	-0.778686	0.855609	0.03176	0.07449	-0.741405	0.917317	0.487843	-0.389643	0.070805	-0.07162	0.621869	-0.155585	-0.751456	-0.691582	0.28256	0.238398	0.560761	0.618544	-0.320075	-0.5306	0.945938	-0.696855	0.023948	-1.071887	0.024763	0.305172	-1.727335	-0.028853	0.283471	0.338392	-0.048808	0.171487	-0.112087	0.472842	-0.635029	-0.985255	-0.44952	-0.148551	0.00168	0.426929	0.921869	0.048005	0.485534	-0.275281	0.222545	-0.245224	-0.424608	-1.106737
11.30447256	-1.005388	-0.92352	1.09455	0.381705	0.222666	-0.5572	0.846109	0.50459	-0.467915	0.007022	0.61716	0.81273	-0.448524	-0.087398	-0.631835	-0.173698	0.064739	0.5723	0.546028	-0.358473	-0.600833	0.992477	-0.583742	-0.035959	-1.465306	0.095219	0.396004	-1.829894	-0.704653	0.333995	0.394369	0.075503	-0.094201	-0.1673	0.289907	-0.260746	-0.936831	-0.449812	-0.485952	0.182409	0.231396	0.891511	-0.172512	0.360661	-0.701334	0.130538	0.053006	-0.511783	-1.210048
11.30401483	-1.039325	-0.714941	1.015305	0.542912	0.168953	-0.387182	1.220201	0.311389	-0.432203	0.220786	1.219518	0.979337	-0.560619	0.563976	-0.598844	-0.346808	-0.048856	0.411026	0.342153	-0.029128	-0.562073	1.067332	-0.495774	-0.172284	-1.681192	0.205435	0.640907	-1.816934	-1.40842	0.374628	0.340446	0.219446	-0.141058	-0.299951	0.186194	0.006648	-0.712904	-0.400315	-1.044423	0.350997	-0.06017	0.790413	-0.358599	0.032745	-0.88726	0.020999	0.310245	-0.69823	-0.836617
11.30355459	-0.856051	-0.417451	0.781449	0.619801	-0.06354	-0.459367	1.897537	-0.00258	-0.383199	0.714818	1.604322	1.000371	-0.299956	0.943881	-0.609849	-0.111358	-0.060849	0.19018	0.099624	0.443135	-0.359329	1.087676	-0.493798	-0.331238	-1.647437	0.380915	0.937213	-1.706764	-1.921307	0.283444	0.267977	0.317874	-0.007348	-0.442634	0.162863	0.156112	-0.493805	-0.283429	-1.441607	0.40858	-0.35931	0.704837	-0.414922	-0.35537	-0.814006	-0.137966	0.303747	-0.882332	-0.16435
11.30309685	-0.573047	-0.457889	0.663116	0.691136	-0.293948	-0.66515	2.439689	-0.282053	-0.383456	1.306056	1.834225	0.826015	0.192411	0.96776	-0.611085	0.379768	-0.037664	0.046068	-0.031873	0.682779	-0.009161	0.974459	-0.525215	-0.448212	-1.4533	0.571412	1.035251	-1.517013	-2.109935	0.033655	0.235083	0.362912	0.118105	-0.485312	0.163959	0.37357	-0.439054	-0.102516	-1.302834	0.334325	-0.465997	0.713988	-0.279225	-0.641508	-0.688538	-0.372667	0.026797	-0.96639	0.393296
11.30263912	-0.330559	-0.954592	0.744491	0.691502	-0.3503	-0.751646	2.48389	-0.372767	-0.421153	1.708128	1.956902	0.53168	0.548644	0.761324	-0.542736	0.849234	-0.09665	-0.000482	-0.018664	0.515067	0.379478	0.733187	-0.470289	-0.493893	-1.202173	0.65536	0.799151	-1.289269	-2.002952	-0.281279	0.227781	0.390543	0.107286	-0.365715	0.128485	0.76425	-0.575446	0.096027	-0.635407	0.194196	-0.280001	0.78368	0.033354	-0.818282	-0.732864	-0.693696	-0.310398	-0.918464	0.575114
11.30218138	-0.237406	-1.547158	0.873479	0.553242	-0.228548	-0.656095	2.021997	-0.21531	-0.448039	1.729748	1.872982	0.238894	0.541044	0.53883	-0.405213	1.127489	-0.283059	-0.051468	0.047476	0.126889	0.67667	0.463207	-0.280553	-0.483777	-0.904808	0.535888	0.352505	-1.08349	-1.74529	-0.521955	0.217379	0.417507	0.018049	-0.128707	0.027581	1.176341	-0.803123	0.239584	0.166965	0.065515	0.070748	0.764839	0.403239	-1.029194	-0.955048	-1.041792	-0.462838	-0.759127	0.474926
11.30172364	-0.311466	-1.719557	0.855801	0.383572	-0.087287	-0.582043	1.332235	0.105217	-0.432116	1.432408	1.442555	-0.000189	0.3038	0.431653	-0.258879	1.237465	-0.50632	-0.197903	0.068698	-0.127612	0.818799	0.276859	-0.059151	-0.447365	-0.533821	0.245494	-0.038306	-0.924496	-1.480193	-0.603665	0.228503	0.413471	0.010271	0.098201	-0.1346	1.348513	-0.997261	0.282827	0.696167	-0.028549	0.34895	0.52818	0.6493	-1.407802	-1.144111	-1.254272	-0.354843	-0.513472	0.375522
11.30126591	-0.455305	-1.27659	0.642561	0.397441	-0.085482	-0.743313	0.696331	0.422371	-0.374733	1.074835	0.680599	-0.203708	0.170546	0.421814	-0.16428	1.289707	-0.606479	-0.395639	0.020548	-0.062821	0.816669	0.206325	0.023328	-0.396415	-0.127392	-0.058657	-0.190347	-0.764394	-1.263953	-0.542735	0.32774	0.337647	0.159623	0.194691	-0.337152	1.209374	-1.098885	0.249692	0.873371	-0.088858	0.440114	0.11577	0.638416	-1.927864	-1.087081	-1.145827	-0.127315	-0.199813	0.444894
11.30080817	-0.516874	-0.484108	0.331669	0.658977	-0.227732	-1.095959	0.222283	0.624554	-0.298995	0.868933	-0.202115	-0.349561	0.326922	0.4259	-0.130264	1.343346	-0.491585	-0.49917	-0.076531	0.208031	0.692017	0.192543	-0.0984	-0.329944	0.223537	-0.224116	-0.09621	-0.524535	-1.067371	-0.426404	0.536303	0.186634	0.371608	0.130507	-0.552616	0.968647	-1.11819	0.217326	0.918684	-0.061087	0.431765	-0.248545	0.381567	-2.399799	-0.767318	-0.677012	0.009732	0.137422	0.622967
11.30035043	-0.413885	0.232169	0.048457	0.957239	-0.373332	-1.374276	-0.097348	0.727209	-0.239362	0.789608	-0.947267	-0.32303	0.66206	0.425367	-0.123082	1.386722	-0.218043	-0.426426	-0.204465	0.44708	0.440568	0.16006	-0.312273	-0.263578	0.481237	-0.232328	0.161816	-0.183284	-0.831273	-0.343906	0.762218	-0.000302	0.473211	-0.022195	-0.750406	0.889117	-1.075427	0.253069	1.039563	0.157572	0.467389	-0.322736	0.029427	-2.603382	-0.343523	-0.044113	-0.022222	0.419361	0.75236
11.29989019	-0.216709	0.670065	-0.128851	0.99774	-0.397379	-1.374092	-0.254435	0.801024	-0.234133	0.644224	-1.404713	-0.033699	0.942057	0.505863	-0.118091	1.420196	0.055971	-0.272344	-0.329707	0.538777	0.079672	0.086477	-0.44608	-0.236414	0.692861	-0.191046	0.513061	0.191228	-0.518994	-0.332374	0.845126	-0.167901	0.371849	-0.148522	-0.904006	1.008494	-0.963528	0.363975	1.218172	0.585111	0.56988	-0.049817	-0.235542	-2.436631	0.029729	0.440114	-0.109531	0.586605	0.744521
11.29943246	-0.098065	0.925639	-0.152524	0.709493	-0.332577	-1.146549	-0.218552	0.846327	-0.30322	0.324053	-1.551728	0.420838	1.064151	0.771259	-0.129912	1.502406	0.194004	-0.23366	-0.368528	0.542065	-0.28743	-0.00829	-0.449189	-0.275332	0.889514	-0.197799	0.890953	0.503379	-0.147263	-0.365096	0.700478	-0.263996	0.124333	-0.168346	-1.000679	1.13082	-0.77298	0.502091	1.300426	1.036866	0.644095	0.379853	-0.320278	-1.966983	0.314418	0.594455	-0.082468	0.662621	0.611652
11.29897472	-0.175419	1.155949	0.013731	0.326303	-0.342243	-0.897105	-0.036179	0.778017	-0.420155	-0.049291	-1.426918	0.77195	1.107756	1.220046	-0.18473	1.683656	0.171649	-0.414973	-0.23386	0.53932	-0.501925	-0.121264	-0.435683	-0.356596	1.003721	-0.227491	1.185463	0.712652	0.199682	-0.376829	0.431192	-0.249344	-0.126082	-0.073045	-1.041241	1.073913	-0.534282	0.608069	1.21146	1.200217	0.627073	0.665576	-0.258617	-1.364471	0.52692	0.503839	0.097067	0.73517	0.407273
11.29851698	-0.382643	1.35757	0.354293	0.164655	-0.536796	-0.743418	0.136608	0.55132	-0.517659	-0.247001	-1.106811	0.811706	1.174074	1.699768	-0.26968	1.907554	0.067649	-0.72161	0.053902	0.511647	-0.476587	-0.281219	-0.541049	-0.41637	0.946974	-0.172974	1.283698	0.844001	0.39196	-0.30532	0.269918	-0.123703	-0.259645	0.092455	-1.027193	0.864894	-0.311514	0.642165	1.018274	0.884009	0.574341	0.61469	-0.151557	-0.792671	0.627607	0.405117	0.288716	0.851965	0.182328
11.29805925	-0.495529	1.403583	0.758259	0.354326	-0.833096	-0.619933	0.142681	0.270624	-0.539474	-0.175181	-0.731899	0.600722	1.238326	1.982294	-0.324484	2.017619	-0.0172	-0.951784	0.331115	0.376246	-0.287607	-0.490681	-0.757823	-0.405118	0.756251	0.005872	1.177607	0.930494	0.338362	-0.128849	0.367498	0.045157	-0.241421	0.272534	-0.948561	0.668233	-0.147444	0.584723	0.810766	0.209106	0.568642	0.260849	-0.080702	-0.350176	0.53887	0.447123	0.336391	0.941762	-0.014193
11.29760151	-0.305159	1.239045	1.058611	0.78683	-1.008877	-0.419383	-0.043139	0.125544	-0.49063	0.044533	-0.476656	0.408824	1.177215	1.909836	-0.292837	1.889108	-0.037878	-0.981041	0.412842	0.122396	-0.116057	-0.672559	-0.937551	-0.326015	0.586137	0.196984	0.984166	0.996445	0.093899	0.11612	0.624006	0.145518	-0.11541	0.430904	-0.785106	0.575064	-0.029135	0.433728	0.606844	-0.464337	0.574329	-0.196796	-0.069316	-0.086718	0.279956	0.578039	0.246588	0.865602	-0.151795
11.29714377	0.200074	0.964434	1.140409	1.26526	-0.910574	-0.167677	-0.30184	0.205541	-0.427627	0.228828	-0.430292	0.441886	0.91202	1.512095	-0.181056	1.55542	-0.023183	-0.839482	0.268938	-0.148202	-0.088787	-0.712171	-0.95199	-0.216402	0.513178	0.222375	0.815038	1.071417	-0.123237	0.348638	0.760821	0.110882	0.032379	0.556374	-0.520973	0.532382	0.07725	0.222435	0.401559	-0.813185	0.434625	-0.551261	-0.099941	-0.0318	0.031151	0.656916	0.186274	0.564265	-0.248695
11.29668604	0.799334	0.71801	1.016287	1.63808	-0.606186	-0.016793	-0.462312	0.404367	-0.397212	0.315202	-0.512232	0.654919	0.502652	1.007093	-0.051421	1.188253	-0.034302	-0.619203	0.064228	-0.321515	-0.187293	-0.561788	-0.828132	-0.101148	0.398924	0.015045	0.641215	1.207346	-0.075757	0.487894	0.601327	-0.009908	0.115575	0.652405	-0.164099	0.475618	0.163666	0.030809	0.238271	-0.765711	0.034336	-0.697934	-0.144928	-0.171745	0.008006	0.629455	0.289193	0.15154	-0.34882
11.2962258	1.189598	0.523562	0.801956	1.801257	-0.323872	-0.076818	-0.39268	0.529553	-0.396396	0.361076	-0.556514	0.846871	0.116604	0.669199	0.043204	0.942572	-0.104829	-0.351747	0.007624	-0.379489	-0.310184	-0.303196	-0.71	0.024336	0.032631	-0.298151	0.333938	1.415021	0.280071	0.504853	0.280625	-0.097866	0.090166	0.730236	0.236978	0.451474	0.175253	-0.051388	0.1487	-0.475046	-0.553411	-0.635565	-0.176279	-0.401837	0.257709	0.558035	0.486722	-0.149972	-0.445987
11.29576806	1.205492	0.304684	0.625831	1.665704	-0.236796	-0.292811	-0.018235	0.491172	-0.397745	0.398389	-0.500512	0.898308	-0.080336	0.633222	0.111886	0.811957	-0.208367	-0.01425	0.147291	-0.389087	-0.404577	-0.091218	-0.703185	0.171977	-0.575516	-0.499328	-0.150118	1.587213	0.719301	0.441027	0.136247	-0.09594	-0.017659	0.798495	0.589765	0.539957	0.082262	0.001005	0.037423	-0.138657	-1.106276	-0.414156	-0.164567	-0.550601	0.598417	0.498085	0.564136	-0.173391	-0.459108
11.29531032	0.931398	0.031998	0.554742	1.210819	-0.311351	-0.497394	0.665883	0.355924	-0.395436	0.361868	-0.477047	0.874048	-0.027917	0.805434	0.201216	0.653968	-0.275026	0.353381	0.335615	-0.403363	-0.499136	-0.032881	-0.77968	0.339364	-1.111964	-0.467033	-0.666456	1.538381	0.913323	0.369364	0.359394	-0.081164	-0.129782	0.850449	0.785706	0.683998	-0.055907	0.112018	-0.273782	0.119884	-1.442971	-0.108964	-0.090923	-0.508764	0.772699	0.408678	0.393255	0.08144	-0.320107
11.29485259	0.616266	-0.197121	0.573519	0.573414	-0.364639	-0.559657	1.539365	0.226414	-0.399484	0.187282	-0.680177	0.883122	0.183642	0.950189	0.318826	0.34383	-0.243322	0.593801	0.373965	-0.402664	-0.616624	-0.117068	-0.832355	0.519013	-1.24129	-0.268606	-1.006904	1.174258	0.71072	0.322081	0.769397	-0.177592	-0.181433	0.856603	0.756695	0.681955	-0.124931	0.161978	-0.820672	0.227103	-1.568617	0.177552	0.03166	-0.34626	0.658873	0.224932	0.08378	0.475087	-0.072941
11.29439485	0.467457	-0.254091	0.603639	-0.000628	-0.257902	-0.465351	2.326695	0.115754	-0.381474	-0.064012	-1.123964	0.914373	0.358845	0.898025	0.395554	-0.09123	-0.108056	0.548034	0.199229	-0.332291	-0.698215	-0.243855	-0.794293	0.708672	-0.950576	-0.076965	-1.112507	0.628849	0.265142	0.245318	0.9733	-0.398261	-0.175827	0.777589	0.537511	0.399079	-0.065901	0.097568	-1.361183	0.113754	-1.632583	0.341692	0.155765	-0.260896	0.338686	-0.007897	-0.121544	0.838965	0.160809
11.29393711	0.504738	-0.132233	0.541448	-0.320149	-0.025791	-0.275203	2.694706	-0.020114	-0.26546	-0.235	-1.543949	0.851156	0.328513	0.682088	0.341033	-0.487905	0.073044	0.236547	-0.060792	-0.169136	-0.654221	-0.303262	-0.685571	0.887645	-0.564302	-0.00677	-1.124738	0.201503	-0.106833	0.044377	0.758085	-0.603356	-0.173442	0.596922	0.268008	-0.047662	0.061493	-0.017183	-1.56274	-0.235251	-1.75312	0.345332	0.226638	-0.370039	-0.00997	-0.136715	-0.095496	1.060939	0.325154
11.29347938	0.582596	0.032528	0.311793	-0.387555	0.169518	-0.048319	2.450682	-0.155651	-0.005456	-0.228964	-1.562384	0.62999	0.084338	0.472123	0.143311	-0.688473	0.220106	-0.102509	-0.193589	0.062754	-0.484174	-0.233957	-0.559113	0.986868	-0.397909	-0.032065	-1.191606	0.129429	-0.194309	-0.315114	0.29816	-0.636256	-0.221837	0.349259	0.119808	-0.377055	0.142896	-0.069455	-1.355662	-0.698772	-1.893669	0.253313	0.214599	-0.564478	-0.25499	-0.065701	0.058037	1.105561	0.4887
11.29302164	0.5437	0.099954	-0.079349	-0.336724	0.182638	0.18004	1.676146	-0.163757	0.32615	-0.094013	-0.986949	0.327365	-0.21226	0.382106	-0.092636	-0.667587	0.287192	-0.18751	-0.062934	0.321359	-0.307422	-0.045595	-0.434675	0.916027	-0.446412	-0.050961	-1.266674	0.411616	-0.033632	-0.736622	-0.042051	-0.486832	-0.305917	0.114268	0.194463	-0.424637	0.133363	-0.018589	-1.03681	-1.060965	-1.912585	0.175381	0.122652	-0.620499	-0.35623	0.109752	0.144026	1.004247	0.719345
11.2925614	0.346743	0.057738	-0.533098	-0.247588	-0.022766	0.377148	0.672139	0.052164	0.563223	0.063411	0.011056	0.072556	-0.380874	0.363191	-0.214802	-0.535202	0.289365	0.077473	0.297726	0.564302	-0.25063	0.179775	-0.298408	0.648599	-0.45545	-0.012195	-1.133895	0.842461	0.179126	-1.033811	-0.080334	-0.292085	-0.373693	-0.027983	0.473589	-0.292269	0.099182	0.060636	-0.956899	-1.186907	-1.727818	0.154714	-0.027843	-0.48156	-0.324576	0.178776	0.100185	0.84282	0.931321
11.29210366	0.06672	-0.003684	-0.909275	-0.061949	-0.388105	0.509845	-0.226114	0.413456	0.586257	0.207873	0.98772	-0.083093	-0.391933	0.29274	-0.141149	-0.434459	0.280571	0.536265	0.708532	0.745511	-0.319076	0.316469	-0.144435	0.272551	-0.264533	0.034289	-0.637228	1.188159	0.278801	-1.063451	0.051158	-0.17516	-0.402718	-0.049012	0.855479	-0.19056	0.129645	0.062655	-1.1266	-1.14357	-1.418212	0.125832	-0.206129	-0.389177	-0.185399	0.029446	0.044638	0.725101	0.933574
11.29164593	-0.194079	-0.032132	-1.109021	0.3018	-0.812589	0.569402	-0.798155	0.694983	0.432599	0.370742	1.517335	-0.171622	-0.371112	0.140994	0.082769	-0.439749	0.301985	0.925123	0.95838	0.829449	-0.403375	0.272773	0.012732	-0.072048	-0.004317	0.010529	0.140226	1.316733	0.238243	-0.836129	0.135003	-0.116913	-0.424259	0.008866	1.233457	-0.168326	0.226583	-0.024126	-1.209943	-1.103589	-1.145674	0.001422	-0.366776	-0.66567	0.012587	-0.242014	0.102261	0.701491	0.656639
11.29118819	-0.372203	-0.09164	-1.125032	0.784451	-1.175572	0.576591	-0.964891	0.716906	0.248105	0.532556	1.467724	-0.209965	-0.432033	0.008084	0.329704	-0.532673	0.341745	1.072752	0.947896	0.826776	-0.408075	0.078876	0.1699	-0.317432	0.067356	-0.079246	0.931746	1.199398	0.13727	-0.503338	0.158836	-0.011774	-0.476981	0.060179	1.544371	-0.058433	0.305036	-0.086697	-0.931671	-1.123819	-0.972518	-0.201957	-0.45645	-1.3415	0.186464	-0.449472	0.227468	0.717483	0.274957
11.29073045	-0.435964	-0.279328	-1.026865	1.181582	-1.34924	0.548103	-0.754725	0.501566	0.13478	0.580733	1.065315	-0.161269	-0.53647	-0.010876	0.488712	-0.646326	0.33665	0.97647	0.772265	0.792969	-0.34384	-0.108904	0.35552	-0.515145	-0.13004	-0.128055	1.49156	0.870517	0.077333	-0.23578	0.316534	0.167502	-0.551448	0.028557	1.760873	0.295302	0.302432	0.013383	-0.421316	-1.061888	-0.77756	-0.34738	-0.453764	-2.033995	0.250317	-0.513441	0.238798	0.653629	0.037758
11.29027272	-0.358827	-0.578453	-0.902934	1.310585	-1.255214	0.472939	-0.29573	0.24092	0.074026	0.436398	0.709663	-0.018899	-0.550184	0.042595	0.53046	-0.720928	0.216031	0.729424	0.666032	0.761236	-0.28196	-0.1277	0.596669	-0.74912	-0.411697	-0.027687	1.725331	0.438566	0.126367	-0.11089	0.734087	0.304822	-0.597217	-0.111198	1.860925	0.805322	0.262078	0.308997	-0.076037	-0.750112	-0.391793	-0.303618	-0.413085	-2.247413	0.167349	-0.504524	0.023873	0.439825	-0.009912
11.28981498	-0.138363	-0.82548	-0.803805	1.157795	-0.940576	0.343634	0.182577	0.126763	0.008746	0.199574	0.678964	0.119058	-0.417151	0.03538	0.501512	-0.731804	-0.0414	0.415785	0.817699	0.683217	-0.249094	0.045794	0.866571	-1.023545	-0.521214	0.209057	1.654937	0.100835	0.295953	-0.107532	1.263824	0.261027	-0.582678	-0.320811	1.818444	1.181584	0.291504	0.690645	-0.098542	-0.237621	0.165985	-0.085821	-0.450838	-1.811892	-0.029543	-0.502927	-0.327228	0.129504	-0.067347
11.28935724	0.159528	-0.841814	-0.716398	0.8518	-0.576039	0.205515	0.419405	0.218535	-0.038235	0.100332	0.950366	0.122438	-0.224242	-0.08824	0.472405	-0.690964	-0.377161	0.079142	1.190495	0.476702	-0.206321	0.277696	1.079535	-1.267822	-0.353645	0.437775	1.32866	0.053464	0.526944	-0.185136	1.59559	0.039727	-0.529687	-0.516099	1.622341	1.202366	0.448583	0.989028	-0.262483	0.189202	0.621074	0.140983	-0.654936	-1.020719	-0.26165	-0.474215	-0.612695	-0.152062	-0.310541
11.288897	0.409278	-0.595537	-0.58057	0.52268	-0.337131	0.143375	0.269129	0.44312	0.018699	0.26707	1.269768	-0.016498	-0.075176	-0.230906	0.485608	-0.632352	-0.675006	-0.245294	1.525116	0.15548	-0.130109	0.420373	1.149986	-1.446686	0.011011	0.506434	0.807268	0.320897	0.70509	-0.338468	1.551478	-0.195339	-0.479015	-0.607048	1.300901	0.912366	0.685578	1.091235	-0.186674	0.256699	0.667405	0.203865	-0.983895	-0.34422	-0.4411	-0.329012	-0.724193	-0.330642	-0.641553
11.28843927	0.507948	-0.223303	-0.345525	0.222784	-0.268353	0.19609	-0.191711	0.672203	0.184854	0.56309	1.396672	-0.14888	0.050263	-0.265236	0.531799	-0.582674	-0.826152	-0.510872	1.556608	-0.115859	-0.068122	0.465459	1.060929	-1.614593	0.413048	0.394165	0.205548	0.681827	0.737513	-0.564043	1.231093	-0.269977	-0.43487	-0.550435	0.928481	0.548147	0.89688	0.991569	0.216199	-0.036555	0.286294	0.071227	-1.256895	-0.036031	-0.495955	-0.087999	-0.735308	-0.435724	-0.776903
11.28798153	0.451465	0.105539	-0.03515	-0.026394	-0.273483	0.296445	-0.710657	0.784536	0.309738	0.691136	1.298078	-0.124704	0.252496	-0.205606	0.561466	-0.52719	-0.794001	-0.684971	1.260025	-0.148472	-0.078482	0.531034	0.878191	-1.820041	0.685144	0.22385	-0.321813	0.816086	0.643159	-0.794159	0.874566	-0.148629	-0.365672	-0.389806	0.60599	0.302629	0.993092	0.760181	0.656732	-0.425869	-0.19123	-0.12663	-1.267531	-0.018232	-0.392068	0.072495	-0.790941	-0.524464	-0.579523
11.28752379	0.318662	0.33241	0.237462	-0.167767	-0.245055	0.328759	-1.036297	0.697102	0.21094	0.46999	1.121615	0.036644	0.536276	-0.206047	0.524352	-0.401362	-0.629826	-0.779122	0.87955	0.06696	-0.129079	0.692991	0.701183	-1.97668	0.668617	0.136051	-0.672285	0.564028	0.552786	-0.903456	0.634367	0.06577	-0.262912	-0.244759	0.417308	0.191	0.9228	0.48429	0.839578	-0.635324	-0.391786	-0.208561	-0.93936	-0.089398	-0.156724	-0.024262	-0.943395	-0.57687	-0.228894
11.28706606	0.183729	0.511327	0.343764	-0.136638	-0.184199	0.263827	-1.085532	0.399248	-0.121062	-0.00543	0.998963	0.172996	0.746741	-0.372627	0.412614	-0.135038	-0.427776	-0.835543	0.69732	0.306185	-0.10392	0.85858	0.592747	-1.895714	0.287611	0.157264	-0.85683	0.052772	0.587118	-0.807422	0.503649	0.249864	-0.176514	-0.232824	0.379989	0.123962	0.665722	0.234034	0.819765	-0.604364	-0.280117	-0.077942	-0.393914	-0.162135	0.120784	-0.367462	-1.119696	-0.501293	-0.018571
11.28660832	0.062885	0.684248	0.254246	0.053313	-0.168323	0.220827	-0.980727	-0.017815	-0.481583	-0.474865	0.895721	0.183648	0.725949	-0.615088	0.27164	0.270699	-0.258205	-0.881138	0.769353	0.296126	0.068045	0.842032	0.539044	-1.488206	-0.317421	0.196978	-0.946407	-0.426862	0.726554	-0.551773	0.416696	0.350194	-0.166966	-0.368574	0.427929	0.056266	0.263286	0.055085	0.900479	-0.471317	-0.195774	0.220656	0.128133	-0.272926	0.333792	-0.75436	-1.232453	-0.25342	-0.031168
11.28615058	-0.047735	0.787461	0.082732	0.294703	-0.205374	0.364354	-0.952195	-0.390192	-0.64445	-0.754023	0.661111	0.171646	0.502701	-0.724048	0.161824	0.700371	-0.135132	-0.903079	0.898419	-0.034929	0.314706	0.570259	0.464771	-0.912092	-0.7878	0.163457	-0.968126	-0.65789	0.818439	-0.28369	0.344287	0.370663	-0.221258	-0.528224	0.455129	0.033074	-0.134287	-0.034872	1.198595	-0.38202	-0.478628	0.545394	0.428808	-0.41987	0.420395	-0.973	-1.283017	0.074323	-0.084869
11.28569285	-0.110838	0.707766	-0.000892	0.480543	-0.159992	0.723824	-1.18507	-0.577743	-0.58244	-0.850163	0.211181	0.348589	0.268191	-0.590185	0.10252	0.969128	-0.038366	-0.87664	0.86308	-0.497725	0.485147	0.187868	0.297176	-0.466306	-0.800391	0.06007	-0.885554	-0.628026	0.725014	-0.119911	0.278661	0.319719	-0.238596	-0.532708	0.39353	0.111177	-0.30773	-0.049685	1.43136	-0.360352	-1.078182	0.757354	0.47397	-0.47342	0.385159	-0.968279	-1.337137	0.310263	0.002306
11.28523511	-0.065816	0.429898	0.081559	0.596841	0.13291	1.123639	-1.693856	-0.549145	-0.466806	-0.86665	-0.355741	0.799578	0.159658	-0.313678	0.057079	0.939677	0.041026	-0.815898	0.645773	-0.828016	0.511559	-0.064759	0.040802	-0.320786	-0.383566	-0.041407	-0.684279	-0.480007	0.453985	-0.044451	0.19091	0.205798	-0.119885	-0.295878	0.250088	0.269609	-0.125229	-0.023015	1.209561	-0.354508	-1.563633	0.814912	0.383451	-0.274928	0.263303	-0.829072	-1.417359	0.355542	0.174285
11.28477487	0.079011	0.101371	0.249188	0.698479	0.669084	1.312008	-2.282847	-0.374031	-0.450337	-0.844522	-0.828295	1.363013	0.124714	-0.088795	-0.020138	0.627406	0.079975	-0.788825	0.414636	-0.915388	0.476124	-0.076472	-0.196501	-0.375376	0.060362	-0.102211	-0.441355	-0.386504	0.134307	0.057017	0.067291	0.07329	0.128439	0.091211	0.062702	0.404759	0.320268	0.018439	0.529845	-0.352097	-1.562287	0.795872	0.320667	0.205416	0.075515	-0.652103	-1.448989	0.266723	0.214654
11.28431713	0.200175	-0.075848	0.335915	0.802433	1.208471	1.172853	-2.630377	-0.142195	-0.486813	-0.725833	-1.056422	1.751304	0.035252	-0.012923	-0.123528	0.209664	0.043114	-0.869198	0.300847	-0.847441	0.49825	0.041619	-0.267312	-0.401826	0.111741	-0.159103	-0.276306	-0.464955	-0.119624	0.263787	-0.024417	0.001485	0.391106	0.423877	-0.166968	0.398392	0.761903	0.071133	-0.114973	-0.398469	-1.132558	0.829641	0.373891	0.833736	-0.168145	-0.460019	-1.324517	0.184713	0.020924
11.2838594	0.146385	-0.024608	0.225213	0.840789	1.435627	0.816565	-2.483131	0.091815	-0.390092	-0.457421	-1.059548	1.786485	-0.1081	-0.034344	-0.192639	-0.07628	-0.082581	-1.058869	0.244898	-0.761452	0.57497	0.082391	-0.106178	-0.297506	-0.274097	-0.25683	-0.242855	-0.740655	-0.289936	0.527891	0.028593	0.041364	0.547502	0.541864	-0.463847	0.195674	0.98055	0.140959	-0.168811	-0.50916	-0.694148	0.980202	0.515669	1.417112	-0.429859	-0.246309	-1.01836	0.196401	-0.275717
11.28340166	-0.108528	0.144971	-0.077605	0.739412	1.207035	0.466138	-1.850563	0.288417	-0.055878	-0.100845	-0.983866	1.528371	-0.160263	-0.060113	-0.172951	-0.080267	-0.272023	-1.251248	0.090222	-0.693474	0.567616	-0.055271	0.193044	-0.160688	-0.75203	-0.364349	-0.302221	-1.121384	-0.401669	0.713206	0.245446	0.160503	0.569685	0.437642	-0.788854	-0.149639	0.975755	0.217708	0.451181	-0.612462	-0.606194	1.183017	0.652769	1.818801	-0.631254	-0.048625	-0.638815	0.275585	-0.473445
11.28294392	-0.407618	0.252971	-0.469197	0.524048	0.655013	0.257761	-1.036175	0.386238	0.405869	0.174753	-0.969071	1.201081	-0.032157	-0.059154	-0.073759	0.168447	-0.472534	-1.285266	-0.201969	-0.579495	0.357224	-0.290938	0.430119	-0.126374	-0.95453	-0.391823	-0.409191	-1.411086	-0.429555	0.715393	0.482871	0.269049	0.514094	0.224591	-0.992906	-0.483135	0.903883	0.273551	1.268622	-0.614384	-0.851186	1.303921	0.708305	1.992153	-0.694532	0.064028	-0.373326	0.344243	-0.513323
11.28248619	-0.521151	0.214471	-0.808627	0.316506	0.063603	0.149065	-0.438456	0.329164	0.759835	0.211157	-1.041641	1.007209	0.158221	-0.044754	0.041415	0.48806	-0.625065	-1.065642	-0.490534	-0.36891	-0.006247	-0.461975	0.45472	-0.188005	-0.832342	-0.297272	-0.584954	-1.416122	-0.307123	0.538769	0.558153	0.303214	0.431355	0.018229	-0.923247	-0.628027	0.862	0.291741	1.68667	-0.513337	-1.125994	1.263862	0.664333	1.950455	-0.594877	0.068589	-0.372091	0.362285	-0.478681
11.28202845	-0.325885	0.077473	-0.967055	0.221389	-0.349689	0.007725	-0.256657	0.139231	0.840074	-0.010691	-1.105006	0.983111	0.194416	-0.009192	0.116198	0.674677	-0.681293	-0.654858	-0.629066	-0.10161	-0.328674	-0.470857	0.291678	-0.223606	-0.621902	-0.152417	-0.866572	-1.099385	-0.038506	0.269841	0.445634	0.273637	0.308605	-0.139945	-0.603569	-0.512937	0.773443	0.290756	1.498631	-0.4237	-1.184364	1.094407	0.541838	1.759519	-0.369115	0.015978	-0.648621	0.346799	-0.422373
11.28157071	0.109559	-0.081026	-0.881071	0.243211	-0.546221	-0.228895	-0.351018	-0.067589	0.653021	-0.332578	-1.02321	0.988183	0.005952	0.062843	0.141058	0.645592	-0.616463	-0.245588	-0.661968	0.125518	-0.445098	-0.340603	0.118404	-0.16938	-0.540158	-0.080776	-1.195487	-0.633382	0.231928	5.40E-05	0.309009	0.230689	0.109271	-0.256504	-0.2721	-0.254294	0.506455	0.309968	0.9902	-0.473995	-1.047928	0.865959	0.357761	1.522124	-0.084886	-0.032859	-1.057477	0.32333	-0.283628
11.28111047	0.590904	-0.249515	-0.614333	0.33413	-0.606743	-0.487869	-0.38665	-0.172572	0.330757	-0.506008	-0.744022	0.822599	-0.25234	0.12128	0.132272	0.490489	-0.439978	-0.017725	-0.786013	0.242208	-0.361693	-0.162535	0.11204	-0.102519	-0.589203	-0.135256	-1.409385	-0.270343	0.302117	-0.216829	0.311274	0.197168	-0.148275	-0.325187	-0.180934	-0.091059	0.075161	0.368864	0.599359	-0.691826	-0.914065	0.593193	0.114711	1.327292	0.181574	-0.077483	-1.37014	0.283275	-0.00974
11.28065274	0.930058	-0.445284	-0.357801	0.500505	-0.605282	-0.64136	-0.131629	-0.168468	0.030667	-0.360867	-0.377612	0.393855	-0.377004	0.059671	0.092089	0.390921	-0.198012	0.004015	-1.099519	0.247143	-0.234194	-0.019266	0.303881	-0.129818	-0.656594	-0.25547	-1.379082	-0.142923	0.082752	-0.354185	0.417869	0.146415	-0.378012	-0.326037	-0.33941	-0.194277	-0.323956	0.445125	0.514577	-0.99546	-0.930337	0.258532	-0.166547	1.186634	0.34301	-0.160994	-1.414317	0.191314	0.295719
11.280195	1.028549	-0.612097	-0.303749	0.811582	-0.555654	-0.634666	0.360884	-0.166369	-0.126528	0.053309	-0.149899	-0.186567	-0.321075	-0.150577	0.010982	0.472474	0.039088	-0.037863	-1.431594	0.190316	-0.221915	0.052724	0.564211	-0.238824	-0.709293	-0.346248	-1.136135	-0.195897	-0.313024	-0.398607	0.431274	0.039057	-0.500831	-0.282238	-0.492478	-0.518867	-0.486004	0.494254	0.580089	-1.283808	-1.085067	-0.06634	-0.419808	1.035459	0.314244	-0.289809	-1.186572	0.018976	0.417041
11.27973726	0.883837	-0.618819	-0.467745	1.274974	-0.457207	-0.527997	0.833301	-0.274841	-0.087239	0.473271	-0.230369	-0.665132	-0.186561	-0.356552	-0.092921	0.711585	0.200347	0.034163	-1.476592	0.134574	-0.361569	0.064893	0.715291	-0.309819	-0.801073	-0.374141	-0.82674	-0.300992	-0.648643	-0.367613	0.224597	-0.134741	-0.520056	-0.278987	-0.390147	-0.850831	-0.380057	0.485588	0.528164	-1.511382	-1.26516	-0.187956	-0.560602	0.814933	0.069458	-0.397613	-0.843274	-0.232289	0.229844
11.27927953	0.56426	-0.398833	-0.648291	1.730569	-0.351396	-0.421932	1.059092	-0.472753	0.106112	0.604042	-0.562594	-0.835423	-0.054642	-0.320715	-0.1626	0.971185	0.237299	0.28043	-1.116522	0.122209	-0.558252	0.067746	0.664248	-0.266628	-0.906791	-0.368596	-0.536499	-0.397996	-0.734436	-0.329025	-0.096973	-0.349485	-0.511188	-0.389161	-0.065901	-1.006378	-0.142414	0.415558	0.261841	-1.671805	-1.360276	0.037955	-0.55376	0.544776	-0.302474	-0.402592	-0.566293	-0.521206	-0.171496
11.27882179	0.184962	-0.067812	-0.613254	1.929469	-0.303573	-0.359308	1.0003	-0.60905	0.322613	0.350072	-0.870634	-0.694512	0.096954	0.041953	-0.152845	1.125207	0.140622	0.611792	-0.586634	0.148105	-0.675943	0.126407	0.451712	-0.164373	-0.853243	-0.345245	-0.2025	-0.496188	-0.542412	-0.372576	-0.294775	-0.562395	-0.542078	-0.579049	0.193789	-0.975653	0.082602	0.294641	-0.074388	-1.735275	-1.324436	0.484026	-0.450048	0.296669	-0.622313	-0.286973	-0.420518	-0.762182	-0.557062
11.27836405	-0.129267	0.153161	-0.349479	1.761758	-0.324724	-0.307897	0.77128	-0.530217	0.43335	-0.106968	-0.877154	-0.41756	0.290019	0.542451	-0.090531	1.156196	-0.050023	0.890091	-0.291237	0.156277	-0.643515	0.271739	0.199392	-0.106699	-0.489356	-0.266893	0.266054	-0.56867	-0.192236	-0.540389	-0.241883	-0.725347	-0.617697	-0.718043	0.167964	-0.869234	0.254751	0.137671	-0.25776	-1.640037	-1.209661	0.764335	-0.343088	0.103052	-0.731328	-0.102171	-0.339383	-0.847448	-0.742743
11.27790632	-0.302781	0.158255	-0.101011	1.398464	-0.326839	-0.227786	0.500441	-0.21106	0.428226	-0.468932	-0.551116	-0.179455	0.433595	0.865548	-0.065123	1.145118	-0.250679	1.044001	-0.443479	0.086721	-0.503566	0.459935	0.015739	-0.115919	0.09181	-0.099149	0.797461	-0.51376	0.152009	-0.783288	-0.042578	-0.793567	-0.704349	-0.706648	-0.04794	-0.753554	0.397612	-0.02689	-0.201485	-1.364684	-1.176688	0.552392	-0.284305	-0.075174	-0.596966	0.100569	-0.244981	-0.715352	-0.68212
11.27744608	-0.349534	0.075997	-0.1263	1.163826	-0.176942	-0.133288	0.253854	0.22692	0.425261	-0.579545	-0.144073	-0.017107	0.396294	0.840591	-0.14589	1.17832	-0.366231	1.088752	-0.883123	-0.050718	-0.378235	0.595536	-0.069044	-0.131698	0.567926	0.11641	1.14315	-0.254945	0.387025	-0.992102	0.088172	-0.751166	-0.786533	-0.588894	-0.144697	-0.582612	0.503999	-0.151953	-0.030055	-0.998079	-1.416042	-0.087134	-0.246336	-0.273455	-0.31932	0.326326	-0.157934	-0.424279	-0.434017
11.27698834	-0.348199	0.133653	-0.420661	1.229961	0.184885	-0.075271	0.067601	0.609262	0.534007	-0.536539	0.031386	0.124722	0.188244	0.55248	-0.309949	1.265576	-0.347384	1.062463	-1.236299	-0.159445	-0.37623	0.61736	-0.103033	-0.124291	0.656792	0.278374	1.091526	0.15339	0.515411	-1.074278	0.032345	-0.63995	-0.87512	-0.513655	0.061239	-0.302178	0.530385	-0.19625	0.02381	-0.709989	-1.968454	-0.716521	-0.174324	-0.43623	-0.044413	0.612802	-0.161314	-0.145688	-0.106176
11.2765306	-0.367147	0.40452	-0.705522	1.438974	0.66845	-0.073371	-0.006704	0.820162	0.716773	-0.558614	-0.132454	0.244405	-0.001609	0.202668	-0.456541	1.336557	-0.230484	0.979638	-1.241027	-0.145008	-0.50592	0.56629	-0.157781	-0.147347	0.359605	0.322411	0.688072	0.569275	0.61241	-1.001086	-0.154668	-0.545562	-0.957586	-0.5741	0.436207	0.017908	0.473623	-0.161422	-0.209203	-0.627532	-2.598408	-0.906834	-0.064452	-0.442089	0.12541	0.956831	-0.256764	-0.047809	0.171385
11.27607287	-0.412666	0.721012	-0.696718	1.454971	1.073314	-0.092671	0.063773	0.845651	0.820151	-0.756724	-0.479017	0.239335	0.003511	-0.08971	-0.489145	1.302844	-0.114429	0.85646	-0.929102	-0.033195	-0.665612	0.553153	-0.260624	-0.247301	-0.070734	0.282869	0.211852	0.911039	0.739575	-0.792825	-0.34007	-0.528145	-0.96456	-0.699658	0.69196	0.204353	0.401423	-0.094668	-0.734368	-0.729496	-2.909466	-0.600974	0.024148	-0.232801	0.157992	1.271813	-0.294832	-0.162501	0.292504
11.27561513	-0.448198	0.850433	-0.358671	1.111773	1.222182	-0.104537	0.217988	0.737606	0.753051	-1.043163	-0.760519	0.036919	0.170887	-0.325082	-0.382374	1.123813	-0.079213	0.753596	-0.534806	0.023466	-0.725914	0.645868	-0.365325	-0.362215	-0.373393	0.24389	-0.079224	1.212511	0.870881	-0.48383	-0.442072	-0.558003	-0.813169	-0.724905	0.699787	0.146493	0.379002	-0.044397	-1.413145	-0.863873	-2.662024	-0.09369	0.038363	0.092551	0.073033	1.420053	-0.09406	-0.366035	0.257277
11.27515739	-0.449865	0.727304	0.113789	0.601091	1.084846	-0.157556	0.308474	0.550236	0.597171	-1.248443	-0.838944	-0.268468	0.305569	-0.511897	-0.183389	0.829671	-0.115604	0.756389	-0.267935	-0.114275	-0.633831	0.791369	-0.384636	-0.373927	-0.463927	0.242941	-0.168295	1.502213	0.902749	-0.12163	-0.461673	-0.533289	-0.491458	-0.563386	0.598112	-0.083271	0.388279	-0.016707	-2.047025	-0.875623	-1.996465	0.309399	-0.002406	0.328131	-0.071317	1.295488	0.355046	-0.493806	0.193051
11.27469966	-0.426859	0.481657	0.520847	0.292608	0.796036	-0.351687	0.230086	0.307454	0.504932	-1.296582	-0.72784	-0.472785	0.292507	-0.599909	0.027308	0.498708	-0.136179	0.89795	-0.175021	-0.424361	-0.441322	0.862746	-0.2579	-0.266129	-0.40264	0.24551	-0.239436	1.667843	0.754695	0.209181	-0.43002	-0.376959	-0.08972	-0.296946	0.59505	-0.297514	0.353164	0.013515	-2.445707	-0.724546	-1.316149	0.552706	-0.024161	0.316021	-0.184477	0.901085	0.825456	-0.468487	0.236866
11.27424192	-0.388558	0.258276	0.807841	0.360187	0.555463	-0.71377	0.046652	0.023647	0.504647	-1.255542	-0.498849	-0.47748	0.232193	-0.554924	0.170894	0.212532	-0.062026	1.113237	-0.175932	-0.733747	-0.237421	0.791239	0.004782	-0.172394	-0.253658	0.213615	-0.435883	1.514687	0.470562	0.400112	-0.360936	-0.11852	0.262129	-0.087866	0.717062	-0.377394	0.241082	0.04987	-2.46668	-0.489051	-0.936171	0.746444	0.020468	0.065369	-0.176055	0.368728	1.022818	-0.318221	0.381544
11.27378168	-0.312327	0.06772	0.993081	0.60466	0.488595	-1.104217	-0.046566	-0.249302	0.461324	-1.240241	-0.20981	-0.410311	0.297415	-0.447677	0.194858	0.017455	0.099587	1.282561	-0.187205	-0.881948	-0.064252	0.645898	0.335081	-0.220174	-0.025192	0.169765	-0.684515	0.990007	0.211184	0.394236	-0.250398	0.12706	0.488919	-0.019755	0.7877	-0.372201	0.106608	0.050901	-2.067719	-0.271651	-0.858224	0.90725	0.105875	-0.260245	-0.014629	-0.103971	0.837307	-0.100149	0.481276
11.27332395	-0.16425	-0.156024	1.021529	0.667222	0.571725	-1.283238	0.077233	-0.406843	0.255012	-1.296971	0.076308	-0.487449	0.488414	-0.395918	0.101906	-0.086466	0.261335	1.320499	-0.197363	-0.859044	0.092756	0.571637	0.65249	-0.348864	0.264791	0.169655	-0.765505	0.314114	0.132062	0.258313	-0.094765	0.263905	0.603172	-0.042392	0.632782	-0.4203	0.022723	-0.024371	-1.373978	-0.116305	-0.879279	0.88991	0.176103	-0.468575	0.242835	-0.378509	0.432837	0.150569	0.438978
11.27286621	0.047048	-0.398076	0.769022	0.412639	0.67001	-1.104923	0.314074	-0.347577	-0.040853	-1.379065	0.268341	-0.756886	0.595985	-0.406311	-0.035388	-0.124284	0.333539	1.220968	-0.244865	-0.773791	0.245377	0.643087	0.895398	-0.344006	0.522173	0.221592	-0.541545	-0.164871	0.262483	0.156628	0.097801	0.296869	0.656773	-0.063691	0.264158	-0.594137	-0.004556	-0.152937	-0.675696	-0.015096	-0.860002	0.60434	0.218992	-0.484004	0.490222	-0.475696	0.090174	0.385952	0.350348
11.27240847	0.251457	-0.539453	0.202728	0.073018	0.649762	-0.65493	0.400931	-0.070783	-0.21395	-1.398916	0.307617	-1.017483	0.429805	-0.329969	-0.115711	-0.117083	0.290862	1.030215	-0.349518	-0.708665	0.36032	0.782896	1.022448	-0.075871	0.616887	0.263304	-0.104086	-0.263691	0.500867	0.219243	0.295529	0.312295	0.67886	-0.062418	-0.143138	-0.836186	-0.026826	-0.251639	-0.281882	0.034234	-0.825665	0.222765	0.275854	-0.411923	0.64388	-0.549993	-0.03731	0.504631	0.399046
11.27195073	0.363431	-0.510529	-0.513786	-0.002693	0.475276	-0.180821	0.179718	0.277916	-0.150018	-1.279944	0.253419	-1.017227	0.04632	-0.02864	-0.09594	-0.081633	0.17051	0.800583	-0.473681	-0.640223	0.388993	0.830495	1.011932	0.332311	0.496491	0.232126	0.301189	-0.101468	0.712114	0.417972	0.434421	0.387943	0.66751	-0.087327	-0.415008	-1.02933	-0.073412	-0.258618	-0.300653	0.016967	-0.818799	0.071575	0.374403	-0.461931	0.6761	-0.7322	-0.026167	0.409649	0.606215
11.271493	0.347568	-0.41026	-1.117753	0.280519	0.22097	0.129906	-0.216099	0.483996	0.031417	-0.982924	0.260172	-0.719267	-0.291028	0.421643	-0.038989	-0.06208	0.024478	0.578884	-0.546044	-0.501779	0.32452	0.694072	0.879693	0.616868	0.2523	0.14223	0.484182	0.047968	0.813255	0.576634	0.446994	0.526789	0.627052	-0.160503	-0.490962	-1.101373	-0.119378	-0.202767	-0.54954	-0.040121	-0.743102	0.292159	0.473368	-0.756696	0.59585	-0.978624	-0.069798	0.13164	0.750987
11.27103526	0.236006	-0.408085	-1.4432	0.677087	0.00196	0.304406	-0.47	0.424338	0.111098	-0.534473	0.434004	-0.352144	-0.37441	0.740438	-0.052517	-0.143162	-0.112538	0.417902	-0.519099	-0.283821	0.207148	0.435124	0.69043	0.650007	0.069707	0.071717	0.452517	0.010048	0.779649	0.517474	0.330639	0.668179	0.589368	-0.221751	-0.399713	-1.055481	-0.141516	-0.175067	-0.725084	-0.028867	-0.434264	0.664654	0.495462	-1.166919	0.4284	-1.091564	-0.280288	-0.137636	0.59532
11.27057752	0.086206	-0.531643	-1.502135	0.88407	-0.109987	0.51558	-0.398142	0.171356	0.015662	-0.053794	0.72092	-0.2035	-0.245321	0.684752	-0.167375	-0.393906	-0.217604	0.367062	-0.403473	-0.038682	0.071304	0.205228	0.526217	0.566778	0.100079	0.075081	0.373192	-0.193153	0.620528	0.207713	0.18188	0.744819	0.587855	-0.193991	-0.17599	-0.925626	-0.16999	-0.227324	-0.702927	0.171916	0.116742	0.824357	0.413589	-1.349033	0.226228	-0.914569	-0.588253	-0.185317	0.16736
11.27011729	-0.06814	-0.613724	-1.394247	0.866146	-0.11507	0.866486	-0.149131	-0.065136	-0.116059	0.281062	0.963698	-0.383234	-0.120188	0.270069	-0.29182	-0.77253	-0.268917	0.437461	-0.244366	0.197464	-0.091677	0.105623	0.424649	0.60094	0.350551	0.126894	0.412347	-0.451115	0.394126	-0.229363	0.121775	0.722717	0.619511	-0.090984	0.173016	-0.732059	-0.24912	-0.313539	-0.668249	0.562553	0.672864	0.648013	0.284245	-1.014803	0.071974	-0.506716	-0.807737	0.02583	-0.241452
11.26965955	-0.220673	-0.487291	-1.191351	0.853255	-0.047757	1.260122	-0.070646	-0.113794	-0.112311	0.348619	1.069836	-0.778568	-0.150213	-0.263182	-0.306205	-1.102789	-0.258887	0.583248	-0.064416	0.438695	-0.304071	0.11281	0.348789	0.81746	0.673683	0.158508	0.607451	-0.699615	0.23399	-0.632514	0.159406	0.602223	0.645935	-0.027749	0.634522	-0.483839	-0.359075	-0.343916	-0.91649	0.973583	0.930147	0.380833	0.18403	-0.214948	0.026958	-0.102831	-0.786497	0.31168	-0.378113
11.26920181	-0.35634	-0.197692	-0.934016	1.022422	0.071731	1.492942	-0.374295	0.026897	0.036929	0.193023	1.099477	-1.193279	-0.277731	-0.684587	-0.198166	-1.191573	-0.211309	0.725414	0.161346	0.684875	-0.544942	0.136382	0.226961	1.03274	0.874878	0.134411	0.869965	-0.924131	0.295451	-0.916546	0.148373	0.405619	0.632588	-0.105304	1.143909	-0.204424	-0.419996	-0.29083	-1.508856	1.187144	0.787173	0.362751	0.124846	0.658646	0.066092	0.103659	-0.514275	0.432341	-0.281786
11.26874408	-0.427575	0.037682	-0.696703	1.2407	0.235535	1.467149	-0.938963	0.21808	0.200329	0.003514	1.176064	-1.493274	-0.321049	-0.945523	-0.077518	-1.007334	-0.166871	0.792697	0.459858	0.856447	-0.742847	0.133389	0.025896	0.99481	0.86829	0.076146	1.088683	-1.078716	0.622244	-1.074769	-0.079287	0.173203	0.578208	-0.29419	1.571249	0.062859	-0.390123	-0.224433	-2.146674	1.125692	0.424706	0.658461	0.05096	1.196841	0.096038	0.11466	-0.119376	0.30389	-0.201524
11.26828634	-0.378847	0.083129	-0.58503	1.176857	0.400979	1.289912	-1.432672	0.323939	0.287503	-0.04029	1.330573	-1.634909	-0.175387	-1.125359	-0.045072	-0.740302	-0.14471	0.744065	0.787332	0.841004	-0.830316	0.149779	-0.214693	0.627243	0.747245	0.017945	1.220123	-1.073947	1.069561	-1.104435	-0.520023	-0.041987	0.502145	-0.451956	1.754875	0.274422	-0.327895	-0.236526	-2.419634	0.912736	0.132315	0.990787	-0.079725	1.315076	0.069625	0.050036	0.227987	0.044162	-0.294327
11.2678286	-0.201515	0.036737	-0.642645	0.665224	0.470764	1.152594	-1.595385	0.316512	0.343583	0.088009	1.457804	-1.616028	0.08045	-1.262621	-0.068515	-0.656895	-0.129404	0.577626	1.019146	0.615415	-0.795891	0.2478	-0.408849	0.108867	0.682454	-0.037954	1.284304	-0.875217	1.400371	-0.974344	-0.962004	-0.197052	0.413046	-0.464156	1.583785	0.404628	-0.323524	-0.337084	-2.189157	0.738173	0.077072	1.031851	-0.232031	1.256885	0.06834	-0.051363	0.431949	-0.174106	-0.466871
11.26737086	0.034909	0.083272	-0.790125	-0.081915	0.35769	1.122508	-1.393593	0.251336	0.441978	0.272769	1.423519	-1.450638	0.265212	-1.293332	-0.020534	-0.86998	-0.106347	0.3486	1.035167	0.294174	-0.681394	0.407559	-0.470882	-0.252718	0.725034	-0.111999	1.293176	-0.587909	1.481486	-0.681492	-1.165713	-0.285669	0.30311	-0.361086	1.097689	0.447465	-0.382935	-0.434569	-1.712301	0.673494	0.228767	0.728959	-0.32722	1.268859	0.223385	-0.290522	0.527547	-0.288301	-0.523629
11.26691313	0.211637	0.227148	-0.886728	-0.644364	0.090195	1.072981	-0.955138	0.171494	0.538637	0.399739	1.193774	-1.188027	0.273029	-1.156355	0.156197	-1.245886	-0.101379	0.178382	0.822906	0.036028	-0.544313	0.517817	-0.340893	-0.228062	0.723314	-0.208151	1.214582	-0.405757	1.374524	-0.310303	-1.078696	-0.336138	0.174492	-0.286301	0.517324	0.411283	-0.425317	-0.415941	-1.375522	0.633952	0.460253	0.339703	-0.333673	1.332224	0.529761	-0.736913	0.637582	-0.360003	-0.406754
11.26645289	0.235528	0.24845	-0.842551	-0.753547	-0.160985	0.828542	-0.443163	0.062754	0.501644	0.467896	0.855751	-0.916105	0.17581	-0.912212	0.352284	-1.534685	-0.165298	0.202087	0.487865	-0.086213	-0.434487	0.469871	-0.001154	0.188404	0.477885	-0.301643	1.030525	-0.45566	1.227528	0.009446	-0.856661	-0.375416	0.059759	-0.349683	0.128394	0.315558	-0.40886	-0.242634	-1.312908	0.510546	0.680901	0.182914	-0.304456	1.262614	0.770988	-1.233112	0.860243	-0.455294	-0.234204
11.26599515	0.104818	-0.042413	-0.648475	-0.466599	-0.200904	0.374281	-0.022514	-0.097505	0.289147	0.554895	0.535112	-0.713435	0.154085	-0.715306	0.3885	-1.58399	-0.311552	0.456024	0.156708	-0.109155	-0.389216	0.256518	0.491626	0.763598	-0.005681	-0.362934	0.824543	-0.687871	1.107237	0.219404	-0.68249	-0.396045	0.005057	-0.515954	0.076534	0.184812	-0.416168	0.020452	-1.29761	0.304266	0.879477	0.381816	-0.316979	1.02634	0.686343	-1.440833	1.17507	-0.549207	-0.126087
11.26553742	-0.086504	-0.552322	-0.316736	-0.021791	0.014466	-0.08847	0.135755	-0.271557	0.037882	0.697247	0.310443	-0.594613	0.317872	-0.667626	0.207156	-1.428446	-0.4831	0.804952	-0.121257	-0.092844	-0.415396	-0.021248	0.985739	1.151209	-0.460035	-0.377482	0.765585	-0.911125	0.974986	0.381876	-0.599875	-0.365017	0.031385	-0.638246	0.262887	0.03648	-0.566667	0.248977	-1.005553	0.111736	1.070343	0.81913	-0.388263	0.837377	0.238818	-1.125895	1.44631	-0.558048	-0.067931
11.26507968	-0.212166	-0.970225	0.145255	0.404625	0.322375	-0.30204	-0.048864	-0.363426	-0.072638	0.836009	0.189209	-0.514155	0.587527	-0.721883	-0.055159	-1.200748	-0.599573	1.01487	-0.372351	-0.050862	-0.463781	-0.234641	1.287076	1.108187	-0.605606	-0.339815	0.954055	-0.935429	0.814679	0.582339	-0.540825	-0.266659	0.116266	-0.598255	0.466915	-0.124097	-0.850308	0.328994	-0.371873	0.005875	1.216519	1.27147	-0.464829	0.874769	-0.307282	-0.39345	1.521645	-0.44249	0.02663
11.26462194	-0.198213	-1.087859	0.665921	0.767889	0.494499	-0.177101	-0.413458	-0.292576	-0.025397	0.88477	0.130339	-0.429876	0.760595	-0.736192	-0.194874	-0.995822	-0.638164	0.940914	-0.618067	0.028281	-0.449176	-0.307919	1.282464	0.668871	-0.45834	-0.247899	1.27141	-0.710276	0.716726	0.78928	-0.478571	-0.129982	0.213746	-0.413702	0.579318	-0.29004	-1.098147	0.214213	0.312551	-0.024065	1.20401	1.550312	-0.493321	0.97448	-0.611975	0.378895	1.340808	-0.253009	0.168658
11.2641642	-0.06607	-1.00603	1.054092	1.044918	0.449183	0.127022	-0.575708	-0.060722	0.015925	0.824609	0.07886	-0.359964	0.714909	-0.610767	-0.127608	-0.826522	-0.652823	0.658631	-0.828924	0.135212	-0.333348	-0.238258	1.029487	0.120346	-0.335825	-0.121059	1.425386	-0.371809	0.780777	0.852702	-0.49054	-0.00607	0.288664	-0.214567	0.679225	-0.434923	-1.145658	-0.043496	0.638645	-0.006078	0.904453	1.557892	-0.483301	0.740236	-0.571774	0.842722	0.967049	-0.073208	0.268674
11.26370647	0.092143	-0.990391	1.095752	1.159304	0.319493	0.336726	-0.236761	0.247428	-0.094163	0.710257	0.006859	-0.372706	0.546892	-0.364505	0.062475	-0.666649	-0.704334	0.397977	-0.96849	0.260052	-0.191078	-0.072228	0.709527	-0.235639	-0.515417	-0.012467	1.201899	-0.175169	0.955053	0.67337	-0.647281	0.082594	0.332675	-0.119368	0.85527	-0.519335	-0.99815	-0.308341	0.406618	0.094548	0.298639	1.297876	-0.490302	0.016048	-0.394414	0.910932	0.532369	0.062739	0.24834
11.26324873	0.176685	-1.154785	0.754468	1.062618	0.303553	0.288611	0.493395	0.511854	-0.308261	0.594086	-0.05165	-0.513195	0.487789	-0.096624	0.240288	-0.485219	-0.782463	0.335112	-1.057444	0.443467	-0.161366	0.114336	0.475108	-0.331402	-0.907421	0.025905	0.693567	-0.339802	1.043202	0.35856	-0.879015	0.164705	0.355997	-0.131318	0.990858	-0.52507	-0.798775	-0.435747	-0.243703	0.337383	-0.442367	0.884827	-0.546105	-0.831296	-0.360842	0.719879	0.163053	0.186412	0.121377
11.26278849	0.130221	-1.342322	0.255345	0.842233	0.455155	0.048666	1.133132	0.621211	-0.449934	0.475138	-0.015509	-0.735318	0.66713	0.100766	0.353196	-0.240769	-0.814541	0.445852	-1.159563	0.745225	-0.305426	0.231236	0.342827	-0.345431	-1.120863	0.003526	0.249827	-0.889049	0.91175	0.164167	-1.00791	0.286924	0.371796	-0.146138	0.812929	-0.480642	-0.647818	-0.375664	-0.958567	0.686756	-1.029471	0.511741	-0.622	-1.211838	-0.532797	0.424436	-0.054008	0.339484	-0.056331
11.26233076	-0.049329	-1.325264	-0.079198	0.667757	0.637536	-0.166563	1.266773	0.498353	-0.436141	0.334547	0.159592	-0.91346	0.968072	0.193477	0.438216	0.101398	-0.753589	0.556852	-1.299092	1.126044	-0.519953	0.214193	0.235954	-0.465454	-0.869582	-0.002553	0.163742	-1.602194	0.6605	0.253811	-0.925433	0.456333	0.385008	-0.05561	0.202097	-0.441241	-0.507998	-0.216707	-1.386655	0.974713	-1.264497	0.331736	-0.66357	-0.908118	-0.711017	0.077277	-0.068327	0.516573	-0.267596
11.26187302	-0.318454	-1.070886	-0.10127	0.604693	0.683554	-0.186028	0.951966	0.130453	-0.382944	0.197231	0.399136	-0.945195	1.135146	0.199954	0.527549	0.500016	-0.642021	0.521972	-1.414845	1.399078	-0.616857	0.081932	0.109449	-0.668097	-0.276032	0.072089	0.39949	-2.14608	0.531528	0.526741	-0.705689	0.617063	0.384392	0.152569	-0.58363	-0.435268	-0.308768	-0.112079	-1.314354	1.023384	-1.198355	0.323717	-0.650305	-0.297067	-0.666895	-0.304253	0.131335	0.663496	-0.513814
11.26141528	-0.600675	-0.766439	0.056102	0.523423	0.578998	-0.022275	0.646659	-0.394851	-0.464167	0.125305	0.537744	-0.862803	1.022944	0.164161	0.588956	0.806914	-0.574051	0.33738	-1.41015	1.368903	-0.498178	-0.055817	0.001413	-0.767094	0.258362	0.194311	0.646146	-2.305936	0.637103	0.708825	-0.517444	0.686061	0.339969	0.386347	-1.069813	-0.433335	-0.09366	-0.142656	-0.704454	0.803435	-1.053672	0.289617	-0.611669	0.065181	-0.383494	-0.619502	0.495386	0.721056	-0.733546
11.26095755	-0.805813	-0.602623	0.135862	0.240134	0.469494	0.162672	0.718707	-0.89503	-0.694619	0.143897	0.461272	-0.832021	0.721692	0.13211	0.57161	0.869678	-0.597521	0.104496	-1.23405	1.040917	-0.241157	-0.079306	-0.042837	-0.667495	0.45658	0.255683	0.644872	-2.122135	0.815953	0.615277	-0.441068	0.616534	0.218181	0.531443	-0.985637	-0.378212	0.003444	-0.250864	0.284014	0.451435	-0.965933	0.030382	-0.588813	0.020649	-0.059749	-0.695528	0.909134	0.665824	-0.812155
11.26049981	-0.866718	-0.588282	-0.004398	-0.256403	0.496201	0.221054	1.071199	-1.179016	-0.897298	0.194722	0.223023	-1.000741	0.441365	0.133432	0.486184	0.700667	-0.664026	-0.078181	-0.897936	0.647695	-0.00747	0.032943	-0.061241	-0.513017	0.390169	0.197474	0.443554	-1.809576	0.789951	0.306	-0.408194	0.434658	0.015754	0.541909	-0.505228	-0.249893	-0.068363	-0.312638	1.289087	0.135139	-0.824978	-0.448867	-0.588673	-0.106999	0.093954	-0.438206	1.237675	0.517545	-0.708508
11.26004207	-0.7773	-0.596168	-0.314022	-0.755662	0.650863	0.154259	1.282852	-1.171855	-0.890084	0.184218	-0.001494	-1.322794	0.306348	0.170935	0.410476	0.512027	-0.677022	-0.166962	-0.434001	0.419425	0.111884	0.183351	-0.149085	-0.540072	0.310001	0.097882	0.312612	-1.549531	0.447945	-0.016405	-0.326349	0.222718	-0.21618	0.456716	-0.056848	-0.097753	-0.189623	-0.264756	1.853026	-0.071674	-0.417957	-0.915144	-0.573485	0.018772	0.030895	0.039467	1.398293	0.321043	-0.533969
11.25958433	-0.594622	-0.545459	-0.666833	-1.016931	0.799414	0.092169	1.070893	-0.970552	-0.673316	0.077226	-0.078874	-1.549675	0.285495	0.231878	0.412289	0.526677	-0.578623	-0.14887	0.115627	0.338878	0.146523	0.253738	-0.338664	-0.808583	0.334245	0.104851	0.428699	-1.368035	-0.052735	-0.223834	-0.223011	0.067775	-0.392444	0.337263	0.080579	-0.001623	-0.204442	-0.145713	1.691065	-0.178447	0.271173	-1.105828	-0.485399	0.320405	-0.152415	0.45876	1.40022	0.125224	-0.449445
11.2591241	-0.395472	-0.485297	-1.001493	-0.988892	0.821626	0.144054	0.537502	-0.766353	-0.415924	-0.066516	-0.016464	-1.439953	0.290463	0.31573	0.483243	0.741325	-0.384862	-0.021066	0.65076	0.175886	0.164732	0.220894	-0.534501	-1.12971	0.377831	0.274306	0.677999	-1.201735	-0.451649	-0.342421	-0.224175	0.015885	-0.454081	0.199444	-0.037786	0.003836	-0.116364	-0.01814	0.961081	-0.192595	0.95817	-0.957124	-0.282179	0.434031	-0.363557	0.565077	1.320568	-0.028469	-0.485659
11.25866636	-0.228624	-0.501765	-1.333924	-0.82599	0.700474	0.278156	-0.036224	-0.693036	-0.28206	-0.147395	0.110199	-0.994389	0.278611	0.443683	0.55617	0.914074	-0.15184	0.181002	0.997876	-0.216789	0.188504	0.163346	-0.592016	-1.270314	0.368455	0.498505	0.78238	-1.02911	-0.604153	-0.431836	-0.389251	0.057992	-0.415621	0.014736	-0.202639	-0.034125	-0.088398	0.114983	0.251909	-0.104207	1.294534	-0.635084	0.030808	0.205658	-0.598347	0.310148	1.243444	-0.110927	-0.514368
11.25820862	-0.111154	-0.595991	-1.672925	-0.715471	0.487039	0.35913	-0.527017	-0.736974	-0.304163	-0.107073	0.291606	-0.461562	0.24179	0.62784	0.574713	0.817095	0.069372	0.361603	1.008924	-0.68685	0.20938	0.159923	-0.454246	-1.183493	0.427465	0.617778	0.588225	-0.885797	-0.525709	-0.447568	-0.601892	0.146681	-0.349913	-0.223041	-0.322827	-0.028274	-0.230773	0.288998	0.186031	0.040811	1.184391	-0.350252	0.38141	-0.076764	-0.878859	-0.118919	1.213478	-0.110933	-0.420165
11.25775089	-0.059361	-0.691518	-1.966617	-0.729593	0.225731	0.305158	-1.000258	-0.785332	-0.414145	0.03916	0.591885	-0.091772	0.153485	0.830723	0.531037	0.482343	0.239811	0.417984	0.701683	-0.915176	0.254535	0.205706	-0.195687	-1.001799	0.749555	0.595556	0.199037	-0.758756	-0.281484	-0.27283	-0.653684	0.228043	-0.321225	-0.44426	-0.462279	0.064996	-0.439051	0.48625	0.907738	0.112462	0.822624	-0.162193	0.644831	-0.006426	-1.14573	-0.442972	1.225299	-0.042755	-0.25833
11.25729315	-0.097214	-0.741296	-2.129401	-0.841226	-0.054632	0.191516	-1.446125	-0.750356	-0.542214	0.222262	1.010307	0.093614	-0.001179	0.970609	0.442547	0.156302	0.317308	0.336831	0.275687	-0.761852	0.384156	0.241351	0.059838	-0.836806	1.31244	0.552636	-0.163119	-0.535872	0.086953	0.121279	-0.437545	0.271618	-0.331455	-0.534321	-0.652012	0.200967	-0.49667	0.609337	1.920406	0.000677	0.431712	0.024421	0.706572	0.461687	-1.252808	-0.495855	1.234372	0.054203	-0.190442
11.25683541	-0.216799	-0.778606	-2.091962	-1.017909	-0.299968	0.176614	-1.643113	-0.638827	-0.64426	0.348798	1.383115	0.254322	-0.145755	0.981465	0.318006	0.011849	0.264079	0.222827	-0.04299	-0.428023	0.608303	0.245257	0.235472	-0.656624	1.783814	0.613687	-0.377179	-0.126359	0.516359	0.59296	-0.0494	0.28499	-0.330217	-0.430958	-0.769667	0.285271	-0.330159	0.572328	2.478023	-0.254259	0.037476	0.292226	0.544177	0.951666	-1.087231	-0.334064	1.17424	0.135775	-0.271821
11.25637768	-0.34634	-0.842966	-1.826001	-1.235241	-0.437702	0.319228	-1.394467	-0.507902	-0.657896	0.329094	1.482055	0.468617	-0.137793	0.866591	0.164941	-0.044524	0.081563	0.207994	-0.172405	-0.241597	0.839074	0.261552	0.309511	-0.384069	1.779587	0.738512	-0.480851	0.3708	0.880654	0.930728	0.295145	0.304087	-0.272732	-0.193627	-0.662952	0.259035	-0.108542	0.402481	2.213931	-0.483809	-0.447748	0.579296	0.255701	1.084684	-0.693453	-0.162562	0.986806	0.1878	-0.363959
11.25591994	-0.395727	-0.881297	-1.366351	-1.403524	-0.452707	0.485877	-0.846924	-0.379049	-0.503176	0.128944	1.224571	0.588295	0.070528	0.683593	0.021422	-0.23848	-0.168472	0.325511	-0.18463	-0.312376	0.960631	0.327107	0.266928	-0.058148	1.223876	0.736772	-0.548146	0.680695	1.076307	1.021467	0.430658	0.361909	-0.16447	0.031136	-0.356773	0.147063	-0.062284	0.218983	1.423841	-0.573539	-0.978466	0.733948	-0.007997	0.870287	-0.269662	-0.136815	0.669994	0.242601	-0.293035
11.2554597	-0.3574	-0.756198	-0.844248	-1.355812	-0.431269	0.463169	-0.426658	-0.221001	-0.174383	-0.166644	0.756052	0.408009	0.325347	0.476607	-0.046624	-0.625002	-0.386739	0.479468	-0.177514	-0.450129	0.944439	0.397733	0.093852	0.172685	0.44213	0.4604	-0.574199	0.589364	1.149502	0.903485	0.336054	0.456125	-0.053576	0.126374	-0.067505	0.023837	-0.232601	0.107259	0.729223	-0.599647	-1.325893	0.684395	-0.157609	0.641242	-0.027875	-0.218815	0.313401	0.345095	-0.062448
11.25500196	-0.346098	-0.363591	-0.46759	-0.981017	-0.485088	0.172212	-0.385155	-0.020167	0.186631	-0.356809	0.304382	-0.049325	0.393365	0.236058	0.001098	-0.982068	-0.484818	0.539758	-0.19275	-0.425068	0.868068	0.377485	-0.168761	0.222605	-0.096785	-0.031171	-0.503864	0.169793	1.270168	0.67981	0.099011	0.543351	0.010817	0.100908	0.008779	-0.062199	-0.437972	0.043758	0.458394	-0.743118	-1.317894	0.521888	-0.219976	0.670706	-0.03645	-0.229706	0.074919	0.485831	0.144654
11.25454423	-0.501136	0.259622	-0.390572	-0.380263	-0.619046	-0.235093	-0.482055	0.156102	0.363809	-0.250094	-0.026076	-0.493761	0.210739	-0.063603	0.130016	-1.036901	-0.422106	0.458517	-0.269183	-0.251083	0.812054	0.221607	-0.405893	0.178752	-0.127479	-0.50792	-0.335898	-0.259055	1.526549	0.425376	-0.174039	0.569092	0.01091	0.080544	-0.113678	-0.121926	-0.479703	-0.035528	0.369525	-1.06408	-1.059745	0.403571	-0.281354	0.945596	-0.177947	-0.052551	0.086762	0.570823	0.174381
11.25408649	-0.830118	0.936322	-0.557444	0.149446	-0.701482	-0.501879	-0.233474	0.19423	0.250573	0.163684	-0.289252	-0.646759	-0.036679	-0.392562	0.248635	-0.765173	-0.220351	0.291274	-0.499176	-0.162612	0.761386	-0.012938	-0.508387	0.204124	0.280314	-0.763817	-0.147937	-0.414402	1.765075	0.184864	-0.409554	0.510623	-0.036943	0.203681	-0.257381	-0.18234	-0.337322	-0.118029	-0.017555	-1.395372	-0.826365	0.391727	-0.384937	1.300371	-0.2542	0.226451	0.348759	0.48176	0.064106
11.25362875	-1.164917	1.447126	-0.70604	0.33173	-0.594324	-0.491238	0.511384	0.04008	-0.042406	0.663437	-0.546435	-0.510212	-0.120424	-0.648916	0.286701	-0.417319	0.034881	0.118494	-0.931833	-0.32907	0.630348	-0.226704	-0.479466	0.356305	0.856087	-0.76762	-0.012988	-0.284139	1.693504	0.006327	-0.565138	0.395227	-0.096483	0.509251	-0.292164	-0.22335	-0.145635	-0.113141	-0.848214	-1.484284	-0.735504	0.411888	-0.494993	1.649384	-0.146565	0.400828	0.698535	0.186654	-0.031472
11.25317102	-1.299728	1.646867	-0.59043	0.133884	-0.310932	-0.290883	1.333289	-0.241951	-0.280963	0.951699	-0.742043	-0.303393	-0.027195	-0.724839	0.25757	-0.246501	0.214069	-0.034337	-1.403631	-0.653537	0.374184	-0.365415	-0.43609	0.546169	1.347166	-0.637501	0.07286	-0.082687	1.174939	-0.083074	-0.616995	0.278031	-0.128471	0.900743	-0.255868	-0.178997	-0.01732	0.018721	-1.725071	-1.226004	-0.609361	0.365569	-0.55719	1.99658	0.102099	0.370669	0.900877	-0.211189	-0.037967
11.25271328	-1.182072	1.535492	-0.225532	-0.213927	-0.024892	-0.108949	1.653851	-0.524624	-0.314187	0.893843	-0.770668	-0.161458	0.044801	-0.590522	0.240184	-0.254733	0.207871	-0.195013	-1.556181	-0.883827	0.04919	-0.429316	-0.485058	0.669722	1.63687	-0.502775	0.15538	-0.007153	0.404571	-0.130937	-0.564586	0.201963	-0.111344	1.202799	-0.26487	-0.013929	0.066638	0.172062	-2.066055	-0.736818	-0.211489	0.254396	-0.56988	2.270275	0.345728	0.261078	0.80332	-0.551355	-0.027768
11.25225554	-0.957808	1.254766	0.116213	-0.412021	0.086384	-0.081692	1.34879	-0.724043	-0.183408	0.618564	-0.644952	0.012115	-0.057077	-0.313409	0.296918	-0.236214	0.017198	-0.377763	-1.128585	-0.889296	-0.241647	-0.415475	-0.604735	0.726993	1.731326	-0.412085	0.235174	-0.070735	-0.227742	-0.228963	-0.439795	0.176548	-0.063907	1.263297	-0.35181	0.208853	0.195857	0.176095	-1.638105	-0.214612	0.425733	0.171209	-0.572554	2.28769	0.47279	0.288553	0.442781	-0.7507	-0.086477
11.2517953	-0.82235	1.004462	0.179903	-0.312676	-0.001528	-0.182653	0.870053	-0.836919	-0.034154	0.385153	-0.536678	0.353368	-0.254604	-0.003716	0.407938	-0.042091	-0.211432	-0.534488	-0.253185	-0.778265	-0.438506	-0.299251	-0.663806	0.779109	1.689529	-0.35794	0.251453	-0.164037	-0.451399	-0.388014	-0.300093	0.18803	-0.047631	1.038536	-0.432453	0.355843	0.405371	-0.026683	-0.735447	0.225047	0.986054	0.179881	-0.568076	1.954289	0.496028	0.516874	0.018238	-0.853066	-0.170941
11.25133757	-0.83629	0.910578	-0.012184	0.009307	-0.158315	-0.297897	0.743857	-0.881364	0.052991	0.353426	-0.618135	0.774586	-0.352283	0.249414	0.486184	0.249087	-0.274015	-0.577881	0.600752	-0.739287	-0.5453	-0.097985	-0.553718	0.823568	1.56419	-0.343321	0.159129	-0.21762	-0.296238	-0.473801	-0.205924	0.21944	-0.126456	0.619052	-0.42341	0.332115	0.634153	-0.311001	0.111464	0.558307	1.185894	0.235654	-0.488416	1.439346	0.516558	0.778203	-0.252877	-0.942016	-0.15013
11.25087983	-0.89283	0.936782	-0.203327	0.355308	-0.23177	-0.363738	1.021628	-0.837372	0.122774	0.476097	-0.879755	1.001703	-0.286669	0.397086	0.458293	0.429435	-0.075535	-0.451611	1.030062	-0.810936	-0.583289	0.077438	-0.290134	0.773408	1.378087	-0.38999	-0.004769	-0.247359	-0.001421	-0.330215	-0.194593	0.25434	-0.302783	0.184354	-0.35202	0.165025	0.781999	-0.495138	0.541004	0.751058	1.041132	0.240305	-0.266949	1.058612	0.60583	0.851292	-0.282902	-1.021807	0.024283
11.25042209	-0.85019	0.929588	-0.198055	0.558401	-0.1643	-0.422476	1.289086	-0.67896	0.247573	0.587155	-1.135051	0.889948	-0.178545	0.418199	0.334121	0.381348	0.274208	-0.179941	1.03607	-0.844837	-0.561242	0.089945	0.012834	0.575153	1.141418	-0.487124	-0.151165	-0.247005	0.200387	0.014275	-0.259325	0.265752	-0.48914	-0.094006	-0.325608	-0.021809	0.775457	-0.516426	0.506683	0.727277	0.789156	0.164626	0.055686	0.966489	0.726029	0.694029	-0.150629	-1.008446	0.236817
11.24996436	-0.671654	0.776545	-0.071783	0.580543	0.005251	-0.554235	1.177339	-0.457143	0.404593	0.559623	-1.204841	0.612049	-0.129932	0.321468	0.200509	0.161305	0.543502	0.145182	0.937116	-0.683491	-0.498526	-0.080005	0.24691	0.305169	0.892085	-0.564877	-0.222912	-0.104371	0.202604	0.309882	-0.345561	0.215539	-0.558103	-0.14845	-0.403713	-0.113766	0.591983	-0.456177	0.153218	0.473301	0.607333	0.096091	0.326052	1.021819	0.767644	0.473447	-0.006475	-0.838959	0.31663
11.24950662	-0.436138	0.52807	-0.056076	0.509472	0.210509	-0.766793	0.765979	-0.304194	0.477558	0.371674	-1.072238	0.457587	-0.059208	0.166906	0.146791	-0.109189	0.577328	0.42251	0.972224	-0.338622	-0.444814	-0.282004	0.379803	0.109171	0.705369	-0.543962	-0.227809	0.306017	0.003117	0.308233	-0.381602	0.078105	-0.439738	-0.04475	-0.522676	-0.085079	0.269587	-0.404273	-0.327124	0.138851	0.491404	0.161592	0.405461	0.989301	0.664887	0.377986	0.060967	-0.562737	0.202434
11.24904888	-0.244185	0.350607	-0.238108	0.476311	0.398974	-0.95464	0.447357	-0.314689	0.376832	0.061236	-0.852642	0.4832	0.180762	0.059252	0.191303	-0.371221	0.424367	0.593422	1.057001	0.017211	-0.444328	-0.323627	0.447688	0.054659	0.630761	-0.411713	-0.196839	0.9301	-0.338404	0.022601	-0.339361	-0.130523	-0.180353	0.083862	-0.555171	0.010982	-0.082084	-0.346891	-0.721483	-0.025694	0.402127	0.408784	0.309544	0.826473	0.47408	0.444612	0.073992	-0.301566	-0.022808
11.24859115	-0.143313	0.353184	-0.423455	0.549531	0.523657	-0.969911	0.466983	-0.427276	0.134822	-0.325374	-0.646126	0.460454	0.548936	0.081967	0.27305	-0.620152	0.272519	0.649264	0.951098	0.21136	-0.484413	-0.160081	0.51457	0.075894	0.603541	-0.23697	-0.146704	1.471914	-0.686905	-0.272185	-0.275856	-0.35066	0.095474	0.149086	-0.442487	0.104284	-0.31359	-0.217274	-0.814891	0.136505	0.424384	0.756059	0.209642	0.713076	0.338797	0.586997	0.097921	-0.129804	-0.23838
11.24813091	-0.132486	0.4733	-0.316853	0.679551	0.540233	-0.752334	0.686789	-0.465616	-0.130148	-0.719485	-0.457432	0.191322	0.783669	0.216757	0.310021	-0.815437	0.266929	0.602119	0.598895	0.205805	-0.507025	0.060645	0.641959	0.068038	0.4531	-0.10456	-0.104065	1.581286	-0.832184	-0.316739	-0.297995	-0.512202	0.286306	0.167958	-0.270318	0.148878	-0.332711	-0.029749	-0.51573	0.559051	0.69284	1.035823	0.283028	0.812671	0.374704	0.751974	0.142038	-0.022956	-0.386006
11.24767317	-0.192081	0.542831	0.181775	0.745727	0.442274	-0.412899	0.79196	-0.326244	-0.33105	-1.000733	-0.257094	-0.217647	0.676803	0.335743	0.266951	-0.866124	0.395797	0.461347	0.219551	0.09199	-0.481326	0.152942	0.860616	0.0047	0.057229	-0.040375	-0.140875	1.150105	-0.594373	-0.118519	-0.460008	-0.575969	0.38319	0.213841	-0.214284	0.120704	-0.188722	0.091512	0.01899	1.019519	1.182613	1.07969	0.553456	1.07915	0.576614	0.983274	0.14179	0.069904	-0.461473
11.24721543	-0.278252	0.450964	0.875188	0.674792	0.290419	-0.187132	0.636006	-0.113857	-0.471674	-1.035897	-0.078339	-0.485287	0.331532	0.298231	0.174968	-0.724705	0.540278	0.244295	0.055717	-0.009914	-0.44537	0.08533	1.133249	-0.055878	-0.487798	-0.004188	-0.337057	0.443577	0.019183	0.093981	-0.688521	-0.549326	0.44508	0.308226	-0.394479	0.010563	-0.038068	0.039988	0.461621	1.326667	1.66341	0.797521	0.870014	1.330152	0.823628	1.315964	0.039895	0.136052	-0.454327
11.2467577	-0.309341	0.222821	1.434022	0.517442	0.179909	-0.265136	0.323564	-0.05684	-0.5892	-0.773995	-0.017521	-0.524206	0.074345	0.076807	0.096092	-0.45376	0.606127	0.001428	0.108864	-0.037902	-0.457977	0.006825	1.347631	-0.055563	-0.884385	0.051759	-0.687141	-0.070861	0.767897	0.138893	-0.826251	-0.467711	0.513936	0.372153	-0.758776	-0.160554	-0.004868	-0.144772	0.582825	1.443039	1.903874	0.233367	1.030333	1.452126	0.968796	1.657334	-0.130782	0.118405	-0.343825
11.24629996	-0.208177	-0.045229	1.631054	0.396257	0.163963	-0.617401	0.01128	-0.273604	-0.666736	-0.29611	-0.138838	-0.558924	0.110256	-0.204086	0.073693	-0.156968	0.589392	-0.191618	0.177828	-0.006898	-0.521467	0.088607	1.383187	0.006079	-0.875387	0.129579	-1.066549	-0.066858	1.318971	0.049809	-0.771077	-0.362861	0.562139	0.300151	-1.102885	-0.330335	-0.079537	-0.309802	0.439446	1.452502	1.886193	-0.426602	0.923641	1.456452	0.93579	1.832719	-0.262729	0.019497	-0.152654
11.24584222	0.017161	-0.277075	1.438325	0.373476	0.209522	-0.974532	-0.262673	-0.636318	-0.637453	0.239313	-0.397418	-0.82184	0.322978	-0.358352	0.110443	0.14317	0.532933	-0.2876	0.12078	0.022177	-0.578865	0.351398	1.210974	0.089101	-0.493602	0.193916	-1.321891	0.402747	1.458621	-0.028098	-0.577838	-0.243389	0.526726	0.086256	-1.227908	-0.424901	-0.162241	-0.346073	0.270627	1.444422	1.784316	-0.934252	0.578228	1.345007	0.750934	1.756386	-0.275022	-0.055442	0.03532
11.24538449	0.256596	-0.418923	0.981212	0.387007	0.228312	-1.016316	-0.518983	-0.879587	-0.48273	0.69582	-0.659853	-1.214175	0.434239	-0.278871	0.179887	0.508041	0.460764	-0.313534	0.000362	-0.009264	-0.590747	0.644874	0.920942	0.144819	-0.0578	0.222916	-1.401021	0.955247	1.188861	-0.046798	-0.417322	-0.09782	0.390951	-0.138888	-1.104059	-0.413336	-0.186043	-0.281551	0.231393	1.436324	1.762888	-1.135273	0.110789	1.020249	0.498858	1.519563	-0.187508	0.007171	0.138201
11.24492675	0.395034	-0.397318	0.465888	0.332692	0.147957	-0.637454	-0.691639	-0.835478	-0.298612	1.002541	-0.788337	-1.386422	0.300583	-0.006188	0.249807	0.937738	0.376907	-0.344648	-0.044266	-0.106325	-0.587352	0.778332	0.631094	0.115102	0.098464	0.237825	-1.379975	1.162968	0.655058	-0.092377	-0.431633	0.084951	0.221419	-0.217675	-0.880775	-0.329693	-0.167694	-0.207167	0.281913	1.380728	1.852562	-1.08764	-0.34559	0.408974	0.25041	1.281125	-0.088735	0.200445	0.148587
11.24446651	0.427171	-0.15853	0.124244	0.196456	-0.041401	-0.057135	-0.645393	-0.549394	-0.227127	1.127056	-0.708149	-1.162909	0.000147	0.32264	0.298293	1.25835	0.3047	-0.418482	0.003576	-0.190003	-0.622221	0.668654	0.371978	-0.056931	-0.10008	0.277105	-1.360123	0.847545	0.017591	-0.21815	-0.629756	0.290801	0.113856	-0.119424	-0.723557	-0.236252	-0.142707	-0.142667	0.339644	1.219484	2.006008	-1.017082	-0.682231	-0.346387	0.025718	1.086319	-0.042182	0.39136	0.12699
11.24400877	0.445977	0.216168	0.122945	0.072277	-0.288321	0.344582	-0.355164	-0.183221	-0.308134	1.052307	-0.428221	-0.780294	-0.328077	0.581287	0.31965	1.221047	0.281399	-0.483583	0.033142	-0.12386	-0.687414	0.387529	0.082304	-0.359673	-0.456266	0.347555	-1.357149	0.172507	-0.602088	-0.313749	-0.914168	0.468601	0.097448	0.027048	-0.644553	-0.169266	-0.097925	-0.017175	0.458412	0.936143	2.186831	-1.120286	-0.835732	-0.908198	-0.18293	0.828099	-0.041388	0.452258	0.131883
11.24355104	0.499612	0.489325	0.440766	0.037728	-0.508489	0.331141	0.000835	0.149005	-0.418162	0.804972	-0.036193	-0.626798	-0.624741	0.718907	0.321486	0.752031	0.293786	-0.454546	-0.022615	0.19414	-0.707045	0.097494	-0.275386	-0.658187	-0.723438	0.412213	-1.304153	-0.508862	-1.093789	-0.202125	-1.184975	0.547808	0.097285	0.07104	-0.518369	-0.123557	-0.005801	0.214217	0.773337	0.580735	2.347709	-1.391717	-0.811086	-1.01114	-0.36373	0.396405	-0.05495	0.378156	0.178161
11.2430933	0.484715	0.44604	0.842012	0.041053	-0.619598	-0.017759	0.188789	0.426508	-0.384751	0.48459	0.322111	-0.794526	-0.857603	0.747131	0.311143	0.090873	0.24505	-0.322565	-0.087973	0.732856	-0.625242	-0.059339	-0.621792	-0.764902	-0.807814	0.433599	-1.147127	-0.911609	-1.340601	0.140914	-1.400137	0.483601	0.002474	0.011863	-0.268002	-0.080489	0.0942	0.472969	1.278545	0.251233	2.378952	-1.644506	-0.686986	-0.699171	-0.472806	-0.157306	-0.085823	0.26167	0.26462
11.24263556	0.228227	0.119625	1.03918	-0.048979	-0.577323	-0.414138	0.153235	0.643941	-0.170293	0.219858	0.494571	-0.995595	-0.925075	0.696581	0.278252	-0.362401	0.029725	-0.190156	-0.047235	1.307127	-0.477906	-0.048182	-0.81711	-0.614529	-0.763979	0.427215	-0.908436	-0.984388	-1.266654	0.514171	-1.54671	0.298132	-0.218762	0.01863	0.006771	-0.034802	0.102319	0.610379	1.748735	0.031388	2.18639	-1.700987	-0.569323	-0.270516	-0.47532	-0.627658	-0.15958	0.173403	0.4081
11.24217783	-0.302872	-0.210193	0.926187	-0.278254	-0.398675	-0.629787	0.062854	0.761209	0.072564	0.074539	0.397855	-0.937115	-0.733281	0.60079	0.194739	-0.37186	-0.33721	-0.172707	0.102203	1.666799	-0.35386	0.044819	-0.813678	-0.356959	-0.660206	0.462567	-0.652832	-0.877935	-0.906011	0.663353	-1.591029	0.07687	-0.470036	0.262327	0.136868	0.008609	-0.030951	0.556413	1.943725	-0.071463	1.845452	-1.552355	-0.511941	0.003361	-0.392275	-0.828127	-0.261245	0.102186	0.61793
11.24172009	-0.893642	-0.296903	0.639321	-0.529005	-0.147001	-0.66352	0.117213	0.762982	0.145751	0.010393	0.060722	-0.678318	-0.378879	0.508324	0.045925	-0.053376	-0.680762	-0.26853	0.253788	1.637281	-0.291478	0.0874	-0.724525	-0.229779	-0.5179	0.598337	-0.419466	-0.777379	-0.412671	0.510387	-1.486719	-0.086779	-0.600113	0.724918	0.116175	0.049569	-0.232927	0.3912	1.863704	-0.119434	1.590641	-1.330778	-0.479643	0.081568	-0.289089	-0.749469	-0.321127	0.016329	0.840012
11.24126235	-1.219042	-0.194239	0.367596	-0.639512	0.117561	-0.672233	0.344849	0.726249	0.005993	-0.039419	-0.405691	-0.527783	-0.150225	0.478531	-0.131755	0.254333	-0.78337	-0.352003	0.332732	1.216678	-0.238129	0.019758	-0.713736	-0.32039	-0.380985	0.808742	-0.212049	-0.756839	0.008387	0.200435	-1.229854	-0.154061	-0.536872	1.183984	0.160582	0.09223	-0.387091	0.258895	1.74161	-0.157219	1.564215	-1.151863	-0.40053	0.099242	-0.207923	-0.553184	-0.289924	-0.054032	0.960778
11.24080212	-1.111113	-0.19078	0.127064	-0.595944	0.370842	-0.774404	0.615021	0.759823	-0.191153	-0.070615	-0.87439	-0.628374	-0.255934	0.54105	-0.255323	0.301161	-0.56029	-0.310199	0.372057	0.573591	-0.119196	-0.083172	-0.821396	-0.479246	-0.366367	0.977599	-0.043173	-0.771822	0.198443	-0.051388	-0.887555	-0.154203	-0.356735	1.394471	0.472864	0.136522	-0.475346	0.224446	1.78026	-0.137056	1.599122	-1.017699	-0.258309	0.170129	-0.120971	-0.421137	-0.216526	-0.032331	0.894594
11.24034438	-0.69383	-0.457899	-0.229513	-0.572161	0.597169	-0.937134	0.814802	0.857068	-0.250996	-0.00924	-1.231105	-0.767627	-0.570142	0.657996	-0.258435	0.117174	-0.123937	-0.173053	0.430806	-0.040615	0.071217	-0.078357	-0.918473	-0.490693	-0.565116	0.980844	0.050569	-0.766214	0.109015	-0.125817	-0.565861	-0.140475	-0.221862	1.288201	0.956345	0.184023	-0.596866	0.228263	1.95058	0.040054	1.355622	-0.87432	-0.120648	0.272914	0.030143	-0.411633	-0.216329	0.110025	0.668177
11.23988664	-0.259087	-0.808468	-0.773914	-0.759195	0.734729	-1.035316	0.956116	0.8558	-0.133297	0.177942	-1.355592	-0.653369	-0.725784	0.741722	-0.160801	-0.078912	0.321013	-0.085556	0.491758	-0.409909	0.263253	0.100367	-0.845227	-0.311675	-0.889573	0.79232	0.060162	-0.76653	-0.190617	-0.03013	-0.359506	-0.139574	-0.241758	0.998845	1.227678	0.250168	-0.82346	0.173024	2.066298	0.390004	0.726627	-0.722842	-0.063828	0.29181	0.246943	-0.445872	-0.34619	0.305881	0.40586
11.2394289	-0.020512	-0.864102	-1.331017	-1.164484	0.678734	-0.987114	1.095772	0.601195	0.022163	0.396951	-1.134191	-0.301162	-0.487087	0.725087	-0.067082	-0.128314	0.64024	-0.150779	0.496452	-0.443725	0.382743	0.367485	-0.583863	-0.10924	-1.087284	0.515724	0.055581	-0.859928	-0.553562	0.168731	-0.330711	-0.144682	-0.386046	0.705901	0.964367	0.349747	-1.068149	0.034662	1.98868	0.772542	0.046783	-0.631513	-0.074019	0.108092	0.448456	-0.42012	-0.528451	0.453482	0.227297
11.23897117	0.014503	-0.465064	-1.606451	-1.595118	0.368779	-0.822137	1.202009	0.152409	0.05399	0.48144	-0.557962	-0.042667	0.015349	0.619538	-0.080663	-0.074519	0.833593	-0.320871	0.462937	-0.199583	0.40946	0.570808	-0.282877	-0.066442	-0.975886	0.303708	0.154746	-1.07923	-0.822586	0.392923	-0.503181	-0.144939	-0.522864	0.471267	0.231911	0.458705	-1.145084	-0.116244	1.683474	0.990036	-0.196395	-0.639567	-0.04434	-0.345737	0.5564	-0.331308	-0.623946	0.507635	0.161672
11.23851343	-0.032942	0.134427	-1.486637	-1.836028	-0.124615	-0.642845	1.162749	-0.217376	-0.056818	0.344589	0.174471	-0.142673	0.449474	0.504484	-0.208957	-0.074653	0.96117	-0.453593	0.496373	0.169382	0.368735	0.649785	-0.116433	-0.190049	-0.668254	0.230307	0.423129	-1.321862	-0.896413	0.561518	-0.833561	-0.141745	-0.538826	0.227487	-0.562029	0.507922	-0.967599	-0.186318	1.114044	0.970833	0.12238	-0.689689	0.111053	-1.045919	0.600662	-0.295083	-0.579156	0.491674	0.154446
11.23805569	-0.067928	0.509676	-1.164307	-1.833426	-0.6213	-0.546867	0.934693	-0.262851	-0.185697	0.069982	0.706018	-0.492648	0.635871	0.461763	-0.3536	-0.203312	1.034806	-0.458766	0.649483	0.506503	0.295298	0.6885	-0.133267	-0.329115	-0.512389	0.234564	0.803196	-1.405765	-0.762061	0.620501	-1.182428	-0.129747	-0.428369	-0.099071	-1.031056	0.445535	-0.655221	-0.139138	0.224489	0.83053	0.598153	-0.688442	0.338624	-1.824941	0.707767	-0.430016	-0.478434	0.433725	0.136867
11.23759796	-0.082344	0.47888	-0.939823	-1.711067	-0.953714	-0.577911	0.63978	-0.002215	-0.206656	-0.150728	0.758997	-0.737957	0.680047	0.522341	-0.396194	-0.369611	0.9969	-0.366837	0.815041	0.72288	0.22322	0.799153	-0.243371	-0.350441	-0.759204	0.194094	1.143674	-1.228111	-0.480226	0.602837	-1.357895	-0.079894	-0.281362	-0.482185	-1.097258	0.312824	-0.422735	-0.013341	-0.865164	0.728404	0.686412	-0.625034	0.45783	-2.381363	0.958329	-0.710111	-0.441991	0.327288	0.076528
11.23714022	-0.098373	0.237454	-0.927749	-1.634722	-1.067716	-0.711815	0.469838	0.310464	-0.111129	-0.164966	0.379829	-0.663538	0.776209	0.668053	-0.296244	-0.427205	0.800892	-0.262367	0.813974	0.806176	0.191319	0.97081	-0.333487	-0.253046	-1.286818	0.06268	1.298777	-0.876398	-0.147848	0.629274	-1.244833	0.032651	-0.19557	-0.813702	-0.930502	0.233535	-0.377788	0.118965	-1.704294	0.678405	0.240614	-0.597012	0.31523	-2.43224	1.263917	-0.940256	-0.495094	0.169332	-0.027593
11.23667998	-0.109129	0.098119	-0.998768	-1.674627	-1.009475	-0.861362	0.492969	0.443512	0.011961	0.046274	-0.059718	-0.377808	0.97247	0.863643	-0.113621	-0.343642	0.500698	-0.186119	0.58773	0.782535	0.221938	1.062153	-0.376815	-0.120287	-1.683676	-0.065181	1.216083	-0.569122	0.127927	0.798242	-0.912201	0.177174	-0.197527	-1.00185	-0.681201	0.300962	-0.447455	0.207965	-1.726492	0.542976	-0.368294	-0.698929	-0.055626	-1.92901	1.416729	-0.911689	-0.564897	0.010616	-0.169553
11.23622225	-0.100989	0.161539	-0.989975	-1.776208	-0.844456	-0.911062	0.579365	0.390499	0.083647	0.382546	-0.154518	-0.120266	1.177126	1.067469	0.04954	-0.239642	0.253308	-0.122489	0.256746	0.683092	0.2848	0.948202	-0.431577	-0.01979	-1.62635	-0.038156	0.962451	-0.464515	0.245431	1.063551	-0.571956	0.264083	-0.23176	-1.030854	-0.3497	0.477718	-0.488366	0.256245	-0.749464	0.230662	-0.637392	-0.895678	-0.423883	-1.126783	1.282898	-0.60771	-0.598036	-0.068564	-0.337212
11.23576451	-0.108521	0.279523	-0.897058	-1.82665	-0.62096	-0.792739	0.532741	0.310063	0.097039	0.692703	0.188558	0.025224	1.329039	1.212129	0.121605	-0.259764	0.224294	-0.056831	-0.025336	0.544296	0.308932	0.651769	-0.550647	0.014063	-1.175973	0.191199	0.688712	-0.516056	0.146756	1.252722	-0.405951	0.217065	-0.21387	-0.933897	0.094392	0.628522	-0.432413	0.306819	0.748281	-0.131055	-0.374786	-1.025186	-0.52441	-0.405459	0.942044	-0.246495	-0.638913	-0.039672	-0.494103
11.23530677	-0.200297	0.297456	-0.81489	-1.74425	-0.400056	-0.555844	0.286682	0.304536	0.084467	0.832352	0.667892	0.166395	1.455556	1.200834	0.092556	-0.422051	0.470585	-0.000144	-0.229457	0.418624	0.257551	0.316831	-0.707876	-0.059566	-0.70187	0.488831	0.550449	-0.521146	-0.119237	1.232392	-0.430177	0.05137	-0.10001	-0.740338	0.560519	0.660054	-0.31999	0.396156	1.93911	-0.268552	0.232824	-0.934723	-0.260693	0.005078	0.622045	-0.090065	-0.763383	0.03914	-0.580107
11.23484903	-0.389083	0.248031	-0.737246	-1.540538	-0.261075	-0.351746	-0.036424	0.309414	0.062174	0.705279	0.848433	0.39897	1.549561	0.955328	0.003969	-0.610454	0.891	0.053198	-0.423936	0.357911	0.185637	0.072191	-0.813733	-0.26761	-0.530301	0.63607	0.613157	-0.319683	-0.373405	1.045516	-0.534846	-0.136959	0.075163	-0.469228	0.883753	0.610249	-0.234138	0.506223	2.293234	-0.028635	0.890006	-0.615727	0.2226	0.143378	0.494048	-0.201364	-0.955306	0.084668	-0.54512
11.2343913	-0.575385	0.274471	-0.512304	-1.331153	-0.226194	-0.315362	-0.246106	0.207718	0.033241	0.30899	0.530698	0.662752	1.488418	0.485083	-0.074375	-0.708239	1.28366	0.154865	-0.621364	0.371545	0.195709	-0.049419	-0.797326	-0.538582	-0.683702	0.520577	0.800886	0.05749	-0.392007	0.863003	-0.640362	-0.269747	0.21563	-0.159325	1.005022	0.586026	-0.24066	0.564677	1.924464	0.442693	1.429868	-0.212811	0.653828	0.203769	0.537401	-0.407972	-1.096591	0.075826	-0.387454
11.23393356	-0.614128	0.417852	-0.038133	-1.273856	-0.193573	-0.44169	-0.241418	0.005382	0.028861	-0.237913	-0.100498	0.830806	1.165983	-0.094431	-0.07326	-0.714443	1.472538	0.34978	-0.726018	0.406169	0.32355	-0.065038	-0.67205	-0.691351	-0.943037	0.238222	0.949123	0.440273	-0.073056	0.802997	-0.775622	-0.36107	0.22724	0.127744	1.030611	0.62956	-0.371065	0.508403	1.320334	0.811793	1.804055	0.087646	0.83587	0.351987	0.597295	-0.515154	-1.099447	0.064298	-0.157768
11.23347582	-0.453572	0.553651	0.551432	-1.444227	-0.0074	-0.582809	-0.053415	-0.156889	0.105931	-0.733084	-0.658577	0.878445	0.683615	-0.626031	0.037206	-0.714481	1.412568	0.597876	-0.659224	0.379411	0.482128	0.036588	-0.52368	-0.574523	-1.105646	0.0011	0.941343	0.705734	0.455684	0.82157	-0.986079	-0.47204	0.086502	0.34815	1.082185	0.677481	-0.601509	0.35614	0.810236	0.856465	1.96408	0.181303	0.771127	0.644555	0.550233	-0.524374	-1.019156	0.104515	0.077481
11.23301559	-0.199753	0.548472	0.973208	-1.738447	0.365886	-0.579657	0.229185	-0.165758	0.280371	-0.986657	-0.88065	0.891704	0.315473	-1.003154	0.21864	-0.75178	1.193318	0.785383	-0.485639	0.244967	0.536768	0.285128	-0.432364	-0.226701	-1.134431	-0.060498	0.805546	0.886709	0.906502	0.78779	-1.198853	-0.594006	-0.138167	0.503865	1.137156	0.653657	-0.823245	0.206911	0.360818	0.65412	1.855868	0.086141	0.621653	1.05166	0.399517	-0.598192	-0.993746	0.191451	0.280573
11.23255785	-0.028727	0.426118	1.078297	-1.917692	0.756308	-0.40396	0.534457	-0.07018	0.476626	-0.904371	-0.805429	0.91342	0.238224	-1.205012	0.384101	-0.762005	0.94056	0.835139	-0.356525	0.03276	0.434903	0.647677	-0.399316	0.139736	-1.074363	-0.006642	0.663906	1.082202	1.042647	0.641008	-1.23826	-0.609289	-0.335896	0.610423	1.076651	0.56459	-0.8839	0.14943	-0.157011	0.477994	1.520121	-0.110196	0.555363	1.478066	0.230805	-0.811563	-1.068678	0.270483	0.452195
11.23210011	-0.029983	0.337449	0.995656	-1.797182	0.93618	-0.173447	0.803899	-0.030371	0.574111	-0.502218	-0.675902	0.850678	0.3401	-1.251035	0.467896	-0.65084	0.707659	0.786579	-0.336296	-0.167148	0.252942	0.99694	-0.34713	0.335097	-0.906309	-0.003467	0.587267	1.284869	0.850418	0.448713	-1.003643	-0.401741	-0.434244	0.64196	0.879584	0.468589	-0.727727	0.170821	-0.650252	0.516573	1.117088	-0.335181	0.614596	1.765957	0.115125	-0.99416	-1.118751	0.288134	0.595801
11.23164237	-0.137503	0.384775	0.956993	-1.417605	0.857761	-0.033588	0.957392	-0.149441	0.518814	0.123447	-0.686574	0.583488	0.35248	-1.14097	0.483157	-0.420353	0.463085	0.737944	-0.340179	-0.259255	0.120921	1.186171	-0.19863	0.34984	-0.556617	-0.143053	0.529764	1.343742	0.522809	0.318768	-0.608576	-0.008288	-0.437042	0.535078	0.695771	0.365447	-0.502646	0.169323	-0.863223	0.694331	0.810579	-0.576857	0.708462	1.764463	0.071938	-0.874767	-0.976244	0.221878	0.67466
11.23118464	-0.209443	0.518428	1.016502	-1.016449	0.704321	-0.030521	0.917385	-0.383085	0.380638	0.813764	-0.806047	0.147172	0.151983	-0.861587	0.501379	-0.190971	0.183006	0.714404	-0.26048	-0.196741	0.117828	1.151423	0.035155	0.297652	-0.047305	-0.357847	0.432678	1.1223	0.283593	0.287334	-0.302607	0.368804	-0.384942	0.264952	0.681704	0.168609	-0.465548	0.065906	-0.727894	0.755206	0.654926	-0.856938	0.716815	1.469753	0.099699	-0.37784	-0.628021	0.082558	0.620884
11.2307269	-0.162467	0.607814	1.011103	-0.806099	0.670987	-0.095408	0.693868	-0.609627	0.287583	1.359026	-0.813917	-0.242383	-0.127967	-0.457592	0.568793	-0.093642	-0.062741	0.628596	-0.105185	-0.008807	0.238587	0.936394	0.243726	0.235874	0.436036	-0.507204	0.365253	0.671367	0.22462	0.306434	-0.240678	0.52975	-0.288834	-0.092017	0.795491	-0.181897	-0.722677	-0.104522	-0.537095	0.514568	0.617469	-1.159229	0.601921	1.076794	0.200557	0.269428	-0.251216	-0.076755	0.411694
11.23026916	-0.022407	0.571066	0.805868	-0.77649	0.719876	-0.13693	0.425012	-0.750246	0.302246	1.563736	-0.505536	-0.366419	-0.289905	-0.075067	0.651012	-0.159792	-0.148796	0.39185	0.03317	0.208207	0.429218	0.639462	0.302185	0.105854	0.689135	-0.522801	0.49452	0.206085	0.292509	0.318716	-0.344238	0.461709	-0.11956	-0.392698	0.818048	-0.600663	-1.072245	-0.223845	-0.687276	0.041152	0.669818	-1.386523	0.432099	0.817248	0.362727	0.748514	-0.037005	-0.153299	0.143192
11.22981143	0.140224	0.410878	0.507469	-0.726052	0.613083	-0.13519	0.288226	-0.795415	0.369832	1.368933	0.107899	-0.195979	-0.30493	0.104014	0.671149	-0.327397	-0.036441	0.044042	0.116251	0.337457	0.620355	0.362213	0.180185	-0.13196	0.698192	-0.4472	0.875045	-0.097263	0.397164	0.315823	-0.397836	0.343849	0.12811	-0.532451	0.595126	-0.89452	-1.159088	-0.207328	-1.262544	-0.389103	0.794051	-1.40574	0.311554	0.716201	0.543168	0.940527	0.005259	-0.043644	9.90E-05
11.22935119	0.293384	0.162852	0.36418	-0.484245	0.211319	-0.145585	0.337463	-0.738313	0.386356	0.926309	0.764093	0.097797	-0.301025	0.003109	0.599432	-0.527954	0.138067	-0.25962	0.197612	0.31105	0.733298	0.191898	-0.025877	-0.362416	0.650996	-0.340526	1.301994	-0.251991	0.504116	0.323979	-0.264786	0.363087	0.375095	-0.510435	0.223393	-0.934083	-0.818171	-0.07426	-1.92754	-0.518774	0.909122	-1.159945	0.294507	0.555876	0.693282	0.978743	0.04955	0.24806	0.105014
11.22889345	0.443759	-0.129347	0.465941	-0.085606	-0.304224	-0.222807	0.429476	-0.537683	0.308319	0.516975	1.11286	0.311172	-0.362926	-0.266271	0.490633	-0.725912	0.154904	-0.393703	0.309024	0.158704	0.699752	0.172087	-0.168915	-0.389489	0.708404	-0.191733	1.442092	-0.387258	0.623104	0.356503	0.010019	0.532503	0.487774	-0.394712	-0.032903	-0.769108	-0.249925	0.097995	-2.249605	-0.31696	0.879034	-0.743037	0.361626	0.130387	0.798665	1.038078	0.266016	0.547351	0.376137
11.22843572	0.567505	-0.381695	0.619457	0.279643	-0.567385	-0.350985	0.337247	-0.178928	0.190226	0.355573	0.960532	0.376122	-0.434804	-0.483168	0.426333	-0.868056	-0.083237	-0.368889	0.379656	-0.011489	0.51468	0.244825	-0.167033	-0.157242	0.791482	0.043827	1.140551	-0.547566	0.738339	0.393123	0.291009	0.697117	0.385784	-0.247443	0.00595	-0.562873	0.167278	0.267542	-2.105459	0.00435	0.664816	-0.34974	0.462835	-0.486903	0.872564	1.136384	0.65174	0.601469	0.559725
11.22797798	0.577208	-0.477642	0.568422	0.461568	-0.394172	-0.450414	-0.038434	0.245196	0.12283	0.454991	0.409832	0.378934	-0.44238	-0.505343	0.430147	-0.844855	-0.44058	-0.284317	0.335299	-0.097176	0.265286	0.246479	-0.058407	0.155023	0.648338	0.330432	0.569624	-0.614647	0.78637	0.394933	0.496399	0.707394	0.120039	-0.105711	0.289007	-0.434112	0.228848	0.451461	-1.767323	0.174475	0.44182	-0.133808	0.5648	-0.995223	0.906082	1.169956	1.046243	0.285252	0.44825
11.22752024	0.390058	-0.372252	0.304846	0.469197	0.023291	-0.452773	-0.564796	0.557317	0.145533	0.672952	-0.219045	0.437732	-0.430781	-0.39024	0.451844	-0.564892	-0.663266	-0.203588	0.251494	-0.080465	0.076405	0.031605	0.043587	0.304856	0.148974	0.525321	0.043391	-0.446952	0.717149	0.329596	0.627437	0.569009	-0.163501	-0.0199	0.616872	-0.3889	0.050098	0.660082	-1.622058	0.086883	0.479083	-0.109358	0.65158	-1.196578	0.847994	1.095467	1.285809	-0.268276	0.084728
11.2270625	0.034781	-0.180747	0.096118	0.40303	0.316849	-0.372464	-0.992365	0.627267	0.218165	0.868191	-0.628855	0.566694	-0.496807	-0.319188	0.431399	-0.080087	-0.615807	-0.115663	0.315734	-0.025525	0.009834	-0.358352	0.044556	0.241715	-0.520935	0.504944	-0.290543	-0.062426	0.564974	0.19602	0.685522	0.420822	-0.338151	-0.059416	0.813296	-0.390236	-0.118295	0.838738	-1.82644	-0.133595	0.857872	-0.187902	0.693164	-1.206764	0.658071	1.004051	1.319839	-0.754621	-0.267864
11.22660477	-0.326944	-0.100656	0.18517	0.313609	0.316102	-0.304176	-1.180076	0.485158	0.265659	0.990491	-0.754573	0.64733	-0.603051	-0.38983	0.362952	0.406957	-0.39928	-0.013195	0.591649	0.004592	0.026159	-0.677868	-0.069807	0.147486	-0.998947	0.311784	-0.52618	0.360979	0.437588	0.045375	0.621121	0.385044	-0.373919	-0.239152	0.801044	-0.437573	-0.165679	0.90069	-2.201953	-0.272211	1.347493	-0.295051	0.639377	-1.279463	0.378473	1.000467	1.192043	-0.931793	-0.380813
11.22614703	-0.509307	-0.207707	0.504477	0.161392	0.186876	-0.341421	-1.202062	0.297437	0.243169	1.036401	-0.77264	0.527439	-0.556402	-0.491106	0.28884	0.707115	-0.23324	0.04126	0.873792	0.026564	0.053112	-0.683625	-0.245256	0.210832	-1.081543	0.137489	-0.771539	0.665186	0.424143	-0.028477	0.396258	0.455013	-0.31462	-0.450829	0.572727	-0.54202	-0.18441	0.8161	-2.406425	-0.232929	1.615256	-0.425101	0.464312	-1.463008	0.129629	1.061456	0.953844	-0.78445	-0.276591
11.22568679	-0.447263	-0.356526	0.723167	-0.094829	0.200707	-0.484032	-1.229859	0.226903	0.166121	0.977058	-0.915055	0.162384	-0.229692	-0.407815	0.242646	0.816828	-0.230925	-0.028493	0.857304	0.128167	0.074131	-0.375403	-0.418442	0.397098	-0.90157	0.136463	-0.923498	0.850459	0.517588	0.044533	0.07539	0.520916	-0.205957	-0.518575	0.178566	-0.652196	-0.297971	0.648545	-2.197509	-0.110258	1.556714	-0.576682	0.218223	-1.540239	0.019722	1.059818	0.628727	-0.484477	-0.17358
11.22522906	-0.241153	-0.332412	0.561514	-0.411323	0.412227	-0.621093	-1.324783	0.30788	0.091084	0.779105	-1.259387	-0.327066	0.237412	-0.06519	0.213371	0.892828	-0.301058	-0.198252	0.462976	0.379023	0.126432	-0.004843	-0.567187	0.478803	-0.772601	0.268937	-0.746336	1.011652	0.637453	0.226285	-0.190606	0.481359	-0.065287	-0.363071	-0.231401	-0.667912	-0.49475	0.494528	-1.58939	-0.061222	1.370702	-0.665629	0.020692	-1.350996	0.061802	0.914306	0.250748	-0.222827	-0.223832
11.22477132	-0.063778	-0.10319	0.026025	-0.685253	0.600839	-0.614234	-1.374625	0.440225	0.069001	0.486543	-1.672069	-0.74118	0.533997	0.342429	0.165036	1.041892	-0.261664	-0.330937	-0.059895	0.749759	0.216552	0.175534	-0.710997	0.288723	-0.886212	0.353923	-0.169655	1.167982	0.728751	0.363869	-0.292594	0.323863	0.08845	-0.104586	-0.419476	-0.554953	-0.653448	0.397519	-0.82321	-0.122141	1.294335	-0.547275	-0.015804	-1.083676	0.185242	0.670746	-0.098447	-0.085043	-0.345224
11.22431358	-0.025977	0.126284	-0.649969	-0.852918	0.516028	-0.413654	-1.246715	0.488479	0.104323	0.225771	-1.927845	-0.957974	0.487103	0.497093	0.077251	1.166726	-0.02773	-0.307341	-0.382911	1.116882	0.272638	0.151837	-0.864398	-0.091291	-1.17819	0.276144	0.564048	1.209812	0.822535	0.302872	-0.266879	0.121254	0.208172	0.032277	-0.209399	-0.41371	-0.687492	0.331183	-0.196305	-0.171213	1.316174	-0.151058	0.131714	-1.11588	0.318298	0.429607	-0.317354	-0.048246	-0.341302
11.22385585	-0.122294	0.136758	-1.23216	-0.938298	0.136681	-0.104056	-0.979734	0.391137	0.148557	0.09193	-1.876548	-1.006043	0.228544	0.254711	-0.040055	1.060058	0.319962	-0.15729	-0.414479	1.347212	0.206975	0.112075	-0.987967	-0.407783	-1.456529	0.11112	1.096477	1.030664	0.979406	0.02888	-0.25835	-0.021471	0.245896	-0.063063	0.332953	-0.388055	-0.611896	0.25678	0.125517	-0.077461	1.211561	0.407086	0.384418	-1.539332	0.442038	0.238624	-0.352247	-0.039888	-0.159502
11.22339811	-0.281282	-0.062657	-1.616117	-1.003154	-0.32552	0.158296	-0.781032	0.198603	0.138939	0.048055	-1.517854	-0.981801	0.030306	-0.201128	-0.160986	0.651667	0.625542	-0.034221	-0.332436	1.387723	0.017297	0.191472	-0.992264	-0.482944	-1.598017	0.026868	1.269402	0.681082	1.171817	-0.309356	-0.379748	-0.02144	0.202148	-0.273779	0.889199	-0.502604	-0.475595	0.174015	0.175849	0.129692	0.854714	0.855946	0.628647	-1.943714	0.564542	0.08952	-0.235144	0.019775	0.030879
11.22294037	-0.441393	-0.265589	-1.788328	-1.067965	-0.644815	0.25543	-0.812364	0.026262	0.058083	-0.021141	-0.961318	-0.918565	0.015336	-0.512864	-0.258927	0.123257	0.784325	-0.055695	-0.343393	1.293017	-0.200904	0.314472	-0.808262	-0.368435	-1.599846	0.081748	1.197452	0.359436	1.250742	-0.527702	-0.606966	0.13795	0.12945	-0.376353	1.105545	-0.624466	-0.2854	0.10711	0.085051	0.262002	0.429394	0.925716	0.795884	-1.778267	0.668021	-0.010027	-0.060544	0.190229	0.046667
11.22248263	-0.572849	-0.337236	-1.757829	-1.088525	-0.767308	0.169134	-0.997676	-0.034108	-0.038824	-0.1458	-0.348379	-0.781791	0.078404	-0.464281	-0.311796	-0.248281	0.781318	-0.188345	-0.492018	1.178834	-0.349707	0.321188	-0.467556	-0.269739	-1.490157	0.157787	1.049953	0.253539	1.071488	-0.556058	-0.798504	0.377884	0.079303	-0.270193	0.857621	-0.606559	-0.033761	0.057296	-0.087553	0.152381	0.275262	0.507791	0.883385	-0.928329	0.705668	-0.021003	0.072621	0.466881	-0.059515
11.2220224	-0.649385	-0.383799	-1.568435	-0.993101	-0.792246	-0.036787	-1.081544	0.018788	-0.067329	-0.194499	0.195976	-0.604718	0.068838	-0.149295	-0.310658	-0.345035	0.648341	-0.297955	-0.722651	1.139011	-0.41698	0.207794	-0.105406	-0.346604	-1.261536	0.105315	0.852271	0.404602	0.673531	-0.46191	-0.801903	0.543824	0.054308	-0.0697	0.330412	-0.448955	0.22475	-0.006586	-0.40473	-0.17084	0.531034	-0.280102	0.910318	0.136952	0.646558	0.057545	0.111163	0.749321	-0.017894
11.22156466	-0.63211	-0.59737	-1.320211	-0.729406	-0.820463	-0.265765	-0.894745	0.099737	0.000665	0.005254	0.584049	-0.568634	-0.025082	0.155094	-0.273293	-0.278419	0.428753	-0.293371	-1.034612	1.180409	-0.455144	0.164157	0.13783	-0.589112	-0.908437	-0.075676	0.560862	0.706582	0.31153	-0.348167	-0.551578	0.499441	0.018066	0.033324	-0.140808	-0.289838	0.3778	-0.103349	-0.923334	-0.493487	0.962843	-1.137537	0.870762	0.811863	0.50005	0.150974	0.064362	0.886934	0.369281
11.22110692	-0.496731	-0.957858	-1.092047	-0.295217	-0.854343	-0.419967	-0.543851	0.114207	0.091792	0.470553	0.786318	-0.856056	-0.106521	0.256246	-0.23863	-0.217508	0.187943	-0.197681	-1.469854	1.218366	-0.488013	0.345053	0.231524	-0.855402	-0.481961	-0.229936	0.277618	0.991885	0.254026	-0.256029	-0.102248	0.244395	-0.058812	-0.024793	-0.312022	-0.245385	0.354705	-0.196983	-1.536138	-0.597711	1.159113	-1.705008	0.740782	0.889098	0.285034	0.183432	-0.018185	0.793572	0.988534
11.22064919	-0.268171	-1.174872	-0.829501	0.238157	-0.830055	-0.422424	-0.311348	0.04871	0.085457	1.007367	0.842142	-1.390182	-0.126716	0.178041	-0.2299	-0.197041	0.018901	-0.085307	-1.949723	1.140081	-0.469951	0.651682	0.265047	-0.998022	-0.060147	-0.217556	0.263409	1.106377	0.511967	-0.166431	0.398116	-0.054797	-0.176365	-0.131301	-0.166607	-0.296326	0.196061	-0.21307	-1.987953	-0.439005	0.88579	-1.731646	0.530199	0.612826	-0.004456	0.171108	-0.095983	0.522322	1.49823
11.22019145	-0.013238	-0.982668	-0.37962	0.72159	-0.706095	-0.258208	-0.366442	-0.010993	-0.069755	1.357988	0.827321	-1.783507	-0.134622	0.059989	-0.220192	-0.12706	-0.004635	0.016879	-2.231844	0.89399	-0.348968	0.803304	0.332654	-0.958178	0.323617	-0.057495	0.66866	0.960274	0.775998	-0.058533	0.773707	-0.177803	-0.32161	-0.140449	0.116033	-0.348459	0.002748	-0.103171	-2.075741	-0.160796	0.261492	-1.218244	0.314335	0.280214	-0.373441	0.191508	-0.174713	0.214289	1.644101
11.21973371	0.203577	-0.465754	0.296882	0.984987	-0.502398	-0.00928	-0.596444	0.037138	-0.285717	1.397062	0.7896	-1.645577	-0.169527	-0.01726	-0.147159	0.040489	0.108513	0.143207	-2.1176	0.533875	-0.151431	0.632701	0.414228	-0.77178	0.676175	0.112884	1.294443	0.586787	0.670498	0.064957	0.903847	-0.024723	-0.481011	-0.030107	0.297509	-0.371822	-0.170018	0.104991	-1.819266	0.04636	-0.375324	-0.430149	0.197979	-0.069601	-0.76077	0.25355	-0.287358	-0.02336	1.462751
11.21927598	0.349572	-0.02118	0.965701	0.951054	-0.273052	0.18367	-0.738551	0.201244	-0.385665	1.191524	0.717641	-0.982224	-0.17714	-0.075058	0.026455	0.22279	0.265534	0.319015	-1.687485	0.178538	0.01954	0.266849	0.391289	-0.514043	0.958134	0.194187	1.709053	0.16754	0.113944	0.195123	0.785724	0.306371	-0.622293	0.100547	0.230116	-0.432993	-0.338445	0.317004	-1.415	0.100197	-0.744382	0.267471	0.236859	-0.530261	-1.028573	0.252602	-0.427364	-0.172769	1.172246
11.21881824	0.410254	0.036539	1.251474	0.709203	-0.068204	0.237297	-0.664842	0.374243	-0.239548	0.904773	0.584708	-0.248302	-0.084241	-0.134473	0.267691	0.312057	0.362449	0.509172	-1.260573	-0.074589	0.074215	-0.012886	0.190956	-0.243133	1.051889	0.204036	1.634115	-0.063963	-0.564776	0.316722	0.530296	0.611076	-0.682665	0.164761	-0.056552	-0.585431	-0.511175	0.429702	-1.038703	0.066874	-0.805095	0.643228	0.392084	-1.018167	-1.053196	0.103914	-0.5131	-0.244837	0.908243
11.218358	0.364801	-0.193075	0.988656	0.448261	0.074879	0.213375	-0.512649	0.436061	0.131325	0.671572	0.417698	0.05233	0.076984	-0.133352	0.492924	0.331495	0.356144	0.64849	-1.096396	-0.198545	0.01628	-0.062312	-0.101707	0.011574	0.870821	0.203388	1.182575	-0.013482	-0.893311	0.380393	0.28588	0.747303	-0.61224	0.18149	-0.385027	-0.770817	-0.619073	0.39218	-0.726387	0.073347	-0.734287	0.701796	0.565329	-1.255454	-0.844083	-0.100477	-0.452854	-0.206971	0.617059
11.21790026	0.197695	-0.29394	0.430194	0.283646	0.123525	0.264878	-0.531395	0.381036	0.564283	0.547343	0.300187	-0.173593	0.189656	0.01765	0.629998	0.427481	0.265119	0.706854	-1.170932	-0.211433	-0.066675	0.014563	-0.299272	0.217116	0.497629	0.191129	0.696439	0.177162	-0.672726	0.317825	0.150388	0.720936	-0.446372	0.228235	-0.572364	-0.866998	-0.554673	0.230941	-0.437563	0.183872	-0.756769	0.572265	0.68092	-1.098334	-0.564501	-0.133249	-0.264571	-0.01482	0.205004
11.21744253	-0.059984	0.0428	0.059651	0.150915	0.051233	0.471281	-0.824805	0.334454	0.861633	0.52116	0.292237	-0.569857	0.212174	0.310908	0.65808	0.698114	0.118623	0.703476	-1.259607	-0.12714	-0.081869	0.034891	-0.284423	0.308337	0.158713	0.114906	0.393797	0.274196	-0.153256	0.130597	0.144343	0.628735	-0.314917	0.332247	-0.580731	-0.824131	-0.279761	0.02856	-0.162948	0.346713	-0.955737	0.327862	0.731796	-0.767745	-0.417293	0.138478	-0.107439	0.285136	-0.262901
11.21698479	-0.318749	0.719327	0.168158	-0.107344	-0.147021	0.735451	-1.263326	0.432853	0.904666	0.539047	0.359425	-0.741095	0.259365	0.612997	0.597117	1.073086	-0.069322	0.660356	-1.18919	0.045641	-4.80E-05	-0.043485	-0.112334	0.217779	0.018158	-0.021192	0.229146	0.216354	0.193543	-0.046599	0.247469	0.546247	-0.344104	0.441039	-0.529764	-0.713024	0.12317	-0.128898	0.091789	0.449967	-1.184693	-0.047045	0.745447	-0.63717	-0.494265	0.597974	-0.14859	0.530073	-0.566376
11.21652705	-0.485457	1.352667	0.616809	-0.540548	-0.437803	0.86696	-1.634849	0.688524	0.702526	0.532065	0.405912	-0.652138	0.469158	0.775637	0.481194	1.396002	-0.271483	0.564434	-0.959765	0.259633	0.135105	-0.112907	0.067197	-0.045892	0.00666	-0.108422	0.07762	0.200739	0.083817	-0.030858	0.43351	0.482286	-0.531539	0.497001	-0.539341	-0.623011	0.508082	-0.200708	0.400485	0.431713	-1.156295	-0.519998	0.715929	-0.807433	-0.722172	0.990903	-0.37844	0.559088	-0.536521
11.21606932	-0.542137	1.654499	1.010205	-0.992611	-0.741009	0.770823	-1.842944	0.976816	0.367233	0.467906	0.385377	-0.590773	0.802186	0.761505	0.353973	1.599497	-0.417966	0.391779	-0.662023	0.420038	0.246212	-0.09537	0.173099	-0.359272	-0.111153	-0.030638	-0.043943	0.463	-0.36685	0.218885	0.657091	0.420823	-0.727837	0.508983	-0.566612	-0.541579	0.761648	-0.20151	0.895852	0.343171	-0.677588	-0.911294	0.58998	-1.000774	-0.93935	1.17728	-0.582405	0.358665	-0.233236
11.21561158	-0.563871	1.659982	1.07775	-1.221876	-0.940451	0.534051	-1.939136	1.154179	0.049388	0.394171	0.361122	-0.777154	1.032153	0.647069	0.273208	1.741257	-0.424979	0.163168	-0.379503	0.455613	0.27465	-0.059313	0.254949	-0.561785	-0.491171	0.195342	-0.01299	0.985605	-0.792085	0.5141	0.827525	0.368745	-0.760252	0.529552	-0.441508	-0.374735	0.848794	-0.166935	1.587864	0.301389	0.137685	-1.007826	0.336232	-0.925618	-1.018495	1.222858	-0.53128	0.067958	0.100313
11.21515384	-0.644581	1.607576	0.874418	-1.115648	-0.926527	0.318057	-1.988562	1.179218	-0.130231	0.408524	0.437259	-1.089841	0.962959	0.516208	0.287423	1.852266	-0.262994	-0.044259	-0.209554	0.402712	0.216958	-0.122058	0.392011	-0.601032	-1.047648	0.405828	0.17347	1.478587	-0.901511	0.584189	0.835239	0.341801	-0.584104	0.575394	-0.095953	-0.090341	0.799341	-0.112474	2.235319	0.371958	0.885946	-0.787976	0.02322	-0.669106	-0.931589	1.237243	-0.208038	-0.16625	0.253702
11.2146936	-0.797015	1.656852	0.648161	-0.777068	-0.66299	0.192175	-1.954581	1.118232	-0.130364	0.561981	0.632905	-1.209847	0.629502	0.37704	0.392506	1.806847	0.011717	-0.153985	-0.28608	0.393175	0.124409	-0.270932	0.55918	-0.590777	-1.532923	0.432349	0.308093	1.670446	-0.677129	0.329183	0.629767	0.316396	-0.314327	0.596899	0.270416	0.193034	0.684163	-0.030767	2.483652	0.497063	1.158516	-0.477897	-0.196981	-0.623224	-0.732408	1.189296	0.168854	-0.321716	0.218068
11.21423587	-0.928269	1.760834	0.57686	-0.410123	-0.22955	0.104338	-1.74117	1.050828	-0.000629	0.797257	0.843639	-0.986908	0.25426	0.188384	0.524329	1.420021	0.299461	-0.160695	-0.653309	0.53457	0.059715	-0.341855	0.619913	-0.691579	-1.743203	0.252532	0.163113	1.577146	-0.309628	-0.090323	0.270742	0.223891	-0.11208	0.530855	0.321932	0.292056	0.596658	0.073154	2.176009	0.547952	0.871501	-0.332196	-0.210479	-1.019952	-0.505676	0.9529	0.348686	-0.477628	0.160176
11.21377813	-0.920266	1.784606	0.657048	-0.14575	0.212697	0.003934	-1.329651	0.993496	0.156357	1.001713	0.936345	-0.598726	0.020554	-0.054499	0.614657	0.69604	0.527436	-0.140359	-1.104512	0.80185	0.041003	-0.19533	0.452775	-0.922874	-1.624932	-0.002305	-0.25738	1.440444	-0.00228	-0.418715	-0.109349	0.009387	-0.043743	0.363162	-0.069813	0.135736	0.611219	0.160961	1.505977	0.454105	0.335592	-0.36773	-0.056745	-1.633145	-0.331034	0.524779	0.254642	-0.68266	0.254185
11.21332039	-0.73835	1.688592	0.795207	0.012448	0.521346	-0.062598	-0.837155	0.918363	0.25299	1.116861	0.871291	-0.346861	-0.075686	-0.278309	0.656819	-0.066752	0.678532	-0.185914	-1.262294	1.055212	0.028438	0.117321	0.070324	-1.120165	-1.222489	-0.172617	-0.708861	1.425544	0.157287	-0.531778	-0.395719	-0.305492	-0.043514	0.128026	-0.63137	-0.157618	0.720546	0.19288	0.835434	0.276481	-0.016444	-0.362368	0.090178	-1.999999	-0.262355	0.11403	-0.01505	-0.880643	0.533572
11.21286266	-0.460891	1.57044	0.926099	0.106864	0.652327	-0.020866	-0.425922	0.823677	0.26615	1.170695	0.720399	-0.351582	-0.154508	-0.367911	0.702353	-0.480969	0.768263	-0.326532	-0.928133	1.158182	-0.024663	0.396712	-0.386399	-1.109996	-0.609144	-0.187245	-0.952182	1.450457	0.190399	-0.480046	-0.546966	-0.624511	0.003968	-0.136733	-0.886863	-0.382832	0.819283	0.178932	0.380504	0.148195	0.004392	-0.132555	0.075168	-1.885864	-0.305811	-0.046056	-0.34451	-0.976342	0.873869
11.21240492	-0.20173	1.557594	1.014402	0.141069	0.643509	0.087152	-0.168995	0.757459	0.230526	1.197864	0.576852	-0.483729	-0.287148	-0.23268	0.786686	-0.403207	0.814976	-0.502416	-0.335237	1.063777	-0.109325	0.499018	-0.74997	-0.92079	0.085707	-0.070045	-0.967122	1.337048	0.163499	-0.348083	-0.580557	-0.840709	0.154602	-0.405631	-0.583486	-0.416186	0.7863	0.176569	0.10674	0.147363	0.226507	0.22882	-0.092158	-1.446144	-0.406909	0.046408	-0.693073	-0.949626	1.09186
11.21194718	-0.00527	1.696865	0.992087	0.088376	0.52876	0.088629	-0.020243	0.764965	0.189236	1.16369	0.473365	-0.560535	-0.441773	0.141666	0.87043	-0.0513	0.834875	-0.615688	0.045571	0.795598	-0.163116	0.468951	-0.914657	-0.781402	0.631771	0.126387	-0.908696	1.064213	0.152684	-0.146805	-0.535094	-0.89968	0.366048	-0.63809	0.08463	-0.282212	0.609014	0.219473	-0.098061	0.234285	0.342115	0.434864	-0.245128	-0.946433	-0.476728	0.154094	-1.019552	-0.878282	1.074676
11.21148945	0.177761	1.943106	0.770834	-0.049439	0.289084	-0.154646	0.093353	0.82824	0.155183	1.004748	0.400823	-0.540533	-0.56798	0.66057	0.868476	0.218191	0.842592	-0.611624	-8.00E-06	0.393063	-0.139821	0.460276	-0.854579	-0.883852	0.783171	0.360694	-0.898502	0.789857	0.232408	0.125023	-0.459485	-0.814079	0.545604	-0.771863	0.681668	-0.080188	0.419668	0.257641	-0.236883	0.303774	0.229198	0.316458	-0.217061	-0.447088	-0.454684	0.065087	-1.183784	-0.849502	0.8523
11.21102921	0.409302	2.21146	0.34771	-0.230016	-0.096821	-0.585997	0.178403	0.874639	0.118069	0.735792	0.386217	-0.507752	-0.673039	1.121697	0.734556	0.235109	0.832941	-0.522003	-0.181469	-0.080509	-0.061739	0.546862	-0.605879	-1.160115	0.471407	0.585867	-0.911712	0.6284	0.443278	0.369454	-0.411333	-0.637649	0.630551	-0.778198	0.940578	0.119893	0.383281	0.194774	-0.239714	0.277297	0.054584	0.008211	0.005715	0.143585	-0.355493	-0.177884	-1.016242	-0.869139	0.571905
11.21057147	0.663948	2.41112	-0.127576	-0.415166	-0.565235	-0.994889	0.190181	0.84576	0.075761	0.469315	0.516036	-0.51592	-0.789449	1.297288	0.504314	0.109905	0.764242	-0.436862	-0.012773	-0.487209	0.014055	0.637763	-0.251736	-1.323782	-0.099066	0.732006	-0.856601	0.497508	0.743634	0.42444	-0.420538	-0.434485	0.636471	-0.719714	0.950472	0.299639	0.531564	-0.001513	-0.133998	0.13892	0.085828	-0.193771	0.279705	0.764367	-0.248831	-0.349011	-0.515396	-0.865931	0.39064
11.21011373	0.822085	2.449988	-0.434498	-0.598006	-0.962285	-1.218316	0.128163	0.749184	0.041215	0.304108	0.859985	-0.509523	-0.906203	1.098867	0.254535	0.030684	0.584508	-0.432518	0.644925	-0.641156	0.072415	0.578017	0.104707	-1.141789	-0.590312	0.737604	-0.693645	0.250688	1.005109	0.233703	-0.436151	-0.258893	0.641309	-0.716975	0.958977	0.440686	0.706309	-0.24217	-0.077499	-0.089018	0.42917	-0.12932	0.439154	1.107157	-0.186746	-0.316226	0.074721	-0.772957	0.364277
11.209656	0.775061	2.25967	-0.455682	-0.773682	-1.149901	-1.270196	0.085791	0.64071	0.011461	0.223672	1.371021	-0.403645	-0.982521	0.701035	0.037016	0.018164	0.291784	-0.516591	1.415989	-0.450597	0.155088	0.313118	0.397445	-0.650004	-0.782818	0.600615	-0.430968	-0.080916	1.084176	-0.065836	-0.335818	-0.139128	0.715812	-0.830655	1.05181	0.496536	0.678429	-0.39412	-0.18224	-0.364467	0.95031	0.099072	0.427787	0.916917	-0.155184	-0.192379	0.449272	-0.594893	0.423495
11.20919826	0.539847	1.852446	-0.275827	-0.908104	-1.11729	-1.262057	0.179392	0.565801	-0.059149	0.146846	1.868958	-0.197939	-1.028008	0.462095	-0.136014	-0.087264	-0.038626	-0.62846	1.801128	-0.039962	0.287622	-0.053552	0.63781	-0.097461	-0.688593	0.386178	-0.041223	-0.278878	0.922037	-0.270521	-0.029349	-0.065996	0.849979	-0.984971	1.078272	0.439866	0.34487	-0.419296	-0.35756	-0.616342	1.419866	0.273599	0.309514	0.328546	-0.103896	-0.195025	0.517784	-0.404892	0.463816
[truncated: 31,859 more rows]
[truncated: 94 more columns]
