# Supplementary material for: The impact of the method of extracting metabolic signal from 1H-NMR data on the classification of samples: A case study of binning and BATMAN in lung cancer
Source: PLoS One. 2019 Feb 6;14(2):e0211854. doi: 10.1371/journal.pone.0211854 (PMC6364941; doi:10.1371/journal.pone.0211854)
Supplement: S1 Datasets — (ZIP) [file pone.0211854.s002.zip › 900MHz_automatically_preprocessed_spectra.txt]

ppm	control1	control2	control3	control4	control5	control6	control7	control8	control9	control10	control11	control12	control13	control14	control15	control16	control17	control18	control19	control20	control21	control22	control23	control24	control25	control26	control27	control28	control29	control30	control31	control32	control33	control34	control35	control36	control37	control38	control39	control40	control41	control42	control43	control44	control45	control46	control47	control48	control49
10.01521828	0.123964025	0.515410311	0.570628975	0.300867735	0.419438272	0.57987703	0.253778525	0.472630999	0.782129069	0.054980843	0.519953277	0.240375151	0.694283926	0.255418512	0.693428155	0.457782931	0.453656934	0.233746863	0.907185106	0.356832806	0.413588788	0.391943417	0.521828697	0.454769116	0.477308598	0.289942327	0.763065872	0.389950437	0.148880566	0.429107291	0.494962055	0.330519692	0.520655384	0.48037459	0.500343662	0.577069796	0.643994972	0.108657557	0.588468321	0.394722428	0.306596294	0.550804131	0.521552956	0.323106822	0.672716389	0.591230151	0.556149932	0.444552847	0.276657407
10.01472934	0.806994759	0.514803446	0.69175096	0.592201752	0.518909448	0.589664347	0.997598222	0.173708743	0.776651044	0.640502693	0.489189736	0.676170211	0.552264869	0.754115208	1.063099267	0.786276111	0.362161982	0.548021577	1.0475575	0.47678757	0.530501918	0.559311817	0.574412322	0.570493319	0.795861164	0.44185541	0.896066268	0.312807584	0.773187494	0.739328964	0.658612025	0.696980542	0.978467208	0.455676383	1.001267196	0.650746745	0.834360937	0.892450911	0.621822885	0.493807866	0.756754136	0.840876603	1.061680473	0.555995033	0.928830363	0.955982826	0.472138987	0.492080606	0.778333118
10.0142404	0.353654226	0.338201181	0.654163473	0.339780957	0.361703505	0.57677786	0.481071831	0.048986187	0.599383543	0.33907991	0.391875131	0.46453646	0.201384865	0.543143089	0.450477909	0.204707818	0.271124857	0.767862265	1.027294426	0.372002981	0.380345837	0.354188449	0.404849859	0.141458311	0.215735815	0.326951191	0.436963056	0.205066518	0.349457296	0.543190278	0.332134717	0.536745617	0.56459999	0.605586295	0.421146987	0.475684022	0.378987964	0.440394584	0.559328828	0.538477796	0.231519819	0.304345112	0.386071779	0.045463506	0.298620427	0.842493452	0.421856151	0.442935881	0.510953853
10.01375147	0.737932491	0.699764715	0.624632201	0.808365168	0.30471159	0.624113107	0.915900182	0.062235746	0.445002998	0.802208567	0.426446006	0.548868577	0.303840255	0.674568025	0.77633475	0.834835615	0.40706866	0.860989472	0.943208332	0.663619348	0.582614441	0.550485391	0.436401391	0.598415051	0.622113553	0.267641904	0.748878022	0.066338193	0.618951434	0.296576392	0.551713291	0.702275368	0.505461911	0.74438295	0.889597616	0.752628218	0.59079906	0.826884892	0.492410309	0.74393175	0.607093862	0.933605918	0.817799701	0.657916738	0.734221065	1.032164865	0.473793671	0.361357737	0.773953689
10.01326253	0.287093901	0.492054696	0.471585118	0.120092879	0.165931174	0.482475609	-0.111169446	0.423892904	0.456649873	0.492581002	0.352115929	0.43190633	0.145200166	0.136957088	0.209695336	0.26128965	0.476066271	0.781108632	0.702815515	0.591708951	0.423486197	0.075456328	0.686761117	0.335638989	0.252146751	0.256658388	0.667453293	0.112945789	0.315767488	0.113986435	0.210831733	0.335372029	0.390965938	0.522316219	0.721587783	0.44658342	0.637283821	0.23491598	0.512678428	0.210031771	0.312171959	0.220267408	0.69676063	0.427416823	0.007373752	0.398368352	0.293794908	0.385805925	0.44650139
10.01277359	0.65477152	1.062892474	0.327381389	1.094694337	0.385984055	0.437919967	0.631931068	0.4924462	0.610816688	0.755683075	0.475382468	0.571140544	0.301843082	0.906731291	0.992292953	0.438283413	0.486749448	0.759842209	0.730192974	0.781203673	0.720524139	0.43005453	0.643861855	0.604863121	0.676972389	0.343264185	0.751903987	0.277709054	0.666897414	0.604964724	0.362706921	0.992561143	0.770592994	0.476703489	1.071943463	0.496673214	0.667426263	0.486828283	0.680984688	0.391817574	0.474746535	0.890091132	1.175773205	0.557146919	0.73307506	1.087001163	0.313558034	0.529685244	0.614189268
10.01228466	0.310850488	0.195926925	0.256100025	0.102724676	0.454649254	0.758144329	0.611085625	0.60134989	0.598437632	0.261202756	0.634791549	0.314913145	0.539945331	0.827167533	0.425136735	0.412601168	0.503964818	0.624103305	0.537804486	0.498273052	0.473796651	0.578173396	0.586760151	0.44909321	0.538184325	0.277316524	0.656171291	0.374370146	0.267739876	0.646448409	0.239915497	0.653946544	0.477997239	0.338305318	0.336580352	0.400448519	0.34152755	0.16076248	0.674270849	0.292905372	0.136098408	0.117218694	1.029871682	0.073788681	0.368258673	0.628284944	0.601064786	0.523507458	0.5747914
10.01179572	0.562731097	0.96485363	0.378224169	0.85401592	0.469711417	0.857576294	0.765063236	0.350755381	0.382598977	0.767303892	0.436206019	0.483679558	0.606416169	1.240378011	0.901915847	0.823225074	0.557520049	0.830814138	0.668650863	0.60954376	0.471972083	0.712730349	0.598374415	0.655801332	0.861395486	0.445107119	0.883280206	0.36568553	0.615923303	0.723311581	0.635783669	0.809102214	0.480645365	0.42911885	1.185597153	0.496121443	0.561837305	0.628858586	0.648397305	0.460522333	0.806133248	0.544068832	1.230223227	1.037014054	0.982469538	0.740840318	0.772356488	0.569107879	1.061473229
10.01130678	0.258362797	0.361338305	0.516644066	0.27622847	0.329357931	0.51923274	0.284783612	0.408340275	0.231583061	0.384993208	0.411785183	0.354560273	0.513162259	0.381949044	0.058440925	0.133643144	0.551740494	0.705145935	0.785227524	0.445807171	0.543255085	0.552128121	0.524298041	0.43419775	0.361831175	0.373958658	0.509218761	0.298812214	0.566760692	0.519927709	0.540079306	0.340941337	0.258379929	0.405005209	0.699909471	0.350206229	0.216190016	0.105053726	0.598842724	0.498691322	0.33826848	0.559766806	0.297481131	0.581495074	0.53394116	0.130831376	0.619659887	0.466533306	0.578076387
10.01081785	0.703677268	0.93317616	0.501662874	0.846032294	0.349992838	0.264340558	0.587678936	0.517659304	0.318323133	0.724954644	0.778705366	0.594711982	0.627452938	0.78974998	0.33959745	0.85696832	0.466448623	0.731027925	0.51219899	0.504356777	0.707360326	0.510774239	0.629057589	0.450388993	0.902897903	0.349026085	0.533077327	0.35534389	0.69053052	0.608283547	0.855986628	0.549533209	0.741013277	0.609016308	0.94889236	0.419072196	0.462966923	0.701534119	0.438338661	0.609464059	0.627153912	0.710047759	0.421809458	0.717869673	1.160840568	0.572319767	0.510247775	0.490050523	0.88262841
10.01032891	0.2152148	-0.074044884	0.397708135	0.40044812	0.293299205	0.305717077	0.19101471	0.542610247	0.463837537	0.246224331	0.746864168	0.254435285	0.466947443	0.114381934	-0.098425713	0.47060929	0.518849152	0.617640124	0.116585551	-0.007180374	0.561678328	0.024904747	0.468484171	0.290548292	0.378050081	0.297821636	0.579665311	0.450128315	0.171031845	0.368278611	0.615175203	0.351629312	0.437525518	0.456900862	0.450824352	0.25067127	0.195961973	0.285885448	0.30701762	0.384876207	0.237974238	0.155696647	0.260474937	0.413289694	0.44685789	0.326987553	0.538778651	0.431023195	0.390672754
10.00983997	0.589289714	0.76918235	0.482932588	1.267149598	0.355820646	0.562790277	0.729408053	0.370203187	0.424597611	0.527095831	0.560435821	0.387938254	0.421167019	0.766418382	0.780474287	0.684013151	0.612669494	0.782283513	0.295304025	0.142086702	0.903232884	0.337466845	0.610088418	0.411059202	0.549699359	0.402274264	0.800884953	0.44960708	0.549304675	0.606694794	0.77837144	0.759843531	0.537005671	0.578093266	0.801710304	0.493848974	0.751670963	0.63752434	0.424239632	0.643514936	0.697991601	0.377607581	0.920133642	0.94646595	1.276122083	0.837543021	0.541939341	0.617253597	0.667253551
10.00935104	0.164252782	0.34743018	0.471316466	0.811484966	0.273588493	0.681084837	0.142197896	0.456560152	0.329067939	0.128762874	0.398699667	0.214858893	0.36636782	0.133880031	0.376674581	0.041749038	0.590653001	0.740874754	0.303027929	0.257694686	0.700908815	0.585855425	0.708057615	0.175880186	0.329592489	0.48259923	0.31786443	0.480514124	0.39593005	0.53167936	0.601783977	0.306306507	0.667292956	0.541788514	0.205150794	0.362538275	0.351566569	0.294612922	0.403891565	0.320908205	0.210144982	0.262981903	0.528080156	0.459728318	0.471088153	0.550596017	0.495140521	0.583598016	0.499840615
10.0088621	0.534903169	0.541948204	0.490000018	1.296154826	0.185019932	0.612161475	0.951678414	0.429656667	0.272912463	1.088549075	0.412041743	0.480050934	0.253487375	0.772754783	0.921876268	0.720299828	0.558080537	0.889953628	0.399083992	0.62253114	0.691890947	0.559257487	0.487151827	0.429121029	0.680413922	0.603613302	0.648545798	0.470096888	0.64362453	0.777456506	0.83137675	0.592241638	0.894625383	0.524678778	0.828972994	0.720698695	0.532539889	0.546816487	0.421727007	0.604048932	0.49175858	0.835746708	0.890906076	0.584952027	0.876733356	0.828002771	0.553558725	0.492690128	0.974941786
10.00837316	0.096321743	0.589863912	0.491150919	0.355377512	0.122143346	0.62515368	0.350000863	0.593338794	0.294371671	0.471936584	0.339977673	0.281869494	0.128895192	0.319225864	0.555823978	0.264276241	0.475607506	0.742211309	0.648730093	0.654255076	0.498046028	0.305728327	0.31652017	0.04238408	0.397106819	0.557843913	0.524273376	0.41779746	0.400566841	0.785390447	0.492637964	0.110635376	0.487426484	0.439275537	0.398412821	0.513028673	0.404741973	0.236498844	0.340047645	0.564182184	0.217604404	0.444459022	0.334801936	-0.046901325	0.37913682	0.525491477	0.553176171	0.2912058	0.553039295
10.00788423	0.539457784	0.804896378	0.492182113	1.049620093	0.314963733	0.706345113	0.342971165	0.414826042	0.424024514	0.815719475	0.34801262	0.701338476	0.377045918	0.752237612	0.92620506	0.501984017	0.411814625	0.891930998	0.840448378	0.861983496	0.7929458	0.65805233	0.461342582	0.52893063	0.861648846	0.687306021	0.628997315	0.304668509	0.695038612	0.742411265	0.66369477	0.644095133	0.520715231	0.43803713	0.59342785	0.657435479	0.676616764	0.521746272	0.461930338	0.663151734	0.648593531	0.94079873	0.673568162	0.709733249	0.906460444	0.590769903	0.605348555	0.327982409	0.866520446
10.00739529	0.364823355	0.526089493	0.412869082	0.271298223	0.343808867	0.656001969	0.131215908	0.469548569	0.54399924	0.446044467	0.408280735	0.539287912	0.401712474	0.276045656	0.322262194	0.444213876	0.483901743	0.784396774	0.635423572	0.500713846	0.683175499	0.46294028	0.405956968	0.463418259	0.565983458	0.602415639	0.726375416	0.190923266	0.308195371	0.366209999	0.539636678	0.488862469	0.299671353	0.400000881	0.161898816	0.707311176	0.452364999	0.216144154	0.620973688	0.20558407	0.46348227	0.471997035	0.445408602	0.027381181	0.309915103	0.137901592	0.478412772	0.46313196	0.432508832
10.00690635	0.993204536	0.96846672	0.504757829	1.168488201	0.492904845	0.694820996	0.805707357	0.363214929	0.653597463	0.643126034	0.538399674	0.612364428	0.476517845	0.728711805	0.612341528	0.80854105	0.605260408	0.906230499	0.624579323	0.66066498	0.586208027	0.674494775	0.25002725	0.842165203	0.783486852	0.504096795	1.039005071	0.185131644	0.705190025	0.51903829	0.799066463	0.798936162	0.545550695	0.535860916	0.925319478	0.805136625	0.690134206	1.17468993	0.714676523	0.331326702	0.910902511	0.745395323	0.716587178	0.560412438	1.031680057	1.055858662	0.28066785	0.613159412	0.867387827
10.00641742	0.521988227	0.12412631	0.610779532	0.428441479	0.498962433	0.747716262	0.350059773	0.447929402	0.629787415	0.246238694	0.524075008	0.230270818	0.267212503	0.134959879	0.417433551	0.284702412	0.615362823	0.785149327	0.722716104	0.548545265	0.568519891	0.237066854	0.231937072	0.533082176	0.510491226	0.232392831	0.73047856	0.221813591	0.341866009	0.436999531	0.338934497	0.46734828	0.622121193	0.539847936	0.410029523	0.621526417	0.372312162	0.305685689	0.762864501	0.345917825	0.483726174	0.27592137	0.242306325	0.302211698	0.258833029	0.752385691	0.187855908	0.486659458	0.537967181
10.00592848	0.58501879	0.511081639	0.562738389	0.660009582	0.469541465	0.66622077	1.008247378	0.404989108	0.572337071	1.023141544	0.416903509	0.376273235	0.212660646	1.120142386	0.970270358	0.707973721	0.57515324	0.74940675	0.902249141	0.600921818	0.687011197	0.45864498	0.306390013	0.604716015	0.947045295	0.356658564	0.85984499	0.225474359	0.679546382	0.602342469	0.748057721	0.788744593	0.712716603	0.718982286	1.178076035	0.664385542	0.633355544	0.649540633	0.793009728	0.542952819	0.605469527	0.914245206	0.623957933	0.493741782	0.718487926	1.028369276	0.228697777	0.379649852	0.990896911
10.00543955	0.085365058	0.234394894	0.472632009	0.147553395	0.333036804	0.598234562	0.458600738	0.517005576	0.472051654	0.401521589	0.453975857	0.386325368	0.260473702	0.526402344	0.208120912	0.280570745	0.566924908	0.698492192	0.749920652	0.246688356	0.587665937	0.270355352	0.368871402	0.541936828	0.728539531	0.350446625	0.659888482	0.273113427	0.409140282	0.596147039	0.537601095	0.559471196	0.461290723	0.461787454	0.332168324	0.440934446	0.524863339	0.115647798	0.616682733	0.396822944	0.279637311	0.495927668	0.050553408	0.016785841	0.41413593	0.470716773	0.31793511	0.397051072	0.541343351
10.00495061	0.330971046	0.723000812	0.57353196	0.872050789	0.494055913	0.56302729	0.935363058	0.517181498	0.368341736	0.855995733	0.699225712	0.585294472	0.641332581	0.853334631	1.139248044	0.804417758	0.493796539	0.753144193	0.618969091	0.527798032	0.936404	0.631794341	0.350837858	0.558282248	0.935844081	0.467111444	0.672766263	0.408628429	0.359511721	0.75108182	0.618059628	0.634348442	0.712873185	0.396251289	1.272509547	0.41636907	0.738589943	0.542448599	0.536783381	0.615871737	0.651414674	0.887554286	0.860480244	0.46043882	1.093154302	0.787459564	0.285327536	0.595165226	0.804945353
10.00446167	0.248451433	0.245091015	0.619093674	0.191339912	0.478800626	0.676947049	0.754756537	0.636314558	0.36098854	-0.189242716	0.728238827	0.419886374	0.504373903	0.310328047	0.279464564	0.266845683	0.363161708	0.461239079	0.536732695	0.538648792	0.879735712	0.151936867	0.27645699	0.445058708	0.46732701	0.323032491	0.341658692	0.423648772	0.140928246	0.533974064	0.538399322	-0.076488191	0.417310192	0.312815537	0.291167631	0.383960298	0.238726321	0.268551237	0.545512296	0.247331797	0.400058531	0.417755989	0.241019217	0.456096818	0.568953018	0.397424541	0.203559509	0.539914426	0.377003965
10.00397274	0.60775969	0.97097014	0.680841295	0.682749728	0.491632993	0.830264508	1.133749427	0.447318228	0.257913492	0.958484206	0.660112897	0.956015377	0.458618991	0.89089459	0.553157474	0.61176813	0.470927663	0.674414815	0.83315463	0.749188527	0.77132236	0.762729676	0.216686131	0.652007206	1.02602456	0.36388101	0.376063122	0.392839919	0.605327298	0.56880537	0.961206957	0.489694419	0.661668548	0.412693483	0.673889848	0.588979821	0.528494304	0.628687862	0.68970743	0.401328723	0.411077885	0.819987298	0.888764127	0.608001621	0.690824718	1.00207071	0.335184233	0.513670116	0.593923065
10.0034838	0.401568799	0.316259132	0.639430899	0.360441981	0.468946143	0.671737188	0.275580134	0.469369736	0.228755758	0.222495234	0.666596425	0.637194823	0.587182231	0.349490881	0.177164135	0.412771371	0.530873722	0.700047211	0.998185489	0.626826184	0.312050266	0.41699175	0.06484828	0.46127125	0.588486563	0.186854245	0.169507374	0.531275366	0.24028524	0.348289411	0.672751366	0.26679127	0.567771987	0.566164991	0.566876573	0.433063527	0.27671919	0.037621669	0.467651642	0.338671677	0.301731389	0.177394662	0.658333126	0.1974283	0.123825284	0.43897594	0.476937928	0.325486346	0.371435742
10.00299486	0.742016099	0.874498734	0.587593397	1.093933859	0.536741545	0.557060356	1.0802755	0.539996019	0.306438743	0.712701212	0.672603895	0.504729459	0.614167631	0.725429886	1.105707292	0.499151255	0.508277417	0.588860873	0.776598412	0.610200606	0.288844806	0.550733891	0.427969076	0.975956189	0.970261918	0.279473218	0.46909149	0.698979664	0.687144675	0.441197826	0.729537194	0.982916692	0.875595178	0.7851077	0.601731198	0.660233517	0.269254567	0.609323552	0.257902282	0.36722626	0.94485886	0.779008384	0.979629773	0.714168463	0.806244908	0.731370638	0.542287514	0.394430366	0.762738715
10.00250593	0.210493794	0.411901714	0.517513037	0.252512173	0.59129193	0.592778606	0.259434982	0.5741031	0.453672749	-0.194904691	0.478697404	0.306859163	0.372926936	0.58361972	0.359581068	0.226371719	0.524572803	0.330379068	0.627261464	0.580931068	0.04285964	0.224160952	0.6882863	0.675509143	0.512302238	0.214688507	0.176728347	0.597439232	0.277694802	0.292975017	0.371198865	0.776731859	0.785993209	0.877924179	-0.039133438	0.396161684	0.279183094	0.203845043	0.388943181	0.025794968	0.103919588	0.034581522	0.233787209	0.194206575	0.245789628	0.3406593	0.419505147	0.45950057	0.301473915
10.00201699	0.422298834	0.839640573	0.548920442	0.848608619	0.642916516	0.581758599	0.687669912	0.661512987	0.526277525	0.791390255	0.280908316	0.763780505	0.488568365	1.235144093	0.603025345	0.960856892	0.386637867	0.642262875	0.575854479	0.593103585	0.54001769	0.80769128	0.625901436	0.649868625	0.944467983	0.214354485	0.338031555	0.388224467	0.569928751	0.568505361	0.691270838	0.629159376	1.060380118	0.962048196	0.632306622	0.28588135	0.731668173	0.727770989	0.506990033	0.159950149	0.30651384	0.747047655	1.095625373	0.691089685	0.838872898	0.992166868	0.471457653	0.445917946	0.948913
10.00152805	0.21154556	0.730076102	0.609977235	0.376912074	0.497648715	0.57371961	0.295215062	0.721495358	0.443155198	0.759539362	0.236639384	0.676003055	0.407131639	0.836346775	0.544220202	0.400689614	0.283177697	0.712844157	0.418802942	0.174277359	0.542023432	0.576636701	0.689122007	0.401200638	0.56025972	0.285958145	0.391561546	0.467632795	0.515262843	0.588075281	0.286924963	0.323012604	0.455983753	0.640039945	0.510258394	0.126821122	0.428535548	0.2122064	0.418429794	0.138069121	0.166684889	0.509316916	0.589826634	0.311398824	0.394836638	0.541898305	0.625600489	0.426893275	0.325470707
10.00103912	0.525935803	0.692957776	0.661761717	0.743614293	0.486704761	0.512189488	0.772739462	0.612914078	0.450281131	0.823337865	0.513492655	0.980949114	0.39471014	1.263868266	0.885032921	0.967162109	0.394148695	0.893910831	0.602726982	0.304224694	0.606536084	0.59026117	0.696779404	0.549286068	0.949039184	0.593032695	0.621499705	0.594701757	0.498309358	0.691952357	0.421766748	0.777636553	0.434369426	0.68716305	0.791133674	0.422027396	0.475952029	0.70421186	0.495007561	0.499339145	0.594890015	0.743579358	1.073872081	0.994258503	0.506589801	0.757176606	0.63631162	0.484849221	0.479299911
10.00055018	0.077807312	0.154653137	0.703178242	0.365656735	0.273628886	0.42694608	-0.165758572	0.659213604	0.551090725	0.229778944	0.549537944	0.889167399	0.562170729	0.472319682	0.223635061	0.420760063	0.41845256	0.797826412	0.570667203	0.384433098	0.519327468	0.643116646	0.509900943	0.180427387	0.212545354	0.518031472	0.465251941	0.507511549	0.269197812	0.34509803	0.405708185	0.416010201	0.427090293	0.593854019	0.496325941	0.666407616	0.091021527	0.142752291	0.624649677	0.381515149	0.708077816	0.35214095	0.521192689	0.528018262	0.117659735	0.452810642	0.484548951	0.362066462	0.3895296
10.00006124	0.541252375	0.64020095	0.637868691	0.946309471	0.378108105	0.470412209	0.52559168	0.403996226	0.428764954	0.630729447	0.505575603	0.590187	0.673935461	0.952001558	0.916877632	0.477728366	0.434178186	0.687578438	0.721458739	0.787117832	0.5108131	0.575544761	0.488186987	0.511401271	0.482337257	0.57510431	0.676849785	0.336605698	0.595422414	0.573512223	0.742406486	0.744858826	0.738168651	0.686047764	0.793503933	0.834530518	0.730306996	0.799462444	0.714625264	0.795801299	0.685204398	0.800179067	0.933382946	0.579390791	0.849988735	0.773774603	0.419306513	0.436778291	0.765986024
9.999572307	0.389497544	0.293408791	0.538328352	0.620198173	0.493350345	0.544368465	0.079865626	0.550064909	0.400062164	0.284424402	0.503921436	0.277925407	0.47713774	0.313283236	0.374273795	0.411557929	0.398819787	0.618485894	0.717105771	0.366299504	0.343502905	0.348614281	0.250711207	0.322109631	0.174874106	0.398062823	0.56126111	0.174755939	0.678229536	0.592405519	0.571415788	0.754621892	0.567292897	0.546612429	0.345231198	0.511706339	0.485370714	0.499627586	0.58852065	0.796336425	0.293014253	0.579101304	0.451521014	0.131659226	0.221213964	0.341387728	0.329035952	0.351617187	0.31132982
9.999083371	0.796868834	0.686472737	0.595113556	1.099259186	0.639322925	0.633247062	0.695826883	0.609467883	0.431178137	0.822744842	0.558296795	0.362348815	0.582652363	0.461302896	0.70251071	0.866757197	0.274741888	0.683397754	0.43023113	0.588563989	0.582929066	0.517617166	0.331760618	0.725468135	0.406046807	0.392784677	0.575822666	0.346885164	0.908223606	0.601967707	0.854811373	0.963314756	0.82491889	0.537322429	1.00850195	0.72643052	0.591761112	0.505638614	0.605351284	0.671851084	0.717825827	0.847215171	0.661545069	1.08437821	0.808322157	0.461813194	0.310750314	0.307396239	0.878766018
9.998594434	0.330950926	0.210082167	0.58799276	0.399275053	0.569270433	0.765782575	0.309533305	0.435664778	0.452441135	0.184589017	0.610401463	0.334933772	0.525034151	0.363473949	0.273864535	0.470736159	0.291420765	0.700266106	0.306283077	0.621950849	0.551070154	-0.064611045	0.541005869	0.313923542	-0.038195925	0.306089845	0.315720288	0.484377082	0.365362881	0.412378424	0.827501503	0.554330374	0.361908441	0.49734299	0.284365293	0.358682587	0.069059077	-0.08586641	0.57560546	0.062884456	0.597833022	0.305351248	0.38993447	0.297153593	0.224232167	-0.10202866	0.463588593	0.235514566	0.48967328
9.998105498	0.48613153	0.903867798	0.477066962	0.777102881	0.614295609	0.754584701	0.68126795	0.55243891	0.323692099	0.595016427	0.591479997	0.751588166	0.490717234	0.652294534	0.56805737	0.911300464	0.294805984	0.776021509	0.671201433	0.955950245	0.653380634	0.247564669	0.392601256	0.458814001	0.712421633	0.363010291	0.561479151	0.298975819	0.441681192	0.358769921	0.99118966	0.698675059	0.502260525	0.64791117	0.90651405	0.431689105	0.477379762	0.598625052	0.469997055	-0.009928252	0.98015736	0.856778583	1.305193066	0.806587814	0.943819112	0.445876068	0.568118333	0.305784747	0.533428156
9.997616561	0.221766122	0.211123279	0.511852442	0.241899779	0.547302009	0.718797628	0.25633253	0.691543708	0.167890638	0.534893585	0.485117801	0.533931161	0.356585943	0.281279799	0.16634581	0.236670832	0.243596225	0.584176572	0.638495193	0.734214865	0.544214155	0.204797336	0.328019682	0.498643055	0.844874196	0.238828226	0.683131995	0.417744083	0.132853675	0.35570449	0.51942442	0.165114329	0.536535078	0.594065398	0.000622619	0.316943977	0.184431189	0.351312803	0.339924831	-0.1653407	0.374587902	0.2677509	0.865349331	0.344001283	0.173914576	0.273284763	0.517259919	0.209196232	0.24097784
9.997127625	0.640467854	0.720508601	0.590169333	0.809405949	0.500832436	0.723366261	0.979711685	0.572191451	0.15589973	0.708028509	0.418229902	0.761591708	0.495159215	0.50678675	0.548268209	0.690920857	0.463748945	0.524747057	0.44563955	0.750858866	0.74232296	0.650734832	0.547895538	0.775965726	0.841571594	0.371227486	0.95041219	0.563920552	0.388054378	0.789730277	0.779034605	0.634903039	0.94375307	0.591575869	0.752404756	0.598162847	0.492433131	0.746977736	0.406508105	0.512484557	0.767395991	0.729315893	1.238243145	1.101168008	0.794518974	0.622158074	0.425584591	0.285569762	0.822241823
9.996638688	0.22993499	0.361376754	0.571538282	0.290483606	0.407707853	0.748549696	0.292532223	0.46008977	0.192195538	0.305443789	0.372841213	0.718097981	0.461949666	0.315900576	0.156049965	0.461221516	0.551352549	0.36800363	0.381774445	0.487995017	0.66229246	0.47967701	0.615930618	0.67747672	0.630880117	0.418256914	0.545757919	0.529930137	0.257774546	0.517703349	0.331002302	0.284317273	0.494482089	0.413946243	0.237335195	0.43814646	0.225770932	0.168196702	0.541444137	0.367683985	0.385186624	0.422579798	0.330043493	0.590991026	0.404950511	0.310785034	0.228007099	0.455690973	0.488699714
9.996149752	0.886709289	0.692875402	0.58238924	1.026148265	0.481947067	0.737794696	1.073374428	0.572031583	0.331705935	0.659996455	0.451277253	0.852960458	0.554448934	0.833189677	0.727780439	0.800520209	0.426982247	0.505148407	0.610019553	0.57853117	0.690900543	0.701340884	0.563641737	0.876595679	0.926204553	0.298734811	0.839865137	0.461465397	0.549452908	0.474979052	0.897686873	0.850350208	0.605182275	0.451649406	0.80848946	0.476709021	0.747123062	0.565459411	0.64618734	0.638485361	0.633648745	0.846504795	0.647335877	1.05660689	0.813467184	0.868892683	0.174000208	0.55870109	0.691886194
9.995660815	0.208296967	0.420630158	0.512620811	0.610979283	0.539947427	0.597399217	0.410195622	0.691772186	0.519877219	0.27758624	0.381850436	0.717826483	0.606129899	-0.007544203	0.57019466	0.265974173	0.346318334	0.566661105	0.60354624	0.511157276	0.558976572	0.581820662	0.369205102	0.669021624	0.420895531	0.129849402	0.65658546	0.430595865	0.451967278	0.481842021	0.474431908	0.704740583	0.468417588	0.448224975	0.263431161	0.33682518	0.40652645	0.380566594	0.508001426	0.474231055	-0.044952186	0.459182438	0.346436021	0.44477788	0.215412126	0.182330853	0.206906549	0.424074014	0.240175299
9.995171879	0.801579824	0.65268028	0.496543442	0.873940972	0.501795003	0.439353759	1.127213555	0.64749534	0.562543688	0.662035185	0.418492644	0.704099222	0.623318451	0.994546911	1.323008823	0.782428556	0.366158426	0.640208791	0.501808653	0.594545471	0.717126071	0.518199497	0.473143059	0.863992457	0.526829937	0.307965477	0.45372277	0.300436746	0.710805761	0.591821445	0.447594793	0.929027513	0.821326663	0.641409544	0.973864479	0.507612637	0.462850856	0.806378783	0.507637957	0.564638272	0.357107237	1.260526733	1.080467926	0.863148211	0.871473539	0.792270828	0.33841442	0.40906266	0.74775553
9.994682942	0.595586508	0.264492019	0.724633414	0.263777498	0.392214099	0.362727456	0.315410844	0.721000769	0.583180142	0.271620182	0.425253515	0.409081158	0.555511246	0.15671269	0.457934488	0.205342941	0.38538987	0.523431961	0.541894329	0.603546566	0.617095322	0.213642005	0.71024712	0.457196194	0.148474007	0.362649942	0.136962541	0.231298844	0.296935139	0.464545753	-0.026032879	0.40855779	0.438039726	0.565194894	0.281463352	0.462283453	0.25834706	0.188163575	0.61547233	0.15020939	0.228555604	0.61576387	0.393206438	0.214978805	0.300431362	0.695934877	0.453261243	0.265755621	0.230535925
9.994194006	0.731589304	0.480949502	0.761488442	1.197198456	0.441485342	0.26896598	0.951746786	0.68652811	0.48121038	0.65160628	0.440578779	0.578052046	0.585482155	0.501098615	0.676424275	0.873563833	0.452169516	0.726825074	0.658177063	0.775699936	0.532753259	0.490104979	0.74413983	0.652613144	0.542341396	0.470445454	0.455440897	0.394456761	0.597776229	0.627186592	0.611945253	0.852692226	0.548345225	0.562814019	0.788498812	0.50199566	0.509786135	0.875605466	0.703835561	0.437658302	0.677231869	1.225660604	1.073695037	0.673374036	1.116777527	0.775719416	0.565285501	0.358622723	0.540050552
9.993705069	0.030923786	0.327104845	0.566076615	0.14619604	0.294544828	0.32127126	0.343797591	0.547828255	0.486973374	-0.134474184	0.476138341	0.592596607	0.58399233	-0.002135058	0.193266579	0.385088538	0.502359625	0.704591505	0.441466777	0.683460569	0.518240999	0.284083327	0.634777323	0.52255113	0.528084487	0.299647222	0.301980995	0.353445553	0.151954208	0.599938653	0.218638568	0.249963919	0.4845414	0.547194309	0.032458438	0.292382701	0.320083933	0.459843675	0.717032214	0.499437753	0.304700599	0.502863455	0.687551467	0.463499633	0.259332576	0.579607287	0.702306886	0.379869388	0.034416793
9.993216133	0.642320844	0.664025254	0.549577589	1.067339863	0.367690761	0.503753203	1.027520744	0.402486779	0.575309301	0.458037015	0.572556037	0.82099216	0.679302077	0.53061808	0.718336826	0.641469285	0.519234561	0.711391367	0.484113442	0.766582634	0.598937993	0.482857924	0.799205685	0.709491085	1.027602934	0.292993278	0.607245593	0.276853339	0.591553256	0.975588542	0.779511794	0.482408781	0.770751249	0.636514801	0.893957	0.418096539	0.545121789	1.054837114	0.754208934	0.63311482	0.306321676	1.109429813	1.103487555	0.783696233	0.749781235	0.648879848	0.778289599	0.424643669	0.617085556
9.992727196	0.091664187	0.289753455	0.583073474	0.524604961	0.478859728	0.724103186	0.544655535	0.519860101	0.55833192	0.186224378	0.545861603	0.299483664	0.380657898	0.138390082	-0.001486079	0.205674636	0.412369693	0.306756747	0.443074078	0.488914543	0.581879141	0.380333555	0.76675423	0.882261292	0.668784421	0.135582132	0.462709252	0.316216134	0.049775224	0.767465714	0.51952713	0.523158883	0.477188657	0.442681494	0.559790399	0.482937091	0.479358453	0.195942199	0.662847875	0.425163355	0.01044043	0.202225346	0.682514308	0.075941056	0.440535032	0.052614066	0.571337906	0.38594671	0.357064557
9.99223826	0.40518669	0.823537348	0.478130598	1.175311528	0.483537011	0.883416536	1.141159667	0.749770009	0.53838262	0.920592513	0.55863525	0.271875077	0.389930555	0.997854537	0.893683015	0.733799185	0.294193604	0.203669053	0.554780268	0.509325393	0.686666073	0.591882731	0.475708427	0.929770185	0.777681317	0.348252122	0.569869648	0.396935716	0.837716403	0.84247625	0.914590052	0.858790359	0.474694436	0.446556725	0.835470989	0.793366931	0.728976435	0.600561522	0.605480394	0.417185336	0.588584106	0.801511791	0.789781717	1.071712287	0.737808363	0.804668463	0.440682163	0.450661605	0.538024419
9.991749323	0.379836551	0.22558404	0.475565818	0.588120466	0.548473488	0.950878015	0.613730364	0.49218805	0.551200794	0.617594554	0.659585583	0.322506599	0.627062486	0.294261897	0.167209285	0.215680959	0.374301615	0.255754778	0.587132646	0.508121148	0.45612987	0.230886331	0.375051889	0.35739451	0.39253093	0.444059949	0.249260786	0.372785302	0.29048134	0.749011801	0.592635607	0.346291136	0.246824886	0.347640844	0.376199364	0.643509605	0.413899788	0.485518278	0.549360626	0.441510901	0.45366056	0.455280887	0.237378117	0.325786454	0.127076884	0.385744459	0.550377253	0.390704609	0.24057425
9.991260387	0.587136293	0.41666003	0.63640903	0.882466285	0.768919306	0.718775733	0.723351919	0.294544401	0.504764245	0.842214835	0.535034849	0.621739468	0.723584319	0.690971233	1.116471007	0.727459421	0.400894813	0.62526181	0.617775231	0.697931259	0.712424949	0.410064957	0.483180305	0.304764315	0.733833176	0.49455609	0.658733967	0.326918381	0.534156027	0.805241936	0.92718231	0.766456876	0.533334984	0.432606914	1.453883138	0.488045024	0.615367478	0.770850877	0.614357474	0.869898837	0.701710719	1.04291903	0.901325646	0.994610068	0.687193049	0.555104726	0.652266918	0.392140961	0.744507669
9.99077145	0.294853213	0.033367534	0.751431716	0.784338042	0.691236644	0.472140469	0.359128717	0.430438515	0.522598047	0.31699067	0.251026933	0.378613162	0.548185454	0.108968884	0.597088994	0.483525764	0.363240322	0.466405273	0.518546363	0.265632584	0.675432203	0.182350814	0.454833213	0.406494305	0.739920372	0.295438353	0.535807912	0.549250369	0.49914998	0.373920176	0.273198621	0.37434164	0.417861106	0.521852965	0.830800372	0.33421921	0.175890282	0.088951628	0.757481073	0.361263119	0.249655385	0.250605357	0.505470531	0.541446277	0.20259619	0.325229073	0.587929242	0.334430243	0.444977815
9.990282514	0.815721733	0.592510071	0.754827784	1.116624933	0.59471328	0.425901825	0.834197921	0.576141432	0.508254517	0.629936279	0.397678486	0.539408117	0.547112357	0.381812402	0.776199248	1.053246314	0.491353067	0.363736237	0.708501943	0.516396465	0.633041218	0.303077248	0.489318259	0.738170171	0.971534655	0.344360311	0.915785933	0.576612585	0.507275687	0.430678808	0.577059208	0.79725389	0.547830349	0.850655673	0.935121281	0.45897728	0.605604089	0.206276769	0.680643608	0.666234733	0.644555127	0.776735662	0.76425272	1.097745663	0.858103707	0.951850781	0.506871995	0.4334399	0.84322248
9.989793577	0.206572827	0.448703705	0.652728422	0.659837014	0.366150187	0.486071423	0.875615401	0.584033617	0.492493694	0.315939949	0.399093813	0.120316219	0.545862974	-0.005434729	0.125593676	0.099890467	0.477394319	0.266985425	0.776374093	0.41652688	0.483213449	0.301376374	0.506004744	0.306172883	0.589644401	0.247689122	0.620376057	0.437420408	0.34619893	0.290254263	0.286888413	0.474597264	0.565643734	0.691588438	0.207820398	0.349885933	0.418770658	0.278640203	0.486087771	0.355789775	0.225045547	0.543599755	0.53329225	0.301281568	0.168331297	0.536659545	0.410588162	0.432527855	0.379792477
9.989304641	0.513753994	0.905656627	0.580264736	1.415593685	0.364223994	0.487566099	0.953905412	0.533048031	0.511535065	0.762380064	0.197822045	0.368736595	0.652772706	0.947126055	0.831950766	0.385382859	0.517581555	0.571627143	0.746448466	0.662624292	0.656888847	0.587491817	0.460892345	0.437022412	1.146955725	0.390391651	0.557889545	0.444992543	0.59799183	0.474028369	0.581885165	0.768753174	0.654700008	0.537866648	0.833203573	0.285670142	0.603547713	0.427311474	0.700360036	0.580346062	0.705495534	1.085192259	1.057830249	0.807007678	1.103329392	0.678751131	0.452573083	0.549728969	0.735193988
9.988815704	0.265008577	0.609477324	0.690262396	0.669755412	0.363426742	0.352391432	0.185223227	0.555785468	0.416160741	0.785161911	0.190194579	0.434396658	0.59856527	0.468387363	0.096164638	0.321099442	0.676114924	0.632474938	0.71430735	0.524182883	0.463887081	0.671199235	0.463567414	0.283277505	0.796438328	0.320185218	0.261590056	0.507876424	0.113020014	0.306211963	0.59619137	0.648913334	0.253503104	0.656803403	0.360422315	0.178224807	0.251111698	0.324038345	0.676012084	0.112783097	0.534674535	0.196347062	0.415632951	0.358036768	0.640640799	0.166679509	0.620858307	0.437627287	0.496375545
9.988326768	0.572192479	0.831606248	0.5676053	1.001410113	0.449902739	0.311067482	0.871389621	0.556790259	0.36921608	1.045239248	0.332744099	0.691924123	0.568547062	0.81666215	1.195872792	0.726201481	0.682152842	0.710167835	0.820041206	0.499456009	0.643008805	0.73990301	0.577128901	0.376348789	0.81889007	0.524528391	0.510039181	0.599174688	0.365538802	0.555042224	0.837400867	0.816255819	0.674755681	0.865628862	0.899556993	0.469742066	0.560395307	0.836976512	0.521205577	0.272196453	0.848938281	0.666436833	1.023574336	0.883485378	0.95193757	0.698676709	0.792297921	0.354803485	1.008438942
9.987837831	0.232919131	0.253351365	0.326945731	0.395255876	0.41310812	0.497338469	0.595249637	0.491021635	0.597248308	0.366757635	0.364236043	0.582898391	0.496369335	0.183460486	0.128791875	0.059469199	0.604538133	0.785016727	0.653751327	0.209200918	0.650000146	0.346648232	0.493722583	0.300811703	0.338365069	0.488539425	0.591730065	0.676462972	0.121800191	0.325269172	0.524339088	0.375710505	0.238145501	0.625615032	0.359689428	0.370712864	0.218006886	0.386358334	0.357527729	0.327539979	0.371227344	0.469165992	0.571929022	0.311574272	0.688182296	0.398028739	0.743205121	0.238545401	0.519837396
9.987348895	0.564052508	0.852236048	0.396229637	1.159981431	0.447449584	0.530275131	1.184678865	0.802952277	0.59321569	0.869572941	0.397875706	0.778533069	0.667667136	1.061353093	0.537317202	0.805898968	0.465069118	0.962413485	0.679237549	0.140640252	0.726648501	0.582960763	0.479291036	0.594790993	0.662925831	0.585665545	0.605964299	0.522140133	0.571827674	0.512178735	0.678006528	0.761260952	0.515541568	0.684935448	0.55707091	0.288105858	0.663784269	0.701007379	0.327227271	0.577745288	0.454188413	0.922541003	0.97320284	0.504436951	0.638814994	0.893493308	0.590874183	0.4043919	0.689956043
9.986859958	0.378061561	0.704542673	0.563192047	0.176775055	0.480174046	0.457677691	0.135852106	0.764356386	0.532423395	0.13359853	0.4641302	0.252360846	0.601114595	0.74401999	0.312664312	0.277881415	0.460624945	0.801334091	0.498012748	0.186151916	0.578755729	0.393900909	0.462407817	0.166270974	0.463735735	0.299674536	0.44780013	0.308891949	0.316366331	0.543476355	0.403344723	0.319655924	0.29008566	0.572725763	0.057250218	0.335675453	0.461644952	0.212532346	0.539183284	0.2001483	0.260605579	0.557961207	0.631200245	0.336469059	0.142903252	0.474199967	0.54557102	0.474188963	0.475110713
9.986371022	0.738178035	0.772315369	0.558004774	0.802539125	0.670741165	0.416713404	0.954774744	0.734187742	0.567990947	0.723824012	0.558591456	0.236157496	0.429004596	1.125674766	0.666676938	0.802018854	0.625968828	0.752849455	0.377417046	0.372875488	0.645277501	0.986676604	0.445885401	0.323733421	0.814778204	0.224751306	0.610141605	0.25890707	0.635283881	0.71488572	0.705141003	0.699704348	0.540712406	0.653945967	0.983221479	0.52435883	0.64222304	0.939211576	0.696259538	0.497180184	0.736900901	0.862786506	1.229890256	0.748029656	0.924636882	0.875691255	0.714944089	0.558108519	0.857520947
9.985882085	0.342197269	0.542878996	0.555449144	0.197799253	0.510979301	0.432330052	0.494168733	0.778723183	0.499719311	0.267262177	0.663204686	0.247766304	0.358123505	0.565387746	0.177161937	0.22612659	0.729509619	0.590603097	0.530598646	0.124051797	0.513019222	0.394640471	0.361113566	0.265735128	0.59764319	0.112336944	0.34968392	0.191073537	0.524041362	0.738858314	0.305757857	0.423387801	0.569102386	0.529192923	0.467040578	0.384714829	0.26731504	0.195413215	0.635118695	0.118109932	0.36421704	0.117169962	0.18665014	0.178338147	0.233814445	0.586709516	0.669991466	0.540255282	0.424268187
9.985393149	0.722327623	0.662073352	0.50947152	0.879514446	0.409127585	0.36676827	0.764261315	0.663517229	0.413516796	1.079336429	0.730715045	0.811468421	0.408714303	0.764887221	1.176119747	1.197625113	0.792171336	0.52243619	0.659255808	0.208948119	0.56473813	0.373479189	0.305308725	0.667406559	1.050089478	0.256215468	0.631192548	0.186625136	0.667239733	0.880375986	0.663506865	0.853160362	0.752072685	0.507569839	1.095678363	0.560490359	0.647113132	0.564674216	0.651153934	0.297776889	0.551280766	0.552707023	0.669798603	0.769401308	0.568723434	1.194711866	0.432078668	0.541249254	0.739094737
9.984904212	0.317167247	-0.10377025	0.483673076	0.407012769	0.393045609	0.533669654	0.100873229	0.501464201	0.51421704	0.351116198	0.522513609	0.322005024	0.322815501	0.258978143	0.451335184	0.53381499	0.723340814	0.355002239	0.548999613	0.063307363	0.602692205	0.217413586	0.094245769	0.429814552	0.734406168	0.243955413	0.237941288	0.338910627	0.374163092	0.502354395	0.194432339	0.157519971	0.480496592	0.502496984	0.240874656	0.292943088	0.292615787	0.296242156	0.638667116	0.199284559	0.285818736	0.24171947	0.284950511	0.199996198	0.456061173	0.423469561	0.368623131	0.380863304	0.268880207
9.984415276	0.632946088	0.492462849	0.428805783	0.881890785	0.610814665	0.654824018	0.622197045	0.566466148	0.507060806	0.426297236	0.424030383	0.517114429	0.524482741	0.586752347	1.156085335	0.739522244	0.600685497	0.459078998	0.643999926	0.354896827	0.78144606	0.622497957	0.206730141	0.558030978	0.576131771	0.495607798	0.373011405	0.626771659	0.564612193	0.533129208	0.688345941	0.508546908	0.681653946	0.569142996	0.910888337	0.502590703	0.521359243	0.638886543	0.651667364	0.511214751	0.606337625	1.061364385	0.82022831	0.866062857	0.788396262	0.674492501	0.472563675	0.390697283	1.054784811
9.983926339	0.08851786	0.352742075	0.408443698	0.319320791	0.617402076	0.47114322	0.423794924	0.567086854	0.514449942	0.068139535	0.491329937	0.268360998	0.660352463	0.047619356	0.571509234	0.173269464	0.537768048	0.400694454	0.601614151	0.153382716	0.567173453	0.195191506	0.397309076	0.361939859	0.090838963	0.489277834	0.439764857	0.730983861	0.358752097	0.193720941	0.309661271	0.425704188	0.673421918	0.466244817	0.118342346	0.37663588	0.089113354	-0.064235248	0.59203542	0.319725204	0.407639797	0.446303198	0.337303361	0.467827439	0.132003815	0.336524614	0.574991209	0.41062409	0.452419644
9.983437403	0.376926128	0.623822265	0.427017888	0.891442104	0.627500418	0.333502765	0.951311673	0.436518467	0.531841152	0.547326273	0.712961031	0.481875724	0.711948508	0.954628217	0.742444423	0.880183004	0.488190541	0.627241305	0.529334261	0.357322082	0.635437154	0.606926549	0.485464661	0.652701475	0.847805716	0.607685747	0.9098192	0.672032804	0.600510177	0.1742829	0.953976271	0.638062193	0.654045206	0.571261923	0.829334157	0.500470253	0.606467375	0.662866863	0.556914519	0.561544514	0.783836313	0.804374385	1.173376252	0.560741472	0.652031536	0.808279298	0.553010944	0.394959475	0.536492076
9.982948466	0.128340956	0.216443604	0.345232127	0.143115962	0.541725674	0.604748754	0.38324277	0.225854612	0.592847135	0.094608432	0.665776913	0.612520125	0.619798096	0.537573161	0.257648151	0.453526909	0.305043954	0.541735429	0.409981642	0.241998878	0.48912038	0.138248692	0.397586564	0.593058416	0.644210716	0.442185427	0.571714168	0.612769965	0.041496155	0.296699067	0.503938495	0.356955259	0.331497541	0.672153345	0.448612756	0.312480232	0.539971273	0.423689231	0.431265199	0.235485061	0.283461576	0.020317274	0.328577071	0.16296173	-0.151204648	0.544607583	0.381793046	0.251929494	0.253020121
9.98245953	0.81057342	0.381498099	0.337571735	0.920952097	0.675191088	0.676635605	0.889462956	0.310078831	0.634841976	0.458059873	0.69605099	0.872284688	0.631688897	0.826202804	0.72745561	1.033059871	0.24390834	0.464014846	0.336212322	0.514633256	0.329342388	0.398216298	0.409628807	0.87427489	0.743389223	0.449061047	0.862000687	0.561618438	0.420184665	0.643138725	0.527838213	0.747403451	0.681235255	0.862169571	0.834401382	0.544937229	0.665247559	0.8570158	0.476864383	0.51558066	0.855651149	0.841780501	0.81822685	1.110517057	0.694025269	0.909233864	0.395005951	0.296006496	0.723230914
9.981970593	0.537448563	0.113067286	0.47029279	0.324659872	0.666538576	0.574770637	0.40880455	0.411821488	0.535324704	0.403105604	0.742538558	0.529273789	0.551353353	0.049394387	0.020529688	0.236558737	0.297686239	0.506996448	0.260488819	0.346992765	0.220986246	0.230389099	0.126173828	0.448455545	0.700068136	0.323371093	0.307952987	0.572359703	0.53588043	0.662422759	-0.137471221	0.467885111	0.480847097	0.779659316	0.032837625	0.582942284	0.387000166	0.308400669	0.645859383	0.400052952	0.260221932	0.279652779	0.353301501	0.577201102	0.413731208	0.215283516	0.440429246	0.246696754	0.295904201
9.981481656	0.819866435	0.96280255	0.428304702	0.750307759	0.756765282	0.633693863	0.821636929	0.543368652	0.461459777	1.171882521	0.553284333	0.973172328	0.757048389	1.105956292	0.765871416	0.60003608	0.415495171	0.881424069	0.429734236	0.531140511	0.455124094	0.480831164	0.131389926	0.481551487	0.860603554	0.391584712	0.549186876	0.487686661	0.573434274	0.779329065	0.17188026	0.844925319	0.645867818	0.884513594	0.492808073	0.602739477	0.34278529	0.513306548	0.738468509	0.44200945	0.48878401	0.90509426	0.887160067	0.868362851	0.930581895	1.020970351	0.483418101	0.371034948	0.921709226
9.98099272	0.003027388	0.636003958	0.481279949	0.266395969	0.636136559	0.672404181	0.399849692	0.57378503	0.549263271	0.590140455	0.368089875	0.462905932	0.910675181	0.442206457	-0.002880015	0.220480948	0.553361226	0.739437975	0.515922118	0.306740574	0.471632673	0.406648285	0.337375055	0.153262645	0.317345161	0.330073963	0.484033951	0.434255679	0.226181796	0.484771412	0.133114427	0.435498191	0.37548108	0.793838786	0.428484875	0.534570968	-0.036800138	0.097944109	0.566744418	0.300829688	0.277531324	0.564044804	0.249433919	0.211299244	0.668102359	0.236675288	0.526351148	0.40078168	0.249025854
9.980503783	0.740606706	1.024702891	0.510857663	1.446279655	0.653428761	0.487063237	0.773127504	0.780787518	0.420018161	0.682358623	0.304413715	0.739791192	0.965629036	0.959393997	0.788898634	0.64838421	0.479645985	0.609064585	0.647310309	0.474065597	0.598684443	0.522295466	0.405427521	0.427288507	0.883297873	0.382354601	0.530806726	0.396789609	0.778180836	0.524671395	0.532216548	0.616634759	0.644637598	0.686335555	0.827724134	0.765185733	0.608357262	0.857078495	0.53539486	0.262239784	0.742520032	0.927250047	1.022644136	1.055188426	0.980788459	0.800519389	0.525941654	0.437735413	0.503127166
9.980014847	0.338640172	0.448309844	0.554888666	0.503674888	0.606181898	0.363145007	0.210541964	0.58693016	0.327666338	0.172882366	0.304448583	0.502469422	0.788648705	0.636318049	0.465369083	0.407903026	0.280150106	0.447876699	0.763856205	0.471168491	0.705196413	0.175252331	0.363288082	0.257489026	0.188475953	0.33822886	0.61293575	0.319295803	0.466390981	0.314546408	0.318315589	0.070179607	0.232045888	0.571839566	0.280272453	0.561914718	0.253946845	0.611188546	0.510765776	0.149525547	0.356453343	0.049711546	0.366285145	-0.042579071	0.432747324	0.364366337	0.389207659	0.421469884	0.255651962
9.97952591	0.593224162	0.978916725	0.596811527	1.32642479	0.486924293	0.299501652	0.743595873	0.433092397	0.392559175	0.97922349	0.532209589	0.728027311	0.78338495	1.267490408	0.810369066	0.717617275	0.176640265	0.647126801	0.714293209	0.610820059	0.686990846	0.522265769	0.349141116	0.506758517	0.630205043	0.502380171	1.04997587	0.436096057	0.686693561	0.786736159	0.846222398	0.650711893	0.508539437	0.623266703	0.70681469	0.74237343	0.511481597	0.804164455	0.433339875	0.652903128	0.747834883	0.821878339	0.642605786	0.534701086	0.878903115	0.881332003	0.257022826	0.454810754	0.676821347
9.979036974	0.567460772	0.180369289	0.567821918	0.543889915	0.287076502	0.429447355	0.080593217	0.344102085	0.513606261	0.265011807	0.715041627	0.465168418	0.622974033	0.51322822	0.114353846	0.179710791	0.138567746	0.691506875	0.429780661	0.482835095	0.365504502	0.367191357	0.376525028	0.321259258	0.381684511	0.406002207	0.779059966	0.469671757	0.259992349	0.736143476	0.383142446	0.459487791	0.275341613	0.506134521	0.531029796	0.647049853	0.325929237	0.157049042	0.430001953	0.436491744	0.541407128	0.380713501	0.127016362	-0.101779354	0.199168447	0.340722381	0.22180861	0.326899805	0.347521698
9.978548037	0.775516084	0.443142957	0.508196624	0.688603852	0.347130004	0.510598523	0.756806543	0.471834353	0.383686154	0.584996114	0.653364898	0.727947149	0.476537116	0.866354967	0.684269357	0.826700071	0.177209441	0.84108748	0.397727195	0.580413922	0.462639105	0.733894278	0.529190418	0.576999553	0.844991743	0.411683978	0.778329284	0.367264026	0.66041757	0.792966626	0.689112262	1.14164056	0.393964596	0.511938165	0.789608744	0.713208901	0.740857295	0.388415875	0.612435872	0.574110858	0.802959555	0.966929607	0.785559075	0.748604135	0.834722469	0.672654999	0.32557604	0.276302105	0.655033095
9.978059101	0.04434474	0.177929902	0.594030011	0.246290032	0.38961751	0.526458544	0.474146114	0.287808069	0.627415438	0.357050753	0.540952168	0.433946074	0.58025137	0.101008863	0.193183044	0.158518555	0.223444535	0.624460593	0.481783238	0.676052673	0.463410968	0.213337542	0.497557982	0.39184979	0.349694207	0.278538108	0.588551005	0.332227543	0.583118971	0.543090084	0.164614655	0.498238887	0.1749602	0.336518732	0.185936998	0.393128217	0.230147838	0.300866727	0.671365482	0.299251913	0.314600711	0.535865214	0.304315301	0.055093899	0.587570663	0.070885991	0.38566778	0.286974981	0.640062016
9.977570164	0.643032474	1.145139589	0.653460298	0.977649251	0.562531628	0.543784944	0.929877747	0.43500181	0.995831046	0.619741262	0.462078905	0.62497436	0.746315472	0.587343501	0.518217939	0.699450432	0.289911819	0.648219241	0.530381779	0.634916554	0.583491187	0.355482656	0.442185077	0.544838902	0.936211169	0.359358334	0.626263424	0.479099892	0.64898681	0.549395063	0.660157464	0.427488928	0.494988116	0.232804067	0.808158964	0.436124732	0.63225252	0.635321278	0.638008185	0.504307059	0.730943996	0.822852684	0.759198863	0.794519425	0.719485853	0.804813508	0.432091953	0.348829537	0.985029092
9.977081228	0.296868747	0.490151584	0.653398497	0.372744561	0.515678535	0.737918164	0.186471751	0.524410881	0.893610512	0.194236549	0.403570589	0.442328916	0.72272919	0.428585972	-0.046325961	0.200038687	0.389315982	0.579942351	0.467546441	0.445573268	0.392881386	0.193991811	0.534388322	0.219648702	0.488203414	0.296336203	0.283007176	0.524870043	0.514298911	0.458078382	0.409142878	0.274285262	0.505596052	0.132684366	0.15701157	0.37978208	0.251962249	0.132464687	0.649056046	0.372012823	0.15499787	0.284756816	0.665359448	0.373502111	0.336308131	0.435702422	0.52509683	0.267376455	0.671045586
9.976592291	0.573307274	0.910304188	0.471283192	1.131498632	0.51386698	0.767810457	0.559312127	0.465704834	0.543830056	0.999420747	0.407041812	0.711250389	0.705769954	0.867365962	0.6514598	0.909305498	0.452292838	0.679721942	0.660802786	0.631190705	0.410855633	0.540871053	0.617299478	0.632443435	0.725865812	0.517239043	0.519865829	0.505633143	0.883119511	0.903273419	0.569726188	0.727223317	0.911296884	0.522139774	1.098639362	0.508499655	0.758962634	0.666175318	0.645288004	0.446449139	0.481166846	0.704579471	0.9976394	0.510660231	0.856538573	0.861768125	0.551249076	0.297962851	0.958043069
9.976103355	0.29349991	0.281183956	0.398023253	0.579661894	0.380845039	0.776913873	0.091489996	0.589642799	0.415435734	0.332243157	0.28979953	0.479126921	0.524638562	0.402734264	0.159307964	0.095722059	0.430620573	0.578627567	0.686942797	0.47528524	0.294111497	0.36732121	0.781028634	0.441655929	0.223918181	0.374306144	0.359031667	0.533114374	0.61800081	0.633740982	0.459713761	0.367164466	0.632312494	0.530562873	0.709767442	0.409977386	0.500882821	0.165230997	0.557726297	0.334135282	0.267499261	0.221706998	0.347285008	-0.068542249	0.25660717	0.442978093	0.445317355	0.245591854	0.622949941
9.975614418	0.516178683	0.686789788	0.527468754	0.936863864	0.390053744	0.744395606	0.753241086	0.728355292	0.355503363	0.961629324	0.412613535	0.543974661	0.490376728	1.067062183	0.71529879	0.722068554	0.400648466	0.706461796	0.754733023	0.600066764	0.442981429	0.61482855	0.962018022	0.755204843	0.705905682	0.388182605	0.800950463	0.444448475	0.802493606	0.69368414	0.816278208	0.596015619	0.788640347	0.549598229	0.817558742	0.596244112	0.71055149	0.642699442	0.580976942	0.242107649	0.640772134	0.790892622	0.864615546	0.761744891	0.562014548	0.749954125	0.43472617	0.45554177	0.740056822
9.975125482	0.328336193	-0.126880553	0.609083193	0.486322153	0.329824351	0.71552185	-0.020789381	0.491084001	0.36796387	0.436007628	0.703075522	0.495903102	0.43432297	0.441429436	0.123628511	0.381144445	0.436275595	0.47105625	0.827886965	0.352753488	0.35383649	0.253356041	0.778752305	0.349061137	0.499138552	0.384371466	0.730128473	0.382982062	0.296698444	0.55124976	0.505439728	0.184743316	0.449596632	0.726751812	0.305212691	0.227490925	0.592724605	0.255103533	0.687919933	0.080062334	0.294566523	0.390431647	0.521715365	0.453829517	0.013037105	0.45095959	0.387849955	0.497254243	0.224996604
9.974636545	0.737333732	0.750661856	0.537743082	1.054821573	0.357875185	0.540309618	0.750649708	0.516661326	0.34292026	0.909665333	0.959495608	0.682950312	0.529033858	1.046162333	0.779320513	1.053463732	0.453453076	0.631820105	0.84613022	0.380213373	0.402568098	0.367689575	0.61829766	0.508829258	0.662406919	0.519436399	0.969622377	0.606756978	0.420693385	0.63004303	0.712450586	0.635049381	0.764852391	0.927035805	0.777681896	0.255468579	0.607685931	0.898756397	0.690230604	0.214141027	0.477269533	0.767467214	0.792743267	0.772956066	0.662331698	0.736065637	0.493115714	0.441479413	0.608466377
9.974147609	0.150016719	0.423422537	0.624510301	0.311600907	0.313833789	0.474917445	0.124293872	0.281015197	0.416616754	-0.00612473	0.813425813	0.551336893	0.49120261	0.486539349	0.357244398	0.095698715	0.445559844	0.647673379	0.641462431	0.404951388	0.352877976	0.377024408	0.657363208	0.414908539	0.446094357	0.427485489	0.673122061	0.538283938	0.210352943	0.56841288	0.093827206	0.472368525	0.515680746	0.662594085	0.578215876	0.329035365	0.356057808	0.340556958	0.583334959	0.144113987	0.071706552	0.646236439	0.626816179	-0.116914468	-0.115831681	0.254755021	0.655600127	0.316685393	0.384422303
9.973658672	0.609137386	0.567032098	0.576879612	0.780048373	0.236072542	0.513952711	1.043373111	0.425678217	0.40504415	0.700455749	0.516629143	0.464746159	0.451821194	0.486510642	0.932479224	0.477189754	0.58469906	0.68844725	0.718891598	0.598343386	0.45362567	0.89374525	0.628406176	0.645015055	0.984932878	0.423831847	0.784150707	0.425150422	0.352894145	0.942610949	0.958760518	0.826122447	0.657805162	0.489324902	1.22184717	0.728002852	0.933261608	0.594451493	0.616729836	0.510430011	0.938816415	1.165713427	1.110883805	0.580077249	0.700182556	0.645320101	0.713269879	0.429878117	0.883786567
9.973169736	0.16668749	0.442866286	0.532181182	0.289512741	0.198536433	0.542643827	0.352632082	0.30423465	0.434058971	0.251496907	0.420073441	0.219971282	0.266919405	0.300743586	0.310387933	0.219148588	0.687901087	0.654537846	0.81326641	0.391107091	0.378162348	0.34734624	0.296889158	0.582244154	0.452072533	0.224274128	0.686570455	0.449319099	0.042323474	0.551254497	0.584428388	0.674334167	0.341514376	0.413557208	0.545946079	0.61108811	0.515768327	-0.106964802	0.72131892	0.408824624	0.323094497	0.343417849	0.353703246	0.415946417	0.584146892	0.404009728	0.743162071	0.291426456	0.484272858
9.972680799	0.686563169	0.562279161	0.514695098	0.790255815	0.306568337	0.423836293	0.996278084	0.530302032	0.390438091	0.894944534	0.551186422	0.325248774	0.354809701	0.80186618	0.939755973	0.548159993	0.642209973	0.902075602	0.859826542	0.698237944	0.49964965	0.782256415	0.347485171	0.72648963	0.708054422	0.511827292	0.832951772	0.379522543	0.511382313	0.789533263	0.807353931	1.002765927	0.403671837	0.690630793	0.810220017	0.549784834	0.500984284	0.700932125	0.762306298	0.704974153	0.658956098	1.016766222	0.921702206	0.968722471	0.834981056	1.040484511	0.732291467	0.324845935	0.800486499
9.972191863	0.335718868	0.250583394	0.51749429	0.286010427	0.292482025	0.476824924	0.369138548	0.522732855	0.40839399	0.296582023	0.595362886	0.081016676	0.543438219	0.254373348	0.129971907	0.513508317	0.377285222	0.873881545	0.735275708	0.520160089	0.474196116	0.385039581	0.470640571	0.335314433	0.46607122	0.549522024	0.743138983	0.331304318	0.155229898	0.651081014	0.544656368	0.32008628	0.349789104	0.732058426	0.331821737	0.320335379	0.131978936	0.259099966	0.738565706	0.271656618	0.480521556	0.250397844	0.122810451	0.203468719	0.303077587	0.283808555	0.696200983	0.273649607	0.476355928
9.971702926	0.83374589	0.666948642	0.547094414	0.607878064	0.516053632	0.765157294	1.113690175	0.661243168	0.505364185	0.716806489	0.742649556	0.373896248	0.733378099	0.954010499	0.523426947	1.005028969	0.235909701	0.786640243	0.7934559	0.646374428	0.384535468	0.549529175	0.461772877	0.71824278	0.655979125	0.581007333	0.873246789	0.464004762	0.560787759	0.604116351	0.744459565	0.953123571	0.556098155	0.776178399	1.215851347	0.554786738	0.378677115	0.638489333	0.854939068	0.487542791	0.746567037	0.731864352	0.555053496	0.535532522	0.720026209	0.843128748	0.631337933	0.439824371	0.916585515
9.97121399	0.319039917	0.396443918	0.748165656	0.187837783	0.602478702	0.907519396	0.501307397	0.658718269	0.530290729	0.387358277	0.82350969	0.373867062	0.654820257	0.377654535	0.196903531	0.127341029	0.294489372	0.542660448	0.710115537	0.317400565	0.328133973	0.322051643	0.331419779	0.456219836	0.483082253	0.421951268	0.551333168	0.545066828	0.313177323	0.371025588	0.452315512	0.422259791	0.302927564	0.708543136	0.364650691	0.669946009	0.033860313	0.31271738	0.828536834	0.314054394	0.352336735	0.090092239	0.552954997	0.165349702	-0.027136645	0.387286479	0.592945836	0.402204721	0.574553901
9.970725053	0.692421501	0.945600361	0.929147963	0.964881416	0.636612705	0.729132544	0.914645389	1.035411985	0.427512009	0.551742722	0.733190083	0.752846387	0.646501034	0.747044894	0.61418627	0.833421781	0.343715989	0.602223726	0.795687688	0.482526157	0.54628116	0.486903499	0.379173059	0.688054802	0.984786461	0.490935358	0.851391294	0.603564051	0.834030707	0.478414638	0.533651979	0.749387978	0.455815946	0.619721278	0.647115276	0.716605271	0.645726668	0.659019289	0.939184857	0.607490679	0.549701131	0.788615973	1.055210151	0.935280456	0.732495585	0.887902724	0.649825786	0.379504777	0.769198626
9.970236117	0.373645644	0.440987353	0.870203047	0.180283652	0.675758182	0.61474916	0.42227562	0.907917276	0.383125823	0.324513995	0.528360664	0.435251428	0.499286959	0.033538992	0.205220271	0.312782171	0.409938886	0.621331004	0.926474782	0.645636054	0.402427729	0.292036694	0.562398722	0.296544297	0.382151608	0.358615055	0.522733229	0.579857007	0.577845024	0.353280314	0.390461993	0.205913512	0.386731592	0.505332724	0.116593368	0.566242258	0.471497406	0.049454144	0.948075088	0.37946116	0.23213792	0.027423376	0.458573477	0.456682137	0.305575708	0.013238811	0.622280528	0.37842782	0.180771121
9.96974718	0.837862259	0.71967873	0.489534309	0.764257167	0.697328895	0.655084835	0.805013517	0.735462555	0.442993764	0.682418001	0.39592314	0.637599234	0.58621652	0.416336907	0.789025883	0.981512783	0.393776993	0.684171068	1.107691137	0.853261349	0.388412347	0.58167237	0.623035716	0.590179448	0.746204451	0.409038795	0.775134968	0.580844061	0.552028311	0.652944223	0.775182627	0.668563747	0.71381202	0.717891425	0.790265158	0.474962315	0.440887884	0.924811732	0.796444676	0.702825698	0.656830834	0.910754826	0.949406411	0.96344678	0.970918132	0.704392704	0.575774121	0.522886434	0.953311815
9.969258244	0.196696887	0.409650661	0.403922019	0.503027061	0.527187856	0.739986926	0.571090184	0.4241639	0.607587234	0.112591628	0.54652165	0.387797919	0.586580889	-0.055829773	-0.000138283	0.462563687	0.342190067	0.562896298	0.782816575	0.54464286	0.28232735	0.492727745	0.51658814	0.449497861	0.607323027	0.441001627	0.494135819	0.67599055	0.260355731	0.631715312	0.333324045	0.483245422	0.477733133	0.79469212	0.183132546	0.312501136	0.426565017	0.43948531	0.606588069	0.339945308	0.220026543	0.296225552	0.094941468	0.200882004	0.320486229	0.626083453	0.579032003	0.50968774	0.540359302
9.968769307	0.881087679	0.937711307	0.49262746	0.828846546	0.445942658	0.504853123	0.95065446	0.463778717	0.597306984	0.74819891	0.778575467	0.664049256	0.598147756	0.891002416	0.697440939	0.867420519	0.506248929	0.6638513	0.599650573	0.680281563	0.366165668	0.4007328	0.393646849	0.576612391	0.821529921	0.578379919	0.870152774	0.67102122	0.673587316	0.817549316	0.918092377	0.682978375	0.494814884	0.870430331	0.990068421	0.535169624	0.728939256	0.623396611	0.6440585	0.757276971	0.789424331	0.682978134	0.608547336	0.851998444	0.817278079	1.155235505	0.532185712	0.535591566	0.755671443
9.968280371	0.473250461	0.296715294	0.59538912	-0.061783454	0.409914751	0.454707033	0.577323639	0.210708754	0.655491086	0.228201427	0.491188347	0.375465431	0.56849748	0.301674835	0.147688591	0.450129988	0.612795215	0.57765983	0.656351662	0.581229199	0.453135379	0.391260943	0.29849325	0.598930561	0.448041162	0.504975822	0.793185589	0.649701825	0.449143096	0.717685836	0.379271833	0.281504796	0.186368069	0.697159831	0.284414673	0.45948478	0.302559436	0.143629715	0.762605672	0.210400372	0.195816086	0.120590497	0.173209471	0.114444284	0.359596102	0.837137668	0.37972792	0.498321099	0.264629164
9.967791434	0.989293985	0.793213976	0.540866245	0.662644247	0.54418783	0.526865035	0.889747413	0.459171377	0.720683384	1.063424182	0.434996555	0.203236515	0.61482198	0.497812392	0.719583755	0.604086182	0.497877126	0.599885761	0.8507257	0.768059339	0.697539685	0.551525315	0.412995485	0.883101836	0.838123749	0.322705172	0.902849076	0.477636209	0.724704683	0.811858609	0.568108227	0.806218381	0.322009207	0.644674414	0.739235053	0.657609261	0.387925375	0.627224537	0.746312595	0.20026978	0.517205308	0.982322546	0.705090719	0.872771154	1.00108814	1.035672936	0.403956697	0.555400533	0.564586234
9.967302498	0.513658009	0.530353598	0.609708314	0.317451119	0.536932904	0.66105413	0.432982525	0.610203024	0.696448823	0.313721153	0.570822662	0.149910158	0.636272372	0.276329851	0.131862881	0.249090827	0.422267279	0.484488074	0.716874329	0.643454815	0.759237239	0.423073312	0.391258328	0.526959538	0.397850072	0.077230827	0.663396231	0.446583429	0.607402918	0.617994299	0.495952133	0.368655969	0.207006991	0.633489395	0.204721144	0.549631915	0.31583961	0.112204671	0.574427864	0.118582232	0.353816025	0.239052951	0.287973115	0.317710421	0.735138706	0.571073347	0.559451205	0.47507729	0.26988628
9.966813561	0.632934664	0.768689718	0.692787883	0.975757722	0.478112472	0.7680707	1.020564496	0.664246705	0.590155447	0.689653199	0.628368958	0.543703923	0.690589272	0.815838371	0.806636972	0.661297536	0.418601724	0.57154226	0.629762959	1.033411674	0.782735194	0.583281267	0.370240497	0.846381108	0.484596835	0.29105234	0.827386932	0.680348337	0.834658474	0.828971087	0.680733645	0.605968372	0.605286715	0.689667299	0.795648407	0.524063506	0.709720213	0.55837882	0.588508399	0.373425874	0.605411873	1.019569283	0.77394228	0.628910965	1.099373937	0.922513744	0.695987494	0.565336051	1.001018498
9.966324625	0.266083068	0.289878828	0.633280149	0.431530812	0.33930131	0.736330832	0.369963283	0.398622494	0.565067698	0.297236865	0.659162771	0.050261834	0.595176388	0.56112878	0.075318249	0.369051899	0.379551079	0.518736424	0.676594623	0.501050244	0.602556783	0.360351254	0.461617323	0.361724064	0.352534844	0.323202767	0.601411957	0.660599247	0.653888743	0.738717082	0.4354609	0.388872348	0.447012457	0.561680917	0.218083788	0.492114315	0.24458058	0.051083913	0.556057947	0.29138938	0.124010635	0.385100599	0.205257831	0.344025188	0.827621473	0.320969308	0.678608553	0.517336647	0.800705171
9.965835688	0.682643416	0.597612809	0.384308899	0.746356028	0.3718963	0.597099295	0.639754477	0.603087994	0.488675214	0.594437524	0.709488924	0.226423347	0.724902575	0.690014285	0.58488307	1.082759894	0.428911954	0.584346788	0.985026265	0.557953032	0.655506456	0.279222028	0.501965926	0.710939694	0.658909314	0.565529242	0.822888245	0.631166856	0.675921859	0.872307095	0.490367436	0.689385061	0.571676603	0.635980206	0.704716631	0.774684528	0.667770762	0.7763337	0.487374206	0.282639898	0.835926273	0.737453369	0.975062482	0.840170598	0.968729587	0.865838376	0.540670277	0.45848424	1.166432788
9.965346752	0.131681108	0.538988378	0.251695266	0.199066158	0.278910276	0.53607069	0.245666851	0.611247552	0.567499565	0.4328358	0.549722665	0.370555887	0.612900343	0.278314115	0.543243976	0.362134863	0.470960815	0.450695231	0.815651368	0.322915689	0.642386985	0.250990175	0.427283652	0.716648561	0.092035375	0.533050268	0.565295239	0.632179277	0.179665132	0.611838635	0.301797315	0.29121707	0.182825453	0.722222115	0.236737229	0.556633276	0.405816076	0.360708406	0.508539164	0.057760637	0.320554512	0.252604131	0.443479369	0.343442963	0.353727157	0.320874107	0.447133812	0.41501617	0.56107913
9.964857815	0.681434871	0.980630468	0.338404388	0.601338055	0.368121771	0.457928717	0.896312539	0.89632306	0.605283123	0.718089914	0.428933981	0.545870501	0.624530825	0.98607689	0.84852623	0.632142356	0.530358004	0.769196377	0.657676721	0.683617855	0.58252122	0.455191344	0.478711981	0.771467686	0.399092326	0.751985011	0.629634935	0.646248719	0.736649573	0.675977817	1.039825625	0.581469924	0.351885377	0.650415265	0.621833193	0.661558643	0.595373173	0.861788857	0.669945875	0.518640535	0.702374566	0.820813513	1.020350614	1.019727819	0.757165557	0.883264545	0.456085106	0.590469064	0.704476042
9.964368879	0.419281355	0.33774032	0.657225342	0.143593756	0.36962312	0.511219094	0.538959381	0.715956147	0.662075069	0.349971402	0.408411182	0.55823015	0.739691338	0.25517849	0.049570066	0.196343786	0.592929859	0.721098806	0.569614396	0.570883395	0.250024204	0.402979286	0.65077889	0.693619281	0.175372059	0.643913168	0.359276953	0.578031655	0.514789323	0.551840087	0.553789892	0.493809567	0.374895653	0.227040542	0.475195674	0.401324972	0.382148275	0.309304501	0.706658832	0.348893511	0.544725812	0.474715744	0.303496971	0.268026229	0.212438569	0.525741273	0.534467229	0.565741894	0.429766951
9.963879942	0.589807799	0.80177194	0.782511516	0.591967793	0.226939528	0.612014011	1.087478425	0.516249704	0.624721745	0.587810623	0.655027639	0.733963315	0.815122106	0.780064904	0.585326496	1.001039448	0.627652495	0.618450806	0.506878178	0.716996244	0.33728164	0.763079434	0.633405534	0.940544356	0.714270012	0.551733452	0.864850655	0.415236605	0.931887388	0.652134142	0.762064766	0.66541479	0.538744712	0.3153861	0.903146974	0.460551233	0.85797184	0.874703599	0.568729053	0.4675933	0.739193487	0.720426574	1.035274052	0.421997746	0.942644818	0.812003013	0.575874632	0.600077576	0.388592368
9.963391006	0.032887332	0.157884685	0.759247586	0.124436481	0.210145564	0.798689831	-0.079070277	0.383453364	0.471626713	0.57471828	0.766285225	0.409833832	0.661855602	0.008736476	0.339407535	0.312507098	0.500826699	0.529247753	0.509409345	0.587334141	0.466919326	0.606933102	0.50428706	0.571926462	0.479224333	0.299509607	0.509282362	0.247763572	0.481016144	0.42391082	0.496655576	0.421355295	0.322517868	0.387416838	0.539804885	0.464367114	0.730136143	0.296789291	0.314140009	0.321233537	-0.085416254	0.366093225	0.136220014	0.022627356	0.442171302	0.214891719	0.516935322	0.498192156	0.052233834
9.962902069	0.653253744	1.054911391	0.560644595	0.723602493	0.381814971	0.84020023	0.794147274	0.479621689	0.25007846	0.602289296	0.795351376	0.990632854	0.654701612	0.619292883	0.919112293	0.458051214	0.317515653	0.728013262	0.79769335	0.676052789	0.788972215	0.407659502	0.649194285	0.74110428	1.119554502	0.367277325	0.622547855	0.277542168	0.803676438	0.719153062	0.525591024	0.748142316	0.609680443	0.371583985	0.823252956	0.892648225	0.948003537	0.59970587	0.272420799	0.479855486	0.384676496	0.998913594	0.752286915	0.776296523	0.950990586	0.950935208	0.480647993	0.433584527	0.647998748
9.962413133	0.280663571	0.437293089	0.5177684	0.35164639	0.351840668	0.980157835	0.111377051	0.180381136	0.283801698	0.245628362	0.817202894	0.460341457	0.494196554	0.372732023	0.510976256	0.342069192	0.438275676	0.479452196	0.982144839	0.269894046	0.881940885	0.307971216	0.559094554	0.410428304	0.741922973	0.29812927	0.260307739	0.456203299	0.291097151	0.774495048	0.242777881	0.35630155	0.341173028	0.377922374	0.317370006	0.570611803	0.578123821	0.33750239	0.300896293	0.385691523	-0.0438616	0.452975436	0.394926248	0.289919688	0.240910578	0.398717854	0.47624957	0.447571599	0.407729168
9.961924196	0.640932814	0.521418194	0.535961605	1.011700178	0.48025164	0.942271064	0.690554175	0.448689869	0.28238677	0.455310301	0.664273949	0.679284574	0.434671254	0.709036673	0.895409451	0.673222271	0.633955262	0.411765015	0.991876297	0.554111613	0.944420551	0.54144159	0.448767257	0.428386324	0.547523933	0.234169495	0.410671197	0.661982002	1.027210003	0.943194101	0.635627069	0.779543416	0.435957766	0.673043536	0.826832837	0.479045873	0.614939269	0.613009508	0.440832053	0.641005434	0.370228203	0.696089673	1.178494325	1.092340244	0.477406176	0.793292973	0.482195177	0.486695404	0.918070168
9.96143526	0.409528228	0.21204115	0.650102684	0.303172839	0.293290342	0.853301796	-0.05269517	0.329607078	0.382242672	0.274232432	0.5108495	0.391172261	0.471620145	0.431166949	0.372927639	0.478743833	0.569336779	0.312308652	0.795304365	0.529817558	0.756699751	0.128807613	0.361648603	0.44842441	0.445422958	0.242968981	0.34723653	0.47513976	0.586543185	0.636525058	0.253146946	0.434887921	0.21137313	0.80734233	0.257363555	0.426730358	0.241746581	0.115137378	0.629799743	0.230790738	0.029778115	0.343128191	0.545772414	0.437152632	0.068298959	0.391143926	0.485835724	0.348732489	0.263377642
9.960946323	0.684020072	0.427848541	0.513814098	0.545495409	0.151120144	0.76278837	0.783158231	0.497136294	0.468604969	0.859357901	0.391603486	0.529048821	0.608420726	1.03586033	0.694347547	0.774465049	0.454855378	0.35047485	0.805760468	0.7260184	0.611532292	0.472253348	0.490360859	0.640105224	0.812281344	0.450526762	0.769111528	0.454673672	0.734795047	0.743726476	0.726547919	1.012898401	0.764671301	0.850297765	0.63790313	0.350178044	0.622581507	0.590146389	0.688518973	0.56497092	0.767572067	0.800833407	0.956043604	0.741444805	0.526005798	0.926360102	0.527506453	0.422871199	0.462886489
9.960457387	0.416338998	0.228039796	0.465132815	0.42554497	0.148203776	0.814004095	0.201992202	0.28093761	0.527778017	0.462388101	0.176000405	0.370083495	0.641977497	0.531792941	0.135900823	0.458307598	0.356341786	0.371967474	0.73253079	0.519737972	0.540192616	0.387638539	0.572693688	0.423053741	0.56902146	0.333120722	0.582906183	0.563065301	0.538959736	0.543231924	0.386790291	0.761396318	0.451557459	0.688843522	0.272218078	0.132961744	0.464804158	0.079940815	0.571657275	0.399705749	0.328273472	0.265902347	0.305296326	0.503726594	0.310405998	0.204397855	0.512291291	0.430961778	0.177522983
9.95996845	0.794134807	0.53883809	0.533523236	1.172511315	0.388433024	0.751215142	0.475314185	0.627922585	0.596472901	0.907579934	0.303181513	0.725441371	0.724953571	1.083413899	1.055372338	0.848441928	0.290134136	0.590071893	0.655726391	0.554828334	0.515624982	0.665752524	0.40654904	0.733948228	0.78121523	0.411064726	0.652730621	0.407009607	0.713826588	0.648501133	0.774482477	0.804571537	0.879064877	0.719712688	0.857791932	0.345470449	0.738011895	0.692603239	0.65283701	0.756700396	0.608189429	0.795776053	1.125059795	0.821331565	0.729806483	0.886480181	0.545001056	0.563544856	0.66495335
9.959479514	0.400910536	0.189515369	0.684995666	0.251637938	0.337693403	0.746973274	0.403180708	0.52304581	0.70615389	0.223671793	0.571987135	0.380842043	0.495502086	0.491166406	0.620716282	0.210949019	0.330738014	0.350493005	0.597829618	0.342460548	0.436241565	0.317582776	0.317425848	0.56008384	0.54082206	0.278347618	0.568293644	0.471209958	0.32690092	0.25164377	0.313565365	0.284147294	0.47372597	0.727995916	-0.297981798	0.405104938	0.440186047	0.412851891	0.654134841	0.209040028	0.305445993	0.382337128	0.331154594	0.268460676	0.010115764	0.090834421	0.54012217	0.398182576	0.556318062
9.958990577	0.895870511	0.680186369	0.734978368	1.159057796	0.349437184	0.69916919	1.14489172	0.656254058	0.563186845	0.69748355	0.631510801	0.392140952	0.443340554	0.94741369	0.53427524	0.73436163	0.501794594	0.42035471	0.704286905	0.684929405	0.535947561	0.363133823	0.348944814	0.813989355	0.896117377	0.294750923	0.646618449	0.541618196	0.787860385	0.653050547	0.498611699	0.665432126	0.654685271	0.860590045	0.175513695	0.504348002	0.566633208	0.525739463	0.451153258	0.540883262	0.731491517	0.990461611	0.79514493	0.971115182	0.932800041	0.496606107	0.494784638	0.393207614	0.647153349
9.958501641	0.259469583	0.184894286	0.771800895	0.567438158	0.302483808	0.617957012	0.197394069	0.659220966	0.424642555	0.332054756	0.515248172	0.474428496	0.254043286	0.470357543	-0.050293551	0.381808034	0.624840624	0.382562699	0.531340705	0.715864574	0.49974812	0.458015424	0.194547406	0.648834117	0.629547222	0.120491505	0.434048801	0.346625424	0.495916888	0.648805321	0.248343768	0.690518445	0.164418049	0.789398137	-0.245673202	0.173646138	0.302978932	0.355728155	0.505287192	0.514017401	0.111813708	0.333282531	0.321331026	0.526810884	0.383470685	0.117941868	0.433749703	0.382649342	0.089793897
9.958012704	0.608151898	0.560612716	0.595815142	0.80063768	0.378803079	0.630379983	0.646456735	0.8125592	0.483424022	0.686852874	0.550982508	0.973714185	0.191035156	0.846928814	0.650099093	0.95047068	0.636800504	0.501336915	0.519950279	0.646267146	0.544880489	0.802515568	0.19786992	0.803057473	0.903423578	0.42488402	0.750152274	0.374913405	0.566482287	0.697948047	0.71345414	0.847138605	0.503343385	0.895523806	0.693983165	0.427751	0.570879104	0.804672735	0.810496388	0.53618262	0.530139292	0.711091976	0.965980979	1.123009787	0.782908778	0.861043829	0.383591285	0.479379866	0.436166685
9.957523768	0.514279886	0.554524326	0.538251355	0.364341123	0.389651634	0.646664194	-0.122323869	0.436912051	0.719817509	0.110408932	0.539924672	0.809738313	0.321644096	0.590302963	-0.17276072	0.58024596	0.60742938	0.375604416	0.545127059	0.415596751	0.46456656	0.347377939	0.446409988	0.597202506	0.517184908	0.447376375	0.397397027	0.365680068	0.206212406	0.684280494	0.375118321	0.432404469	0.483856027	0.665978227	0.33413635	0.221870749	0.149041662	0.034582996	0.830029075	0.403207273	0.283057168	0.152370355	0.46453013	0.32900747	0.290878816	0.259554057	0.413822821	0.396458923	0.106714897
9.957034831	0.84128241	0.60008556	0.330230648	0.786832059	0.47992821	0.532717158	0.676463613	0.706880215	0.661499411	0.661878321	0.51251449	0.664419839	0.667544924	0.774782859	0.802572842	0.905225765	0.504007492	0.683331874	0.647561098	0.601499298	0.628541232	0.392500624	0.609461834	0.896793797	0.676743643	0.578999415	0.569084519	0.464485512	0.67438088	0.755214286	0.723539602	0.736114454	0.727544039	0.647476406	0.736866187	0.390472593	0.550814655	0.916259112	0.699820201	0.57093042	0.843825489	0.614023297	1.086546456	0.951535397	0.734138321	0.572409456	0.388781368	0.500976289	0.598940107
9.956545895	0.458031951	0.243229989	0.334781252	0.327160357	0.431149714	0.466052635	0.055849162	0.722841452	0.560929687	0.381079384	0.293277337	0.307275287	0.667233195	0.034718131	0.152243876	0.46585462	0.346184433	0.616928713	0.679819578	0.295356957	0.696564871	0.271294915	0.490295032	0.624921257	0.503679389	0.449331173	0.410142563	0.492818465	0.523130496	0.610836129	0.114025945	0.413025095	0.373199679	0.552916175	0.419019607	0.188438974	0.105703716	0.145174033	0.462639775	0.400957383	0.259171018	0.408775355	0.400770896	0.416746377	0.556780815	0.335635923	0.361091857	0.487906039	0.337690836
9.956056958	0.807485404	0.403189933	0.229118974	0.766250069	0.587816954	0.466498215	0.773397635	0.909805278	0.533153021	0.768773549	0.221495668	0.708923201	0.567323715	0.649824156	0.851000339	0.892710448	0.284859819	0.648277703	0.830394611	0.609526241	0.615110181	0.717230423	0.479345938	0.753713984	1.078038869	0.462522011	0.592566026	0.289517892	1.090032631	0.882071123	0.432741307	0.736763049	0.60613994	0.552522401	0.921439887	0.261063506	0.689810879	0.941559758	0.264731329	0.670442218	0.545175817	1.127092764	0.956640982	0.910996721	1.063376842	0.892051841	0.472460143	0.489908577	0.792154673
9.955568022	0.483084615	0.25182403	0.217078967	-0.028003159	0.483609	0.687046419	0.385344458	0.502324268	0.643369056	0.375658367	0.375047941	0.690493359	0.352628548	0.236694749	0.243616337	0.479718677	0.341295508	0.542049066	0.782085972	0.434974482	0.389522766	0.232302306	0.415670967	0.302355526	0.314560326	0.377062495	0.625399126	0.234683079	0.443163091	0.553065126	0.512435313	0.276816361	0.416098539	0.519470604	0.184935188	0.295025754	0.30166886	0.26468168	0.258872678	0.592800073	0.187283081	0.485599487	0.321957986	0.489731596	0.381218575	0.544608025	0.485781312	0.375312941	0.41063396
9.955079085	0.949095463	0.464305548	0.301150673	0.694372898	0.554307102	0.601060764	1.176882823	0.646549528	0.580452551	0.828802626	0.559477264	0.824860475	0.468716825	0.988325922	0.778240746	0.777350804	0.50636767	0.832865685	0.670537583	0.569001147	0.480361087	0.412749508	0.324555053	0.496179453	0.769303272	0.460450637	0.88467457	0.426149404	0.246788223	0.483734004	0.794231807	0.772202967	0.615673187	0.759375485	0.569417763	0.438501908	0.502720217	0.859700362	0.496329434	0.731284485	0.80721713	1.104832427	1.150914477	0.911076846	0.924036521	1.048521208	0.397062968	0.466274757	0.796305628
9.954590149	0.33929017	0.189867097	0.384752075	0.317242706	0.666897132	0.586949419	0.409245322	0.530291109	0.483000294	0.217363936	0.634780514	0.46584045	0.646896774	0.156711511	0.361586854	0.327366992	0.438108127	0.769088245	0.547803788	0.442240565	0.426824855	0.250631435	0.251531581	0.159198572	0.678481462	0.317511004	0.51721785	0.402322281	0.023314426	0.307798462	0.322309071	0.424941875	0.292700907	0.881777475	0.094814403	0.34988497	0.249007436	0.54138305	0.701512486	0.436506523	0.482918154	0.576955797	0.56606522	0.227475916	0.497647522	0.512777145	0.377391379	0.413656362	0.323155404
9.954101212	0.850931259	0.776369031	0.610322443	1.032232515	0.698926884	0.498047112	0.609058839	0.496478987	0.368497345	0.893285017	0.677089235	0.918690521	0.922640392	0.954307798	0.742758388	0.601529901	0.279279287	0.835087105	0.64075319	0.655720928	0.393180647	0.533471368	0.36627347	0.509607999	1.165823162	0.301033405	0.62348427	0.352490454	0.403458911	0.646155541	0.734628184	0.604924046	0.73887195	0.930825823	0.802179853	0.600049585	0.46592104	0.904047169	0.749502305	0.405425666	0.930117975	1.317702231	0.743676002	0.9126643	0.939396372	0.648730912	0.481203523	0.36660012	0.806958115
9.953612276	0.259426133	0.21874989	0.726414016	0.555949141	0.502089231	0.495815703	0.281875245	0.415934247	0.397976696	0.179177429	0.790830894	0.232929594	0.980264803	0.664471456	0.366908057	0.235668364	0.2318678	0.732228871	0.601154334	0.445124445	0.382312562	0.325480517	0.649184323	0.508457158	0.561196933	0.286247266	0.500283006	0.422835701	0.359702213	0.732362966	0.576435032	0.232169541	0.347581752	0.809846746	0.468036424	0.587362541	0.102447017	0.138534173	0.591376314	0.406367559	0.525473386	0.525394129	0.096346061	0.471841669	0.258501858	0.146285963	0.540685411	0.376282818	0.341929213
9.953123339	0.342850276	0.804090609	0.508203332	0.794321672	0.479626744	0.61401552	0.820991019	0.502967995	0.380607507	0.428258523	0.670728148	0.614572942	0.999367931	0.972557019	0.72097526	1.000509536	0.258373254	0.892640429	0.52300053	0.304152571	0.350774702	0.621267103	0.738867325	0.831636168	1.060482692	0.363620483	0.784748506	0.254982354	0.382541174	0.808634826	0.624896107	0.623401162	0.440170177	0.847356134	0.787940039	0.686066814	0.465698949	0.726784236	0.549952628	0.986535079	0.863107117	0.99466294	0.855053691	0.706299308	0.630506319	1.036089202	0.505202899	0.570961516	0.640260797
9.952634403	0.006446189	0.466064589	0.398293072	0.613822586	0.460070465	0.768108347	0.215162009	0.260690345	0.47446439	0.031702417	0.362478298	0.655974124	0.957378393	0.537978369	0.54469066	0.468112284	0.370697394	0.588524517	0.414048384	0.179059249	0.286600485	0.149198778	0.620966776	0.680775736	0.764807831	0.277572015	0.694144243	0.150009371	0.349042422	0.27330984	0.354108891	0.361106055	0.236626437	0.592743422	0.8138571	0.498415207	0.194533793	0.170392741	0.518314402	0.490356637	0.524569647	0.672748007	0.521551214	0.091650452	0.306055376	0.535955089	0.451713982	0.624827934	0.523932265
9.952145466	0.979045022	0.668205987	0.403044335	0.934590887	0.348717602	0.772636869	0.802119179	0.285752996	0.392898977	0.756585297	0.416704865	0.666271002	0.709372128	0.750166851	0.946589119	0.570827982	0.442129265	0.562914294	0.480974227	0.437396327	0.54514943	0.550037229	0.659159106	0.864643281	0.950028455	0.419771781	0.84166529	0.442962614	0.754348502	0.126406797	0.832911102	0.78298299	0.523117548	0.638834296	0.883383073	0.515288254	0.460852606	0.590606034	0.496660732	0.668941892	0.722447309	0.492168907	0.841050266	0.694477046	0.610410459	1.17245782	0.376744876	0.696435815	0.699266429
9.95165653	0.395311307	0.353950762	0.472316306	0.182766881	0.110575012	0.747474127	0.465057152	-0.00053288	0.441551669	-0.029657166	0.590984148	0.376983504	0.407512734	-0.027259576	0.305342413	0.298816422	0.510020365	0.474428128	0.647049723	0.387180501	0.67330297	0.409615643	0.637896638	0.609206309	0.481516417	0.374881527	0.662893178	0.527922323	0.331116638	-0.025973131	0.294908645	0.050902076	0.435965036	0.570934561	0.152707907	0.313050475	0.228775473	0.226933146	0.396466464	0.321575005	0.288354297	-0.026180492	0.339492559	0.263597409	0.381762707	0.446261146	0.39391882	0.599997802	0.457048803
9.951167593	0.726075758	0.651953944	0.421093366	1.255681079	0.181037085	0.500899097	0.661263602	0.42315222	0.373950579	0.70620282	0.753794279	0.7004601	0.613509547	0.682403148	0.453339322	0.747167045	0.578640902	0.625545405	0.90637094	0.432354223	0.788722463	0.386809766	0.556829126	0.672405918	0.578202687	0.479710025	0.573386331	0.533066498	0.627704712	0.383513414	0.509019002	0.707468776	0.545507469	0.464741274	0.903189878	0.357425619	0.44510553	0.772538038	0.359680178	0.480210475	0.680998238	0.845392501	1.11360524	1.081068297	0.833470835	0.84043022	0.471481323	0.532012462	0.842560132
9.950678657	0.276875249	0.263293546	0.445627691	0.343949505	0.189004604	0.51734647	0.381913128	0.591950637	0.448025078	0.493541833	0.682019327	0.265842435	0.65043187	0.19787907	-0.031798157	0.537064761	0.485569206	0.552981777	1.043135506	0.324977143	0.718207078	0.310475844	0.355139138	0.263633404	0.130650008	0.295405477	0.388936666	0.366954381	0.424479855	0.439956621	0.332129864	0.584663125	0.372450341	0.462465797	0.358669554	0.38892969	0.209801748	0.23327916	0.373797467	0.218050919	0.329309714	0.52486577	0.81738695	0.278413659	0.216724009	0.796750834	0.550133491	0.442031554	0.369244746
9.95018972	0.802698318	0.371476037	0.321262886	0.708180666	0.354809414	0.57093692	0.790254879	0.679042747	0.510591504	0.996382679	0.470022164	0.463484964	0.661791608	0.719557893	0.824996441	1.007353738	0.407692471	0.778239927	0.968660556	0.6819462	0.627155084	0.522425041	0.297434435	0.461668142	0.764606352	0.373942341	0.7160479	0.312274463	0.714123034	0.71780524	0.923769472	0.917211032	0.859537617	0.611151361	0.841989083	0.738162343	0.361751872	0.762091944	0.624383382	0.127638709	0.472590064	0.563456992	1.264823385	0.977706361	0.740746724	1.36489152	0.654293952	0.538064847	0.870603328
9.949700784	0.198514928	-0.079192394	0.519550307	0.256958636	0.282104513	0.646884096	0.496477537	0.38188399	0.46762981	0.575989849	0.339178481	0.339113148	0.790820814	0.669011494	0.296605432	0.733263655	0.515436939	0.62809908	0.639377547	0.564006982	0.474290044	0.739417505	0.222355831	0.442865165	0.485672697	0.234824819	0.434193181	0.422870426	0.202378853	0.756822802	0.558072335	0.164035046	0.501977953	0.51844341	0.418463189	0.661027873	0.421185261	0.240631808	0.770699899	0.062982216	0.116601344	0.385787213	0.43032718	0.358197042	0.377904126	0.665335404	0.627675898	0.447438348	0.542593381
9.949211847	0.615743077	0.775405231	0.59575506	0.808684098	0.31698796	0.754010423	0.615011584	0.976203655	0.390136499	0.888369935	0.466759666	0.682838889	0.808379422	0.917044397	0.570016873	0.853116132	0.519221009	0.626439612	0.308206741	0.553785889	0.590629914	0.883880712	0.300686487	0.81692466	0.811732598	0.449591053	0.614055965	0.590285516	0.490891778	0.986742804	0.619148649	0.646274677	0.518566753	0.669534278	0.784323034	0.630636386	0.768935318	0.526444776	0.665516256	0.492187031	0.570527862	0.905050775	0.841708786	0.858183346	0.813801962	1.004755955	0.554964752	0.42993379	0.852273768
9.948722911	0.41393918	0.197187819	0.60737379	0.510514332	0.344574988	0.90447864	0.042136496	0.608355023	0.551864988	0.295583033	0.45167382	0.533417511	0.4945181	-0.081713424	0.432098148	0.310826508	0.415123147	0.487566406	0.09779085	0.569882961	0.73741305	0.221941599	0.505998397	0.731063429	0.735717111	0.508706985	0.622513407	0.538510576	0.327215657	0.626094451	0.137799111	0.384672987	0.110764035	0.585998327	0.460266853	0.342016473	0.329478358	0.176852427	0.502693874	0.179978796	0.475871029	0.344895571	0.187432823	0.43992028	0.291779151	0.26018611	0.514014166	0.352008115	0.68120174
9.948233974	0.863943369	0.44429598	0.685455883	1.075196952	0.590139511	0.662653618	0.632408004	0.88420918	0.520188765	0.661470092	0.299382884	0.831551563	0.349157249	0.226036317	0.87321087	0.914274559	0.546630415	0.674211645	0.298831994	0.835490592	0.791329524	0.34302951	0.518082927	0.914046136	0.891990268	0.657706989	0.803449697	0.578272234	0.609279957	0.509100782	0.851684024	0.919969357	0.565707019	0.592721776	0.84723208	0.555111411	0.652130595	0.810603255	0.64488538	0.470466158	1.191263592	1.013127314	0.832343114	0.96339293	0.873592895	0.518713114	0.424780302	0.402715096	0.910065679
9.947745038	0.373574296	0.104989098	0.813796658	0.223190581	0.635715627	0.379660592	0.533554585	0.531029284	0.336241536	0.24016772	0.15858502	0.534506674	0.268382391	0.039374642	0.028945529	0.066086526	0.564921269	0.709454857	0.470938324	0.36395052	0.652268292	-0.134999583	0.403503178	0.61793273	0.500531035	0.46160182	0.698394156	0.712083198	0.483321203	0.369577433	0.477712735	0.548073734	0.632069116	0.633848592	0.339758618	0.504695844	0.272271998	0.195285917	0.724106126	0.151135535	0.537907645	0.490690056	0.261543622	0.218524755	0.073976891	-0.105123509	0.457108926	0.387271128	0.454732439
9.947256101	0.6052063	0.915617801	0.691213854	1.201640965	0.522428361	0.229002241	0.924614703	0.665421524	0.154574979	0.628569593	0.300472923	0.566496012	0.476516155	1.013537213	0.918731578	0.729367404	0.435481407	0.718917789	0.516847394	0.719306312	0.499813165	0.439405631	0.592165155	0.712719124	0.965070523	0.516266498	1.093363532	0.611275763	0.738065676	0.614508904	0.546558883	0.754564283	0.936624224	0.72409668	0.746303396	0.45072988	0.798012042	0.70350643	0.716363577	0.211744832	0.554142359	0.653826193	0.928412766	0.923481433	0.832495688	0.678996591	0.595034663	0.393008006	1.033888095
9.946767165	0.270141273	0.144489328	0.737014051	0.69544585	0.400558642	0.453195994	0.222277006	0.370110406	0.169120625	0.225497835	0.402176549	0.341008985	0.528811066	0.548984353	0.442392813	0.110586198	0.422350961	0.566482525	0.514479329	0.244289547	0.458174479	0.302378998	0.670639923	0.350904178	0.395332686	0.409231096	0.580695552	0.407371058	0.220644377	0.530895625	0.209471652	0.387645493	0.614299487	0.623988956	0.29127909	0.223804318	0.471954943	0.182793808	0.814512286	0.105998589	0.266068175	0.475954097	0.395360775	0.122927328	0.477778988	0.513155208	0.491254215	0.275285095	0.414285392
9.946278228	0.594198445	0.359142695	0.562247432	0.759153465	0.432006036	0.545597377	1.144686753	0.739473981	0.134818743	0.914305224	0.521611744	0.302039284	0.597275936	0.834785463	0.875377847	0.75645378	0.526613549	1.092043063	0.543797478	0.401690754	0.569661266	0.806391721	0.510473857	0.679632358	0.71442496	0.36120256	0.663262627	0.455060127	0.347625125	0.598610497	0.656412132	0.675073692	0.921849255	0.773297195	1.049440322	0.409500761	0.370747588	0.45993808	0.812207289	0.645733465	0.836882586	0.845705743	0.950575959	0.77130858	0.781735466	1.093875752	0.359832243	0.487714496	0.714581677
9.945789292	0.250247019	0.380946644	0.516231377	-0.025786287	0.393341636	0.575470392	0.389738433	0.488767902	0.189522781	0.079738495	0.567183886	0.107129883	0.630361583	0.196008901	0.236987734	0.132956736	0.616766839	0.959339068	0.5086101	0.277881878	0.54374189	0.621611094	0.189317279	0.353834667	0.476288902	0.324122685	0.239449651	0.470900639	0.227987938	0.657231982	0.485895999	0.299702751	0.557681814	0.662853649	0.263290882	0.339551991	0.639390666	0.028719521	0.64755996	0.372448166	0.402644332	0.174258377	0.242206733	0.480973736	0.503493827	0.421426418	0.404930597	0.446372124	0.387172977
9.945300355	0.578950856	0.699227277	0.509362365	0.67113784	0.447453426	0.450106186	1.122072866	0.574513401	0.177621795	0.930281409	0.414694385	0.572687465	0.754111523	0.719812878	0.836578249	0.438097763	0.50930704	0.520074933	0.718488292	0.725001743	0.585158201	0.66146539	0.12430548	0.602430304	0.673171642	0.545825238	0.314983595	0.505158247	0.522599348	0.819797948	0.752167627	0.962625443	0.943858031	0.694290511	1.034327931	0.609116177	0.722998022	0.419764101	0.598758536	0.518079123	0.778291403	0.724808784	0.948091595	0.949650573	1.158192378	1.269982579	0.493293083	0.463256304	0.832404914
9.944811419	0.135399402	0.380042849	0.6671163	0.353823801	0.364313949	0.453710146	0.389983068	0.450198901	0.405515677	0.266283565	0.409675956	0.192883929	0.78752202	0.342176448	0.385690101	0.307133278	0.311382304	0.202853182	0.760183706	0.518747517	0.558192572	0.247826437	0.316170757	0.297967238	0.583019369	0.454190296	0.384370442	0.440822906	0.243946402	0.462954893	0.264397183	0.624788214	0.50918254	0.678163961	0.45989235	0.349279337	0.349378596	0.313128685	0.561859021	0.323410897	0.228367531	0.364502776	-0.022373871	0.506745359	0.475231634	0.267599498	0.547868726	0.529684155	0.723754818
9.944322482	0.663310396	0.636756098	0.594057323	0.949317847	0.452424968	0.355787948	0.835119999	0.625855463	0.540801756	0.873304082	0.506190193	0.438618587	0.754935187	0.814473063	0.75018115	0.554546285	0.354621647	0.498684118	0.834952617	0.593693515	0.645386292	0.29245771	0.495271335	0.445049043	0.779937126	0.436392466	0.607517241	0.529310598	0.752039547	0.744085516	0.664191561	0.889388059	0.655595164	0.796203934	0.718063306	0.42029287	0.57293059	0.821689147	0.520047707	0.555479924	0.656942128	0.781816949	0.61143728	0.901493619	1.137981141	0.581663966	0.607294751	0.729497208	1.10106696
9.943833546	0.344693719	0.165050594	0.559046047	0.653181013	0.356626211	0.277686849	0.271304772	0.50465705	0.454043437	0.292991154	0.57877894	0.371614711	0.573740559	0.329466309	0.138588886	-0.025458561	0.484568073	0.51279775	0.688233731	0.432955374	0.604199674	0.166000567	0.47266622	0.396071898	0.511222357	0.319196152	0.17687919	0.528809102	0.324626762	0.676257098	0.407958699	0.575877714	0.454498261	0.902515168	0.341708365	0.416618697	0.496756061	0.498821258	0.494347379	0.224174276	0.095824731	0.247762007	0.267940761	0.437590004	0.341066525	0.384401317	0.666987734	0.623252057	0.839342861
9.943344609	0.618508003	1.093443893	0.462905803	1.029821548	0.564274596	0.317055842	0.504152843	0.709043046	0.229559719	0.664515496	0.482974094	0.527161401	0.584395257	1.036339882	0.88279568	0.830220238	0.467748448	0.705387639	0.57986692	0.784183861	0.539927235	0.433481419	0.443767758	0.696997989	0.894674245	0.257564583	0.649323818	0.436495052	0.497677056	0.746953535	0.539477087	0.604410613	0.957502509	0.778206446	1.129059681	0.402426376	0.578553689	0.681097113	0.627391387	0.537519109	0.696863335	0.753388968	0.175016987	0.837630908	0.89572232	0.917639465	0.612514381	0.518561074	0.905081646
9.942855673	0.023002682	0.288833212	0.537716899	0.213646361	0.612370571	0.527425268	0.333263714	0.252762593	0.320785633	0.098029114	0.194320594	0.391678173	0.624481576	0.763072451	0.224860386	0.271989655	0.507606646	0.555822759	0.431837009	0.518059776	0.507981772	0.262166958	0.385222	0.470081952	0.814747883	0.230984677	0.707892628	0.410740282	0.350613525	0.588982938	-0.234562838	0.181182822	0.574959672	0.462848174	0.22427275	0.323047402	0.361698521	0.310877772	0.687402594	0.310139677	0.266530038	0.489825077	0.244633893	0.54852405	0.740454109	0.43187731	0.546082886	0.421854934	0.479713479
9.942366736	0.544280137	0.686881198	0.523057298	1.047270057	0.62158734	0.418210439	0.955616313	0.710875727	0.410723459	0.734069466	0.251535617	0.575211009	0.756290518	1.165244736	0.481556676	0.941148412	0.575779168	0.56531922	0.387105299	0.786308497	0.55725888	0.606752713	0.390644364	0.616822102	0.987948979	0.342682678	0.715210679	0.368892894	0.400162689	0.821852516	0.472494422	0.619756781	0.78880844	0.524954294	0.842879983	0.535790234	0.639583405	0.776187343	0.520336294	0.464309193	0.613649657	1.116181614	1.012603554	1.109343984	0.794836714	0.9604284	0.502877469	0.543934151	0.602592493
9.9418778	-0.085956552	0.282800841	0.515712738	0.504219115	0.459197069	0.199862281	0.149865912	0.550720928	0.662704033	0.335065556	0.469767593	0.553540464	0.685462592	0.216016145	0.106233477	0.466821072	0.458116857	0.394052967	0.527961407	0.640057253	0.521932131	0.543591951	0.428433661	0.338168156	0.354174102	0.29699976	0.342294902	0.31477981	0.060071252	0.656424359	0.240108875	0.544857885	0.26654644	0.34100151	0.347016014	0.347673889	0.241421503	-0.116739786	0.199846905	0.197017007	0.265400446	0.433084673	0.330495436	0.111490142	0.16004433	0.469131078	0.461108075	0.517409667	0.327800034
9.941388863	0.614794441	0.520568131	0.269821992	1.095588819	0.5155	0.029809389	0.650315074	0.70816966	0.598090682	0.9426262	0.559212426	0.688683941	0.760856957	0.903716702	0.725721643	0.60211989	0.306597019	0.759642041	0.760754824	0.65580137	0.537575837	0.78602636	0.405370197	0.531836154	0.787300326	0.49434978	0.528251108	0.516669293	0.636317113	0.751723501	0.515715457	0.61629469	0.555176878	0.503831831	0.750196306	0.383436906	0.576981418	0.334908054	0.18163852	0.299640835	0.67789201	1.025728882	0.534480577	0.341778407	0.57882348	1.036456197	0.479327284	0.495716024	0.565341118
9.940899927	0.199853178	0.092904648	0.433190465	0.364287338	0.401109233	0.270194898	0.17091421	0.334199476	0.574977184	0.302369794	0.600566083	0.436593325	0.781518161	0.374066192	0.036204875	-0.068009753	0.258943119	0.705693854	0.703093801	0.646874526	0.537433773	0.314156191	0.353615143	0.32711447	0.297141492	0.457246249	0.566171891	0.434965114	0.450355908	0.623001096	0.024549059	0.515353937	0.450751612	0.607924784	0.303319335	0.379514137	0.211165222	0.263890603	0.474796434	0.080556391	0.092972781	0.360282267	0.004365854	0.206843912	0.256949113	0.726488298	0.411920661	0.512597225	0.394404976
9.94041099	0.529179883	0.795495595	0.40996488	1.033611272	0.327220011	0.44566228	0.701585601	0.873291725	0.569068972	1.293568962	0.735298713	0.823244359	0.770710603	0.7980321	0.71336941	1.165451014	0.472864225	0.868072603	0.739660994	0.815337761	0.502523445	0.647271673	0.353545165	0.400431293	0.779299391	0.671533541	0.691973175	0.634332269	0.646213689	0.813753434	0.25786931	0.95896059	0.543408348	0.747414886	0.660302441	0.496302699	0.696171235	0.513172001	0.63931402	0.218893338	0.511261758	0.603813059	0.44888924	1.121565948	0.847976357	0.902432993	0.350322776	0.547002406	0.807663555
9.939922054	0.180725647	0.304243529	0.31792654	0.39062661	0.241194711	0.548144762	0.144120837	0.680311479	0.620960674	0.259586115	0.723681361	0.535274824	0.749568995	0.027914342	0.23181136	0.721058282	0.668810893	0.804582748	0.599825075	0.452882265	0.418926809	0.369036646	0.332891266	0.296282735	0.548139698	0.467794062	0.183884964	0.628841773	0.426661333	0.634386243	0.348676468	0.487926407	0.202333	0.699128538	0.439968962	0.284697062	0.386091859	0.333920254	0.599184413	0.212724798	0.198401977	0.202737134	-0.071583383	0.384661483	0.427336898	0.427448586	0.40896956	0.252360672	0.466413864
9.939433117	0.521877947	0.82456646	0.320885962	0.811415567	0.51858958	0.372832878	0.725025084	0.947252029	0.417480264	0.572673006	0.65756474	0.817384631	0.697033736	0.962179783	0.727841241	1.102640771	0.62795523	0.757328883	0.602531471	0.721800103	0.528541279	0.829832297	0.572401937	0.732908524	0.85182709	0.377313197	0.545596546	0.418688876	0.660161683	0.746815174	0.64505107	0.742636442	0.474642215	0.851831262	1.084503249	0.418240908	0.876690988	1.060366716	0.495488736	0.518870468	0.70960157	0.454200821	0.610078857	0.844838781	0.866656196	0.620987279	0.507677221	0.107940958	0.748994511
9.938944181	0.372589995	0.263175046	0.525657841	0.080322847	0.482134602	0.35679551	0.166349441	0.526964157	0.308638949	0.170038483	0.515916239	0.317082033	0.469475626	0.643449766	0.297411465	0.656844756	0.547634935	0.56662193	0.497980058	0.36512059	0.53811611	0.545025276	0.736031569	0.545922593	0.605739336	0.141818117	0.436461589	0.26984556	0.41529099	0.571112937	0.444977183	0.398885641	0.487528629	0.76635907	0.234275912	0.335007435	0.455910648	0.178543452	0.243377632	0.403158365	0.366922372	0.017064555	0.512573187	0.187883996	0.444537323	0.518294354	0.59912479	0.127020291	0.413703206
9.938455244	0.491482865	0.598319145	0.533268658	0.346368365	0.467752193	0.52170841	0.631367753	0.516689878	0.433047238	1.04675578	0.675919927	0.584422152	0.504873809	0.983334678	0.793337194	0.850701131	0.432056144	0.700609337	0.569609506	0.328268869	0.44912854	0.786215464	0.610000167	0.657315077	0.635938781	0.127916898	0.620814269	0.16000152	0.599436957	0.699320308	0.850164529	0.627667392	0.6721702	0.670531969	0.758269373	0.535214664	0.688961204	0.91629591	0.309877528	0.602306374	0.818377463	0.975877458	1.221334862	0.774665146	0.968738522	0.991787474	0.556345591	0.384538198	0.808492994
9.937966308	0.235117826	0.219546097	0.578640631	-0.04205206	0.427537236	0.774263726	0.260491077	0.266039639	0.615520392	0.47835661	0.893934404	0.307204587	0.244960338	0.604703361	0.406580057	0.388258669	0.301006649	0.569721234	0.578900916	0.421020474	0.576302808	0.46331051	0.444339509	0.218163316	0.220425009	0.304895525	0.559249754	0.242721784	0.151515581	0.679914734	0.18699636	0.306921821	0.441168008	0.615689172	0.335739919	0.45601933	0.075889775	0.046837299	0.556853355	0.489508984	0.261951808	-0.178003854	0.631906347	0.441354932	0.454828401	0.574142748	0.448821106	0.466591833	0.237883765
9.937477371	0.795304493	0.771821149	0.63389747	0.527676438	0.476543944	0.761798659	1.042751418	0.733018988	0.590842095	0.888831383	0.850098354	0.71750485	0.253259463	1.0769291	0.604706706	1.284816695	0.371849369	0.636904765	0.553352051	0.803155129	0.836248403	0.570497466	0.43771653	0.392749314	0.828846928	0.382730627	0.776811399	0.579527445	0.52042429	0.966587313	0.699483881	0.588954248	0.658683201	0.717777826	1.002107467	0.756729238	0.491886153	0.675484083	0.672899174	0.817728611	0.63881972	0.647111129	0.654658693	1.194507625	0.831787519	0.67200593	0.358646464	0.587872061	0.62453467
9.936988435	0.389787586	0.677613825	0.729784841	-0.049805159	0.345671035	0.641047353	0.469515484	0.412731627	0.690780132	0.082948307	0.661044258	0.310505879	0.520282217	0.337853259	0.243565867	0.533114002	0.50127751	0.390624848	0.683566716	0.51923912	0.843906853	0.239147985	0.391707882	0.273343528	0.489481349	0.248374323	0.301525279	0.725713632	0.186308266	0.909750484	0.55998584	0.295918608	0.368299196	0.650460668	0.383694012	0.580386044	0.118141842	0.32212533	0.447697883	0.395584307	0.150349212	0.11728716	0.201416922	0.450407912	0.547541658	0.02007391	0.391988458	0.4721645	0.424277805
9.936499498	0.640176752	0.859826889	0.629178875	0.458545076	0.49924755	0.558802215	0.741726956	0.584263203	0.634340291	0.793007624	0.586046014	0.662692505	0.615133466	0.51634944	0.982311173	0.834521438	0.556601542	0.441048813	0.823188718	0.723187306	0.804305725	0.636939205	0.303640283	0.465935348	0.46455693	0.402371343	0.362401395	0.577086495	0.701431056	0.943943136	0.638318828	0.719636472	0.677712421	0.688100862	0.694155201	0.594504283	0.387889501	0.446363612	0.282771602	0.553712994	0.634592215	0.489583693	0.84082444	1.047888397	0.826782137	0.82192166	0.536238959	0.510820955	0.865282711
9.936010562	0.235144263	0.017478291	0.728909114	0.025031616	0.532154006	0.568856986	0.488961777	0.245121901	0.594642074	0.416216771	0.7967408	0.197427242	0.502682355	0.234463616	0.331118143	0.190085185	0.496779174	0.265503047	0.718333576	0.626959807	0.808779874	0.443326108	0.238330513	0.165211889	-0.001179918	0.337786673	0.445757957	0.522117755	0.436774418	0.50249226	0.192409065	0.353011392	0.465759042	0.648750497	0.334034512	0.345220005	0.30032074	-0.014961271	0.421770361	0.300818752	0.230092512	0.311561327	0.275459118	0.357652155	0.266102573	0.391094955	0.554249446	0.523469205	0.461989234
9.935521625	0.554286568	0.644140108	0.685330746	0.958037746	0.547528197	0.442028906	0.865754126	0.742524572	0.516776418	0.94288632	1.050506605	0.366387225	0.591053032	0.676841263	0.715797033	0.78241402	0.404039872	0.465095935	0.616691534	0.893420359	0.709375886	0.379870245	0.18337102	0.499124435	0.565171659	0.618726723	0.866197724	0.797315691	1.011832528	0.540219983	0.667554421	0.292758699	0.96696507	0.705098938	0.876823515	0.369127033	0.558627662	0.710414311	0.401789544	0.599552894	0.423169134	0.74137055	0.94003969	0.730776906	0.779249425	0.978062582	0.392651739	0.642126702	0.700737053
9.935032689	0.05267032	0.043686464	0.692688805	0.475503101	0.356460359	0.473200912	0.799681506	0.458937111	0.577407733	0.114097963	0.781301988	0.171585268	0.768173701	0.57091966	0.213303206	0.219985937	0.39476168	0.342203262	0.58838379	0.603886957	0.553917848	0.290857654	0.168928897	0.472225749	0.589919899	0.489669602	0.710257041	0.526178494	0.584704774	0.523520752	0.258900066	0.381396693	0.471852471	0.419397867	0.44736354	0.394756915	0.468129219	-0.087296526	0.182274639	0.450533697	0.2129883	0.039556368	0.457498138	0.300959387	0.320879968	0.635630206	0.296388197	0.595149921	0.626723018
9.934543752	0.328122915	0.683620101	0.604220932	1.029390734	0.384262368	0.46798089	1.172969041	0.986720255	0.548284899	0.814644669	0.581743566	0.629534199	0.829843296	1.226301984	1.151549311	0.876586677	0.400825459	0.45887666	0.706923327	0.741387582	0.605457708	0.405205182	0.297471601	0.773918251	0.939794979	0.662022134	0.645683783	0.389131239	0.715344763	0.68784491	0.818191646	0.734543557	0.645433517	0.339324578	0.769778055	0.676155748	0.725135561	0.461725178	0.322572451	0.651144036	0.65533645	0.78092613	0.732960165	1.00235454	0.966794295	1.044081794	0.483313646	0.577552955	0.798132515
9.934054816	0.225278333	0.274653032	0.617432362	0.462784988	0.444559218	0.534348262	0.196795597	0.489560315	0.585205988	0.250465232	0.674780724	0.445062838	0.572700649	0.56378206	0.431986222	0.269348969	0.380474433	0.651181928	0.769946409	0.625751603	0.641087673	0.002222742	0.375256596	0.449179305	0.688233015	0.518200389	0.449342525	0.589347358	0.436727423	0.572971574	0.386400922	0.375713463	0.486952684	0.554988303	0.107954471	0.62385083	0.401841169	0.154881339	0.463370452	0.459879088	0.163021737	0.353844901	0.532601657	0.634542536	0.513144386	0.388879053	0.706413908	0.498444213	0.487339357
9.933565879	0.634283172	0.919015882	0.564770331	0.748660069	0.627261171	0.379573802	0.806269891	0.865653789	0.497039227	0.239141971	0.705163526	0.531367523	0.563305333	0.80588377	0.953417124	1.156045499	0.367678988	0.920382644	0.749690711	0.563255688	0.550086532	0.302450382	0.454588987	0.517054057	0.597703483	0.569626453	0.851600764	0.661775197	0.638612259	0.570728264	0.757319619	0.622199308	0.91075578	0.885360333	0.705285883	0.618340484	0.395274248	0.895244938	0.406947453	0.743552172	0.722054025	0.741036559	0.841487204	0.728181288	0.858681116	0.728255953	0.682222795	0.524519246	0.847136439
9.933076943	0.352009183	0.4536651	0.460571803	0.47432343	0.551663016	0.376335925	0.142785774	0.310950063	0.507274281	0.113583879	0.525205694	0.466467775	0.616096609	0.618401514	0.379047571	0.775377837	0.325387684	0.635379141	0.532389433	0.368335999	0.407175077	0.100877531	0.483095719	0.485321194	0.547345251	0.51432123	0.652488943	0.412912102	0.220839886	0.377621199	0.476587729	0.440334786	0.49482624	0.873129448	0.306780368	0.449967142	0.446965702	0.323471696	0.469008199	0.299290828	0.236719635	0.280378005	0.255475163	0.558959391	0.666617279	0.416399365	0.626778213	0.346464737	0.346464228
9.932588006	0.934261846	0.742310433	0.598550723	1.244333003	0.633182098	0.386261698	0.779484875	0.773883074	0.57595361	0.58983006	0.419928131	0.899694711	0.563509428	0.792018156	0.950257838	1.104246343	0.309728106	0.627734401	0.637190834	0.338399961	0.404528117	0.633390877	0.582239688	0.732633214	0.935936739	0.52305045	0.477746715	0.334591453	0.500986326	0.573573299	1.009169844	0.896053429	0.853921657	0.862801688	0.791327174	0.706523619	0.682146903	0.74136653	0.595875434	0.52828379	0.474416301	0.763474941	0.943661584	1.295380516	1.095126658	0.97084425	0.521008176	0.478198438	0.789724971
9.93209907	0.398495463	0.155465409	1.055235307	0.510184288	0.673361646	0.624011377	0.102038311	0.426836712	0.672490099	0.107133456	0.434474746	0.505462897	0.258481626	0.080515903	0.320571524	0.431758701	0.365805997	0.40488308	0.828482405	0.034833689	0.513486943	0.447405457	0.65983827	0.469090843	0.239791285	0.457295958	0.314315898	0.290253543	0.468475183	0.456337136	0.347380348	0.442977237	0.618900574	0.657898438	0.106307194	0.583636769	0.20505275	0.018492933	0.52720272	0.315495213	0.245027291	0.257581776	0.121072295	0.31948437	0.643886979	0.138234076	0.344827695	0.611621695	0.272504832
9.931610133	0.641058342	0.670524236	0.92824441	0.950230102	0.753399828	0.702460867	0.776174709	0.32184676	0.466391	0.897147023	0.495634886	0.621861147	0.20499574	0.750903617	0.733373666	0.950951486	0.548488777	0.527726445	0.804142079	0.315733343	0.820958225	0.359162419	0.740212966	0.623824398	0.839633209	0.56698832	0.564162774	0.44320614	0.754190789	0.666418777	0.237406976	0.632527851	0.758069739	0.507339121	0.912279341	0.727938397	0.570261361	0.547674208	0.472822969	0.737094809	0.650358849	0.785999889	0.632448828	1.067308141	0.806750631	0.563511849	0.295484574	0.55757467	0.785152373
9.931121197	0.0731693	0.297449296	0.819064903	0.463138657	0.562003817	0.660137218	0.380893344	0.044322163	0.473053543	0.285008371	0.419847921	0.422568429	0.242040729	0.517498789	0.184540807	0.25819868	0.73171494	0.557574806	0.512331348	0.357742394	0.967334853	0.203571285	0.667069334	0.592505718	0.659943524	0.353303182	0.266865989	0.405586385	0.531434049	0.429897056	0.031996924	0.349708387	0.404079843	0.492051932	0.097031938	0.65810258	0.503697715	0.03726121	0.496399979	0.422039366	0.018682794	0.416421934	0.39405898	0.443667726	0.394191875	0.157065089	0.339043903	0.359052282	0.416504985
9.93063226	0.499070409	0.94688749	0.754100546	0.787577442	0.556497672	0.311776967	1.099902852	0.638082568	0.363662086	0.806833788	0.53338602	0.653407583	0.517998285	1.069903516	0.53710487	1.05575304	0.707510471	0.807597405	0.584881443	0.503178084	0.892203717	0.660614794	0.562754792	0.968940913	0.740348504	0.269190957	0.464596629	0.352923075	0.899229852	0.609354477	0.790893528	0.569906076	0.643358789	0.737389173	0.664101146	0.703524234	0.700771586	0.363467771	0.630031706	0.536117056	0.651895327	1.099871128	0.92795648	0.942377199	0.804960111	0.890141869	0.420159869	0.362407214	0.772685015
9.930143324	0.283731623	0.330112603	0.682233188	0.345681235	0.560773255	0.380704232	0.252409255	0.38822098	0.430841519	0.36868921	0.631891186	0.365057905	0.704393649	0.360432902	0.21639988	0.282832418	0.618181477	0.740274015	0.619690382	0.353744791	0.735184637	0.312273672	0.579470401	0.640665855	0.48843724	0.292722008	0.314833691	0.398703451	0.2903137	0.449482024	0.362422838	0.420771846	0.221217409	0.508868419	-0.033094522	0.514133253	0.559314296	0.4445369	0.705099148	0.439588256	0.228358393	0.685087377	0.180045513	0.404720569	0.808457438	0.325369858	0.456694556	0.29366524	0.428799984
9.929654387	0.718341629	0.611015925	0.537699965	0.942629503	0.666843513	0.398001828	0.901687773	0.654658301	0.322665746	0.641498633	0.515791153	0.88413803	0.863864241	0.875501033	1.242238974	0.68701104	0.614721505	0.578117202	0.630750832	0.514549527	0.627544509	0.457910788	0.63573054	0.769604737	0.798334155	0.596737482	0.382865358	0.560360359	0.444934445	0.689399093	0.564405726	0.644619688	0.69552018	0.541258242	0.688805816	0.689338299	0.772723808	0.785935635	0.684021701	0.571058114	0.876306543	1.020577189	0.667848596	0.994733993	1.078073938	1.235523383	0.373354652	0.370106687	0.746574017
9.929165451	0.339671009	0.33744394	0.681107375	0.810655085	0.567926518	0.373460969	-0.061323178	0.270878697	0.314599984	0.348084835	0.545838877	0.474554097	0.768536195	0.681854637	0.171486593	0.19056688	0.672675793	0.267646268	0.584228884	0.228385773	0.533323836	0.439986816	0.616719929	0.367012835	0.495326312	0.423708497	0.306572225	0.599567752	0.402154587	0.51754255	0.566138214	0.115730036	0.214916897	0.716070784	0.727636546	0.59550394	0.383231809	0.196048437	0.677086462	0.313294463	0.517794055	0.232085928	0.102209199	0.239755136	0.293802485	0.619010985	0.349455666	0.464612225	0.301803126
9.928676514	0.445860124	0.67621544	0.580838698	1.151749411	0.483829149	0.367008164	0.478423554	0.622369462	0.415822337	0.919069614	0.672707535	0.801899062	0.61120481	0.828800022	0.884786414	0.661798508	0.752992683	0.253673667	0.581322687	0.349973645	0.587365023	0.687559997	0.493572287	0.632880407	0.698983301	0.604291764	0.684919606	0.491189684	0.634769246	0.431895214	1.037761217	0.867701157	0.773600157	0.813145987	1.016922302	0.692668597	0.496501884	0.780400137	0.693040286	0.524341201	0.764969497	0.330185985	1.040674334	0.808229841	0.824760524	1.119995299	0.391063928	0.479533049	0.50487848
9.928187578	0.263519474	0.409220277	0.572100918	0.16894779	0.253001473	0.501016752	0.2054215	0.267007774	0.459557181	0.294400328	0.609475918	0.640762158	0.507720266	0.073795319	0.233554396	-0.309009237	0.716117578	0.270220196	0.304012779	0.308626013	0.804713863	0.167534203	0.285921739	0.484581764	0.376301892	0.65316352	0.612303709	0.465198245	0.33702446	0.123253029	0.248777887	0.439787083	0.311034337	0.672791187	0.266466463	0.603525978	0.107706096	0.178246015	0.570525227	0.269665917	0.303592125	0.188866373	0.14696743	0.379133025	0.481816082	0.536822043	0.412580373	0.42713897	0.363547287
9.927698641	0.787189291	0.921235441	0.659614649	0.87311721	0.139140137	0.427710123	1.093748686	0.648017858	0.31732491	0.799848133	0.619593724	0.740791148	0.533361566	0.556334221	0.84930321	0.777530423	0.552691885	0.52587189	0.159890949	0.66974024	0.803069399	0.633272509	0.348188913	0.613735395	0.772694599	0.552146669	0.660087054	0.661815425	0.7366346	0.240785566	0.654971123	0.605485698	0.597683678	0.742844032	0.82731302	0.634350657	0.566201906	0.818867784	0.468281138	0.619171222	0.728020531	1.135988834	0.93285237	0.944884805	0.813446843	0.818177691	0.372492671	0.515807957	0.591493127
9.927209705	0.085720212	0.564201127	0.577235819	0.66750641	0.145250489	0.532896861	0.404330141	0.245048673	0.339003717	0.163644463	0.685519141	0.365606709	0.395789264	0.404384613	0.314892549	0.533938015	0.436203469	0.551108607	0.253910604	0.503020604	0.601896364	0.406409178	0.398488022	0.375192782	0.348047065	0.352517181	0.547708508	0.58137815	0.410201166	0.303669598	0.436737623	-0.016445659	0.640028423	0.57144728	0.3745248	0.319291159	0.284505863	0.543998215	0.575041088	0.602768857	0.517230711	0.530185846	0.418668336	0.394335974	0.165135029	0.325941636	0.358318565	0.485370347	0.268110792
9.926720768	0.602115847	0.453274408	0.323442851	1.224144701	0.32280231	0.457830447	1.016602655	0.761502885	0.349675436	0.900606465	0.668787404	0.749265172	0.655007995	1.256706197	1.252509309	0.742472414	0.424038683	0.817143895	0.509051802	0.618358478	0.437593447	0.311384092	0.336293799	0.857985451	0.638890201	0.576805029	0.817163522	0.601769288	0.680478292	0.769421753	0.895606961	0.528960425	0.687951687	0.679752502	1.227454815	0.314890801	0.513953868	0.489123339	0.683651612	0.429676697	0.889869063	0.944514628	0.909663079	0.907586717	0.846218931	0.809070319	0.359010991	0.617252005	0.715936488
9.926231832	0.373940782	0.165807699	0.55333117	0.428468528	0.243600695	0.585535246	0.268091928	0.497764358	0.486292763	0.411208058	0.614342736	0.462105926	0.833136208	0.457187336	0.475320805	0.215963242	0.367413507	0.649075972	0.514054441	0.546383832	0.388445393	0.262782121	0.323694451	0.773724276	0.45578969	0.37143676	0.659155183	0.575055626	0.40881466	0.70092358	0.403792636	0.386995252	0.101468495	0.679204867	0.338917358	0.471566456	0.246005264	0.400813361	0.585302703	0.255105373	0.091053615	0.489184461	0.424546121	0.260985442	0.497600892	0.357438113	0.42530276	0.546837084	0.238855914
9.925742895	0.878931712	0.482799455	0.534563671	0.815240689	0.397610023	0.644288805	0.601060528	0.784377732	0.573892954	0.709311107	0.62264115	0.589003112	0.981407026	0.734697446	1.015180385	0.539756836	0.43054209	0.717337348	0.556507445	0.5369717	0.383175179	0.548494716	0.313690766	0.704449634	0.773773618	0.322323371	0.863461681	0.690068388	0.604683553	0.8102946	0.708528018	0.701318921	0.630851062	0.603736563	0.791425728	0.592174549	0.511057247	1.007657541	0.557054449	0.488603921	0.470712912	1.05051896	0.864708563	1.024911547	0.745929565	0.551720082	0.53699888	0.496235054	0.867835533
9.925253959	0.363223409	0.556147624	0.615161621	0.437833319	0.470956528	0.735439163	-0.071353499	0.289711665	0.871131183	0.112806917	0.621172472	0.569708075	0.806046946	0.23540984	0.35087863	0.360875165	0.467216047	0.542774634	0.649963011	0.330094821	0.447667719	0.628405958	0.27396314	0.508036346	0.518212857	0.235131395	0.374857346	0.688199667	0.349347779	0.393183323	0.418767864	0.581817624	0.400610607	0.506779576	0.377518479	0.507524054	0.479386301	0.256332602	0.350214116	0.089038606	0.189334483	0.346905655	0.093471028	0.043822721	0.32588613	0.061777741	0.571920267	0.425528075	0.726347199
9.924765022	0.582776162	0.986313199	0.553311443	0.921351592	0.64026918	0.592049774	0.855363495	0.700739222	0.885383655	0.771209406	0.801621134	0.802396543	0.519259718	0.71195107	1.028810868	0.966947602	0.388130437	0.620898548	0.689055342	0.387436482	0.4803325	1.006862427	0.292539941	0.795069957	0.613361741	0.470822025	0.467536904	0.594339701	0.840243032	0.612130861	0.533176076	0.834856785	0.789971029	0.65597926	0.887100516	0.700506152	0.862614257	1.007931772	0.199869271	0.144209814	0.191592256	0.828140082	0.674660063	0.57857263	0.869273997	0.789211658	0.484995097	0.516855644	0.949042169
9.924276086	0.025416298	0.173980385	0.526037655	0.343745409	0.563528239	0.630079595	0.753572514	0.314346096	0.981482555	0.209122447	0.936027954	0.500605145	0.422411886	0.637554074	0.248901702	0.39054741	0.337647537	0.485370799	0.363403398	0.168526467	0.379695929	0.601793143	0.379182605	0.397123477	0.335470233	0.377996734	0.386888918	0.434727655	0.594430361	0.633851971	0.596902796	0.627796062	0.406983828	0.64368913	0.402411638	0.599229958	0.54156673	0.325485566	0.271480908	0.133453704	0.229857386	0.381136734	0.434879412	0.5521698	0.617707491	0.447785254	0.446724518	0.519642399	0.537847861
9.923787149	0.588099749	0.87803267	0.601895861	1.196027923	0.588924845	0.669590677	0.850409091	0.530226783	0.826940402	0.632046066	0.736382355	0.467486077	0.445957018	0.91516375	0.806455515	0.852765549	0.335317259	0.683687067	0.113738935	0.236075362	0.431777797	0.753342084	0.59790041	0.417388181	0.692208553	0.379261123	0.449879893	0.547142951	0.772799724	0.63814092	0.931278139	0.684454165	0.52211154	0.750825497	0.707723081	0.56690112	0.578669115	0.654954924	0.464244719	0.652342544	0.742775736	0.970177789	1.029382933	0.943502242	0.907919697	0.813705217	0.497293998	0.619501554	1.055532895
9.923298213	0.246445137	0.099693462	0.616902725	0.490274031	0.567633256	0.701714143	-0.040951939	0.498038708	0.631650679	0.112162343	0.428004321	0.346841115	0.396154816	0.331120407	0.203477669	0.633425015	0.326463215	0.565902025	0.086639299	0.205154326	0.670512503	0.480096978	0.659310752	0.252174692	0.365197336	0.323654511	0.396043758	0.544515817	0.569904012	0.405407927	0.57913506	0.35300161	0.317492562	0.676601544	0.319577575	0.448674377	0.287601907	0.15561954	0.658500255	0.457833681	0.467382115	0.139067142	0.715450919	0.408975033	0.515673637	0.304160271	0.538023318	0.511114033	0.542557063
9.922809276	0.453746832	0.634402529	0.506074768	0.904099116	0.48809972	0.701438752	0.811881426	0.735698689	0.422958704	0.885061964	0.460139824	0.625364691	0.546376823	0.980358718	0.995472677	1.013927103	0.30959401	0.728082775	0.219284497	0.373223959	0.597064975	0.769755678	0.48757271	0.634151677	0.736184518	0.354932091	0.773211833	0.45825605	0.844852829	0.675485648	0.915765733	0.620914158	0.821996667	0.732224073	1.229829663	0.499079616	0.706870776	0.57105975	0.653745657	0.583149593	0.728049008	0.988236748	1.138011657	0.748400599	0.945557688	0.874590632	0.50998893	0.42992005	0.898627924
9.92232034	0.234820795	0.368222419	0.624129175	0.546668872	0.375783834	0.731682688	0.480237611	0.40217323	0.540186355	0.375026078	0.430036023	0.474427212	0.42005963	0.51637786	0.399670841	0.418215392	0.341035995	0.472640193	0.420471612	0.148746758	0.446982838	0.105114688	0.380277878	0.543352491	0.488571778	0.273408477	0.743937924	0.446209502	0.390569093	0.56999416	0.36100735	0.353803416	0.715942041	0.722486397	0.094531362	0.350884864	0.456596018	0.173956727	0.479030887	0.420752699	0.279882017	0.556710081	0.329643756	0.259566462	0.464696145	0.353577773	0.534193051	0.382234152	0.38174111
9.921831403	0.682605062	0.650824551	0.582893101	1.020861105	0.4561611	0.720575085	0.887760127	0.700818768	0.616082578	0.550926004	0.493428234	0.762736603	0.371514216	0.605256884	0.730786128	0.91860346	0.511498013	0.609778923	0.650644053	0.50708561	0.447441922	0.267188097	0.44602206	0.734708194	0.814418256	0.486043133	0.849289697	0.562219983	0.54734563	0.653828272	0.629651835	0.796595822	1.126095276	0.768329878	0.981441605	0.574826796	0.406546723	0.771821339	0.463657503	0.714368858	0.573893221	0.953558956	1.176909535	1.060301486	0.854990509	0.867449873	0.578691427	0.557863494	0.598001539
9.921342467	0.14261461	-0.056820036	0.791794242	0.663555871	0.329916529	0.901811811	0.597626325	0.498801841	0.782121893	0.014301242	0.636254381	0.433420559	0.443006263	0.445644442	0.156801228	0.451257683	0.573966981	0.518765942	0.580362624	0.458998603	0.466037423	0.155540058	0.404420109	0.50731047	0.638578246	0.549303561	0.526354034	0.607563109	0.302790782	0.457023351	0.353633677	0.388331849	0.486774523	0.65814939	0.094444697	0.475350567	0.178798864	0.037523642	0.453830451	0.605023258	0.185173055	0.06503427	0.322667253	0.209219819	0.516185083	0.44675136	0.607999561	0.607347876	0.554011923
9.92085353	0.685912269	0.71636794	0.766564132	0.921715713	0.406414086	0.611477477	0.961903709	0.968480098	0.807846146	0.625294227	0.580653831	0.636117621	0.589883387	0.926766926	0.934816568	0.773368378	0.441891268	0.592015416	0.64898646	0.487575585	0.394103748	0.270921284	0.296605779	0.655499642	0.754937999	0.513439401	0.628359167	0.598946383	0.620179182	0.596761496	0.746165482	0.919744208	0.542369974	0.774831603	0.566172181	0.650374042	0.690301828	0.71138768	0.587763439	0.687943176	0.695497753	0.83244155	1.225471411	0.744708666	0.956852087	1.047404712	0.549760462	0.537556462	1.03177395
9.920364594	0.082773753	0.737388832	0.762513512	0.408842512	0.285020991	0.679047261	0.6378782	0.293081174	0.812253708	0.167868638	0.463740599	0.482729293	0.559704227	0.431555324	0.337511344	0.317937644	0.371221442	0.39271505	0.663244702	0.483068678	0.488331346	0.124695277	0.245668446	0.372001282	0.58754363	0.226562748	0.477165326	0.492033084	0.146070687	0.441210266	0.371838782	0.570387566	0.173302009	0.713154497	0.422424711	0.486070396	0.284561314	0.266834858	0.596619042	0.296195607	0.270548705	0.278376522	0.54035107	0.310324639	0.44589051	0.498273711	0.505005877	0.425524236	0.664982595
9.919875657	0.545523095	1.034393379	0.5962675	0.886640574	0.381074669	0.676588505	0.769268768	0.488274042	0.564651597	0.738851954	0.441597593	0.629765353	0.590792262	1.203520716	0.802513344	0.692595535	0.455312931	0.565535564	0.543678313	0.715812825	0.738370377	0.52412656	0.289341795	0.613895228	0.929506019	0.381095583	0.695423364	0.54816478	0.742379119	0.674471715	0.97888241	0.747434448	0.567225756	0.569421861	0.816947803	0.637870035	0.65688179	0.408598735	0.456085419	0.567920536	0.762729553	0.558742062	1.094173777	0.875282883	0.660881551	0.936334442	0.537163763	0.469379068	0.989518347
9.919386721	0.172891791	0.670263637	0.65964759	0.077006115	0.398553951	0.526962425	0.218469729	0.327451024	0.512647338	0.320524462	0.46404683	0.480342327	0.439218374	0.586934054	0.427594957	0.561211679	0.479429145	0.560299404	0.398602254	0.626606652	0.745720127	0.316217656	0.313827913	0.336360171	0.598990788	0.302057288	0.549529301	0.35652247	0.423490803	0.55370981	0.705898209	0.342109434	0.415775688	0.402922857	0.608898574	0.524352693	0.552378117	0.211274708	0.437495298	0.274120495	0.410551263	0.048147117	0.316345982	0.275138794	0.209292595	0.43295952	0.627608055	0.426020069	0.119942795
9.918897784	0.581346767	1.138178378	0.626773888	0.745839383	0.499559375	0.470395763	0.788821956	0.672064666	0.419396151	0.901283063	0.501080442	0.572053406	0.510772224	0.99529893	0.885546885	0.757929103	0.48967637	0.830626803	0.407672472	0.721522935	0.484991637	0.84570009	0.427703413	0.529874942	1.008950174	0.406629372	0.613980258	0.454808351	0.512716615	0.650021909	0.949552597	0.572623255	0.833430703	0.553354401	1.228612121	0.738741299	0.716106736	0.464228839	0.545780778	0.4780124	0.541676119	0.839922194	0.976806108	0.949073889	0.602029466	0.772327373	0.601893518	0.57054495	0.611315084
9.918408848	0.340476363	0.122607351	0.471418648	0.276835208	0.334813687	0.653372023	0.021628335	0.439757214	0.375342258	0.310459469	0.402125455	0.455279666	0.646322241	0.982139668	0.05446372	0.527569629	0.63089379	0.643021808	0.351951461	0.418956772	0.401438003	0.517730104	0.54558489	0.306807458	0.514329534	0.378257488	0.321142386	0.420956264	0.386477937	0.495049815	0.266977153	0.497534843	0.587562204	0.533463413	0.581363094	0.659424529	0.298270561	0.210003566	0.620013584	0.401617053	0.429983066	0.229726383	0.55636562	0.579847174	0.58811296	0.727760569	0.491293739	0.486056995	0.622567425
9.917919911	0.574039253	0.914576983	0.437283675	1.144132981	0.447698213	0.440169111	0.896991609	0.649615948	0.391007152	0.742144704	0.387896469	0.439130906	0.697333838	0.760740586	0.591995432	1.125030445	0.711208821	0.63458784	0.437283548	0.644849059	0.558295939	0.821362852	0.622978024	0.598553271	0.907451212	0.550983454	0.73278732	0.346100116	0.908206184	0.776939882	0.402225024	0.925126042	0.872714492	0.639080609	0.891915804	0.698745109	0.524210086	0.518592694	0.557295968	0.413508873	0.754946253	0.840776805	1.349246086	1.230027793	1.167063825	1.26538	0.428650611	0.544811413	1.069921067
9.917430975	0.27906006	0.605631062	0.639679218	0.782114515	0.396562133	0.255029802	0.609450331	0.19047319	0.585951595	0.56860306	0.541599566	0.003228345	0.743805484	0.229284883	0.197652601	0.235446807	0.541933124	0.596122608	0.431672352	0.505597058	0.726701379	0.068016197	0.577504265	0.681349549	0.375489079	0.42673513	0.544741477	0.302275568	0.534386074	0.614644077	0.309123634	0.346914778	0.292695571	0.766569287	0.433560065	0.534307702	0.306918499	0.423021775	0.403216797	-0.028467809	0.282626157	0.174957162	0.81752259	0.207636357	0.523857357	0.410553596	0.475305013	0.644812528	0.725485077
9.916942038	0.848203171	0.409495591	0.57514585	0.962714618	0.448588054	0.14023908	1.105456703	0.506498102	0.541478776	0.94031489	0.397283724	0.602651438	0.894418178	0.759551953	0.598979247	0.795665607	0.335931459	0.988118419	0.559828208	0.815255293	0.618317018	0.489312296	0.478603333	0.781373402	0.872333157	0.58804739	0.665024656	0.345722978	0.701693106	0.651260932	0.831385464	0.787789532	0.678783286	0.980072301	0.954047321	0.641149647	0.746571523	0.581180727	0.308541831	0.230765894	0.91160272	0.699766247	1.255065473	0.76840502	0.671791027	0.819332171	0.617698878	0.63890079	0.848650245
9.916453102	0.396213506	0.383927701	0.52429612	0.113505873	0.48040108	0.428780882	0.068921639	0.466944994	0.435044976	0.365778514	0.345898673	0.383592732	0.785877151	0.283802064	0.420762618	0.687960897	0.384693115	0.857401469	0.57178987	0.767453942	0.44495071	0.342819781	0.526884147	0.296680599	0.728738526	0.567346349	0.581534312	0.282522038	0.226260737	0.369894453	0.461638169	0.353661548	0.301869453	0.916445697	0.595316159	0.451355295	0.429410404	0.59810568	0.39314284	0.209949252	0.340965445	0.458984397	0.429383723	0.328011736	0.384059217	0.192555259	0.777926545	0.595578683	0.281186219
9.915964165	0.558294928	0.95157671	0.467469475	0.959734646	0.520634663	0.679079958	0.66651286	0.707014767	0.208577325	0.821719757	0.579496309	0.514327028	0.801344349	0.80726332	0.701008508	1.249062571	0.563400935	0.813391466	0.656198197	0.823605882	0.352191548	0.324262159	0.597196436	0.475825137	0.645274119	0.521594052	0.970800287	0.480056539	0.336729963	0.783986528	0.817512149	0.837474289	0.68230608	0.950007444	1.150315718	0.479389111	0.772980577	0.820635216	0.727378827	0.436822316	0.545914584	0.89138511	1.282099653	1.022955371	1.059852116	0.952707858	0.770769096	0.606028579	0.733030359
9.915475229	0.388748887	0.310358835	0.692051765	0.397571799	0.261227283	0.736648404	0.419901668	0.354279949	0.353438564	0.149561457	0.665489624	0.337234406	0.73159563	0.37550614	0.094436154	0.154042131	0.654481264	0.491521485	0.588983868	0.575550761	0.345459821	0.188247347	0.524930799	0.476695811	0.39611103	0.366130838	0.584222556	0.445578179	0.295390519	0.526153286	0.26884703	0.571047368	0.35909372	0.752450345	0.305342419	0.415806386	0.385010177	0.346076337	0.681864499	0.302146869	0.370899626	0.166649396	0.747067854	0.439161163	0.724220094	0.341268517	0.740063699	0.494644422	0.486487581
9.914986292	0.555945848	1.055664725	0.540042934	0.538377372	0.299240803	0.606937228	0.958480634	1.026844839	0.424829839	0.52698578	0.767574536	0.717070553	0.700531904	0.965816679	0.571717252	0.999829904	0.606711565	0.615368838	0.575457983	0.567866249	0.428251487	0.665158089	0.449341084	0.674664893	0.846087843	0.459803506	0.792593885	0.485964292	0.781304803	0.649724646	0.764137754	0.851617187	0.525823479	0.655949908	0.821866801	0.68780936	0.82905379	0.688263352	0.350560918	0.547902931	0.576635878	0.784110926	1.036216895	0.876834911	0.806084809	0.57053401	0.671114378	0.61393853	0.808641668
9.914497356	0.229808409	0.364779622	0.454158629	0.522007077	0.360129452	0.851246306	0.249890476	0.51179586	0.489586278	0.056378554	0.710489351	0.382029453	0.554252625	0.19895783	0.075226998	0.508500423	0.44924175	0.508228134	0.692318094	0.366052243	0.52927093	0.276411801	0.321426191	0.535773044	0.793795476	0.513923814	0.471338115	0.457113204	0.425932238	0.341102071	0.480306564	0.442128922	0.385399828	0.544824032	0.37387573	0.644786716	0.410423895	0.229328393	0.214059107	0.149176152	0.286443072	0.413294246	0.377900664	0.568608449	0.385951691	0.347252039	0.553901734	0.626256998	0.62797767
9.914008419	0.582128729	1.081587201	0.465324526	0.893726952	0.436811946	0.943930349	0.677543925	0.964864175	0.459699255	1.074587422	0.557611865	0.616306498	0.584524894	0.544526829	0.800886781	0.982097222	0.382811555	0.556270734	0.903874178	0.399108692	0.682094277	0.691787123	0.398457632	0.680086727	0.911948655	0.476146157	1.035063922	0.553562329	0.583567262	0.554439874	0.712101843	0.691316869	0.626636252	0.578883716	0.727649484	0.79042033	0.648034594	0.986126859	0.276568311	0.50481075	0.620318255	1.171700489	0.863850084	0.684988602	0.87630465	0.40299381	0.442362465	0.644937839	0.65974312
9.913519483	0.059140684	0.401349546	0.500311306	0.462045465	0.395681769	0.902911657	0.077718909	0.757090326	0.515216304	0.716481457	0.373634709	0.235757448	0.630313846	0.334913617	0.462018163	0.676843484	0.474081851	0.390693008	0.880589871	0.311740324	0.829948038	0.262981464	0.634428358	0.459457943	0.702545135	0.279735492	0.870649129	0.51687903	0.351179549	0.524934788	0.517532705	0.340480521	0.558625612	0.634824497	0.460279398	0.549092239	0.553980962	0.429162016	0.211283495	0.236317572	0.479020417	0.192267443	0.326656457	0.068856109	0.494760238	0.110836467	0.329028857	0.508009074	0.317796466
9.913030546	0.617763994	0.440302186	0.188490116	0.683848498	0.409178606	0.649407668	0.58833747	0.78784155	0.428952012	1.069054635	0.374298259	0.756665474	0.796801596	0.829107702	0.939044532	0.974597728	0.57139845	0.724102598	0.658717244	0.571488715	0.680048143	0.5640725	0.77102392	0.695075133	1.05169927	0.465869765	0.794793476	0.50602361	0.646823384	0.705294716	0.681986752	0.902635074	0.795818674	0.664586554	1.172501706	0.423972171	0.718695273	0.679897308	0.257049102	0.269124073	0.806049704	0.804440645	1.048107893	0.769921799	0.55826444	1.073079891	0.259243056	0.641101728	0.883588328
9.91254161	0.405173899	0.318514912	0.43952428	0.338385395	0.222584487	0.792768407	0.014019248	-0.196525617	0.415493842	0.200999149	0.576789752	0.394391754	0.617789106	0.442046744	0.448897002	0.243925865	0.526132484	0.682968645	0.393936812	0.668770043	0.622730917	0.304969114	0.690882246	0.557089419	0.718658899	0.484905036	0.451177974	0.386646119	0.50289489	0.625795335	0.351114938	0.486280956	0.449629576	0.592444376	0.351333944	0.450184436	0.309693739	0.333951607	0.461546178	0.069112271	0.089103958	0.395255225	0.667641139	0.327916853	0.214775661	0.570987046	0.367008051	0.569218721	0.582268085
9.912052673	0.82142153	0.83091225	0.640642662	0.822440241	0.342992465	0.810400649	0.950902153	0.483271823	0.3802066	0.947961335	0.699255056	0.751202865	0.597960904	1.077998148	1.09692851	1.02419333	0.450803156	0.910576546	0.44577947	0.978979627	0.753930815	0.569451589	0.486494054	0.729543125	0.781129705	0.439745147	0.613687214	0.432019204	0.627778227	0.72534838	0.4588456	0.839059582	0.908692961	0.761077512	0.813935226	0.679120898	0.644257678	0.606876674	0.577663358	0.543710155	0.5155832	0.616932051	0.816517169	1.003136338	1.175252397	1.047345616	0.59145908	0.536579592	1.15146828
9.911563737	0.470699692	0.081061963	0.7827133	0.200945331	0.430021509	0.814535687	0.241642614	0.149185166	0.634336469	0.583414574	0.590924735	0.486548199	0.614363788	0.602807116	0.349663282	0.290208347	0.422007927	0.782453666	0.563353458	0.547408304	0.785618464	0.3426105	0.418214099	0.520000461	0.309942415	0.184684722	0.333431876	0.308231061	0.274340483	0.448568152	0.315047901	0.580657276	0.610906733	0.665042692	0.233982624	0.538982601	0.435840469	0.38702541	0.464314586	0.339305328	0.439469431	0.105841586	0.384469785	0.519793159	0.363246917	0.794786595	0.760040774	0.392372928	0.567096976
9.9110748	0.925262866	0.553265244	0.606862614	0.742506339	0.638610987	0.725609561	0.369834093	0.71044164	0.60666633	0.876437065	0.421477644	0.952126333	0.556018091	1.123666824	0.374943733	0.560235712	0.496066892	0.86335773	0.768227568	0.656589531	0.688300825	0.641010983	0.571757177	0.704891862	0.919859256	0.306526548	0.446682809	0.168525381	0.817060362	0.717503481	1.024011739	0.90069638	0.845093686	0.654187294	0.71899096	0.807910344	0.713980968	0.914976795	0.503275948	0.596464553	0.7259078	0.596963761	1.213502934	0.95172653	0.471818259	1.155142181	0.802483601	0.469624212	0.680678215
9.910585864	0.382337635	0.245068867	0.652451047	0.334880612	0.436040039	0.770714004	0.111364928	0.211374177	0.722927269	0.267767659	0.407832666	0.545305673	0.344779513	0.377070224	0.138307014	0.205827555	0.585227399	0.561774484	0.745736708	0.681967422	0.718995246	0.577496644	0.642491528	0.376098151	0.708735963	0.301762713	0.356413041	0.410696207	0.558190948	0.609029643	0.281855322	0.424934116	0.39268457	0.531675604	0.315426307	0.675555919	0.42486587	0.134494579	0.669347036	0.39534443	0.380268453	0.439118675	0.237064868	0.62751518	0.017010755	0.213760232	0.781127845	0.430903834	0.468589346
9.910096927	0.603967536	0.716989729	0.498261648	1.036869127	0.471663461	0.62731581	0.964306431	0.560692238	0.607296964	0.638147139	0.583612237	0.66006499	0.30420576	0.643364837	0.771273982	1.014540621	0.577753089	0.681744863	0.641943078	0.77840685	0.59316817	0.739502912	0.65213944	0.491460374	0.965314811	0.350263461	0.521372245	0.652619824	0.604300124	0.606939193	0.72324	0.818971798	0.677534272	0.625100505	1.100206228	0.66288643	0.896437347	0.382344982	0.633875628	0.52912421	0.765928314	1.304385083	1.001413654	1.264549355	0.719118747	0.928970373	0.561569874	0.570070447	0.592330325
9.909607991	0.330772338	0.513704	0.412094841	0.485005483	0.50164213	0.738984112	0.434872134	0.449419867	0.466927936	0.166081461	0.547304066	0.492025567	0.242825226	0.628162387	0.107509663	0.34360611	0.462601327	0.574032387	0.69204363	0.442283124	0.525530448	0.263925492	0.722317903	0.399539088	0.537836769	0.100472049	0.515440026	0.519335983	0.515686344	0.402199527	0.591631276	0.484812893	0.166346793	0.700735911	0.580093778	0.542981889	0.548482022	-0.14100611	0.400880024	0.312993803	0.049927128	0.490884003	0.777757867	0.381846287	0.388181973	0.49776737	0.361309169	0.678781867	0.350780097
9.909119054	0.678924333	1.086622948	0.314978261	0.966087445	0.503635276	0.7290307	1.127652809	0.585350944	0.406172488	0.929691982	0.456424934	0.764005154	0.427033359	0.877590587	1.069600258	1.048138307	0.319933535	0.61732866	0.948100678	0.197988326	0.618589105	0.399835799	0.684558831	0.680333954	0.621618825	0.194061266	0.750222439	0.573799339	0.596847678	0.720418742	0.7873844	0.605083025	0.429081962	0.693772716	0.808784534	0.519255652	0.616690528	0.571425242	0.432502406	0.354634176	0.511429371	0.740026478	1.179780301	0.984855497	0.856066758	0.986536431	0.317133519	0.668658963	0.542169147
9.908630118	0.390424808	0.531218974	0.323459397	0.749690597	0.27095291	0.68462335	0.607892983	0.425423549	0.59430051	0.314910002	0.479121506	0.214062629	0.62674531	0.494434362	0.293925005	0.277966719	0.292980324	0.493470788	0.853416303	0.090250769	0.702178671	0.307479071	0.561273882	0.744129211	0.30436192	0.252476902	0.707949577	0.348911431	0.217284655	0.650561785	0.330011511	0.331135511	0.067035896	0.446825416	0.182127374	0.351904461	0.150966444	0.076646723	0.524141439	0.27042357	0.056585187	0.318650253	0.636554274	0.175875736	0.596103035	0.692314428	0.487502209	0.549116577	0.177041995
9.908141181	0.548020085	0.690677122	0.169266379	1.173054285	0.259873556	0.53302395	1.092634679	0.894314407	0.562143663	0.529043319	0.457766576	0.400045792	0.817309317	1.253252599	0.64519334	0.747094376	0.403237194	0.797142225	0.627587542	0.449495004	0.669543575	0.572931371	0.497570412	1.04779878	0.884212105	0.278956727	0.753409228	0.347799582	0.858841001	0.937598831	0.556392813	0.876806381	0.662131386	0.515187337	0.99164672	0.704798454	0.446518302	0.426569	0.563879056	0.71094856	0.657783538	1.013173976	1.052496757	0.78809638	0.954910387	0.99075112	0.573002667	0.492688604	0.807995169
9.907652245	0.063273151	0.465999535	0.265618517	0.545402769	0.117317377	0.560161244	0.145411263	0.379393992	0.587291958	0.17188105	0.539944926	0.28318391	0.756952607	0.497976192	0.058843509	0.354145182	0.529862234	0.622020149	0.542238286	0.338217096	0.539986623	0.375155627	0.399699491	0.553172018	0.549278764	0.194790844	0.477417036	0.249619828	0.536603722	0.694254013	0.387351119	0.179788954	0.291815918	0.542350253	0.336958474	0.694583435	0.146726117	0.253555691	0.579773498	0.375568982	0.125379071	0.472079758	0.445824096	0.552056292	0.584197744	0.469906774	0.447877589	0.382907165	0.418886289
9.907163308	0.569672082	0.848910138	0.303987712	1.068099833	0.259695383	0.562107705	0.934155568	0.693677145	0.384233863	0.862141526	0.62494706	0.375795606	0.809138104	0.942037808	0.9697199	1.014603696	0.68823292	0.677763673	0.783626533	0.529757848	0.417305581	0.865427256	0.299777411	0.543733956	0.848815252	0.468441467	0.50690878	0.444257604	0.690328749	0.703717567	0.779218724	0.464766629	0.567241045	0.495785629	0.655597262	0.676705504	0.579297499	0.796088524	0.553517553	0.702706413	0.457978591	0.771281826	0.834415588	1.037846577	1.05094209	1.052654204	0.322848252	0.528173688	0.935610325
9.906674372	0.090665601	0.337154687	0.438955815	0.308254873	0.134808291	0.596580346	0.548664781	0.444652379	0.304861632	0.095068576	0.486185882	0.190638317	0.701173932	0.171932665	0.541115194	0.05802075	0.749131148	0.579983206	0.831795439	0.329466959	0.576228345	0.44091967	0.2398843	0.31379343	0.277117978	0.475169631	0.443523702	0.541314395	0.30385075	0.329735083	0.452976739	0.175183993	0.358628133	0.315056861	0.439863165	0.524165144	0.457963122	0.091953871	0.487971441	0.259470721	0.069220183	0.039697101	0.479305911	0.471191388	0.692916584	0.610321069	0.302962162	0.596943493	0.49347014
9.906185435	0.468223659	0.945948754	0.470494023	1.041109906	0.245627921	0.607554661	0.964675961	0.59199257	0.245120499	0.784654409	0.461377088	0.611929299	0.739310078	0.731531247	0.858691071	0.77156181	0.596598163	0.716337691	0.624573986	0.507988794	0.696151765	0.373009704	0.165036681	0.627420482	0.668988821	0.527995536	0.658251549	0.668542501	0.580430302	0.374960388	0.868447082	0.683794786	0.652989827	0.443719364	1.103418083	0.675213337	0.822241261	0.79294257	0.462789052	0.43591956	0.598669991	0.845246233	0.973579028	1.017385442	1.034824764	1.025663659	0.375406501	0.500684268	0.712135339
9.905696499	0.328439474	0.294479574	0.722522553	0.228425409	0.259711567	0.687690421	0.130793878	0.332859153	0.580398558	0.303567314	0.41086215	0.418807429	0.513700747	0.430072174	0.296848255	0.359980058	0.426201081	0.616113438	0.475484422	0.521486196	0.726444031	0.137949044	0.182160349	0.517318003	0.403000162	0.424125763	0.483420119	0.500669409	0.47728708	0.581661561	0.197654482	0.566781998	0.421839665	0.412100022	0.092794426	0.530013212	0.496554882	0.025297064	0.458528176	0.482237116	0.297088526	0.029993616	0.39805814	0.426256122	0.534651177	0.390734616	0.625171655	0.33399372	0.430230581
9.905207562	0.931174206	0.686660231	0.675115326	0.894854478	0.324487173	0.531443165	0.575108846	0.855738278	0.624249337	0.909389398	0.392307086	0.78122477	0.415445573	0.508630811	0.547797865	1.020501639	0.449173494	0.840914358	0.575644851	0.768241303	0.610283275	0.432408758	0.303559833	0.680389012	0.756105058	0.501861185	0.488578064	0.321138744	0.73477587	0.879616898	0.529755857	0.830408132	0.8310305	0.654494891	1.165670731	0.592753841	0.745853654	0.786153395	0.465959326	0.714996937	0.562025018	0.83078871	0.981764729	0.981498011	0.732764772	1.260004282	0.754011068	0.274440802	0.791231992
9.904718626	0.594194155	0.242213303	0.672174271	0.466351215	0.376517439	0.612899891	0.211183077	0.38269469	0.667368492	0.07204813	0.547482117	0.403943582	0.255604804	0.382711703	0.175322974	0.164408304	0.545916514	0.58203919	0.618476836	0.630790362	0.576560264	0.326459869	0.338409723	0.441353766	0.312204926	0.501703808	0.11121623	0.514853187	0.268370632	0.650147814	0.034819018	0.434163979	0.441176258	0.577262574	0.192935153	0.407717679	0.396382622	0.131937056	0.314835975	0.356506667	0.437085089	0.613894508	0.33689681	0.469320778	0.167499833	0.403447021	0.680921462	0.123800755	0.691757361
9.904229689	1.051954203	0.446250905	0.550397593	1.175523427	0.489396029	0.443744541	0.810577124	0.924500256	0.549147187	1.032250315	0.627593578	0.463984713	0.328694733	1.110217294	0.581559497	0.97145971	0.547988465	0.910222572	0.614580945	0.942065206	0.467640923	0.585346271	0.37563735	0.621167762	0.61323853	0.656882394	0.475683279	0.574425824	0.706752034	0.741616004	0.243557408	0.804188059	0.876906636	0.632228285	1.050647873	0.46282638	0.550414571	0.903065426	0.348239135	0.577132015	0.894950142	0.872338785	0.941256605	0.915592291	0.25228261	0.830441133	0.544031996	0.305818354	0.781515108
9.903740753	0.366111102	0.443813074	0.743274609	0.646168431	0.335267464	0.47650707	0.547026346	0.27463919	0.511239072	0.635278947	0.469466727	0.08562072	0.502114866	0.195636748	0.327747054	0.25048504	0.393647153	0.832813712	0.513020875	0.710157549	0.406302974	0.40890391	0.453616678	0.39095276	0.2411965	0.528341884	0.413550258	0.368060075	0.465403602	0.531041819	0.332635484	0.21217188	0.478704536	0.634119643	0.342313337	0.655412048	0.326451461	0.227863379	0.46947012	0.379004687	-0.002901963	0.369060523	0.107122949	0.268860071	0.037996555	0.484468955	0.545919024	0.50573254	0.303498764
9.903251816	0.607927692	0.644255611	0.477798453	0.979607124	0.586644996	0.437649633	0.76666591	0.843757971	0.468533774	0.668187458	0.540376316	0.313187114	0.839536531	0.87507304	0.670821238	0.840523047	0.251039007	0.741487897	0.584359335	0.600396761	0.330575038	0.730563244	0.539200581	0.672895574	0.567412931	0.564700578	0.82816357	0.475385998	0.729479151	0.595703157	0.778831048	0.563242815	0.693676476	0.681657982	0.983560055	0.73092814	0.689215282	0.465798279	0.58013389	0.451615002	0.490328489	0.752001397	1.085814234	0.391039018	0.745010846	1.093002231	0.571709527	0.625070547	0.84976752
9.90276288	0.196036764	0.186199837	0.465024968	0.201754007	0.424966431	0.704055254	0.127652722	0.536129235	0.508838084	0.224405162	0.486414423	0.285539133	0.694118806	0.174358071	0.370076062	0.224353443	0.245077768	0.504073277	0.696104471	0.459383053	0.39257445	0.432324503	0.564189458	0.62089384	0.197077785	0.544764493	0.429779003	0.403230357	0.366536096	0.631397801	0.165539497	0.293313235	0.362462952	0.593899053	0.327573497	0.4248168	0.466314992	0.185348979	0.667383458	0.385706256	0.273626602	0.263607693	0.4416434	-0.180003386	0.548799156	0.460710115	0.456325755	0.552441961	0.369567726
9.902273943	0.682725098	0.501452148	0.515836357	0.893173507	0.446644421	0.802247135	0.889843442	0.817536074	0.502726695	0.880338449	0.369946044	0.289097703	0.51327424	0.681121298	0.950875329	0.677356015	0.325530044	0.710345346	0.732739816	0.690547007	0.410749399	0.766794169	0.674543046	0.475346362	0.676397708	0.652489306	0.592240705	0.523756151	0.628034646	0.707458882	0.819387423	0.499908878	0.944607923	0.572983631	0.708439058	0.64423425	0.787510871	0.721993163	0.581776168	0.495074774	0.610521212	0.856349982	1.148120356	0.840778342	1.004106234	0.91703846	0.307577205	0.513240942	0.784538074
9.901785007	0.183176325	0.251360302	0.769235232	0.134636346	0.471749663	0.643139573	0.358703918	0.321066105	0.572093634	0.05973704	0.405086626	0.032588491	0.429807525	0.023051783	0.063609961	0.255999072	0.443248626	0.636407564	0.585787488	0.622482944	0.487468414	0.315479497	0.755013862	0.256475145	0.401017952	0.443035718	0.252736385	0.319641591	0.48492823	0.451340763	0.583305608	9.32E-05	0.605441799	0.320581282	0.307736395	0.60901893	0.548572262	0.337862206	0.360296594	0.391402339	0.257104494	0.246382489	0.12898988	0.175124628	0.430887576	0.1286195	0.243909289	0.478232173	0.591871539
9.90129607	0.575348716	0.941605489	0.793867341	0.807311692	0.499056554	0.353569353	1.316126962	0.84897575	0.548188717	0.593739607	0.411935846	0.491804242	0.369185599	0.672545771	0.835534614	0.578997409	0.506782783	0.564369447	0.714092652	0.838912794	0.542212491	0.529894225	0.645595541	0.56518887	0.651857545	0.315909516	0.60385326	0.569208119	0.692657847	0.486838988	0.808815156	0.811819978	0.842076401	0.441302017	0.830476172	0.462475073	0.653408734	0.616900923	0.341764973	0.653879828	0.655019827	1.111324726	0.790496501	0.872799322	0.875831875	0.864938906	0.249073187	0.554542084	1.08646028
9.900807134	0.199915434	0.322288921	0.752774002	0.371981008	0.525381163	0.441348423	0.528574829	0.377566396	0.579198611	-0.055875693	0.367926136	0.396335105	0.403051416	0.381084207	0.497474552	0.428699953	0.510008307	0.45289779	0.944258257	0.806378027	0.628030633	0.388917103	0.629759596	0.324894174	0.413926113	0.21143985	0.504887747	0.681274833	0.472588798	0.298858731	0.452546972	0.196476425	0.295005342	0.611399308	0.34103292	0.379262905	0.218245414	0.262516288	0.329691444	0.408021632	0.498880462	0.409953188	0.706693362	0.355268958	0.415547284	0.515668357	0.417428884	0.498524298	0.663261876
9.900318197	0.639742856	0.465237516	0.465812204	1.097864322	0.571378342	0.503030698	1.196678292	0.678941699	0.421762249	0.643703101	0.426954451	0.619550176	0.727554353	1.139764642	0.635670123	1.048371839	0.49516553	0.619966727	1.06451681	0.774829362	0.46594815	0.570284611	0.63711714	0.56171531	0.576632856	0.321475673	0.71980027	0.691682639	0.688678047	0.619879496	0.696442467	0.568950859	0.7020843	0.622253172	0.770807464	0.664687727	0.698802843	0.781389588	0.352326465	0.610632867	0.775033522	1.137009591	1.254660355	0.949476452	0.902767797	0.911802639	0.368777362	0.501086813	0.798197394
9.899829261	0.17037577	0.018647874	0.451421058	0.207554594	0.368649219	0.595757857	0.375173976	0.442568517	0.486527762	0.375550755	0.547776931	0.421532839	0.802642056	0.510628769	-0.031832482	0.047979473	0.495294031	0.647510288	1.00878441	0.47069027	0.379695435	0.154784034	0.393773429	0.461054787	0.375133023	0.270762311	0.256222401	0.540351184	0.373565069	0.616031478	0.432829487	-0.021382668	0.485238744	0.320200388	0.059565839	0.598010779	0.537396137	0.088374694	0.406885542	0.277834585	0.47558219	0.337461209	0.65067315	0.166247468	0.703634576	0.637334366	0.315116305	0.377531198	0.83847873
9.899340324	0.712753633	0.548044068	0.467525476	1.119780094	0.444984022	0.497628867	1.215431755	0.662662261	0.406459789	0.980194131	0.54910216	0.656634044	0.980340044	1.078817996	0.99461132	0.455871403	0.621689001	0.611602071	1.065951	0.593843793	0.389025807	0.642108213	0.092749521	0.631649133	0.489514693	0.460842114	0.479775126	0.547655465	0.589880905	0.756069521	0.923217003	0.46668859	0.652438041	0.54105147	0.765760687	0.490959199	0.725034865	0.876776098	0.360867851	0.574867421	0.893678404	0.55624698	0.971740494	0.455065168	0.621492316	0.809906888	0.440427432	0.368862343	1.101397872
9.898851388	0.142168692	0.207013546	0.555797831	0.605075789	0.34009775	0.716182104	0.363570759	0.214739956	0.528710849	0.419273163	0.3562103	0.282949054	0.672062008	0.453664202	0.035401228	0.234385262	0.681510028	0.324298435	0.929247706	0.35459334	0.414527484	0.447402239	0.002867678	0.451056063	0.280701881	0.445870248	0.362256237	0.590037598	0.485538397	0.519126279	0.445299497	0.250127736	0.359587671	0.648863777	0.339927439	0.249544585	0.393746671	0.54802808	0.269763234	0.35083593	0.348634646	0.225936734	0.53114517	0.272660196	0.494498705	0.372850807	0.470061061	0.333352648	0.66985105
9.898362451	0.661174536	0.606162537	0.552130284	1.182011456	0.435081484	0.571625707	1.096255818	0.589062662	0.431673127	0.853056495	0.351104627	0.625675503	0.393701107	0.886669877	0.988208727	0.726570409	0.609546934	0.644255043	0.71854679	0.321806876	0.403010285	0.867830308	0.238996113	0.635574505	1.089278207	0.39162059	0.602979179	0.598496739	0.57620015	0.456613041	0.7884462	0.942067545	0.961379976	0.634018596	1.03419696	0.357280497	0.786683064	0.825532339	0.490829945	0.586942396	0.617573421	0.800661721	1.052261399	0.76434752	1.004183984	0.841847499	0.446407234	0.423506007	0.747421259
9.897873515	0.190490835	0.176505469	0.635515291	0.761497861	0.367553444	0.398497557	0.059715645	0.534077945	0.405692135	0.255632706	0.385980931	0.406203446	0.440752427	0.315987163	0.527524574	0.229915707	0.413054401	0.60862811	0.464857638	0.247513619	0.546649626	0.370762068	0.507219259	0.260902228	0.723212226	0.165819317	0.439107019	0.491357588	0.377028653	0.281536846	0.372576372	0.627844167	0.586936268	0.590424233	0.510485883	0.342517967	0.413225321	0.298447288	0.601415244	0.329617568	0.282019664	0.005795527	0.364044367	0.396213943	0.410879166	0.42322321	0.484161548	0.386715175	0.405435183
9.897384578	0.839277951	0.513783522	0.54322441	1.191970041	0.430950631	0.527833017	0.473607951	0.752509161	0.528956753	0.635423419	0.48788263	0.550084023	0.704701899	1.135878264	1.166915656	0.779596875	0.253106932	0.960618902	0.42944876	0.42135085	0.452019765	0.599579793	0.505653074	0.413301114	0.810070769	0.490036788	0.66372347	0.579138934	0.801121613	0.714500764	0.838562743	0.967735179	0.914992862	0.751194262	1.159564027	0.665297532	0.711770356	0.636386365	0.473756211	0.58589928	0.562688302	0.366680502	0.723181292	0.937482169	0.756378114	0.795938314	0.416931172	0.454365417	0.699084115
9.896895642	0.321133138	0.441961571	0.638969579	0.347548391	0.347965591	0.743442107	0.201043505	0.318093336	0.640611823	0.30057582	0.593112782	0.34256038	0.419687966	0.419959054	0.407481487	0.525013025	0.271463474	0.790858258	0.490820528	0.394051167	0.445790508	0.419829473	0.37277326	0.189372711	0.651696336	0.473125158	0.218675657	0.682174711	0.221485035	0.691588323	0.069637228	0.491265104	0.387149355	0.721690554	0.453099427	0.546274519	0.603874517	0.337398954	0.530565092	0.692446825	0.229210903	0.148625126	0.258973839	0.38919106	0.396014631	0.327737057	0.40702869	0.356700406	0.240707183
9.896406705	0.847347663	0.785902098	0.610707781	0.955777321	0.387689513	0.562586718	0.368719638	1.006277301	0.572262252	0.712703403	0.56127716	0.652401852	0.43605595	0.766994616	0.678256304	0.935345314	0.338577227	0.820424009	0.625615897	0.431917229	0.529713216	0.604425923	0.378556879	0.385061189	0.900086957	0.334931739	0.571366285	0.747256649	0.562714056	0.502342422	0.788401584	0.93165958	0.95527657	0.750631582	0.809763514	0.739457396	0.651415093	0.53112188	0.624643043	0.799971428	0.505113589	0.731278809	0.930788044	0.939272659	0.95875765	0.804924659	0.43394166	0.412664459	0.689033941
9.895917769	0.402001308	0.298034205	0.504334486	0.936749947	0.28213917	0.549744683	0.127371169	0.077085677	0.602162154	0.278937353	0.531572931	0.483341746	0.457950717	0.427028788	-0.007879682	0.390258391	0.398466505	0.52002503	0.578421762	0.338914106	0.652796477	0.180767176	0.556834532	0.265885592	0.508342109	0.14004684	0.458471897	0.664554685	0.128396118	0.204239927	0.546450943	0.192779861	0.438998658	0.745916631	0.459973855	0.504105089	0.265221141	0.279514445	0.575266262	0.579186207	0.378462499	0.285953465	0.385071712	-0.069160135	0.360518444	0.136856554	0.575850763	0.452724416	0.482736786
9.895428832	0.628729128	0.689004216	0.460720658	1.33053044	0.522234208	0.397653268	0.972329098	0.61310353	0.572351916	0.709876247	0.676158284	0.739389606	0.412382803	1.034936466	0.658216642	0.661154496	0.466752564	0.764432148	0.568426561	0.666446673	0.704284919	0.486987266	0.698117856	0.703365216	0.745889136	0.402339962	0.725795239	0.488062768	0.501095687	0.70331947	0.878695695	0.774799321	0.979442785	0.698403978	0.883612489	0.37142879	0.499791743	0.826254948	0.516093972	0.752972506	0.579347238	1.163902377	0.792508468	0.650261059	0.802138419	1.141814873	0.608115072	0.544560522	0.73417928
9.894939896	0.17802247	0.510759554	0.818444661	0.519640398	0.467324007	0.54106322	0.587148067	0.505601887	0.533170398	0.450133502	0.831082989	0.433006177	0.43654919	0.347146358	0.018185241	0.321471516	0.42957492	0.565594357	0.527300136	0.68085696	0.815501584	0.399460015	0.69827757	0.511039713	0.255231203	0.46229734	0.421028942	0.289421235	0.346091528	0.62407349	0.699854551	0.579365537	0.505099411	0.481765871	0.529971892	0.396469751	0.397252205	0.267357574	0.472861755	0.573250548	-0.067055163	0.347964455	0.291756566	0.140532333	0.31742074	0.742618959	0.62027336	0.531530679	0.461804315
9.894450959	0.455900429	0.698672118	0.730931426	1.199482324	0.484547283	0.573064847	1.340239936	0.907210632	0.355487168	0.728438203	0.644820415	0.660715344	0.529398553	0.542091145	0.881432422	0.600919575	0.293738181	0.476080017	0.559227289	0.564774342	0.707625836	0.241794891	0.637633537	0.566514023	0.831664345	0.50281309	0.644699515	0.423296288	0.480435591	0.843944048	0.728599242	0.718793714	0.748551324	0.580117511	0.848339353	0.56077718	0.677433779	0.852149933	0.499750362	0.933153532	0.505686843	0.900425538	1.161155039	0.9057628	0.790656382	1.115330525	0.632165048	0.576616684	0.66599519
9.893962023	0.176655884	0.558639639	0.711570743	0.529870897	0.331411796	0.4921568	0.173388249	0.194166071	0.420152974	0.000499166	0.470310698	0.263281143	0.465283977	0.432573445	0.401794428	-0.169822541	0.287264888	0.10675799	0.657560911	0.309828208	0.736379473	0.447877876	0.634848421	0.332540055	0.448975588	0.473070293	0.633340331	0.42041368	0.207695743	0.560200261	0.292042382	0.193035759	0.433471808	0.721318298	0.580623742	0.456626094	0.216372704	0.29362289	0.483931077	0.679961172	0.26104661	0.52157427	0.547721288	0.244408972	0.584387778	0.336686051	0.55462622	0.513306971	0.400732352
9.893473086	0.742204948	0.987100242	0.63106598	0.970609153	0.481023234	0.469246589	0.977060654	0.858421014	0.56585336	0.602707801	0.559137705	0.675222691	0.581059375	1.018041841	0.968403866	0.662482357	0.432305097	0.508999791	0.785374521	0.478035901	0.643237681	0.850809603	0.652750271	0.54468241	0.870805021	0.613256282	0.771668834	0.470622833	0.662644556	0.682593343	0.766966205	0.664386608	1.06301597	0.837802518	1.145593797	0.612389394	0.446525282	0.758814983	0.65370505	0.626694051	0.58971831	0.739296533	0.943129488	0.945000867	1.083795259	0.899049211	0.492376161	0.527523501	0.765573564
9.89298415	0.122783286	0.456884378	0.589254409	0.273226175	0.40751285	0.816777652	0.196070761	0.021026133	0.682705281	0.270282147	0.669361369	0.37855729	0.530403936	0.464397934	0.462038809	0.092773465	0.479306911	0.273339307	0.710279152	0.349087514	0.557796328	0.559326656	0.635351879	0.330546472	0.507372423	0.518056486	0.428893162	0.477805798	0.362465537	0.340995279	0.487771729	0.254084563	0.293740896	0.79377187	0.73994538	0.643551568	0.26517002	0.217229571	0.697095074	0.347236867	0.06308596	0.422977518	0.083430843	0.241904194	0.652795245	0.029847257	0.560715134	0.507054277	0.303612429
9.892495213	0.592842429	0.737400289	0.518293416	1.046615701	0.52929141	0.842692025	0.863790804	0.691695561	0.48006573	0.768654823	0.609137548	0.896038673	0.774733919	0.821522157	0.874827612	0.681539039	0.439609088	0.476341978	0.518850072	0.385629853	0.476956241	0.629782808	0.566427984	0.641048937	0.654231739	0.481769201	0.755439354	0.634348122	0.61736831	0.696124301	0.869166014	0.551712945	0.504815883	0.8750664	0.967347623	0.841472015	0.625727354	0.622117331	0.624216374	0.673192264	0.377602991	1.322614354	0.816006832	0.920668977	1.016130998	0.845184584	0.559261953	0.620701546	0.618184442
9.892006277	0.157383948	0.329260907	0.679074515	0.237364705	0.324013476	0.803255272	0.497689646	0.331138876	0.640309611	0.367229029	0.268499315	0.733219491	0.633551857	-0.050966	0.174626593	-0.105430175	0.456757584	0.512965651	0.399729893	0.180815135	0.503538328	0.223332037	0.541118398	0.559048171	0.169996297	0.484109172	0.469770459	0.523525931	0.463157761	0.47067643	0.039365486	0.309812901	0.21774814	0.690253145	-0.023347542	0.658879231	0.429597588	0.243427346	0.608854235	0.363719749	0.329343579	0.499326795	0.525505902	0.34023475	0.592075542	0.357425515	0.654247147	0.59163076	0.457151151
9.89151734	0.617128613	0.892205438	0.563603406	0.859962397	0.492251839	0.459944553	0.829847641	0.900124655	0.678557461	0.64867827	0.212800205	0.808746739	0.630967942	0.508835552	0.905583263	0.481511171	0.544575513	0.601312505	0.625008691	0.137430719	0.574986555	0.653039862	0.625530957	0.260423749	0.711985782	0.633250417	0.415761488	0.537523824	0.997388549	0.648292308	0.401281897	0.817265278	0.664261842	0.600461398	1.120044771	0.729331414	0.716099963	0.680430107	0.73866443	0.773041511	0.713537094	1.139551569	0.728592756	0.91847633	0.950570422	0.740750708	0.688099363	0.584410433	0.864787656
9.891028404	0.146506554	0.269182313	0.4958269	0.495789591	0.352457717	0.532379108	0.602291932	0.190640502	0.702144327	-0.116793461	0.437226293	0.310952691	0.588265461	0.061980554	0.427796845	0.155870353	0.652574009	0.351290688	0.755407965	0.17307486	0.869612304	0.187574201	0.694491179	0.039965817	0.432086211	0.408150476	0.1594735	0.541515033	0.74513374	0.235880261	0.196427215	0.509764746	0.311585685	0.768417553	0.578797508	0.58741332	0.256492536	-0.031896947	0.680716039	0.532014103	0.416119912	0.314513063	0.094319431	0.2865383	0.411796089	0.326842243	0.683020498	0.521097525	0.420804114
9.890539467	0.706821628	0.689996684	0.451898603	0.979406059	0.297481117	0.639447303	1.06351519	0.505781827	0.455063462	0.747704529	0.544347232	0.688930227	0.469327383	0.854504541	1.319380028	0.517578227	0.580986144	0.877604119	0.811670684	0.538333382	0.907821643	0.425525318	0.579711207	0.575143208	0.817557981	0.50974837	0.62671196	0.562862058	0.77834743	0.535042093	0.512954328	0.987379232	0.70017316	1.023569011	1.235627008	0.991267123	0.569411981	0.617360538	0.588209468	0.530561135	0.971038674	1.088910883	0.440654353	1.091737736	0.553831215	0.949631163	0.622245965	0.558689096	0.813203349
9.890050531	0.46810214	0.174871442	0.625686129	0.319798375	0.258991306	0.734966969	0.14579663	0.584456491	0.487558468	0.202293658	0.511446203	0.486836997	0.437400707	0.10337979	0.364357422	0.194794841	0.367619748	0.66448509	0.751538911	0.465771455	0.85082874	0.307268842	0.375106382	0.528541007	0.364196941	0.428060789	0.619188124	0.540441895	0.129018529	0.526372027	0.48926991	0.591492436	0.326767162	0.689945378	0.550724063	0.890181117	0.351747505	0.092723749	0.577756163	0.489648196	0.345741008	0.655362969	0.320803092	0.491664981	0.246903631	0.620531272	0.577632907	0.5098562	0.517724345
9.889561594	0.623284065	0.668833235	0.561237396	0.941506265	0.460066734	0.701610295	0.759756982	1.072934492	0.587068669	0.743465282	0.48837213	0.853715422	0.649330817	1.025384591	0.803645322	0.951728649	0.418423008	0.912727451	0.581875702	0.637779676	0.689396851	0.618288586	0.369432241	0.573960087	0.76549114	0.538915824	0.745846566	0.573819448	0.54145949	0.78874868	0.819708641	0.612757567	0.877400031	0.54831073	1.080116489	0.875450566	0.716657404	0.71818982	0.585280825	0.639751976	0.807850095	0.943521862	0.897768639	1.031484021	0.849060098	0.5639725	0.589293115	0.627316047	0.744937712
9.889072658	0.067755801	0.040200585	0.495878452	0.667086753	0.495073539	0.685411089	0.096421477	0.394444556	0.580229465	0.522450926	0.491188378	0.435526555	0.600125023	0.286600202	0.522306628	0.175812363	0.544907198	0.536303332	0.353741354	0.51413269	0.584863384	0.46009834	0.52565114	0.628585185	0.472902571	0.433994932	0.580065892	0.434688323	0.358837412	0.673671572	0.215885411	0.338454989	0.508265692	0.458092007	0.490666553	0.525589667	0.597205348	0.111421156	0.488731812	0.347442999	0.493965716	0.437592791	0.100869203	0.02318045	0.427581372	-0.100293505	0.556503774	0.522661022	0.253671204
9.888583721	0.762724348	0.752255021	0.287887997	1	0.522232359	0.361973878	0.967004538	0.802284559	0.51093572	1.016464677	0.573338351	0.460703564	0.597639587	0.879289203	0.888370334	0.795217058	0.487859257	0.592092712	0.580057568	0.646218634	0.539128879	0.738354694	0.47706667	0.719875305	0.870431813	0.362698783	1.015141752	0.537879516	0.746148982	0.801687335	0.662508924	0.932732814	0.745668659	0.613185114	0.953201471	0.485732957	0.81828224	0.677832036	0.441570909	0.508376782	0.883067411	1.105873267	0.641444048	0.642912461	0.658909506	0.646543012	0.512977096	0.311317254	0.546156267
9.888094785	0.47259271	0.196490606	0.298177147	0.267740006	0.404521082	0.284599972	-0.179667776	0.176667232	0.484245578	0.426346108	0.605062626	0.366666854	0.486049267	0.503384326	-0.078821598	0.348575286	0.372223994	0.416372022	0.724526854	0.639164123	0.580432598	0.216461647	0.338255488	0.626653597	0.578251277	0.249736501	0.676934388	0.418575879	0.491361624	0.799335826	0.182386503	0.463867698	0.198114675	0.650829073	0.764129433	0.522452135	0.356437044	0.381831736	0.415247295	0.044524281	0.348274929	0.349597769	0.269232886	0.197876326	0.582110502	0.572352601	0.498347024	0.059923017	0.42732491
9.887605848	0.824979932	0.759386043	0.353224832	0.792172239	0.485270995	0.342928688	0.823751075	0.852894906	0.309403588	1.007844916	0.625978912	0.541151719	0.671538905	0.587927636	0.561741555	0.454622078	0.309137717	0.615521705	0.641064639	0.776582953	0.516322222	0.518358773	0.42610135	0.87961233	0.742708592	0.439932797	0.73252117	0.321218841	0.873333915	1.042037402	0.575509626	0.904787152	0.904283698	0.567080399	1.411409161	0.935835656	0.628536354	0.538095518	0.492983017	0.338283936	0.701543029	0.585120841	0.912457173	0.771865078	1.100559827	0.942091653	0.432351041	0.17468569	0.902522282
9.887116912	0.439768092	0.526342057	0.575998318	0.605810097	0.339581348	0.530190052	0.269735183	0.346574843	0.567093493	0.262476964	0.674636076	0.268466154	0.670784368	0.046405263	0.333323958	0.465211792	0.316681309	0.35134276	0.364801319	0.544810394	0.51620336	0.375665173	0.474883055	0.450604398	0.585979149	0.449529214	0.505270484	0.323632878	0.475031335	0.901238253	0.234797703	0.491444939	0.188006614	0.394598606	0.307785174	0.719166998	0.192222858	0.013881703	0.720355873	0.502694165	0.395251475	0.398113234	0.395575459	0.331960098	0.296990166	0.009167281	0.52291941	0.304865287	0.376499158
9.886627975	0.582236224	0.852392119	0.39585347	0.958120549	0.271074388	0.594230139	0.817286429	0.639996219	0.581963385	0.732048763	0.625940112	0.710655596	0.659166673	1.020618778	0.900903357	1.01107305	0.391646248	0.480690646	0.2898415	0.491910833	0.370439403	0.740690526	0.327182744	0.468833396	0.784691426	0.458223643	0.683205475	0.380400374	0.803040184	0.884711914	0.722886496	0.667621751	0.608969553	0.535583389	0.640197245	0.642947301	0.571677969	0.50890466	0.914312888	0.729026621	0.735753535	0.6850273	1.018126957	1.024468484	0.623549562	0.467980526	0.643687935	0.483901727	0.81351443
9.886139039	0.143214542	0.356995979	0.330051007	0.177856012	0.208382569	0.702788343	0.18795974	0.157468316	0.727042863	0.308567617	0.459920272	0.373690141	0.339017356	0.677435845	0.327581326	0.32528544	0.411185727	0.597380794	0.349038132	0.420147116	0.582076554	0.372174731	0.329272464	0.273379744	0.363722927	0.387781581	0.476690785	0.287243466	0.328528895	0.490046436	0.562491035	0.19669879	0.340400005	0.695534412	0.280232863	0.556283439	0.22994001	0.394316638	0.920157621	0.319153858	0.28703133	0.334430478	0.63778036	0.346617906	0.377816921	0.267543211	0.744119387	0.415194982	0.563237749
9.885650102	0.551960854	0.565028443	0.242182264	0.516764115	0.297054549	0.608380829	0.855607239	0.912129444	0.697751806	1.061092056	0.613623481	0.561027294	0.368839022	0.744477471	0.923676452	0.697898259	0.423096466	0.867621961	0.462103672	0.505488625	0.617356244	0.631516776	0.478151689	0.542892006	0.736477807	0.462537114	0.682003357	0.405638227	0.562813721	0.662772697	0.759936848	0.835040976	0.671164728	0.820221622	1.003158406	0.615921507	0.454204288	0.862030882	0.792314962	0.68245796	0.770861822	1.227888434	0.669178336	0.798513716	0.955785286	0.81449832	0.643115261	0.389024802	0.847686196
9.885161166	0.171378301	-0.145523738	0.290056636	0.318236851	0.198832087	0.513347848	0.10395281	0.246589482	0.533321518	0.428193898	0.860923036	0.230219088	0.483109755	0.757181833	0.37634145	0.195721081	0.485443124	0.510756427	0.546474296	0.427682872	0.497954561	0.227867274	0.462146365	0.349388242	0.686758226	0.355211074	0.210502908	0.504586171	0.113644613	0.541184772	0.501114948	0.389406797	0.345688313	0.550843959	0.353589834	0.456567249	0.205254112	0.278861988	0.5850997	0.460053281	0.09502025	0.340225097	0.400404653	0.352686549	0.492894848	0.341773261	0.62284365	0.404776237	0.432639769
9.884672229	0.852892923	0.530791161	0.303411548	1.060104048	0.60208414	0.484352463	0.553218128	0.879868756	0.30225052	0.67210861	0.730420159	0.604602909	0.607559452	1.559940876	0.990088645	0.850990721	0.36530812	0.691429083	0.612392554	0.748960318	0.43543782	0.506183637	0.313637808	0.278204527	0.70277145	0.483606741	0.520024682	0.467188372	0.344007761	0.686390329	0.951413638	0.815961883	0.993871337	0.472088249	0.774822733	0.576932031	0.491508656	0.510679939	0.495303629	0.563345691	0.769922376	0.988842576	1.029963588	0.927441183	0.918820532	1.32360056	0.749499459	0.501820294	0.491254977
9.884183293	0.247561673	0.362198186	0.507175553	0.29660115	0.601081818	0.627154028	0.086212818	0.489753822	0.492521921	-0.213618015	0.492904916	0.394600229	0.474194231	0.663551294	0.251503488	0.211843514	0.2827592	0.346231174	0.491107228	0.620053742	0.576036653	0.185569451	0.22379994	0.20683873	0.405988678	0.487984543	0.378211321	0.369522301	0.172055246	0.61832396	0.634823283	0.468684273	0.39273303	0.395514139	0.388769873	0.445388077	0.052695268	0.075873558	0.447000902	0.301250774	0.502612836	0.572648697	0.417918649	0.364778499	0.326392253	0.898259951	0.724401453	0.457074748	0.373761138
9.883694356	0.649873356	1.031059822	0.464082035	0.632535725	0.485757212	0.603675405	1.070319069	0.713771258	0.410830609	0.675711939	0.554124805	0.54625925	0.462035519	1.335226857	1.10167504	0.714794816	0.468759383	0.486299426	0.423908101	0.614038808	0.490999207	0.851888495	0.244890595	0.705396945	0.816313523	0.598048166	0.860893568	0.564482514	0.62235751	0.746162083	1.244918807	0.555999659	0.965998549	0.513152875	0.914359874	0.421919686	0.588534466	0.628281681	0.489826525	0.357716797	1.003706256	0.682462316	0.910027418	0.596916212	0.701346368	1.198910776	0.536004197	0.601177517	1.018031373
9.88320542	0.324430461	0.345569568	0.496331186	0.044231113	0.439463616	0.699926095	0.485112674	0.316351583	0.403905325	0.327426254	0.600067379	0.364237842	0.43594603	0.436919678	0.344540148	0.504822338	0.616959154	0.493188111	0.452184872	0.540349246	0.575095168	0.790933989	0.414367678	0.518931217	0.565097322	0.447425674	0.703734797	0.60247921	0.389872666	0.379856413	0.770445932	0.175508258	0.742387093	0.628391406	0.460671142	0.366339182	0.53141003	0.381658358	0.447665592	0.047285443	0.722963315	0.356104683	0.152848117	0.089542119	0.474097475	0.200268546	0.512579823	0.623970103	0.562332552
9.882716483	0.649270102	0.697747268	0.503939205	0.7813955	0.538520203	0.532234738	0.67316268	0.868562753	0.248541794	0.51414141	0.603314828	0.842735445	0.712486152	0.85670287	1.025946562	1.031212255	0.647750891	0.660814159	0.679550577	0.405986097	0.447227456	0.769766363	0.610683092	0.591934713	0.795921346	0.460774831	0.840482363	0.512973119	0.44480968	0.359219143	0.627814051	0.804561081	0.998350155	0.735789847	1.28683224	0.546911795	0.496047397	1.055420769	0.451066268	0.395341331	0.542624061	1.056960558	1.148750287	1.00832586	1.076374436	0.996509621	0.489831334	0.664213853	0.738589589
9.882227547	0.211175384	0.164441727	0.544827217	0.398686281	0.31124681	0.466556162	0.507949803	0.611144855	0.37939185	0.117783828	0.621132654	0.547607309	0.609991222	-0.04674938	0.485224858	0.211684253	0.614394581	0.207502873	0.800381477	0.38399135	0.369683188	0.727928281	0.774244255	0.218004252	0.428765415	0.406832879	0.555847378	0.234141165	0.10521582	0.100774662	0.393748122	0.519717148	0.452640255	0.526884556	0.731542573	0.468814911	0.292040866	0.443344559	0.48760889	0.112770654	0.310480446	0.628931734	0.292155051	0.405399219	0.639667562	0.29667806	0.539829348	0.616316712	0.315430721
9.88173861	0.574978507	0.793034917	0.410677308	0.835058404	0.451619466	0.454720065	1.290728303	0.776861671	0.558637171	0.610512519	0.580824937	0.990215257	0.604584623	0.389307211	0.664901286	0.60344752	0.52572963	0.340666391	0.72047688	0.907405459	0.453814939	0.769118845	0.761665415	0.447171048	0.656695018	0.59250526	0.744801734	0.238474717	0.687555527	0.540962093	0.994914578	0.818712022	0.829096355	0.346524774	1.077242314	0.483017593	0.729191996	0.65496725	0.47450892	0.423371458	0.757652624	0.698850427	0.836261995	0.727946417	0.775356894	1.011461921	0.721137115	0.627083468	0.623213829
9.881249674	0.493008816	0.480302186	0.48486251	0.523429238	0.551067393	0.8234707	0.429032998	0.303982356	0.663345655	0.017994623	0.483339175	0.695937755	0.465050852	-0.063915674	0.034485292	0.455823015	0.442321828	0.285052679	0.532863782	0.619269003	0.610258455	0.155271208	0.593954527	0.454852209	0.168780411	0.62460561	0.41903434	0.303473891	0.581752806	0.485517291	0.386632105	0.226654595	0.290367872	0.267626839	0.607603528	0.485728901	0.175030925	0.225585633	0.472304877	0.591804812	0.504124877	0.436903883	0.315800378	0.200026595	0.159553003	0.355641311	0.859161713	0.40654365	0.282877558
9.880760737	0.629230654	0.840942581	0.590885173	1.040873649	0.616104095	0.757173916	0.791009555	0.673020705	0.551065391	0.417242251	0.504925	0.945354031	0.622631295	0.720931739	1.089921712	0.752690599	0.4429782	0.758981461	0.663496534	0.540186741	0.463662037	0.47294634	0.483031278	0.737813875	0.718539299	0.571297248	0.880260501	0.365878112	0.900171798	0.642223745	0.968337162	0.687871668	0.812817733	0.479073791	0.991994045	0.658269579	0.423775645	0.762679401	0.585119772	0.661576438	0.943596667	0.959360332	0.9031316	0.693933315	0.750550897	0.728881065	0.739781787	0.263092751	0.657960103
9.880271801	0.182823981	0.32133174	0.899107645	0.375545507	0.368892607	0.709908073	0.049679389	0.233623154	0.663974246	0.050052397	0.529774361	0.575606685	0.534352019	0.752334176	0.527853022	0.139652042	0.441699102	0.438047247	0.751099771	0.378511479	0.537497002	-0.003140912	0.552461719	0.538902045	0.306920347	0.299491915	0.63767417	0.233052445	0.461424625	0.668346688	0.439742443	0.198835925	0.501414664	0.651053482	0.51459374	0.473904123	0.339212629	0.519852441	0.619464168	0.24339089	0.252110296	0.173735521	0.249012319	0.262387018	0.345189184	0.302438335	0.588049884	0.178333565	0.409846345
9.879782864	0.589062821	0.871641955	0.764742576	0.727551647	0.398507475	0.518932878	0.64848712	0.689085282	0.551931151	0.671936016	0.489115676	0.913463105	0.439712721	1.122082863	0.788892284	1.08039366	0.524846497	0.662354292	0.888103598	0.620777119	0.481998406	0.519248812	0.549527199	0.58400795	0.751267875	0.419521398	0.82733549	0.367890588	0.562527878	0.801306416	0.90385346	0.968908822	0.819448279	0.897458895	0.992821722	0.458165994	0.726752141	0.745389846	0.598338683	0.206484722	0.566014682	0.850444922	0.904145501	0.834114964	0.726723616	1.000079873	0.449857331	0.354004115	0.571500798
9.879293928	0.189058834	0.473967901	0.608248371	0.309962566	0.44011145	0.488138553	0.505927928	0.446060447	0.541559312	0.205705763	0.467451893	0.59705653	0.279278328	0.42771098	0.032910659	0.252847474	0.551699647	0.597079287	0.888834607	0.481036996	0.557908652	0.275742767	0.548514159	0.284065806	0.622792148	0.300504836	0.407981572	0.442021572	0.308096825	0.534799672	0.436997913	0.315483672	0.236963611	0.852856095	0.091530031	0.385829996	0.366563164	0.22477156	0.439675113	0.166207594	0.244661038	0.469971906	0.325622098	0.724117033	0.41762998	0.425451197	0.529704282	0.388358357	0.209493558
9.878804991	0.878725766	0.729890991	0.417913403	0.860832622	0.603605031	0.533394539	1.019169399	0.896706317	0.48033793	1.017831563	0.524760857	0.912053507	0.548978422	0.937573952	0.803801722	0.497017127	0.448632253	0.595337603	0.572658325	0.550477313	0.558172173	0.514290205	0.631815524	0.423498213	0.999249588	0.35460564	0.58440345	0.582702352	0.603612518	0.566978699	0.724884206	0.893134	0.651737403	0.805165236	1.130141357	0.570918465	0.517252006	0.541219498	0.238896253	0.415696026	0.665605931	0.912581707	1.343100186	1.18872526	0.96077927	1.21998666	0.695311197	0.380738332	0.717183363
9.878316055	0.475557318	0.22531327	0.457461978	0.350339177	0.250220527	0.630416974	0.20198329	0.307890918	0.605676319	0.408475285	0.510509049	0.350401501	0.561013607	0.817260002	0.430484581	0.338419491	0.476309491	0.501313576	0.347271624	0.437033117	0.744977788	0.511670549	0.774929702	0.397738861	0.64313485	0.27419796	0.46693386	0.656330742	0.513786579	0.343452121	0.396814131	0.511589479	0.377254636	0.605677986	0.574516234	0.437028429	0.385357386	-0.133008454	0.17532164	0.269862012	0.221662594	0.681116364	0.550481758	0.07871788	0.607958596	0.455615643	0.707759318	0.274090808	0.40231184
9.877827118	0.779857246	0.676643902	0.388843709	1.119581244	0.472785123	0.391048355	0.47387843	0.897317228	0.589379151	0.791769773	0.556060293	0.840337685	0.515509635	1.101811139	1.109421006	0.86213329	0.517209123	0.857285375	0.638992559	0.458154609	0.704128473	0.79039542	0.830386991	0.632914708	0.793608909	0.367817041	0.732229097	0.58032865	0.814836053	0.663584342	0.448556283	0.654089097	0.766112509	0.6434366	0.872468956	0.538956268	0.743328325	0.586605392	0.282896077	0.677623487	0.52298743	0.919633184	1.147659965	0.994572466	0.621714572	0.804044192	0.601718389	0.407680919	0.662848817
9.877338182	0.376435526	0.116464994	0.479857332	0.665375462	0.530921042	0.506561255	-0.118340155	0.387344966	0.692196715	0.236581967	0.483363262	0.569791222	0.438875185	0.526664885	0.022399485	0.069218899	0.537548456	0.563871183	0.881570207	0.549980626	0.707677362	0.399320433	0.722087117	0.632583611	0.690406064	0.234517792	0.629361448	0.513893102	0.273029358	0.543621115	0.165826618	0.303303821	0.413345081	0.806881826	0.330116284	0.443707576	0.349172392	-0.040509461	0.404071713	0.127873046	-0.023917669	0.183783174	0.724004409	0.143129099	0.385929077	0.610783871	0.657116075	0.476876109	0.43780797
9.876849245	1.104053766	0.660942724	0.498040043	0.929390015	0.513685683	0.56758068	0.619915693	0.549601789	0.536269696	0.854957753	0.252076339	0.889738732	0.799182799	0.656284139	1.07960633	0.72692285	0.641994139	0.801896602	0.938185347	0.666172339	0.596987469	0.704149729	0.475856148	0.924245596	1.136765244	0.343746943	0.775027577	0.585903971	0.714844424	0.70439029	0.710855694	0.550905095	0.756557091	0.929245037	0.877004925	0.554644492	0.548338509	0.708049656	0.546649956	0.405645174	0.511084377	0.830598621	1.083404588	0.607538783	0.771935548	1.052400083	0.617706491	0.69706193	0.991452909
9.876360309	0.231697391	0.322409117	0.528994791	0.373319315	0.350328769	0.763956514	0.244176274	0.115932722	0.516602506	0.465028326	0.272570801	0.426599525	0.76518062	0.008801919	0.376199506	0.733539019	0.552234619	0.692600276	0.793789404	0.438898344	0.579587774	0.259320679	0.357926212	0.780019709	0.684239656	0.377346495	0.559768973	0.334208282	0.404438043	0.30041456	0.581401	0.340566575	0.249620122	0.854036858	0.641176105	0.368886567	0.446513025	0.293223136	0.531717641	0.185526029	0.135676176	0.213170251	0.241608864	0.069639327	0.420664954	0.297540508	0.657921222	0.63154083	0.800560401
9.875871372	0.726139658	0.890736186	0.457261104	0.912254683	0.511043552	0.690303696	1.153465554	0.859046486	0.30654959	0.732158229	0.370877416	0.856123023	0.370145258	0.838851763	0.841384283	0.911490956	0.364781253	0.92694333	0.557628657	0.537375265	0.517381231	0.506270047	0.577338152	1.066036905	0.879248659	0.474480753	0.711314231	0.299593784	0.632861304	0.436028571	0.957654117	0.751488048	0.892109271	0.865096405	0.861797678	0.316020335	0.636400461	0.898739577	0.568007911	0.274936077	0.35299313	0.91488797	1.123781915	0.98482566	0.769061734	0.848949636	0.69892917	0.538793015	0.882800917
9.875382436	0.297030841	0.349869632	0.66986148	0.296240138	0.462428108	0.549367879	0.359116908	0.540858483	0.393535901	0.180430663	0.399968516	0.367263695	0.248812479	0.399501376	0.560330144	0.361762054	0.36628093	0.738172523	0.385354269	0.42572692	0.598749935	0.483781679	0.766320402	0.642856296	0.506010208	0.411548141	0.608124601	0.131325361	0.532344786	0.451990558	0.341283687	0.329670602	0.297029739	0.674140759	0.491367756	0.348912024	0.334949821	0.225659895	0.486313781	0.20162822	-0.182538858	0.245576073	0.597069974	0.218699985	0.45700931	0.419633438	0.692353869	0.560438007	0.574070893
9.874893499	0.668411906	0.847489209	0.568973204	0.970330863	0.508637357	0.280920583	0.573912662	0.592061014	0.44069496	0.646030543	0.531919758	0.785491998	0.595826466	1.190279719	1.236835205	0.669646552	0.514848284	0.799889227	0.523136641	0.434215523	0.45397674	0.779407099	0.605366368	0.594780446	0.779475579	0.482168725	0.867042778	0.289202447	0.850207008	0.766340731	0.718320645	0.733239798	0.861146524	0.517432244	0.702807154	0.588837998	0.618457343	0.430937102	0.396087326	0.634904628	0.416382927	0.952627315	0.901637228	0.627589467	0.660243499	1.319748471	0.552051961	0.615552424	1.011118971
9.874404563	0.272446563	0.317173551	0.518181376	0.443956799	0.348949248	0.40873434	0.238838272	0.213573352	0.61290528	0.004600575	0.573350394	0.35981011	0.696203225	0.62312921	0.196396842	0.113192857	0.536064508	0.585445283	0.512822535	0.347250891	0.362041781	0.42945669	0.477120564	0.497601165	0.357104909	0.360299584	0.533829702	0.372242566	0.496934356	0.4695081	0.034810886	0.100556425	0.151575752	0.551189017	0.109064982	0.551775516	0.252990484	0.123997067	0.612461434	0.368344662	0.297902149	0.475414381	0.434028965	0.0475219	0.137007174	0.3962086	0.382127808	0.519028694	0.527783921
9.873915626	0.397749978	0.795674731	0.505777447	0.969274164	0.473436033	0.550125615	0.662184764	0.67695863	0.776528489	0.871202357	0.416561555	0.577394531	0.714160124	1.105247843	0.875187907	0.693099615	0.437261251	0.776499145	0.472898748	0.482292498	0.231329205	0.763737661	0.511631653	0.740038703	0.606674001	0.420433608	0.70882757	0.577311404	0.675408472	0.606813509	0.733700696	0.696262711	0.573895719	0.881010445	0.843000995	0.626920905	0.472843312	0.739834149	0.911845034	0.343988168	0.624831841	1.214451663	1.161013566	0.957225882	0.868275729	0.878920004	0.305774496	0.559222238	0.97883829
9.87342669	0.31606996	0.330449248	0.487246088	0.501461459	0.423542326	0.768202861	0.105978838	0.586829023	0.963100549	0.147333829	0.251513099	0.291800505	0.283387701	0.619756473	0.19527363	0.013050784	0.482871957	0.210111093	0.326495032	0.470307591	0.415585282	0.462257275	0.56886304	0.54363305	0.246372826	0.304007722	0.517691553	0.530270523	0.315294192	0.255283631	0.595274743	0.354610283	0.325227978	0.825153304	0.050257556	0.433519514	-0.020457694	0.329897832	0.83140424	0.378868445	0.428520587	0.322724152	0.565473372	0.424290387	0.555218232	0.352624862	0.365148783	0.559721378	0.822104708
9.872937753	0.624115309	0.541123552	0.260495814	0.980857989	0.666001724	0.630349481	1.217504594	0.677998281	0.855323123	0.716930726	0.344132084	0.716310227	0.361183115	0.932506109	0.960040252	0.877395643	0.569855987	0.409971403	0.348921475	0.582424544	0.498561017	0.64571632	0.556009189	0.540616552	0.5955917	0.324371267	0.729307379	0.408520587	0.649065923	0.480239774	0.840965112	0.967177031	1.081041944	0.785924506	0.704046585	0.560235066	0.396789001	0.984072865	0.583769857	0.416114658	0.868821323	1.061400917	0.898304983	1.245195771	0.723603208	0.808552461	0.432942132	0.613473027	1.010048242
9.872448817	0.041736443	0.472923735	0.177213982	0.411700075	0.556771767	0.631713802	0.604330538	0.307177016	0.771979906	0.367729108	0.407373042	0.536709616	0.538472127	0.433521682	0.054225016	0.586543387	0.501437802	0.546993458	0.550016403	0.356514544	0.585640402	0.389247067	0.468881581	0.249740379	0.291795348	0.165366391	0.38024542	0.371277686	0.560388253	0.536467455	0.334685286	0.536852945	0.725496361	0.706171957	0.365745705	0.440418588	0.246122106	0.340987722	0.468269903	0.384109042	0.139836189	0.173172654	0.483912339	0.300650127	0.407219538	0.464849934	0.511141956	0.490923263	0.54211861
9.87195988	0.693423072	0.814951078	0.109716372	0.86824302	0.563641565	0.64102335	1.096001379	0.663185678	0.444328032	0.667292731	0.3575689	0.655324642	0.819033129	0.985936959	0.691288311	0.879151708	0.474635156	0.971721161	0.815024859	0.449919867	0.549819884	0.469535092	0.512515905	0.555590757	0.477051119	0.348426615	0.775225909	0.581038487	0.746718473	0.937563267	0.969347478	0.785120718	1.032409958	0.747372571	0.699622393	0.49832112	0.591508421	0.437905326	0.580609102	0.767879328	0.659220417	0.745574249	0.868007946	1.170681973	0.678214659	0.971542761	0.499890696	0.444580379	1.015765643
9.871470944	0.084850233	0.405967132	0.185065729	0.572846833	0.374655777	0.679131355	0.579662997	0.24491702	0.380211608	0.097378232	0.451516335	0.054828083	0.576025086	0.755468978	0.373209072	0.291069995	0.492275633	0.617138522	0.726637689	0.232407695	0.756145369	0.403799292	0.693042714	0.467256995	0.159246679	0.35592654	0.420743376	0.555189908	0.198719655	0.622379136	0.21920553	0.758754874	0.45998706	0.734340221	0.00454282	0.42299991	0.267453657	0.206267967	0.7044969	0.503384571	0.317388706	0.367974251	0.085774076	0.406129897	0.322852992	0.751977671	0.520158613	0.284708018	0.572871377
9.870982007	0.797710997	0.655764328	0.343788984	0.945803811	0.349544184	0.593398634	0.557069085	0.981756442	0.487225007	0.455357211	0.621923571	0.50587726	0.595164013	0.772005356	1.066841336	0.79547686	0.508529221	0.892480962	0.622978507	0.243451535	0.750663426	0.592074918	0.684040188	0.705297713	0.895094469	0.481703339	0.516485316	0.745818952	0.645964004	0.570972139	0.740090423	0.9178305	0.773232814	0.832834004	1.015050217	0.635922763	0.655885029	1.001682881	0.679826089	0.436683451	0.765274719	0.878484552	0.688770086	1.074120367	0.654680765	0.800971245	0.490035234	0.461903008	0.569396297
9.870493071	0.270363704	0.422709	0.544737405	0.141370709	0.24948015	0.733024073	0.369569137	0.49454123	0.683241534	0.053143984	0.562072841	0.327463153	0.535801083	0.166709005	0.119848683	0.347561697	0.46130189	0.616725247	0.703086517	0.441133603	0.691948609	0.152143868	0.606674447	0.44254367	0.539195851	0.249468988	0.249757368	0.613851225	0.443462354	0.327210765	0.432545681	0.218267752	-0.15615125	0.750661485	0.436856772	0.512855288	0.26706044	0.198479063	0.571035157	0.22761345	0.087978077	0.704798625	0.366563641	0.162137924	0.3683413	0.460240346	0.599240629	0.600053088	0.165294371
9.870004134	0.615141663	0.753956268	0.598535171	0.774348235	0.577531072	0.685040215	0.76609424	0.7236478	0.698162371	0.837203962	0.424210066	0.914686583	0.650893563	0.710755729	0.71743705	0.900399724	0.387832799	1.057737692	0.769077537	0.733728394	0.439466312	0.448377255	0.576062733	0.591930258	0.758226153	0.431966036	0.440874082	0.41068846	0.605643195	0.403916689	0.76758171	0.859140608	0.437431685	0.684775774	1.055422527	0.543283563	0.608290277	0.700044453	0.657930191	0.491647362	0.367305208	1.145549609	0.710228653	0.922203577	0.559695498	0.943499543	0.657656914	0.606860114	0.584426942
9.869515198	0.245555101	0.427272678	0.92542134	0.308934322	0.506380965	0.725551777	0.199786913	0.314332971	0.80504201	0.418159326	0.34244094	0.365033425	0.507417978	0.226977899	0.315322357	0.344165792	0.429898512	0.748189113	0.745384438	0.532068565	0.509718117	0.144401362	0.64908766	0.594724115	0.700229386	0.378376175	0.36839768	0.450201406	0.43951277	0.432622396	0.290156742	0.223572962	-0.017353912	0.680770868	0.4019972	0.544574937	0.405778012	0.123922233	0.728536317	0.311859139	0.145192609	0.547368894	0.398471763	0.432212181	0.460321166	0.209020418	0.572134586	0.490869264	0.329976422
9.869026261	0.810491849	0.874496649	0.821621019	0.93980642	0.494520331	0.730191229	0.807846059	0.436298172	0.542182278	0.994861077	0.389086839	0.487780893	0.488675704	0.513028552	0.734556614	0.868737097	0.528278478	0.771443036	0.848160453	0.650446655	0.599268434	0.605689709	0.681667423	0.753427644	0.83239433	0.455049184	0.864638714	0.483401422	0.41865424	0.69245942	0.879268907	0.415860315	0.842274263	0.596613034	0.883643734	0.618877373	0.798754182	0.965459876	0.828230238	0.681907339	0.687022295	0.936875834	1.09255324	1.251391642	1.134295932	1.014989679	0.427705118	0.649649216	0.842056854
9.868537325	0.149227121	0.050482206	0.696105054	0.651953859	0.382858797	0.603442673	-0.105113614	0.373032922	0.461727033	0.162891949	0.500593152	0.352871354	0.480772604	0.317100009	-0.161603641	0.32125038	0.610165579	0.580393279	0.877872716	0.751342679	0.661014672	0.397243946	0.653069164	0.443655719	0.25840538	0.352691822	0.509360435	0.238188521	0.197155251	0.499215291	0.366469718	0.138430077	0.331243245	0.265921484	0.581992964	0.504225411	0.549982962	0.190286644	0.751547308	0.436127802	0.180263885	0.239528794	0.47075403	0.552480569	0.289277777	0.650296468	0.451864227	0.621684811	0.505982647
9.868048388	0.598278083	0.397171616	0.57781491	1.042286695	0.520579487	0.445979097	1.041084929	0.694383808	0.385773187	1.009140452	0.564732646	0.876052033	0.641993831	1.129761914	0.633562906	0.459954662	0.587901289	0.854466148	0.755136202	0.781852697	0.615599475	0.453958863	0.615343948	0.680182509	0.733951165	0.433754824	0.509612069	0.296042122	0.692262702	0.649805585	1.014407189	0.629351499	0.478344606	0.507970102	1.469527109	0.622720646	0.63369103	0.554807397	0.634290915	0.542181995	0.649321792	0.856183723	0.990133569	0.9136772	0.75285184	1.283778279	0.420668072	0.51087804	0.805415482
9.867559452	0.357687544	0.150854777	0.548636002	0.583090669	0.434858465	0.620216265	0.173381526	0.365441339	0.453134758	0.118229193	0.603224732	0.631655964	0.520391889	0.555292318	0.480831686	0.389728277	0.576572692	0.350347906	0.580017142	0.512728623	0.81935801	-0.07894184	0.604865536	0.708830781	0.309296712	0.300500387	0.142653942	0.464695584	0.313018919	0.38609556	0.479487218	0.375876258	0.183115963	0.694622065	0.651800652	0.568698903	0.455827987	0.138487166	0.751250194	0.258978827	0.249891395	0.323911199	0.429678725	0.397444617	0.372895688	0.344210523	0.477911047	0.360159873	0.742226954
9.867070515	0.673939888	0.611098908	0.371599052	1.396853381	0.522152869	0.516850057	1.047047773	0.558395455	0.337144808	0.860169619	0.698936927	0.653693091	0.699617207	1.199117816	0.611437496	0.731171459	0.647900779	0.5173374	0.67478431	0.535688231	0.665310985	0.553684131	0.560471021	0.708544005	0.62699257	0.416138816	0.613413793	0.641374225	0.590014377	0.594960426	1.00166322	0.710236659	0.705048763	0.820935998	0.80071914	0.675726972	0.660354783	0.633457145	0.978382634	0.555046994	0.859206677	0.918915205	1.083845103	1.161077447	0.769133577	1.040221989	0.512445489	0.388852664	0.831897172
9.866581579	0.230083575	0.463026427	0.429599452	0.672316095	0.36710374	0.677967124	0.562271291	0.370065192	0.469758237	0.405772556	0.664666162	0.208798606	0.867122586	0.631539775	0.269595919	0.665872003	0.513354745	0.276121069	0.88246749	0.273183729	0.574803897	0.328246954	0.603049395	0.537685172	0.455588834	0.32967784	0.474633225	0.54995144	0.634270085	0.296434527	0.631217375	0.169871278	0.362616607	0.737952775	0.034070925	0.583276722	0.325480148	0.540046538	0.924286754	0.575301633	0.275373339	0.305588037	0.619882746	0.574648157	0.53555275	0.436729247	0.492556393	0.281537364	0.394049926
9.866092642	0.74880999	0.903185747	0.538229361	1.012483166	0.330287757	0.572948539	1.011939316	0.880910449	0.520788985	0.722389278	0.529731149	0.767817628	0.876828831	1.034025182	0.917024302	0.803696752	0.27950686	0.669963303	0.835338151	0.433661105	0.559597055	0.650069772	0.634811551	0.715441076	0.983543158	0.486392432	0.737211233	0.541360637	0.560824088	0.444628051	0.753306507	0.781611951	1.005601675	0.590758836	1.041179584	0.590189697	0.732065061	0.676406968	0.749035562	0.594297638	0.664203736	0.816479496	1.079144654	0.970778952	1.1157496	0.914590312	0.54834586	0.404036162	0.735488108
9.865603706	0.227219941	0.325595285	0.557743701	0.606282315	0.16647609	0.584211505	0.084830479	0.279729865	0.561918581	0.497933545	0.509897306	0.568050734	0.513511082	0.707818352	0.243550886	0.263608858	0.166037799	0.508277269	0.53044259	0.632027112	0.767255372	0.183523191	0.584439693	0.393370806	0.310499398	0.387881974	0.664954218	0.338520796	0.491622217	0.465262695	0.446033799	0.338721415	0.54246418	0.504399127	0.04754659	0.47457175	0.341047846	0.101595629	0.559934125	0.306239212	0.381788572	0.052019517	0.274119293	0.616441614	0.760259992	0.582718695	0.680131351	0.387042379	0.344081049
9.865114769	0.615061124	1.054807727	0.280309597	1.292556987	0.34292833	0.458503162	1.087808177	0.760754487	0.510537305	0.844677456	0.536288884	0.928165626	0.627339846	0.881057612	0.847814425	0.948511855	0.29304796	0.737450989	0.536032665	0.70402574	0.645396491	0.651489225	0.458488663	0.647702346	0.419975591	0.57115814	0.830516572	0.446041372	0.520124754	0.88713884	0.639225024	0.66372466	0.742069373	0.724660103	0.849582436	0.438636604	0.748679692	1.112494597	0.629183055	0.465676571	0.565960827	0.818204077	0.814026546	1.311312774	1.156503428	1.050426437	0.712815413	0.402601756	0.550410968
9.864625833	0.27412363	0.211803768	0.221673385	0.60443031	0.343740344	0.544748752	0.340939951	0.480183626	0.555573028	0.12331998	0.450580962	0.203778928	0.619439514	0.417507238	0.584874612	0.317680113	0.52467394	0.645347328	0.545235721	0.380047308	0.709305529	0.661803925	0.359650425	0.39165309	0.182878157	0.491495242	0.477655179	0.370862687	0.519953442	0.697424951	0.198688219	0.147381226	0.336136967	0.835889131	0.406275127	0.124214199	0.419011152	0.308680802	0.707335387	0.176080381	-0.05510205	0.170333243	0.298688876	0.48875218	0.690569423	0.458119899	0.650264067	0.438912985	0.054562919
9.864136896	0.721934875	0.641724267	0.295290686	0.540010841	0.478806055	0.645874058	0.7504333	0.608079788	0.39731182	0.772947386	0.320669302	0.471327468	0.633891405	1.059348386	0.682199164	0.786340581	0.582806168	0.87343342	0.497367689	0.47157968	0.604363577	0.81169625	0.307121419	0.462763399	0.545696093	0.41700997	0.868220065	0.488692821	0.941838314	0.91976587	0.808856857	0.686695364	0.933770416	0.729871223	0.65819758	0.241148882	0.697542773	0.751881028	0.53225052	0.502049079	0.496611254	0.906857341	0.813113209	0.900287646	0.767076883	0.68075308	0.512342567	0.550441532	0.734879216
9.86364796	0.212997877	0.188537084	0.416094914	0.070617237	0.321227455	0.83488282	0.480543902	0.364877303	0.38102148	0.125370371	0.3470526	0.478660046	0.468790409	0.173055557	0.007207043	0.183400696	0.532147077	0.473953592	0.457381364	0.393477873	0.694028636	0.448506064	0.309466272	0.227112332	0.282113208	0.238326371	0.530347693	0.399703236	0.332282073	0.846734263	0.650745911	0.266981883	0.421670162	0.414381518	0.520611167	0.362829984	0.525557825	-0.075191978	0.359025288	0.406789723	0.042138009	0.471788203	0.432727577	0.149091888	0.379220758	0.550031292	0.570163004	0.493900727	0.637724843
9.863159023	0.743224882	0.751030972	0.443077459	0.540902762	0.629000408	0.531380628	0.808438064	0.495728515	0.430362083	0.88974564	0.397610914	0.667507271	0.532353626	0.742295943	0.932301275	0.487395626	0.460897861	0.54353726	0.539640854	0.455168294	0.663684642	0.707278328	0.310025258	0.61388092	0.620002408	0.367754939	0.83810436	0.24760667	0.422419311	0.860718829	0.928910791	0.736277548	0.573181077	0.573558733	0.765368793	0.545910873	0.838792278	0.47496188	0.526998485	0.683086866	0.659735689	0.949045081	1.088472742	0.743510321	0.691771149	0.778015494	0.614782738	0.559099204	0.945792377
9.862670087	0.393468382	0.607691234	0.812842916	0.228070197	0.675951596	0.480719671	0.167115013	0.303893988	0.776300957	0.421722551	0.365978081	0.307770826	0.363400986	0.201908077	0.361889513	-0.039293972	0.444094894	0.360074407	0.560027773	0.418644141	0.64632623	0.363050672	0.4166003	0.554610423	0.532594192	0.273039244	0.681754855	0.271581581	0.245651743	0.481007106	0.255867059	0.217879553	0.323629827	0.756779862	0.653328416	0.454050555	0.549674879	0.061721437	0.636302101	0.419977743	0.177727414	0.468610149	0.108109063	0.18129561	0.527358758	0.316024146	0.65574329	0.464503595	0.505237986
9.86218115	0.716219938	0.922348746	0.899319142	1.053767343	0.660672662	0.385389329	0.770748271	0.324197092	0.789902603	1.165492926	0.518689303	0.462717067	0.526420502	0.614394664	0.735187028	0.738531882	0.562735707	0.855801213	0.483647299	0.517074926	0.609873191	0.393261786	0.352027018	0.578818181	0.633745268	0.375865304	0.855356174	0.557853568	0.563837128	0.547694789	1.175434361	0.676988932	0.726346425	0.911045499	0.681104209	0.567915433	0.684965059	0.260521575	0.618212411	0.786481298	0.492750775	0.974872558	0.145720427	1.2925564	1.017112313	0.964648533	0.631590089	0.425383922	0.72877363
9.861692214	0.387398119	0.707109412	0.697082298	0.585538526	0.357353594	0.572033125	0.073218071	0.082195764	0.744220651	-0.034425962	0.611196106	0.279473454	0.567207813	0.02032084	0.075548373	0.29412676	0.625737999	0.485625248	0.401135296	0.623107314	0.668267595	0.206754937	0.483983138	0.425502812	0.150368252	0.278888893	0.368602928	0.469072447	0.426500074	0.550193346	0.596818976	0.257797809	0.163295303	0.953827407	0.171444617	0.387992053	0.331183457	0.060588038	0.568381487	0.53779254	0.143893601	0.492790033	0.342514291	0.453059434	0.672605273	0.02421448	0.541249307	0.374354642	0.366150621
9.861203277	0.796520815	0.920851276	0.374999254	1.086476887	0.343200979	0.496190264	1.102680047	0.790007675	0.439692066	0.894959282	0.764307685	0.464923014	0.540092452	0.830512392	0.995034727	0.877860475	0.541419107	0.6677806	0.426508386	0.777324988	0.572410093	0.495623254	0.748263217	0.67329346	0.463289467	0.443208185	0.410584934	0.530513401	0.60154389	0.926241572	0.603596533	0.785385483	0.695345709	0.963147991	0.734477265	0.398056806	0.791256193	0.768247895	0.483279263	0.81375453	0.526634993	0.901603813	1.034448824	1.068032234	0.882984752	0.598661046	0.295391967	0.527769504	0.767158058
9.860714341	0.107662427	0.375029982	0.664239222	0.551728623	0.357109773	0.655354445	0.619937909	0.345506175	0.33591296	0.290831038	0.824283151	0.327769249	0.444341014	0.365050037	0.40145235	0.376602699	0.477973883	0.654788471	0.47667896	0.408043423	0.606133792	-0.053603629	0.779115509	0.414490243	0.268912621	0.331408849	0.275923016	0.702697926	0.478695789	0.703075433	0.368821702	0.481026723	0.238419576	0.846569655	0.136553179	0.332732988	0.329464031	-0.045870764	0.443349925	0.87505611	0.264995406	0.470402203	0.273793366	0.132718562	0.409514123	0.367609812	0.372839849	0.596903727	0.591702041
9.860225404	0.514031093	0.850842713	0.729705391	1.233603606	0.543051318	0.718669094	1.060535836	0.620095689	0.356525758	0.909082162	0.600652619	0.730470893	0.581494059	1.122684139	0.827065911	0.638863384	0.594114613	1.110596481	0.684068801	0.412828403	0.67262665	0.441787996	0.684792785	0.588240221	0.739644579	0.545727989	0.695788699	0.662740629	0.567725521	0.696872937	0.781058367	0.896965942	0.682314748	0.884940127	1.159623533	0.575808545	0.365153266	0.490947488	0.544971244	0.865240537	0.687844314	1.088467836	0.860478416	1.02734935	0.743039468	0.771418817	0.550315652	0.59070281	0.953031323
9.859736468	0.157914656	0.568921626	0.598199547	0.257957069	0.441066256	0.708115608	0.280627287	0.337319466	0.590737419	0.310086141	0.565506417	0.539093217	0.558001736	0.336616254	0.555525692	0.432221845	0.625769545	0.955006853	0.688961876	0.433788405	0.858393237	0.541703903	0.678830143	0.649955301	0.580711758	0.331486704	0.592653355	0.382942163	0.478046076	0.384706523	0.545993462	0.592740261	0.161901336	0.862647939	0.254983927	0.53888493	0.189435036	0.446581791	0.637687044	0.341228915	0.128785415	0.015324307	0.103501208	0.291834564	0.350428039	0.096787161	0.736549704	0.351524554	0.239226046
9.859247531	0.658213582	0.538122877	0.525782889	0.872863244	0.423972132	0.483272757	0.832347009	0.813883279	0.457581389	0.919431136	0.613532059	0.829505602	0.696522773	0.942006566	1.05416272	1.104686488	0.448833388	0.968273068	0.62102288	0.532046006	0.71827148	0.803453445	0.692701529	0.952068549	0.773732167	0.402913113	1.001139641	0.578839002	0.667438563	0.389295492	1.068705878	0.939851288	0.998337234	0.990162262	0.726404819	0.522960479	0.309088153	0.444013903	0.75503673	0.603814771	0.556488379	1.044584517	0.724730141	0.726480455	0.630896573	0.657008229	0.700923958	0.454504767	0.322864164
9.858758594	0.272870256	0.465983728	0.675674588	0.682845834	0.379419605	0.453660427	0.283939724	0.474045916	0.476761598	0.484247171	0.627981981	0.402160604	0.629697207	0.468767882	0.647182731	0.431100407	0.407883258	0.625458136	0.644958079	0.371982917	0.562378292	0.557915624	0.761512735	0.626411369	0.326462663	0.414245031	0.690999185	0.613103198	0.175819587	0.297017877	0.807408914	0.488835025	0.080867495	0.906776122	0.183535708	0.45426491	0.128287556	0.246765843	0.711460132	0.335964356	0.342922218	0.131200303	0.205171974	-0.031913107	0.164234407	0.479767879	0.478113743	0.586019478	0.263135475
9.858269658	0.517933468	0.86863307	0.371160407	1.078704157	0.550361153	0.539663582	0.702774479	0.764770102	0.401128083	0.502907643	0.665331373	0.871298834	0.784474601	1.123488168	1.196324565	0.47176901	0.48573139	1.025098128	0.630318785	0.500771156	0.401430636	0.523665152	0.61991302	0.74763634	0.750170799	0.692303784	0.977486606	0.755529107	0.583221708	0.391902895	0.909023048	0.728431852	0.772518838	0.8793822	0.872940273	0.392350423	0.520142432	0.856633015	0.576029856	0.451178586	0.553349262	1.020137391	1.342681601	0.750805193	0.754829163	1.151875132	0.445019106	0.653335723	0.886015008
9.857780721	0.083058468	0.140939006	0.503889167	0.556027838	0.358937422	0.642592084	-0.104755571	0.329036198	0.288664344	0.475820447	0.645438625	0.491549301	0.739876658	0.177779831	0.221935021	0.092857141	0.453495346	0.752717407	0.400018368	0.342775715	0.642998876	0.438365626	0.391844554	0.509365053	0.606658642	0.644360376	0.70151463	0.786259537	0.412116313	0.385334161	0.328179515	0.137473083	0.32771092	0.805958345	0.368974487	0.043998776	0.186782047	0.238553001	0.428655012	0.204941977	0.390867101	0.322046903	0.297897647	0.184078659	0.410586116	0.427114584	0.627115322	0.544037997	0.446667147
9.857291785	0.514035147	0.78370297	0.553845487	0.951795846	0.371317349	0.420782971	0.724809347	0.758029412	0.305576296	0.863296435	0.591901561	0.565399019	0.827333743	0.998454754	1.137513641	0.789345767	0.475004986	1.014592324	0.4837746	0.544356276	0.673302618	0.702650283	0.263063331	0.61142178	1.047859305	0.573679779	0.822285785	0.842313509	0.551742944	0.70975636	0.640741932	0.574222701	0.642830503	0.786426322	1.02146808	0.245180842	0.352251451	0.618920185	0.385457207	0.459933204	0.687783784	1.001843016	1.338269412	0.704265371	0.743044095	0.941236436	0.568891529	0.493952301	0.796299463
9.856802848	0.139071028	-0.015985126	0.54737625	0.406204069	0.403714664	0.501418945	0.24625782	0.550907955	0.552975184	0.142266327	0.62858751	0.61960523	0.567299807	0.156781001	0.789468076	0.269171207	0.572550484	0.482293326	0.731974098	0.505327312	0.700933554	0.553142812	0.4460008	0.285126364	0.663717057	0.41485615	0.684767945	0.753065297	0.338903662	0.603863429	0.402394137	-0.17930533	0.457689384	0.759475954	0.85850181	0.466010922	0.499187335	0.04204636	0.287924331	0.266730018	0.504702546	0.68304471	0.525410813	0.297406473	0.282650055	0.256002378	0.509387024	0.310735067	0.519660247
9.856313912	0.701381298	0.830336207	0.548050153	1.110592472	0.652547477	0.60177102	1.067517106	0.619835673	0.568739194	0.778159102	0.808812456	0.759982463	0.613650736	0.527953623	0.997056343	0.802886185	0.585809684	0.698330138	0.909192057	0.454939462	0.557197741	1.01749168	0.559109548	0.390067	0.930145515	0.497165658	0.733302446	0.590585908	0.842553565	0.888844315	0.71896414	0.395293618	0.512240919	0.73549771	1.141933762	0.721910807	0.562701444	0.575969179	0.180362537	0.580782388	0.665117106	0.616328981	0.604129669	0.991259422	0.911048529	0.456872792	0.430088306	0.217898799	0.835446256
9.855824975	0.207502553	0.244945077	0.657735035	0.575947197	0.753582049	0.881819526	0.358758211	0.149758091	0.670562205	0.571984123	0.73729053	0.001081771	0.668187914	0.189279822	0.356523795	0.301577608	0.430697613	0.548926829	0.84258668	0.238658115	0.533587204	0.26102483	0.550344485	0.20613899	0.316798999	0.422281056	0.58742104	0.312530582	0.311062973	0.588395361	0.164899557	0.321758119	0.206293587	0.712565387	0.31935887	0.629441196	0.205201477	0.314660876	0.327676245	0.287592343	0.392156588	0.077432644	0.102714951	0.176704073	0.684876751	0.412955412	0.542324732	0.201159026	0.475348124
9.855336039	0.72584679	0.621117419	0.590026011	1.213596012	0.59236371	0.76422397	0.843481778	0.691143586	0.570339188	0.701004983	0.503974349	0.430401597	0.930879115	0.870289332	0.994456957	0.616255844	0.277973163	0.936506175	0.591406342	0.360210284	0.432530821	0.749183026	0.429484127	0.477041521	0.765483185	0.539906602	0.836731284	0.460130245	0.577831389	0.728825589	1.05463249	0.644642519	0.895514267	0.746099521	0.696880216	0.549420157	0.608632172	0.560557539	0.594690014	0.519056894	0.896843774	0.776679455	1.020199426	0.635854213	0.883387597	0.931784121	0.643238771	0.358205871	0.6383737
9.854847102	0.375371926	0.410814695	0.709033529	0.178524352	0.24531678	0.831958041	0.31041598	0.19864435	0.635735326	0.048838399	0.360617057	0.183232877	0.879823479	0.666270503	0.178114172	0.515037676	0.370983062	0.768303751	0.374551938	0.369409938	0.336567713	0.381061435	0.372722328	0.312151516	0.785603243	0.411696791	0.382212246	0.457243459	0.40338598	0.357922624	0.595569544	0.437902946	0.449516896	0.523325163	0.109507467	0.385302239	0.298466441	-0.016108535	0.575176555	0.235307194	0.288721063	0.281162656	0.498055385	0.313874912	0.454964077	0.173851536	0.683309681	0.331944745	0.539365776
9.854358166	0.875504796	0.704259317	0.741955512	0.866936961	0.434310752	0.760795688	0.944295611	0.777128149	0.554249416	0.869347942	0.416895864	0.642050174	0.925800487	0.931727935	0.992089317	0.750895427	0.554937446	1.061194295	0.48901187	0.628143359	0.296511571	0.48129041	0.459775579	0.561114905	1.018934212	0.364511132	0.781111384	0.504109777	0.71981172	0.621908242	0.634139768	0.856142563	1.09407035	0.466095742	0.461386338	0.454635715	0.380715444	0.833397083	0.509427369	0.537635581	0.57743	0.904395319	1.100498668	0.979320189	0.745122714	0.932868712	0.605958783	0.3554394	0.696934099
9.853869229	0.197349973	0.018125273	0.54649712	0.552759423	0.478424099	0.82576107	0.145855047	0.365536571	0.461509116	0.689383829	0.582106973	0.610354583	0.689321444	0.789526333	0.280964272	0.164867816	0.594296129	0.653910056	0.734830852	0.781216613	0.522913243	0.341189623	0.638666797	0.483574981	0.502104379	0.253301226	0.428033978	0.351859344	0.280736112	0.59930471	0.42605368	0.251153923	0.55368636	0.482901525	-0.072864641	0.364986372	0.199003364	0.439660149	0.334254492	0.466077494	0.560883123	0.685379597	0.598423902	0.148018547	0.370215527	0.320366188	0.513683403	0.378245292	0.280039895
9.853380293	0.575212886	0.484577159	0.455043763	0.959817567	0.49754953	0.588679393	0.752277625	0.821039832	0.368970815	0.833618507	0.472604575	1.031236202	0.886826468	1.022566206	0.815766822	0.59266553	0.577101371	0.506446684	0.70151183	0.941985276	0.546228751	0.803459533	0.603544414	0.726069066	0.54964107	0.358122216	0.571201209	0.368770746	0.574858645	0.75260702	0.846722638	0.894755665	1.028982419	0.734633508	0.601324704	0.586106631	0.615479872	0.861725949	0.24298451	0.648565948	0.853387826	1.097703979	1.024366351	1.19694822	0.788174583	0.882319647	0.29911799	0.494159529	0.690861605
9.852891356	0.236615423	0.202728306	0.634490379	0.305781074	0.470700372	0.484111099	0.219010267	0.548096854	0.609463392	0.341672286	0.465291732	0.491975186	0.604073218	0.164790948	0.338086661	0.479936655	0.560978905	0.30078513	0.494983463	0.781239689	0.739240079	0.201231324	0.537015851	0.534889759	0.358052094	0.288864271	0.577760732	0.292728769	0.388547385	0.614904283	0.434634141	0.513348834	0.301591121	0.795475756	0.107811327	0.643610473	0.333144119	0.202567156	0.350760999	0.007716	0.06051237	0.528142224	0.125047571	0.366390566	0.380864488	0.43397168	0.198381763	0.515766824	0.587161577
9.85240242	0.732974933	0.731942306	0.705042175	0.955548482	0.661621073	0.489004365	1.273334992	0.667176524	0.521809789	0.657656813	0.770772203	0.828007068	0.696941365	0.887381431	0.918048327	0.645030682	0.531078375	0.731185856	0.661872566	0.607652883	0.620520449	0.459324712	0.411057067	0.717357596	0.786370064	0.492129166	0.602088841	0.199669399	0.733058033	0.664520402	1.015804508	1.175747651	0.951674878	0.911479076	0.963286711	0.748430602	0.536474226	0.972686654	0.489181267	0.569520002	0.652523826	0.796461167	1.105741889	1.010430338	0.79874755	0.691595154	0.397700365	0.589046373	1.021004341
9.851913483	0.163030249	0.652279238	0.803565788	0.605584083	0.467077177	0.662835089	0.444203139	0.47219692	0.676476381	0.364961735	0.785654371	0.338965409	0.511219622	0.471436564	0.337065447	0.10100901	0.505429914	0.530952804	0.714635751	0.449795903	0.446275462	0.43052169	0.331492658	0.382670161	0.403084481	0.532719482	0.460485885	0.231962339	0.458626503	0.479992906	0.505875302	0.488838271	0.096941902	0.719928587	0.228883846	0.696465661	0.30473464	0.319784088	0.460235321	0.566482703	0.4264569	0.487315685	0.490044977	0.259177961	0.44214211	0.152816733	0.680043079	0.459822391	0.693497065
9.851424547	0.445251376	1.039494959	0.506684185	1.063971998	0.468667808	0.703815082	0.972868675	0.854771073	0.52445762	0.592990602	0.662959508	0.41470036	0.506450518	0.898071304	1.14895382	0.851907146	0.567350625	0.735181016	0.729920734	0.42332435	0.340109745	0.951176472	0.405745673	0.540970128	0.598858264	0.481369987	0.865684898	0.562226371	0.775535913	0.777238272	0.82463121	0.830199107	0.835614813	0.533044134	0.441588769	0.816558025	0.742934599	0.64828886	0.45852527	0.601392461	0.753409314	1.002962898	1.055389171	0.698169735	0.738786915	0.73794948	0.660132712	0.469668797	0.727000396
9.85093561	0.062546994	0.481010022	0.43782192	0.464378228	0.35399449	0.750001528	0.410771428	0.257229846	0.601237332	0.229031452	0.558544749	0.359263661	0.273285654	0.230714784	0.49227254	0.438797934	0.63037711	0.499914808	0.699924863	0.32857588	0.554529789	0.466824439	0.489289289	0.275585232	0.409204874	0.387852396	0.282373818	0.550425915	0.452023717	0.618860109	0.451891203	0.34433467	0.583023635	0.516195266	0.209957497	0.599122818	0.324616189	0.314934541	0.536085574	0.454333065	0.382721226	0.323732608	0.108968756	0.247405524	0.592832999	0.460934004	0.55946111	0.443311795	0.235219197
9.850446674	0.396914696	0.85687342	0.661365887	0.65341869	0.553904761	0.593720372	0.635973339	0.77279785	0.455685429	0.815633701	0.583671897	0.638323562	0.427168302	0.836900757	1.071662123	0.789166328	0.580893684	0.729631711	0.74127213	0.508106589	0.582671988	0.775403805	0.424829365	0.4353445	0.78989691	0.434162833	0.470832213	0.357991429	0.747390286	0.842098607	0.606013601	0.807798358	1.110547055	0.616761593	0.499817491	0.605333012	0.572129088	0.731750731	0.61424187	0.864857155	0.703291432	1.060163437	0.613918784	0.904602774	0.904648223	0.87176509	0.416349528	0.527089136	0.703895949
9.849957737	0.08637943	0.175855944	0.882388218	0.219574253	0.523801989	0.693788223	0.382105163	0.492563096	0.505379994	0.408165244	0.702009612	0.382831483	0.41226659	0.420856903	0.361365559	0.329421182	0.51977818	0.438574902	0.846833788	0.437246852	0.62091399	0.33541242	0.490718912	0.385176586	0.651007312	0.307334774	0.34881478	0.262609267	0.576005752	0.724240884	0.190564784	0.217008794	0.421743916	0.578227489	0.073302945	0.57147593	0.535256923	0.205823106	0.609384387	0.563321044	0.501731939	0.495465914	0.296422237	0.402454971	0.18089458	0.166715346	0.394009529	0.538503758	0.540353098
9.849468801	0.645675513	0.876314929	0.772530051	0.70322152	0.639320449	0.40933142	0.850179811	0.675814707	0.508381032	1.036034343	0.671974472	0.580202632	0.467709064	0.640138663	0.563146712	0.786930887	0.572220194	0.860041178	0.945614025	0.437530741	0.480060602	0.435978499	0.528941185	0.705923743	0.913856594	0.456234403	0.538037805	0.216631675	0.924396808	0.92157667	0.663103813	0.796830427	0.774997499	0.609400244	0.881859539	0.523762314	0.892603701	0.896188245	0.65896981	0.603490698	0.781669672	1.171221353	0.752719118	0.829521523	0.583822667	0.866336727	0.352982836	0.608202013	0.958487023
9.848979864	0.129953498	0.378443073	0.616954432	-0.002367207	0.53505361	0.529003204	0.236692989	0.335676404	0.498199996	0.020692993	0.555522484	0.171258466	0.244908989	0.467185039	0.11150058	0.361733497	0.600993319	0.423726124	0.857062905	0.368595034	0.57383325	0.096192154	0.460538284	0.32021388	0.585488344	0.364478629	0.582094646	0.135376395	0.480781626	0.555106934	0.449896652	0.419900948	0.124569667	0.595371876	0.333207682	0.439776127	0.304560935	0.38789507	0.599415527	0.282969475	0.189074327	0.810592109	0.078319933	0.026975253	0.187348255	0.181276293	0.451164128	0.428199542	0.51633752
9.848490928	0.639917118	0.452594643	0.552259758	0.601049019	0.538092837	0.606686892	0.906697128	0.499637654	0.195257573	0.767829422	0.482377532	0.553956392	0.41011264	0.884058888	0.820996307	0.678647734	0.524334158	0.81630382	0.725805562	0.381944032	0.575002612	0.526644071	0.462995667	0.55083304	0.772549072	0.41463387	1.073259704	0.503072173	0.564054172	0.796445218	0.749372023	0.973280897	0.910307338	0.707461724	0.771492064	0.568216013	0.749618314	0.817372864	0.583861256	0.606401056	0.618317635	1.002581762	0.732314129	0.60764192	0.773890977	0.893305516	0.559165386	0.393415581	0.787856245
9.848001991	0.270443523	0.321379138	0.594190636	0.153994277	0.43542163	0.598828987	0.35943792	0.334950431	0.180535798	0.219709813	0.45505914	0.565706027	0.220999536	0.13330538	0.422805521	0.17362148	0.488745575	0.272414138	0.554732228	0.455288565	0.655689944	0.550870931	0.515076152	0.517165749	0.543049286	0.327876329	0.596980142	0.611358942	0.28558803	0.778046111	0.317372247	0.376829407	0.383660165	0.595560725	0.312922042	0.401845116	0.534987885	0.033688224	0.603073612	0.576657189	-0.030911616	0.520328874	0.347300198	-0.124344195	0.297051247	0.485686716	0.51252894	0.489538194	0.586124783
9.847513055	0.762886942	0.699927158	0.38391084	0.899911539	0.599012936	0.400909818	0.74125441	0.491934011	0.237628006	0.61198577	0.552698766	0.8727429	0.391255373	1.025992936	0.875294169	1.091160202	0.577538046	0.470874333	0.611482237	0.640541595	0.493537821	0.677802393	0.295365209	0.912816915	0.984247948	0.444404687	1.009956702	0.693622392	0.682905011	0.959111077	0.865914405	0.673092932	1.253251905	0.514941478	0.965612252	0.419788244	0.72820905	0.704594198	0.522171207	0.779133591	0.534453387	0.881951002	0.816969787	0.74562931	0.639996458	0.927315923	0.365879599	0.605647997	0.884680444
9.847024118	0.312671423	0.531742968	0.519052297	0.158023171	0.410491123	0.539348986	0.157333206	0.340076821	0.410700857	0.181966493	0.731830053	0.359359626	0.525323601	0.563205715	0.125932077	0.261752701	0.567181542	0.433148471	0.686520707	0.628621671	0.417049276	-0.068912732	0.267065292	0.55909013	0.725867914	0.340753183	0.663852905	0.651599147	0.000367683	0.81566774	0.471683824	0.28331871	0.386943641	0.548769057	0.168922691	0.323927718	0.349485744	0.098599432	0.483769587	0.387440568	0.300055937	0.416576977	0.292049122	0.492658127	0.407718042	0.52486609	0.412387686	0.510904422	0.246885108
9.846535182	0.878823277	0.734996358	0.611408386	1.000750106	0.389096862	0.578325786	0.92385164	0.231135064	0.456641343	1.143683178	0.795783051	0.733532985	0.664900646	0.905949095	0.703580327	0.95885595	0.542979215	0.685680511	0.752693818	0.807534459	0.423310586	0.498809349	0.421394931	0.814837054	0.820301926	0.415268901	0.773234599	0.634299586	0.628387969	0.690867215	0.813663771	0.876833899	0.688487467	0.62474336	0.636288929	0.317309277	0.650511395	0.688309172	0.738034537	0.541438197	0.822206706	1.032724521	0.976548965	0.50708919	0.818343015	0.932603623	0.464275258	0.523357501	0.505226141
9.846046245	0.440541551	0.334717653	0.483092859	0.647865794	0.237692944	0.621568257	0.398092074	0.119549061	0.668447216	0.59518919	0.629627248	0.392441882	0.440953699	0.123979985	0.489463433	0.282554099	0.670335672	0.761762478	0.593668072	0.732670238	0.705063547	0.415608571	0.577561342	0.782590067	0.529525933	0.405252769	0.279661289	0.566546923	0.607414846	0.359453725	0.246066446	0.376789731	0.22729764	0.53066373	0.520495561	0.218325401	0.262272246	0.240791509	0.815933422	0.303604253	0.563271735	-0.042827487	0.350030897	0.175597307	0.524772062	0.322329852	0.653891213	0.472839348	0.339848074
9.845557309	0.80364796	0.931891798	0.456901547	1.243373767	0.275509887	0.453847297	1.021013655	0.607672262	0.6055341	0.994201752	0.525896243	0.738154753	0.592949321	1.139306658	1.081780326	0.951160942	0.598235752	1.049352435	0.418348679	0.763539635	0.763445268	0.906967492	0.505662942	0.590842348	0.808490644	0.564665594	0.612244593	0.587976556	0.745640824	0.586206779	0.454814212	0.949969846	0.822611567	0.513640845	0.893367279	0.525722429	0.61834527	0.670731116	0.717420026	0.433126974	0.822096281	0.694722207	1.108215368	1.117890833	1.036474941	1.044968013	0.639671502	0.581726612	0.75933274
9.845068372	0.233632877	0.454895305	0.606362182	0.814380736	0.159457719	0.545538969	0.404016027	0.30763502	0.709551169	0.303909005	0.518528534	0.235981427	0.462235214	0.532954284	0.430548786	0.220572168	0.496684189	0.506872832	0.3983995	0.535147952	0.80664697	0.534654226	0.487546338	0.101582169	0.480248602	0.325389283	0.428836559	0.396647397	0.463032471	0.425229349	0.060707704	0.522474662	0.582880043	0.643242191	0.201413691	0.55783637	0.529166289	0.120369568	0.530101676	0.331440334	0.267464164	0.523665788	0.527219244	0.38242121	0.46211372	0.265219558	0.450948647	0.589756228	0.670768957
9.844579436	0.657338268	0.881251383	0.479024823	1.289906732	0.368894526	0.491102028	0.592399529	0.651755949	0.725654467	0.708577619	0.585157358	0.478473944	0.433571175	0.576465094	1.06441972	1.0735959	0.55490081	0.844101832	0.404963402	0.614622267	0.642518118	0.776810781	0.508964501	0.479068981	0.757150542	0.506293849	0.873121559	0.30365044	0.759170932	0.714421577	1.047981103	0.780281084	0.677837031	0.71704074	0.884198091	0.68517882	0.74745625	0.689067374	0.339407595	0.654617529	0.982279654	0.753034084	0.845147407	0.739444447	0.770524994	1.194607428	0.289190627	0.624874821	0.759758873
9.844090499	0.032060677	0.443272308	0.675676195	0.22637977	0.3950533	0.575884317	0.165456997	0.400899249	0.73965227	-0.003261107	0.633681914	0.223758142	0.278055827	-0.190508662	0.484059344	0.212414476	0.53877882	0.467487238	0.316557725	0.49871514	0.623797811	0.352293461	0.527402202	0.430748959	0.437064493	0.542360062	0.742490971	0.317059496	0.734783718	0.403494781	0.788021569	0.268058476	0.030439795	0.462210798	0.404152973	0.549644262	0.337350606	0.147838754	0.290372447	0.118175497	0.364806289	0.395274641	0.125878501	0.315689155	0.52733208	0.555021254	0.469655243	0.522898888	0.479924464
9.843601563	0.431484319	0.687374583	0.666887415	1.143177407	0.591464712	0.56282074	1.092302078	0.582844488	0.596836033	0.925037938	0.714863099	0.63212201	0.572767546	0.641269891	1.006780814	1.007953412	0.445672828	0.590195329	0.393298665	0.546570368	0.430854039	0.707379184	0.451359098	0.589255655	0.99875417	0.580242088	0.619542811	0.530150885	0.798158302	0.61053622	0.970217754	0.830900808	0.706163046	0.415903781	1.23780757	0.553579177	0.492546764	0.709890882	0.449390895	0.652318183	0.473647195	0.85430133	1.017667926	0.923114202	0.855308133	1.050902095	0.569039086	0.504450138	0.670299594
9.843112626	0.015883564	0.197416114	0.637241866	0.597115333	0.514546785	0.631555348	0.327232482	0.514660345	0.649311342	0.321554567	0.757938074	0.358019812	0.635807855	0.256133333	0.223461198	0.634975639	0.339982243	0.429144048	0.44125145	0.584243755	0.59793023	0.465920986	0.318464145	0.346052851	0.732496517	0.341972057	0.065796	0.318008582	0.496785274	0.543044411	0.532468833	0.481379594	-0.1040839	0.479574133	0.168695979	0.44487699	0.224440782	0.009829888	0.367187951	0.415183258	0.081093463	0.176375876	0.362958615	0.750870557	0.50348995	0.44145307	0.544637247	0.517594141	0.407857593
9.84262369	0.554702499	0.629283693	0.647293388	1.22197319	0.478109321	0.516415044	0.831692405	0.823832777	0.525188046	0.846675782	0.580372354	0.737499776	0.799957216	0.829622822	0.722172483	1.166737362	0.406518993	0.733228376	0.494901185	0.672426399	0.542964452	0.572438952	0.300789178	0.567473599	0.985829744	0.292931258	0.350516724	0.451821017	0.825791267	0.818433845	0.785840588	0.813364937	0.495953551	0.603122137	0.432561382	0.600833865	0.721106615	0.612265006	0.410869596	0.506544515	0.372056416	0.813521304	0.429451952	1.019815667	1.085344175	0.94988105	0.468972927	0.581137144	0.683184415
9.842134753	0.498491238	0.526981999	0.716258071	0.395244973	0.416464682	0.561537293	0.213826342	0.544552451	0.475050156	0.512053417	0.357788741	0.153480812	0.744069989	0.247729843	0.300373559	0.526947433	0.502472832	0.421539814	0.485376067	0.51180757	0.49053274	0.033593622	0.390328743	0.622623321	0.617794123	0.284562715	0.452629302	0.549393087	0.433353333	0.572989568	0.466585626	0.378017196	-0.07486888	0.62822861	0.258346568	0.385732319	0.257401827	0.211957284	0.567301578	0.424803525	0.168171191	0.177767495	0.029534523	0.215462277	0.420585034	0.431962209	0.428876694	0.387378583	0.171424203
9.841645817	0.858321764	1.00065013	0.635092651	0.671213893	0.433117083	0.497462089	0.821278537	0.783629365	0.238129108	0.986093476	0.421687157	0.456440762	0.779758691	0.893562001	0.948780106	0.608596094	0.504231111	0.581510445	0.555123535	0.502907541	0.512538396	0.410685129	0.341720861	0.785503661	0.836854136	0.347735765	0.968966936	0.561502693	0.495089561	0.655968339	0.84617358	1.129462622	0.406942114	0.75151471	0.957442246	0.511669498	0.600867535	0.77836656	0.514892106	0.72453204	0.700640476	0.850322231	0.872899606	1.048256486	0.75133379	0.885844197	0.362610473	0.448469009	0.253360475
9.84115688	0.503447315	0.588933338	0.532469668	0.081452055	0.440767851	0.492893783	-0.115336048	0.226335957	0.249842668	0.19284765	0.647950556	0.168948446	0.471907306	0.460938681	0.34958016	0.296064748	0.485397105	0.724401913	0.648306477	0.576953343	0.550397909	0.341717422	0.484836541	0.679785036	0.682956875	0.259065542	0.799451847	0.651774992	0.334982674	0.470711177	0.702535989	0.634677797	-0.012830932	0.632784116	0.156091189	0.454468137	0.474128284	0.05220335	0.425067749	0.258372681	0.222926453	0.496172793	0.437929961	0.372123102	0.515886158	0.383625777	0.376281105	0.495701182	0.32274221
9.840667944	0.75406315	0.617249064	0.439601437	0.657433042	0.560635888	0.284248819	0.892161363	0.329558083	0.369875562	0.908625638	0.605231195	0.677525301	0.726245417	0.861184185	0.935359556	1.144286437	0.450198835	0.689984453	0.568160246	0.664669379	0.400195689	0.949521241	0.446038012	0.669534659	0.828381738	0.351104993	0.730365046	0.702879832	0.564326632	0.757522205	1.151996411	0.932104739	0.8153791	0.805897981	0.603937052	0.685772963	0.566962768	0.286552086	0.590396223	0.70369265	0.43828288	0.786392944	1.075748576	1.057952943	1.173075611	0.759040674	0.402070813	0.510466626	0.886778495
9.840179007	0.133858536	0.220251679	0.501574506	0.257827185	0.419248859	0.464953028	0.578358559	-0.021727688	0.562851731	0.382587397	0.478504554	0.304769081	0.500731517	0.228797635	0.219768499	0.698180745	0.499224275	0.200652572	0.501008547	0.324580427	0.50933071	0.391658178	0.258518741	0.444920456	0.426712707	0.262781399	0.366882847	0.353666684	0.594993587	0.57742454	0.629561154	0.462774075	0.332424906	0.873902579	0.136079933	0.775535173	0.151863881	0.005217005	0.623229873	0.500167138	0.121536332	0.193627603	0.50925008	0.23890334	0.530931242	0.444505758	0.488800648	0.47126462	0.485978351
9.839690071	0.62275591	0.808057118	0.319314802	1.190105061	0.563324805	0.427300195	0.827438145	0.460522583	0.467507818	0.472183104	0.460219377	0.880537842	0.576330682	0.791715579	0.874644938	0.83503009	0.635959051	0.766539588	0.61204486	0.314126306	0.477132936	0.442605128	0.242949891	0.697179066	0.728308315	0.331351777	0.370797181	0.312514181	0.971348856	0.830901019	0.939060296	0.889064222	0.436125914	0.825051255	0.392761494	0.80381711	0.478478692	0.536964412	0.556270635	0.937699677	0.292204509	0.891753729	1.284796094	0.990427342	0.891397154	0.825936985	0.364473848	0.532495983	0.887702748
9.839201134	0.196648935	0.201604122	0.34022117	0.679853769	0.443276183	0.56560375	0.11973584	0.348839935	0.553225158	-0.201202542	0.395389611	0.571514227	0.700553358	0.569845522	0.615970964	-0.034520461	0.662842336	0.519902669	0.660834154	0.329941829	0.510763731	0.200161806	0.46149909	0.575430769	0.54789683	0.187579298	0.130996079	0.352181331	0.753627702	0.704541475	0.529187137	0.256325467	-0.024643885	0.701804265	0.180829042	0.50552551	0.168765028	0.00965739	0.663384628	0.643574133	0.113050333	0.553271431	0.321079303	0.161979406	0.516649628	0.213557797	0.372822245	0.385715007	0.583704025
9.838712198	0.641348097	0.663128673	0.482498432	0.935200337	0.353533071	0.53048526	0.892741046	0.786544432	0.667540173	0.654189019	0.352248788	0.890707884	0.964667772	0.702202927	0.801967864	0.879178609	0.576223242	0.789761539	0.693479388	0.410163095	0.397284123	0.517842085	0.57031448	0.794905196	0.705543041	0.353401353	0.634976463	0.401645336	0.923041481	0.934850983	0.7185652	0.729355203	0.748045864	0.752405282	0.92380235	0.339639091	0.470551867	0.507153387	0.717596894	0.763859249	0.851139447	0.758724238	1.208028496	0.718008509	0.905779264	0.895052656	0.469327262	0.36115455	0.912200597
9.838223261	0.067643207	0.26461582	0.505321679	0.192785387	0.201328408	0.558620298	0.005483508	0.505890238	0.812006633	0.236849009	0.471185535	0.461740652	0.603465501	0.235799191	0.558358182	0.651193231	0.528129785	0.499608549	0.610887121	0.436233406	0.584513574	0.090769655	0.672305917	0.749458615	0.246696519	0.316507637	0.313016409	0.376699926	0.759872608	0.627199551	0.623537392	0.308209168	-0.051057855	0.843733138	-0.103456125	0.169882025	0.211586185	0.16744133	0.555618223	0.368999965	0.185225297	0.364797822	0.052192895	0.182327254	0.502334139	0.587188772	0.613219895	0.333734826	0.514050447
9.837734325	0.78324296	0.677578778	0.38604963	0.672651928	0.313970031	0.423899279	0.766678623	0.846111858	0.726800638	0.820839579	0.467942599	1.058194124	0.697780089	0.677466971	1.069903412	1.208430106	0.544818319	0.869878948	0.558206241	0.553911737	0.580022362	0.680762132	0.58739505	0.860766566	0.519842763	0.498096371	0.814828739	0.458991972	0.849808454	0.556053009	0.869943504	0.766259933	0.905157009	0.796677051	0.97327624	0.354156322	0.494293882	0.828004595	0.622852109	0.342537553	0.59637117	1.011044796	0.880381562	1.071994981	0.913967885	1.104565318	0.599425587	0.469415581	0.713342927
9.837245388	0.406545516	0.272508606	0.513871284	0.14127167	0.429787286	0.558267302	0.288341148	0.64348459	0.764190875	0.16532843	0.37533483	0.609582768	0.425015561	0.219408634	0.286075718	0.401761751	0.491831078	0.677591071	0.630971685	0.396358009	0.6920985	0.39399178	0.604001508	0.441172522	0.210397204	0.502272931	0.631352269	0.319714945	0.506425228	0.482421143	0.167242063	0.49919432	0.358426299	0.544931267	0.606351731	0.344923782	0.364054537	0.231166748	0.553075094	0.271071088	-0.00164182	0.196109655	0.587163068	0.409927464	0.639459162	0.218038354	0.558037666	0.545871643	0.707169919
9.836756452	0.736270135	0.633234995	0.59201077	0.544970026	0.577723865	0.503091221	1.079950454	0.756152285	0.426697537	0.692558578	0.375688895	0.792489333	0.757685668	0.755439411	1.122719789	1.135393221	0.35754772	0.655168938	0.845432926	0.510388796	0.743354677	0.536740055	0.664397783	0.702520388	0.875725813	0.641373656	0.792317537	0.557470172	0.937312126	0.739497143	0.771912397	0.93384118	0.903588599	0.592185941	0.88221392	0.448231426	0.608831099	0.534976621	0.530718908	0.468278742	0.536693265	0.750005505	1.046371405	0.962382767	0.766786681	0.651537372	0.364546556	0.482505485	0.837529281
9.836267515	0.327252302	0.000600797	0.647307119	0.254165599	0.450342841	0.57398058	0.763248875	0.15001242	0.393719559	-0.018184187	0.443317155	0.374377311	0.650085255	0.472270463	0.338715898	0.327380663	0.333661666	0.420018648	0.822531124	0.589645068	0.904709091	0.107810885	0.548558262	0.502517398	0.712241492	0.426539053	0.349802306	0.554261567	0.719155744	0.443902935	0.457579212	0.306875209	0.360534954	0.601405304	0.543279342	0.424019414	0.548581459	0.254786326	0.707828909	0.318354153	0.157743831	0.403653899	0.224861049	0.171153694	0.424091048	0.056120855	0.368137536	0.288531239	0.247712768
9.835778579	0.544244707	0.565033728	0.44505033	0.84707808	0.488265508	0.521660857	1.014751559	0.51695594	0.413753495	0.730122622	0.588413181	0.879554379	0.828947542	0.658258714	0.820562952	1.003578835	0.506974168	0.752497903	0.63793365	0.689865877	0.811963787	0.559047408	0.27731233	0.698949601	0.686330586	0.390088739	0.58552016	0.454967774	0.755888143	0.654728997	0.863210558	0.830614245	1.076384163	0.702456344	1.211545357	0.391648203	0.987994672	0.601665489	0.785947746	0.566355365	0.754674196	0.899589851	1.150576859	0.807585632	0.772877161	1.03730741	0.300804213	0.269657853	0.595574576
9.835289642	0.149945081	0.502465489	0.398239403	0.444146359	0.403773453	0.6482465	0.108777911	0.26112717	0.355052237	0.380341437	0.601060608	0.504759925	0.467636137	0.081175123	0.421207708	0.501605334	0.63364273	0.312496463	0.328399641	0.513237958	0.921541436	0.12857267	0.429977805	0.567762751	0.40357617	0.203047742	0.270500339	0.389709184	0.63873928	0.639960864	0.635861786	0.437337293	0.421171449	0.499045303	0.167019642	0.305439873	0.47171128	0.114101526	0.577304635	0.142242888	0.420221818	0.281206705	0.684088249	0.083442001	0.135323686	0.281461609	0.511583481	0.298909158	0.554309506
9.834800706	0.665601703	0.913723118	0.630016822	1.16806402	0.565877313	0.456382551	0.696002044	0.443202269	0.331333467	1.028543165	0.65463868	0.647331513	0.604417777	1.015923979	0.957448801	1.150151841	0.600874591	0.79937852	0.187313815	0.452605711	0.865314184	0.329451291	0.687264801	1.00225237	0.903701306	0.298092089	0.446370716	0.702275593	0.715316007	0.732879948	1.038283146	0.76163393	0.879428149	0.307200977	0.767551933	0.461332154	0.746224899	0.733353362	0.611215285	0.679785291	0.752241335	1.101209446	1.043157022	0.656240022	0.72593847	0.842987644	0.762823608	0.511325213	0.867644876
9.834311769	0.413544748	0.300732645	0.764103126	0.573251103	0.489645589	0.235995125	0.240380577	0.231987032	0.43212485	0.258454262	0.673040493	0.219366891	0.403177371	0.26559581	0.724724311	0.280907914	0.584054295	0.572353642	0.243069461	0.469032427	0.777208092	0.494335819	0.579109542	0.845072164	0.595218782	0.259432836	0.460128357	0.66053287	0.289644663	0.480447594	0.182853622	0.394304048	0.476080659	0.202523994	0.308521417	0.440858877	0.398595371	0.300599051	0.789084498	0.334713487	0.176420716	0.313498342	0.674434064	-0.229792281	0.375582735	0.59644716	0.869792045	0.434324284	0.307927413
9.833822833	0.834574712	0.780787896	0.730655719	0.961626136	0.381043656	0.149974425	1.015256516	0.717228729	0.446299213	1.037882477	0.709824896	0.476477804	0.581789979	0.843840081	0.881576757	0.831927579	0.587799839	0.72351134	0.41137718	0.730675248	0.554985323	0.714390421	0.252972089	0.957573923	0.626229177	0.48155998	0.69996481	0.621735277	0.550168587	0.747171709	0.583397866	1.084289074	0.842186496	0.398488184	0.832139494	0.882938998	0.51546621	0.943089511	0.657730787	0.453730628	0.776583612	1.250792353	1.359582742	0.751999374	0.813477847	1.058571967	0.865022222	0.477915338	0.75000202
9.833333896	0.337206693	0.259465317	0.757829326	0.262326117	0.32200372	0.251433864	0.296659313	0.504185907	0.64050137	0.142604203	0.698861304	0.150860178	0.401753776	0.286489525	0.232098408	0.66352336	0.447450218	0.752066151	0.490873246	0.682827761	0.629621408	0.245682888	0.170187229	0.681751341	0.503977664	0.304881728	0.474686988	0.515633362	0.407745186	0.283003051	-0.031572584	0.330801157	0.609194826	0.645685183	0.443185009	0.862847368	0.500645945	0.190097091	0.490318197	0.159663122	0.326446171	0.294014334	0.665294516	0.133929851	0.438087475	0.321245105	0.782940739	0.531317387	0.584634489
9.83284496	0.701080243	0.849347022	0.666420865	0.686491296	0.475663296	0.322742108	0.515621787	0.822375648	0.59455852	0.950285274	0.700825788	0.587674558	0.509429879	0.960563558	0.910133946	1.192816389	0.39105523	0.857567521	0.504557574	0.529935087	0.602572534	0.447539098	0.27921985	0.803973093	0.751242378	0.343228483	0.779945573	0.420899035	0.81996258	0.550043395	0.594230857	0.812911829	0.78221821	0.780526018	1.121605762	0.864366949	0.69683953	0.736617464	0.562364152	0.213308335	0.690360035	0.828199281	0.731933319	1.193167748	0.856939559	1.220733323	0.554870003	0.609949935	0.697507909
9.832356023	0.330208397	0.649959843	0.687308253	0.422189728	0.377082282	0.655188512	-0.028667716	0.610649924	0.559072457	0.384474987	0.731202601	0.315454561	0.421354093	0.315339207	0.569160189	0.32384721	0.489530061	0.569727093	0.464488708	0.346754615	0.617880776	0.262377115	0.332992513	0.518250546	0.672860272	0.238383611	0.645608665	0.444165435	0.427490379	0.54743561	0.077982253	0.047398515	0.261167693	0.777012175	0.091000463	0.626375715	0.181004047	0.359392392	0.678010421	0.322322846	0.155763789	0.27026019	0.430269906	0.384955147	0.27784069	0.984986627	0.565201386	0.59076511	0.36137457
9.831867087	0.763071221	0.80885287	0.713767236	0.796128729	0.359831785	0.578451319	1.209149367	0.59437684	0.258794912	0.868301408	0.763977805	0.688979476	0.650135615	0.722493405	0.928239869	0.600620574	0.542568173	0.696351353	0.522163337	0.567434241	0.585873792	0.655498836	0.363883708	0.785031019	1.08892685	0.407208721	0.873973306	0.567519623	0.885639278	0.754599699	0.673885228	0.820209393	0.791737993	0.864650732	0.861010077	0.732469272	0.631568436	0.880028438	0.762370153	0.679691417	0.679272196	1.182711505	1.269852834	0.861771379	0.481666908	1.110462852	0.602986619	0.713667922	0.510336244
9.83137815	0.315009822	0.354153833	0.665499321	0.230920981	0.392899567	0.616518641	0.264756319	0.491843769	0.357512865	0.036437371	0.680176926	0.293004713	0.357301387	0.428183313	0.313001332	-0.248302452	0.529133322	0.64828903	0.703091271	0.622139059	0.688048861	0.347337121	0.492275286	0.62864	0.69263426	0.274208111	0.692476896	0.381982559	0.427299984	0.478971508	0.494154045	0.106678712	0.324181657	0.612648921	0.319226786	0.506733861	0.385628414	0.235537629	0.641654611	0.45115446	0.137498616	0.602970637	0.399860797	0.444154713	0.383721551	0.453043339	0.609185583	0.69916766	0.473686236
9.830889214	0.787653809	0.978412833	0.62703663	0.818428912	0.574073646	0.468569024	0.986595217	0.910228808	0.450931054	0.87078437	0.47415152	0.778223044	0.621777332	0.885520099	0.872122185	1.011871986	0.472687971	0.96320124	0.760320773	0.508073296	0.384388295	0.598436062	0.5938026	0.710894922	0.750941984	0.426833085	0.772385151	0.294255561	0.811511241	0.794320424	0.562398535	0.959563386	0.755659629	0.592568818	0.918376861	0.761066567	0.658036592	0.755616567	0.622480166	0.709635048	0.596492563	0.923935813	0.935372446	0.467357935	0.966269248	0.78072322	0.476371402	0.56911175	0.865636275
9.830400277	0.075159488	-0.066640627	0.697134912	0.514036146	0.538471849	0.602191968	0.145628833	0.424431805	0.618575582	0.277645532	0.352642357	0.60804036	0.597270099	0.275628666	0.130271079	0.361075517	0.423420944	0.508379829	0.562532793	0.342650618	0.504044563	0.520951412	0.704320607	0.534581426	0.521466161	0.494945051	0.484432063	0.419435584	0.469625178	0.67597717	0.203345891	0.317342492	-0.054881747	0.734730106	0.457593499	0.798448563	0.322516788	0.340158742	0.677867455	0.448155304	0.430399741	0.506747155	0.652653263	0.10385132	0.473220697	0.394337423	0.486795033	0.438887599	0.418120262
9.829911341	0.38064017	0.961910044	0.578634227	1.175858798	0.493303774	0.694943716	0.90242872	0.737968256	0.417603338	0.831915547	0.471249419	1.072265147	0.620738304	0.665793796	0.732258511	0.685170072	0.534870082	0.586628522	0.430819765	0.380197551	0.618879313	0.612599872	0.57921795	0.766491741	0.807331104	0.667953464	0.767446119	0.556260914	0.768332283	0.632840359	0.840665941	0.873202201	0.675055653	0.758752486	0.98419738	0.691957691	0.798375404	0.789572785	0.54823709	0.651127732	0.647551667	0.888971758	1.001063146	1.077069923	0.626672463	0.830133697	0.413828826	0.580230669	0.728754592
9.829422404	0.243485953	0.496784319	0.607311945	0.154500279	0.391513373	0.615168923	0.301571944	0.569246336	0.465242334	0.469628534	0.564541741	0.644791507	0.301458544	0.324561524	0.17915354	0.051067094	0.688254855	0.360188576	0.244569345	0.442615701	0.698866791	0.232536599	0.35968501	0.423778059	0.399705076	0.668321069	0.581063479	0.386185435	0.463323098	0.566004897	0.675157816	0.404922507	0.551233506	0.486497009	0.457801042	0.382180036	0.341526254	0.108617752	0.335142812	0.414495805	0.059736775	0.484887558	-0.030401065	0.228254415	0.311710132	0.240443089	0.450160651	0.460467798	0.453973063
9.828933468	0.753713154	0.899036125	0.603157187	0.783029969	0.448606482	0.623578355	0.974309877	0.708596681	0.28402395	1.010727288	0.41387953	1.002983516	0.405923097	0.932141357	0.713150019	1.035166453	0.73642647	0.616898195	0.206906593	0.591693347	0.572844978	0.566053753	0.291869558	0.754245379	0.767765531	0.702916925	0.903828415	0.499607389	0.570894751	0.719180816	0.865065281	0.797492447	1.120610472	0.541982234	1.080251041	0.51693869	0.602987244	0.574208022	0.290602026	0.371515589	0.218760321	1.283041318	0.56595949	0.876511016	0.674184544	0.802423879	0.626222335	0.419791039	0.777105938
9.828444531	0.37638869	0.620098589	0.668458945	0.238904819	0.280099381	0.70028573	0.249318539	0.682509691	0.297968494	0.368401743	0.399721442	0.543844859	0.192122264	0.292026202	0.044977309	0.783457728	0.645076551	0.452982932	0.301070046	0.46902583	0.491339164	0.483590409	0.46921539	0.455252933	0.615016779	0.581855947	0.700113951	0.571220312	0.457858633	0.686815106	0.432264778	0.36825653	0.209160496	0.627396027	0.28612224	0.522100314	0.485395147	0.067250636	0.321377858	0.14087106	0.189771419	0.994882699	0.358615301	-0.002790364	0.141133441	0.346650764	0.753637047	0.412628959	0.574492256
9.827955595	0.591002627	0.429220929	0.692725899	0.906366169	0.366513135	0.476743726	1.105023259	1.020867043	0.433763751	0.90784911	0.483284812	0.793785107	0.638750498	0.964388495	0.864020573	1.347523677	0.466090677	0.783254353	0.601342913	0.581509123	0.511269467	0.785945017	0.374857778	0.752158705	0.871216675	0.625124233	0.514278448	0.586451207	0.852514344	1.004777525	0.884116926	0.696880477	0.718392273	0.667714826	0.962510881	0.684968241	0.692942549	0.686531634	0.425623184	0.428940576	0.486841575	1.287915987	0.874195976	1.043608126	0.586200554	0.788660942	0.653646707	0.501548801	0.757771724
9.827466658	0.282490662	-0.067798737	0.528341015	0.503323208	0.382635558	0.55241865	0.487798594	0.459094975	0.478373583	0.358066191	0.554355708	0.474026898	0.620863954	0.385093615	0.45390927	0.500498004	0.346089726	0.775434476	0.869324005	0.634446646	0.725353924	0.48406004	0.365237847	0.73008657	0.597239852	0.487225835	0.484834913	0.400739201	0.742713404	0.654026312	0.446926231	0.494915262	0.061321155	0.642115726	0.266442492	0.570683758	0.493836127	0.368980477	0.397296025	0.25322315	0.259256527	0.34651484	0.093078982	-0.177277409	0.365914606	0.351689379	0.739892963	0.473327612	0.372649686
9.826977722	0.576738532	0.809274826	0.400988168	0.620686408	0.441640679	0.414210703	0.705029307	0.673838507	0.326660728	0.847898903	0.590522792	0.735451262	0.517623893	0.993066631	0.901735987	0.927355586	0.329625402	0.901840726	0.792557582	0.623682381	0.615748239	0.678238335	0.397614604	0.878339723	0.847892625	0.526479578	0.800553395	0.652819781	0.836014825	0.806213679	0.776329868	1.108081405	0.537368352	0.774190882	1.128738193	0.698947217	0.765241677	0.677418154	0.487390719	0.751588636	0.888112771	0.777786816	0.853181282	0.934853578	0.81893424	0.902561182	0.663818559	0.61000175	0.718211264
9.826488785	0.316767187	0.526210041	0.49864842	-0.193139382	0.44221273	0.522588961	0.162134571	0.630611869	0.354026829	0.246450966	0.484926574	0.823392999	0.324932623	0.330192906	0.155928406	0.615547502	0.400095999	0.384519876	0.425735056	0.385491581	0.6613246	0.236763115	0.489442973	0.711577261	0.76458838	0.475297649	0.479591947	0.612786099	0.322359178	0.647590565	0.391298163	0.428061546	0.231350213	0.704515195	0.495722645	0.594952521	0.418692527	0.166817422	0.4971997	0.307941848	0.166778761	0.059442325	0.017040917	0.270773853	0.405796845	0.25670323	0.460086692	0.577249348	0.452736786
9.825999849	0.804432475	0.820270887	0.403232237	0.71503892	0.514261916	0.657789887	1.107133284	0.975286122	0.419596602	0.71788105	0.304297869	1.03889576	0.646531362	0.976389853	0.626596211	0.849074415	0.509074228	0.593641452	0.367900612	0.409340577	0.545216195	0.365776072	0.423559403	0.955424039	1.158538427	0.558716153	0.785659995	0.618403008	0.597908295	0.661692407	0.3929873	1.102092814	0.665738504	0.790213032	0.738657802	0.606436541	0.698644122	0.538084897	0.354932079	0.506884359	0.737200285	0.893843592	0.937838198	0.845745643	0.649709273	0.561933023	0.463329551	0.512598615	0.855087793
9.825510912	0.285314554	0.35361803	0.441914816	0.182196923	0.534261615	0.835424141	0.315307319	0.499729882	0.635699095	0.107366785	0.199821096	0.583024276	0.458052417	0.13550435	0.338975609	0.455771316	0.487741121	0.591722063	0.453275392	0.360538009	0.47849951	0.097864546	0.421758299	0.553053843	0.834191597	0.476468178	0.58370031	0.488340573	0.346268675	0.580876402	0.300074133	0.432487516	0.32008526	0.886738106	-0.08867358	0.354416216	0.599083686	-0.009823513	0.358642432	0.323282804	0.30771175	0.454703078	0.678836764	0.077018959	0.202372025	0.245164762	0.547647595	0.36661407	0.658510493
9.825021976	0.863798459	0.895825405	0.504840986	0.8194584	0.743570273	0.695955059	1.042313316	0.733167374	0.533166796	1.201211369	0.240292416	0.751951248	0.484645309	0.938244339	0.883088316	0.826545588	0.344358777	0.793753903	0.455259865	0.519137896	0.301509087	0.738705662	0.516509788	0.512937016	0.944274678	0.676237625	0.836831352	0.495884097	0.767817561	0.902709395	1.025489425	0.642532717	0.636803888	0.915131426	0.728074847	0.384455396	0.923965593	0.601914497	0.407454491	0.323558017	0.609141265	1.075083481	0.946826799	0.730407198	0.916266918	1.200865308	0.490609347	0.258921652	0.837502252
9.824533039	0.196562686	0.543724247	0.407844389	0.324118107	0.675865128	0.578124229	0.135294846	0.355497546	0.666125251	0.27205016	0.298141166	0.274788274	0.380733242	0.211451357	0.532609154	0.568767478	0.311542058	0.530323622	0.59300209	0.511847196	0.422619774	0.215389056	0.510861978	0.482130112	0.487002612	0.507313409	0.390153173	0.419314725	0.528485797	0.411940775	0.205377325	0.222301529	0.290202802	0.865142403	0.350457817	0.129572302	0.689085138	0.03642238	0.194900608	0.242613402	0.161331977	0.28602109	0.167352919	0.249686127	0.469730785	0.421861463	0.701589029	0.090055235	0.566005808
9.824044103	0.691476495	0.873427346	0.125994763	1.025476647	0.579686481	0.36305655	0.567881932	0.483116479	0.616659852	0.772661336	0.4902761	0.833421	0.668351359	1.508538548	1.069416208	1.083471773	0.330429851	0.564780979	0.699536043	0.409228079	0.485276703	0.217314316	0.436225544	0.659776485	0.764078536	0.450102607	0.534065361	0.634347851	0.877389466	0.603329619	0.97031866	1.014640247	0.836781299	0.846524255	0.762577019	0.266035873	0.78165316	0.617509344	0.234222956	0.526484009	0.6974231	1.116726078	0.871246221	0.966082137	0.927330693	0.795393737	0.788386547	0.211917541	0.897749207
9.823555166	0.457510995	0.500672216	0.264428187	0.403031339	0.474569442	0.479887128	0.114927939	0.326491228	0.516160243	0.317425264	0.683132954	0.683213903	0.440361822	0.388527151	0.308353426	0.437168649	0.312248725	0.60493421	0.679361295	0.32091713	0.529399302	0.090154733	0.568432594	0.64968716	0.648160311	0.40647865	0.337326113	0.580702543	0.585165787	0.571096476	0.528744185	0.181408038	0.196248919	0.731405709	0.387625994	0.338584882	0.535456563	0.280053021	0.372865767	0.294132111	0.100781882	0.561200441	0.391687768	0.119298595	0.372281658	0.361555127	0.701006079	0.425275493	0.498513546
9.82306623	0.700702564	0.541879165	0.587344466	0.734846772	0.643084267	0.317438523	0.618841399	0.608328615	0.546816799	0.671488254	0.564710211	0.624472209	0.613677848	1.030735762	0.65980277	0.775412226	0.355056901	0.827140514	0.825171885	0.510137356	0.295755962	0.376688312	0.604484567	0.658650684	0.894576173	0.579381235	0.72205409	0.577505988	0.685890479	0.603216584	0.822269517	0.825232221	0.793944355	0.837774475	0.790976194	0.634126657	0.8073963	0.792278877	0.446799538	0.400189417	0.792638285	0.809009266	1.045070093	0.949837971	0.823866724	0.636430272	0.529186948	0.646653206	0.780777403
9.822577293	0.295037385	0.269478036	0.540809005	0.402861745	0.629781681	0.276961931	0.396512682	0.374850396	0.576059702	0.280301225	0.403407152	-0.07432112	0.527934313	0.160834586	0.426698933	0.645091271	0.335537612	0.355556813	0.768420775	0.524737454	0.264244969	0.490100135	0.6702175	0.270252751	0.59622298	0.577313904	0.444646843	0.422675156	0.601380505	0.344166836	0.216601091	0.182571884	0.420667589	0.688214376	0.273836283	0.503083613	0.471740843	0.336168555	0.45583581	0.107352965	0.454195228	0.658506586	0.320339606	0.313758206	0.3825949	0.224875514	0.426814779	0.567178937	0.540102677
9.822088357	0.682525283	1.080830449	0.389722158	1.057757671	0.545309633	0.190486629	1.088139819	0.4687052	0.556646612	0.738528793	0.443353053	0.585030505	0.736582788	0.798761952	0.955745786	1.028582598	0.228245632	0.573194329	0.607366506	0.623756639	0.273324242	0.879196236	0.732949986	0.629456997	0.841446629	0.764424353	0.620139003	0.394735639	0.918995742	0.621324667	0.687068533	0.660573	0.73249782	0.533182046	0.819595697	0.422132391	0.777909685	0.780136869	0.589398502	0.705105274	0.68696629	1.336845868	1.227117968	1.144710084	0.806372639	1.054594978	0.220627766	0.470041972	0.781747032
9.82159942	0.402401282	0.599170771	0.492478791	0.523217435	0.464669667	0.352515229	0.379230238	0.238725125	0.752823318	0.284999549	0.499561755	0.568411072	0.580747966	0.264226784	0.208369049	0.474058033	0.210675633	0.48498115	0.488346048	0.602320531	0.610193632	0.483685277	0.820335878	0.599420729	0.425615331	0.504045537	0.187511252	0.375633796	0.784651157	0.548007985	0.117612022	0.18360465	0.616585227	0.561903825	0.518073724	0.369638902	0.254558487	0.093212664	0.607666787	0.337581714	0.131502802	0.465160247	0.461107904	0.20276949	0.259178161	0.541588066	0.287553275	0.350696386	0.221164325
9.821110484	0.762041759	0.997249509	0.51692131	1.210396638	0.561792522	0.424144326	0.647796286	0.559151939	0.506484907	0.830789157	0.46782279	0.831823441	0.711575453	0.889630387	1.10240869	0.809805634	0.28969744	0.57358325	0.564348154	0.528713394	0.652277502	0.910295743	0.641740002	0.748261669	0.751039406	0.484464016	0.520660581	0.386711003	0.89090301	0.476030916	0.704883006	0.85334227	0.998550339	0.73200945	1.039455776	0.639426683	0.761743393	0.404264311	0.499018236	0.482005887	0.553446187	0.990102586	0.89127969	0.99051735	0.570544412	0.975515833	0.463038105	0.399078484	0.628663664
9.820621547	0.203645177	0.250599132	0.683952835	0.513062929	0.635463911	0.693504033	0.270826469	0.262006655	0.592235412	0.240019722	0.430811958	0.384915368	0.497494273	0.313048587	0.302037436	0.403304764	0.407755175	0.480467393	0.556260056	0.45050776	0.826229929	0.503894871	0.440088003	0.536379548	0.685080788	0.422660216	0.286512371	0.274361675	0.443435954	0.38324105	0.501470066	0.129724783	0.334035515	0.734898441	0.142596067	0.434741475	0.475997139	-0.066576613	0.33652	0.334225886	0.344808806	0.388193972	0.652864863	0.251407687	0.639290724	0.474549034	0.559584984	0.337161409	0.551585711
9.820132611	0.739388379	0.406022898	0.70880349	1.173266432	0.67726004	0.494234827	1.025816732	0.733745975	0.717516637	1.12325968	0.517979677	0.48871545	0.745786468	0.804259025	0.70347843	0.807852058	0.535279412	0.828865608	0.579450906	0.432294807	0.901433681	0.571562444	0.450596156	0.600117795	0.727895112	0.581822039	0.78154576	0.187758793	0.662907417	0.540392484	0.738539283	0.966515456	0.861774006	0.820805982	0.802160619	0.480671798	0.799071143	0.648734946	0.229903556	0.612587799	0.767974269	1.088306552	1.031863656	1.078511596	0.805389823	1.195929004	0.459563446	0.374112473	0.879689088
9.819643674	0.146594989	0.268543385	0.588734335	0.461189402	0.581866846	0.45515899	0.461860775	0.445450406	0.855780142	0.444166203	0.636090683	0.375143472	0.487746244	0.407645648	0.414776801	0.460173791	0.657569722	0.656173708	0.737038193	0.383370195	0.853579445	0.230902526	0.705062674	0.422511945	0.435087846	0.454383389	0.526563481	0.175791831	0.312016356	0.35457618	0.277435209	0.538862872	0.334387835	0.702605711	0.226949892	0.37749001	0.268643677	0.421926391	0.257019349	0.378628839	0.200010689	0.356436135	0.21396504	0.50828772	0.507758847	0.124696092	0.459011721	0.387091038	0.734081232
9.819154738	0.760073792	0.61061253	0.522621222	0.818620256	0.496145284	0.580542898	0.915630005	0.518500579	0.646935135	0.420499479	0.623321744	0.947437487	0.43164879	1.048693845	0.804693047	0.981373108	0.763045845	0.765013777	0.860362405	0.496569097	0.681382512	0.597733345	0.624783294	0.600979176	0.905924008	0.663231055	0.609143646	0.233222481	0.615703237	0.60313317	0.843375452	0.58985325	0.712222489	0.722665322	0.777758803	0.469555384	0.538396334	0.75632481	0.409783211	0.630223366	0.588673933	0.946396649	0.972444109	0.985428423	0.891530957	1.019404574	0.340615975	0.539325875	1.009868096
9.818665801	0.275484296	0.210464985	0.599962868	0.275211938	0.330920362	0.68780779	0.175855896	0.151056794	0.636992382	0.090249208	0.516930367	0.361824191	-0.100441242	0.584514487	0.323509628	0.207420388	0.735902403	0.625891257	0.864318356	0.337655215	0.751696251	0.390623925	0.456663595	0.429063727	0.680042573	0.587561379	0.011446655	0.185253051	0.299287966	0.678625713	0.397712672	0.21100445	0.229859105	0.79726241	0.06375563	0.573991923	0.239033158	0.016816756	0.498148183	0.148675883	0.156358643	0.664969748	0.319152461	0.401480022	0.530428517	0.896420645	0.380078466	0.518364414	0.648315485
9.818176865	0.614575907	1.228911089	0.547598298	1.080607044	0.434919674	0.506802264	0.956733636	0.402863144	0.454738997	0.614973771	0.460406561	0.601440372	0.2607612	0.862553414	0.905115657	0.833988141	0.600779813	0.871221259	0.803891961	0.181813163	0.71584375	0.904423594	0.343123099	0.533691941	0.731891539	0.769368204	0.59096892	0.377484857	0.629610088	1.023705688	0.86882249	0.676294351	0.980813745	0.861521286	0.791908567	0.758189838	0.448754777	0.432034922	0.644597274	0.575711886	0.696389935	1.166171229	0.812069938	0.849150021	1.185240737	1.193439428	0.448661691	0.54869805	0.692377
9.817687928	0.179111332	0.45286048	0.636940838	0.447403082	0.557350383	0.773381488	0.327329841	0.252590755	0.516123931	0.061780748	0.485589212	0.283125337	0.180653055	0.069208033	0.204229283	0.600619356	0.56848448	0.704068651	0.691246809	0.275992953	0.81632929	0.380688655	0.312852026	0.203746343	0.417956412	0.627562063	0.323785128	0.324694383	0.25103244	0.607531093	0.422591165	-0.162148982	0.39023937	0.854367487	0.275044453	0.657869784	0.247898117	0.273370619	0.666365359	0.442936452	0.329828427	0.574266485	0.3940099	0.245096902	0.521476253	0.369240682	0.584789578	0.495160794	0.275926765
9.817198992	0.802672177	0.794629241	0.675584025	1.340954152	0.560498152	0.753374924	0.850518882	0.595247806	0.491855589	0.423821251	0.413125829	0.445335493	0.789113479	0.688714402	0.784052498	0.766456915	0.66547641	0.931323427	0.667242054	0.478467338	0.730686419	0.77756575	0.405105217	0.542110032	0.828188517	0.544291343	0.846888047	0.513444354	0.478861523	0.775627553	0.960103632	0.657505594	0.876091535	0.92273503	0.857214972	0.635820376	0.64849964	0.743384328	0.739680004	0.548184391	0.526734622	1.127565571	1.242149038	0.796149691	0.884893109	0.948603819	0.675786738	0.365637341	0.709389299
9.816710055	0.205476219	0.491982862	0.591597669	0.253785098	0.435751044	0.660630015	0.407669583	0.333054142	0.627400567	0.371584919	0.386846331	0.237026126	0.337832945	0.041835574	0.267352395	0.488883895	0.726856006	0.697886332	0.575829554	0.365764277	0.862740926	0.433446127	0.575899314	0.461389777	0.505576293	0.418430348	0.517749912	0.453146866	0.485502868	0.49121907	0.767159619	0.315931735	0.474837698	0.690962999	0.102491945	0.426136329	0.383363903	0.33731165	0.793634732	0.327680553	0.318551399	0.47981055	0.691670077	0.102636859	0.401732282	0.485533519	0.651333299	0.32443145	0.670677806
9.816221119	0.574903977	0.932918754	0.553960393	0.670125646	0.519424851	0.582253492	1.068947647	0.720369647	0.452875983	0.797601444	0.496392399	0.532634257	0.524678024	0.419751082	1.163967421	1.021890341	0.693439222	0.983134569	0.491673367	0.595496771	0.746289118	0.773879747	0.440084475	0.600204508	0.944559481	0.686331572	0.595873958	0.439856069	0.731370304	0.625092067	1.152548985	1.086140635	0.943387866	0.743389987	0.401717406	0.527718629	0.603690147	0.588515901	0.984450332	0.838635803	0.867285483	1.041113929	1.256173384	0.585281923	0.782615324	0.9712196	0.519951314	0.352851343	1.019505471
9.815732182	0.122321365	0.43085497	0.459775759	0.54478251	0.560414174	0.603720573	0.445194869	0.402850916	0.515977453	0.571499164	0.504360458	0.420452388	0.191051929	-0.039011853	0.663234653	0.328287871	0.650263557	0.894621812	0.404766007	0.821069783	0.569724882	0.190809566	0.359242467	0.565898984	0.934658847	0.744249371	0.241398123	0.362356722	0.327868057	0.465733327	0.654608843	0.290298738	0.371094833	0.923575464	0.260471325	0.731264119	0.22927237	0.472186768	1.024174324	0.409116541	0.186907537	0.328260342	0.298182107	-0.135302471	0.659319068	0.19856641	0.518749154	0.305250709	0.64450589
9.815243246	0.940853687	0.747452158	0.354742621	0.978589596	0.590074438	0.400310165	0.763375539	0.510698678	0.447339002	0.663987084	0.480454938	0.879751982	0.431418359	0.795328186	1.054154949	0.740958781	0.618446736	0.72472328	0.390156172	0.768571716	0.385467542	0.620987665	0.400991196	0.623354052	1.179042874	0.79880397	0.909123521	0.465144509	0.589226681	0.666095942	0.740618708	0.473026491	0.908755026	0.821486644	0.529015399	0.945269836	0.63476784	0.6971297	0.832568964	0.576467025	0.956688118	0.718408322	1.10642282	0.509627542	0.831514049	0.843718879	0.418100132	0.372918468	0.993067595
9.814754309	0.378442221	-0.033695797	0.285472254	0.457833888	0.495536773	0.388751969	0.229913335	0.479781473	0.423950849	0.429053844	0.348611205	0.46006009	0.467570457	0.645313085	0.298566289	0.748564192	0.472399599	0.510720148	0.337184649	0.552621137	0.470704293	0.164931539	0.546126028	0.446098932	0.839801945	0.615015908	0.708148026	0.489918066	0.224985081	0.811338666	0.449919265	-0.07024045	0.295684355	0.6267639	0.374072982	0.792843163	0.470515466	0.37418268	0.702357124	0.168153342	0.493367969	-0.070662426	0.15542992	0.160989605	0.241741026	0.360488182	0.510810502	0.428224393	0.611621722
9.814265373	0.70872798	0.443972302	0.339746496	0.710351278	0.457576955	0.508803108	0.92362892	0.71127377	0.272273983	0.557123402	0.22913713	0.994245389	0.696750284	1.016248092	0.784665352	0.94587639	0.395799131	0.634909318	0.309238847	0.675126038	0.433446654	0.664641198	0.431916297	0.712286293	1.090104787	0.561480004	0.784232514	0.556833655	0.5683758	0.931959634	0.944551091	1.069900471	0.882268127	0.686743968	1.182886045	0.860546303	0.686817169	0.52763735	0.730664291	0.655050037	0.608428906	0.548737373	1.264351792	0.630694258	0.562647181	1.159675593	0.621827648	0.506861683	0.71845143
9.813776436	0.499064175	0.399908931	0.538487705	0.222109241	0.399758151	0.682405325	0.303361949	0.576684757	0.358027631	0.158144819	0.251374281	0.839459341	0.50760171	0.18007178	0.258991084	0.10485148	0.379522552	0.603169918	0.428621071	0.633518402	0.571068898	0.107617219	0.402748208	0.485856397	0.775045362	0.477189272	0.620033121	0.485161822	0.282426013	0.614387591	0.350650048	0.578806653	0.386855808	0.646904161	0.465487697	0.666482472	0.383113906	0.085656441	0.638057117	0.531954183	0.110919703	0.156862774	0.458161043	0.317265165	0.376025656	0.069181367	0.535693923	0.377832748	0.403508805
9.8132875	0.656585665	0.89564506	0.511032862	0.986157906	0.509374043	0.483275864	0.849385196	0.991491299	0.397370144	0.765196928	0.393926254	1.028500459	0.511391851	0.786731469	0.843270245	0.890020656	0.262667442	0.830142499	0.67618471	0.420809123	0.495567273	0.192675268	0.520790665	0.649655831	0.742070669	0.600309184	0.850441738	0.520920715	0.643571263	0.800630831	0.908181336	0.877218165	0.668143214	0.609056469	0.746020383	0.619348941	0.600460526	0.679544662	0.412608088	0.802255412	0.41552274	0.996120923	1.154588102	1.05728231	1.07590653	0.860428108	0.381836318	0.547261991	0.85224078
9.812798563	0.236277583	0.452467071	0.505264158	0.272259978	0.404532412	0.638183063	0.564984492	0.653150095	0.437500254	0.056761703	0.502837492	0.747906209	0.309173551	0.120009463	0.234598511	0.327051057	0.259991967	0.734842137	0.750735437	0.26778735	0.581983971	-0.057479492	0.475863349	0.617389374	0.245414699	0.35887284	0.279797377	0.42292243	0.513389266	0.670683389	0.228664528	0.246248813	0.183978521	0.545836477	0.311307496	0.551717877	0.068012917	0.146251056	0.272476064	0.403041809	0.053314433	0.282310869	0.458839023	0.211634737	0.71271615	0.438324298	0.38845772	0.517445701	0.491462352
9.812309627	0.801967662	0.510050796	0.464530334	0.874406532	0.301746774	0.697749375	0.686698062	0.967700703	0.504131475	0.976110089	0.42424183	1.229734589	0.539115458	0.80841682	1.146036678	1.057268623	0.454657778	0.801808541	0.723169532	0.571448468	0.581921036	0.489483324	0.343135961	0.758935502	0.697805244	0.408399328	0.705444069	0.541198558	0.852126241	0.717206621	0.783949884	0.82296561	0.597773351	0.539063625	1.007478213	0.605508517	0.535409487	0.80535619	0.327673017	0.746308149	0.3816594	0.833018464	0.860709289	1.024722137	0.744145557	1.136232414	0.347168791	0.431907079	0.503324558
9.81182069	0.370771635	0.214150465	0.530851952	0.489842712	0.356201086	0.845347654	0.087312006	0.539940335	0.747336363	0.423412393	0.339364074	0.728126845	0.487750085	-0.025460171	0.58177392	0.518857277	0.500102998	0.64851556	0.756752743	0.742052807	0.680286128	0.107101782	0.454347373	0.520264237	0.576512264	0.280140322	0.610561502	0.588252991	0.157551666	0.250224222	0.416386345	0.090396329	0.256230645	0.576932575	0.449164919	0.393243445	0.495072983	0.332470328	0.458826538	0.322842892	0.013159398	0.563869524	0.322640789	0.190127113	0.466670609	0.397316503	0.420830527	0.369520324	0.428610997
9.811331754	0.513606117	0.829553926	0.612232288	1.063235315	0.474072159	0.731176664	0.997886493	0.426461424	0.762273242	0.691196354	0.415154052	0.861244411	0.718831695	0.47858877	0.576893232	1.006160646	0.253835568	0.707550346	0.935081409	0.784724082	0.514691992	0.462001849	0.48111605	0.700490055	0.694335796	0.390034535	0.721461382	0.641580454	0.524442307	0.633124106	0.889386801	0.967417701	0.818312648	0.786519963	0.640562789	0.659854425	0.717215094	0.673243962	0.672528714	0.630958508	0.583952428	0.859412252	1.000982606	1.030712327	0.703489986	0.837730838	0.440341577	0.483114929	1.025101662
9.810842817	0.251797668	0.424415594	0.55608249	0.415888687	0.442186169	0.706298883	0.4261755	0.31033884	0.81509519	0.507786138	0.457939092	0.540802313	0.513576227	0.187304575	0.047384397	0.469397082	0.057458258	0.61708734	0.991131578	0.674099496	0.466539342	0.270997906	0.694854926	0.62810136	0.312349359	0.402578615	0.357709115	0.411657727	0.301668634	0.79826465	0.385622788	0.401264516	0.657719924	0.50482042	0.40950845	0.63649716	0.167336043	0.141888094	0.676637701	0.511308068	0.460758931	0.150875313	0.612848281	0.363111524	0.669337089	0.09369305	0.516678466	0.582217523	0.880554455
9.810353881	0.743392243	0.670057379	0.613580506	1.02124449	0.420453496	0.68722873	1.215224308	0.999468741	0.714063858	0.648612427	0.379372565	0.760748669	0.801386971	1.119404436	0.893686516	0.995183495	0.24258311	0.88035595	0.883807432	0.829824	0.390455757	0.449228415	0.697496309	0.694225967	0.794145406	0.57554934	0.979421811	0.298800582	0.726562474	0.924248492	1.003223214	0.867141194	0.757278045	0.526061644	0.757526872	0.70547094	0.721408103	0.591645156	0.60630585	0.598749699	0.854662759	0.607891409	1.019629474	1.179978325	0.963950834	1.0793209	0.604187068	0.664770654	0.589042561
9.809864944	0.224273041	0.343352571	0.820655461	0.398471497	0.3738078	0.650971148	0.193706838	0.802544987	0.71538387	0.084750109	0.510224888	0.4981396	0.360752037	0.3885698	0.641454029	0.529586252	0.501655631	0.754392232	0.825992814	0.659176244	0.452928916	0.226318013	0.711815725	0.472440979	0.645176944	0.508238465	0.625141848	0.231557735	0.454274877	0.471912971	0.24775492	0.091253162	0.379223264	0.838587551	0.33369216	0.627678032	0.541861811	0.140356896	0.658834511	0.080318302	0.283768827	0.490537595	0.56252923	0.030688752	0.651479615	0.344588785	0.744143811	0.458470999	0.211688061
9.809376008	0.550833682	0.869239353	0.60347656	0.908125918	0.462384217	0.775957495	0.986520697	0.927862644	0.539119219	0.890418901	0.640554749	1.00023385	0.487664586	0.850204466	0.929898202	1.141929626	0.526120593	0.74332635	0.792417058	0.52151811	0.453893435	0.602893216	0.751734853	0.686064365	0.848269148	0.679021518	0.9767273	0.487778776	0.740967001	0.788310085	0.685398644	0.794719705	0.667887618	1.023542847	0.680851479	0.898836139	0.645808222	0.472841354	0.922097939	0.439811385	1.041548055	0.882561562	1.00018174	0.739717618	0.950544033	0.764150261	0.658677214	0.447113787	0.413995506
9.808887071	0.348434092	0.491715491	0.502220463	0.405209367	0.495648399	0.789404834	0.401295294	0.78155084	0.555966885	0.275889687	0.550759025	0.547297567	0.183402095	0.525978997	0.370434267	0.236030677	0.487737577	0.603900018	0.482042249	0.630146431	0.587873756	0.346592458	0.707942092	0.459632438	0.429018623	0.469571474	0.308294964	0.651372445	0.540120887	0.591107941	0.38862872	0.183371742	0.246192606	0.883274714	0.476053431	0.862624387	0.364017952	-0.044760962	0.982479327	0.174978217	0.442084872	0.114507274	0.206885331	0.401004534	0.432257477	0.056902517	0.498840244	0.546636182	0.304643221
9.808398135	0.647195962	0.466474093	0.572610363	1.234031526	0.558131025	0.448008642	1.303956488	1.030011146	0.418727927	1.024199901	0.574918733	0.797707831	0.48643545	1.074508548	1.054759565	1.282723605	0.514547445	0.799607947	0.311924557	0.699016753	0.594229568	0.519329633	0.479654799	0.671561063	0.488194767	0.375659496	0.550309019	0.662320353	0.641205535	0.68426738	0.748485756	0.93904901	0.813626993	0.956808576	1.052924579	0.935964698	0.6318292	0.792335074	0.664724267	0.710943672	0.752771593	0.921664163	0.999216743	1.153197935	0.610073887	1.10452131	0.375263787	0.741726419	0.783676389
9.807909198	0.090867519	0.591632706	0.607139486	0.730631499	0.487196032	0.586807248	0.489060126	0.730545056	0.300051767	0.490338465	0.627210845	0.69806922	0.371839238	0.310112403	0.303980252	0.600738655	0.428867219	0.582508634	0.463314096	0.646916747	0.759337661	0.330671983	0.43756836	0.228326827	0.616099021	0.300370736	0.462783744	0.552035125	0.521559351	0.311890036	0.516857463	0.492463717	0.444427017	0.920918845	0.61382508	0.604427528	0.290378671	0.267210692	0.443744048	0.391991654	0.380358201	0.276438667	0.675741203	0.269183066	0.440858543	0.675343349	0.504694292	0.588861709	0.508485805
9.807420262	0.773678234	1.020986744	0.540553384	1.020629823	0.31947199	0.539416465	0.613053494	0.762208586	0.384164373	0.901104696	0.523805434	1.016799381	0.790110224	1.13585442	0.830985969	0.908007343	0.31699918	0.690099214	0.59735557	0.535485709	0.649531626	0.580737426	0.56867162	0.51829229	1.155390548	0.398466778	0.668189918	0.738031612	0.857011648	0.70892706	0.713048449	0.894533877	1.085609558	0.660611824	0.892483931	0.502044886	0.736813944	0.681926006	0.574055155	0.592012794	0.504372141	0.810070908	1.477216125	1.01086446	0.982831688	1.084840094	0.457971461	0.471099869	0.572639223
9.806931325	0.108446966	0.230451774	0.541655068	0.047940356	0.165185908	0.5185736	0.054535773	0.147127419	0.669255665	0.398924778	0.574624587	0.532284075	0.402876967	0.440027189	0.222829014	0.313026031	0.386601535	0.77248382	0.600015587	0.295130799	0.641040678	0.262676771	0.554063215	0.33422502	0.865401564	0.361203527	0.348192358	0.766136153	0.501658267	0.511067635	0.120666525	0.192396225	0.440383851	0.357924362	0.410753269	0.390439704	0.498693221	0.12815626	0.471308075	0.129586622	0.249583497	0.47950711	0.562483683	0.477537224	0.425583085	0.537048115	0.409444186	0.375950727	0.429829285
9.806442389	0.607954349	0.402976269	0.495010166	0.503697975	0.313497231	0.401236298	0.841114751	0.748708635	0.568014017	0.72560345	0.709485897	0.710259731	0.515669672	1.030538611	0.851591027	0.912876809	0.467398758	0.84693979	0.729052644	0.399861021	0.559964468	0.491101222	0.575010228	0.616466231	0.889515175	0.583388053	0.868653681	0.778212163	0.722332178	0.7219875	0.851957545	0.91403869	0.60053234	0.432526035	0.881676225	0.574489539	0.685571085	0.579454899	0.402196781	0.52064084	0.470777848	0.975796545	0.908137453	0.856461382	0.729404868	1.298840239	0.392175326	0.361448385	0.744876149
9.805953452	0.193116881	0.365081783	0.475598612	0.553270433	0.37156664	0.601616037	0.429682975	0.714890226	0.656490194	0.07278565	0.661157741	0.391739368	0.052492991	0.089741508	0.364791461	0.397388327	0.521672844	0.452106691	0.733061312	0.369555233	0.532941435	0.281818947	0.783920602	0.447356179	0.513482185	0.57033677	0.486432278	0.603297348	0.452333473	0.515029889	0.43193022	0.448277819	0.364563779	0.325120728	0.360699814	0.536025123	0.529612561	0.235999018	0.446846085	0.260302898	-0.074166092	0.177596794	0.652428464	0.322492995	0.211011585	0.426598729	0.416004449	0.2664774	0.265287414
9.805464516	0.690094108	0.842968544	0.463516576	1.00386714	0.375384383	0.618754374	0.906988175	0.706164144	0.707301934	0.77740188	0.509817707	0.747753004	0.389314787	0.795530812	0.66768736	0.722410661	0.552155174	0.55996759	0.606558348	0.450721669	0.47209952	0.633679201	0.622925243	0.758778484	1.031031423	0.642024874	0.640097623	0.769579123	0.643292349	0.708730008	0.802690775	0.978313532	0.789407995	0.404499674	0.497544113	0.643939083	0.795953365	0.668042194	0.497068327	0.551698947	0.307324721	0.759803974	0.865192286	1.027417824	0.678336064	1.147872176	0.365546671	0.38584529	0.543211224
9.804975579	0.141505663	0.409726288	0.619483778	0.490245021	0.364899958	0.718194382	-0.052712162	0.437374728	0.832906167	0.370602167	0.479589451	0.406408701	0.115541162	0.574578868	0.279745332	-0.065074929	0.520125736	0.64626746	0.479583576	0.515969461	0.630015541	0.474166649	0.406514271	0.521596456	0.826915167	0.480898632	0.443388655	0.629459556	0.224107107	0.609887339	0.119158116	0.328347579	0.427497696	0.489502037	0.29190835	0.607638525	0.394878295	0.176798991	0.623833444	0.433257231	0.164373175	0.454931875	0.036814803	0.168549124	0.507080168	0.301667655	0.479197149	0.456795894	0.512505865
9.804486643	0.892260419	0.690410419	0.879838797	1.299674358	0.400809479	0.707404016	0.902444287	0.848049827	0.573645469	0.76417599	0.562796496	0.549774777	0.438597793	0.99864281	0.7229359	0.737353521	0.414454152	0.648535876	0.444587571	0.636256013	0.678328556	0.616031761	0.271754427	0.770308984	1.040710508	0.317923585	0.884017154	0.604678198	0.565120576	0.826375861	0.830596827	0.982604994	0.920822888	0.713561693	0.839995519	0.640714363	0.613992296	0.723403087	0.767027937	0.532755147	0.645740644	0.867416104	0.899820922	0.855121351	0.976346893	0.579134795	0.396086867	0.530627765	0.74622568
9.803997706	0.276529876	0.170933012	0.864478126	0.485444043	0.436054014	0.799188614	0.295579782	0.376588778	0.512335286	0.285989531	0.513995465	0.23634663	0.394447557	0.260079976	0.094737302	-0.022375798	0.33504337	0.56507279	0.507114833	0.665901657	0.739874068	0.381225729	0.426652921	0.754013305	0.646517996	0.131898319	0.668626509	0.612685774	0.467570758	0.695081819	0.275665969	0.273213177	0.34094344	0.773884183	0.192173738	0.462360383	0.276280953	0.090242196	0.647702222	0.260162787	0.195814684	0.587842496	0.76249013	0.172015215	0.562717829	0.240429977	0.515048213	0.502669816	0.341465263
9.80350877	0.477488009	0.574929521	0.56868728	1.334441047	0.521548711	0.587339253	1.231938951	0.606106553	0.301539789	0.869665575	0.47557927	0.704893773	0.797758533	1.121316464	1.051174745	0.591994023	0.402672198	0.740526517	0.484926081	0.546820398	0.75869719	0.67700981	0.53141271	0.805202132	0.804544593	0.41304702	0.663915035	0.713667502	0.763263941	0.771331123	0.855340204	0.945809797	0.946277093	0.803029171	0.565135453	0.62901133	0.588455346	0.723026939	0.472165236	0.777802541	0.408359954	0.936813272	0.880998646	0.754279577	0.657020339	0.842908401	0.516101334	0.503525808	0.540813985
9.803019833	0.140597674	0.484285712	0.54869012	0.871102204	0.502689873	0.551762444	0.483973562	0.517888319	0.389419579	-0.035665733	0.67926537	0.201352775	0.462663719	0.280029552	0.617490601	0.457502607	0.473022511	0.73858676	0.350044957	0.368752233	0.727023702	0.521362099	0.543771982	0.469186637	0.379839359	0.291792062	0.271902492	0.545443486	0.418349943	0.476595492	0.317705131	0.586973253	0.387345948	0.835152452	0.555986776	0.608109964	0.352604142	0.403589459	0.47680517	0.544363316	0.214674768	0.361182798	0.35655651	0.173791135	0.156993932	0.396598832	0.564556554	0.523531593	0.420684473
9.802530897	0.689605966	0.850409605	0.66107018	1.350892875	0.516602535	0.524681441	1.03742308	0.700776775	0.50724125	1.085718461	0.745592937	0.588421782	0.520349582	1.371091738	0.957175558	1.150189219	0.481573204	0.879618458	0.519035425	0.444217318	0.599916026	0.90983732	0.508181052	0.593707418	0.603602025	0.474109323	0.867037302	0.626490206	0.453047027	0.613318971	0.677175831	1.004520713	0.739368937	0.869493848	1.220561577	0.685856454	0.537911996	0.759135537	0.676159262	0.690838063	0.813985633	0.781423296	1.036489039	1.094527059	0.820897146	1.161726994	0.607662543	0.608721772	0.749441992
9.80204196	0.161438197	0.347136245	0.695202024	0.65467295	0.619445472	0.44350415	0.278792052	0.456462578	0.558894676	0.521817679	0.629326251	0.340813419	0.376350125	0.602731684	0.149287381	0.46025146	0.419542432	0.854735749	0.609268405	0.3849993	0.617783222	0.430758506	0.484927925	0.43095822	0.538025748	0.562733905	0.500590398	0.704435622	0.674016526	0.579498435	0.559239737	0.264165415	0.251133406	0.680065432	0.501987031	0.627621321	0.298569167	0.12136309	0.600752105	0.371240353	0.450850641	0.432820112	0.27500424	0.605832201	0.498820496	0.647502915	0.530976845	0.488467443	0.598514701
9.801553024	0.844562837	0.889617748	0.617333951	1.137685667	0.698355828	0.222961109	1.142112412	0.888835843	0.391507247	0.683736168	0.664596774	0.861829784	0.930238029	1.251524556	0.718534478	0.837252005	0.420745398	0.901521879	0.404830511	0.295777184	0.424665541	0.776223022	0.395219049	0.576007418	0.676476993	0.62269732	0.759365717	0.690430221	1.054416379	0.93744675	1.233175288	1.090230961	0.827365726	0.583195144	1.085089615	0.85226786	0.654427048	0.757511916	0.414421986	0.445044247	0.751974578	0.795869659	0.897316873	1.192041599	0.864954601	1.192232998	0.394220768	0.523491554	1.040249227
9.801064087	0.357245956	0.422667595	0.484880291	0.367600161	0.64997144	0.372780951	0.333543759	0.642624733	0.511276173	0.098571622	0.659622206	0.410354117	0.860169841	0.805380276	0.23226656	0.321874103	0.557851268	0.729971109	0.34029663	0.291931382	0.447014097	0.290159308	0.536191571	0.556370866	0.292531032	0.277305357	0.423089256	0.348985791	0.552843094	0.540880677	0.625048442	0.278551281	0.235527779	0.552686265	0.487217344	0.678053209	0.357277855	0.334267342	0.361866655	0.001526174	0.119053369	0.292835786	-0.086440758	0.518134765	0.371412876	0.455503935	0.420807504	0.574834529	0.693612547
9.800575151	0.902900759	0.757770204	0.4623101	1.217286657	0.530741788	0.536395118	0.674810904	0.602494629	0.364522511	0.49148073	0.57217785	0.695536709	1.008300422	0.903113356	0.748646499	0.690664657	0.600804053	0.513925884	0.626251908	0.535177441	0.378078894	0.607202135	0.544742589	0.723261886	0.680133217	0.490354108	0.593964502	0.335285532	0.708183817	0.501910684	0.839257213	0.722441439	0.584876624	0.617854937	0.78963455	0.796842329	0.671640448	0.651849686	0.462366883	0.410640794	0.63960262	0.821930283	1.231204129	0.849610597	0.811768726	0.929432973	0.402993736	0.679669995	0.914046334
9.800086214	0.271932796	0.394685811	0.613287607	0.532434036	0.424275499	0.683199921	0.37515524	0.1732454	0.368751959	0.24264937	0.553403687	0.677539583	0.411062856	0.369622496	0.354686893	0.588750255	0.57352754	0.292626987	0.989873345	0.512221443	0.396628154	0.292140214	0.631751026	0.730434823	0.667561926	0.451228897	0.126527627	0.463340028	0.503588946	0.307775665	0.608878345	-0.014110089	0.224831997	0.512792368	0.43477829	0.53395667	0.3161626	0.383048091	0.399525986	0.120740757	0.37545812	0.416736271	0.769039848	0.067606467	0.55176132	0.617261145	0.417064805	0.637468507	0.616814544
9.799597278	0.460767345	1.035677813	0.747832156	0.892622157	0.421448533	0.666787406	1.042291037	0.45659125	0.39531719	1.104949774	0.564844424	0.823368472	0.79599267	1.13114578	0.865156951	0.712372035	0.668270697	0.414202214	1.064796119	0.468002625	0.266265002	0.771384526	0.744791512	1.072058299	0.817888737	0.553674354	0.651157588	0.680165201	0.609077208	0.802031716	0.968467951	0.907915609	0.810003237	0.593260769	0.844035306	0.513352389	0.619499138	0.902242507	0.347239985	0.397730875	0.626108884	0.631869785	1.278932725	1.038800874	0.747635516	1.302725746	0.387683238	0.566149658	0.717400775
9.799108341	0.279563129	0.349386185	0.785818712	0.132783731	0.395245681	0.695593529	0.154458082	0.18894549	0.392187229	0.135443689	0.407726544	0.282185521	0.683894436	0.338339698	0.357304056	0.409575601	0.697036415	0.33184525	0.864644123	0.518833476	0.377759653	0.56000061	0.769994191	0.734269664	0.635340948	0.323772709	0.530724674	0.558043556	0.588047991	0.455948501	0.332823413	0.527689292	0.55563795	0.646374404	0.284125634	0.487056712	0.352319118	0.238347041	0.357541669	0.365459101	0.339301769	0.46222555	0.391604889	0.195538938	0.503435038	0.453448311	0.507155211	0.480183549	0.226858325
9.798619405	0.557535384	0.664434054	0.794577712	0.88357798	0.382671362	0.442509234	0.937668722	0.667320722	0.100448756	1.098467848	0.397467049	0.797986066	1.017530807	0.983908046	0.882673129	1.048382367	0.712117035	0.415469619	0.741623053	0.529861068	0.551880599	0.621490338	0.527652183	0.954959549	0.695835228	0.401527973	0.608307933	0.506889515	0.813236091	0.751599594	0.723848181	0.817702264	0.935186541	0.812973738	0.981980732	0.547189639	0.802172904	0.802247479	0.493389426	0.660757673	0.948443109	1.089637708	0.879401649	1.038244249	0.91318892	0.955802769	0.46907817	0.618135165	0.732804325
9.798130468	0.212257228	0.207596738	0.970004955	0.205036857	0.402942665	0.384434079	0.247579638	0.62766704	0.197973298	0.3695559	0.572762513	0.341945636	0.700998029	0.386202337	0.348188915	0.201881098	0.768039515	0.425163999	0.65505618	0.450224407	0.86534845	0.296019764	0.624539323	0.468153558	0.365858123	0.417999131	0.281073869	0.406398638	0.229320458	0.790839119	0.138074844	0.46352879	0.601974676	0.71198485	0.455399904	0.466487744	0.470440135	0.19404582	0.482634166	0.423770231	0.303308013	0.126147655	-0.217661765	0.26697661	0.552203279	0.22949167	0.554375974	0.523641156	0.616391378
9.797641532	0.611016985	0.602917181	0.913362724	1.144128745	0.477832247	0.41754839	1.100734344	0.767888468	0.333493396	1.047921223	0.591191349	0.56226397	0.966107427	0.929414308	0.895384464	0.924213656	0.689166074	0.553620515	0.638624691	0.489631517	0.839286656	0.581960674	0.867691335	0.478679866	0.60902504	0.525239046	0.8254789	0.567715922	0.383645141	0.72781187	0.534723857	0.946305937	0.988036151	0.654468683	0.853740481	0.547112606	0.535584602	0.555252978	0.539377101	0.691123736	0.591571818	1.028433442	0.759060438	0.786882802	1.117301016	0.737306533	0.671636312	0.549383172	0.956323836
9.797152595	-0.048832267	0.314777036	0.732035994	0.422092527	0.508434385	0.571730824	0.586045418	0.385644728	0.533840016	0.052841728	0.53241675	0.355253046	0.897846015	0.343521142	0.32034488	0.327660519	0.504581144	0.511173246	0.741199243	0.399743168	0.703043429	0.308749885	0.938621745	0.289014362	0.551807431	0.359613664	0.399861192	0.526322552	0.357828912	0.470160028	-0.003953742	0.260384568	0.474573078	0.572993273	0.277551649	0.563034547	0.325942255	0.198395104	0.551469245	0.261161164	0.437925915	0.050925625	0.118927363	0.074918847	0.738840966	0.073115846	0.750456225	0.576679274	0.620905425
9.796663659	0.647708147	0.754416659	0.744140062	1.023788347	0.505973431	0.583276467	1.063018412	0.613599421	0.544889538	0.98400475	0.652111442	0.930091553	1.023810712	0.975982657	0.552588583	0.829507519	0.279837291	0.587505685	0.803079351	0.417451295	0.588060215	0.36930686	0.601285916	0.376283909	0.73925759	0.386861794	0.764340261	0.631838535	0.604148541	0.76928152	0.70163686	1.073341531	0.780720993	0.551807933	0.517414165	0.671479183	0.70502772	0.555700082	0.44302897	0.67835518	0.891520978	0.857329198	0.87788511	0.668147661	0.989241299	1.135226778	0.569536804	0.549636366	0.853305504
9.796174722	0.401597007	0.330165069	0.889910129	0.404739405	0.550798825	0.721197267	0.44731511	0.587036413	0.625798924	0.211144515	0.835023538	0.624778505	0.630888789	0.272752125	0.187323901	0.207303897	0.152923256	0.475282382	0.76143472	0.413180509	0.712296785	0.204012988	0.427597166	0.167381409	0.553974699	0.243736451	0.424029506	0.460291062	0.476038073	0.497834516	0.48235975	0.361494351	0.678244919	0.548125692	0.293981769	0.39682027	0.419831401	0.068971254	0.419139053	0.590289611	0.174792778	-0.213458919	0.153216711	0.134268772	0.480988302	0.318319248	0.522872272	0.44960432	0.656239422
9.795685786	0.772913814	0.884233536	0.873377756	0.974178073	0.544941618	0.683213734	1.085220299	0.685394822	0.445249183	0.832225681	0.773035182	0.668341091	0.795084213	0.907352621	0.926990252	0.874999191	0.212478946	0.60881993	0.725735176	0.509070888	0.618889866	0.220862985	0.540485094	0.571432892	0.761392244	0.392284913	0.608684231	0.441866332	0.681651292	0.465767533	0.72795049	0.928782114	0.843342774	0.642267594	0.985429578	0.547912965	0.461481059	0.673708953	0.646113521	0.610354817	0.365999579	0.725641243	0.700445721	1.062543246	0.954351912	0.967468146	0.47379443	0.545069809	0.627105682
9.795196849	0.172710376	0.47935591	0.652000359	0.352981056	0.46274125	0.757970699	0.215472237	0.352471238	0.539168372	0.367922915	0.675340353	0.336715026	0.489587619	0.49549629	0.214647148	-0.069178845	0.438617009	0.617025167	0.668992871	0.37245697	0.637952119	-0.040052597	0.692787838	0.483395132	0.382808517	0.307334021	0.170074547	0.391509642	0.270128626	0.158746727	0.050218975	0.054775399	0.110909633	0.739144146	0.422675344	0.496267056	0.258278694	0.151312778	0.578935681	0.060575182	0.149336508	0.403848412	0.209936832	-0.0097942	0.387822685	0.447239759	0.459080673	0.493518177	0.538935311
9.794707913	0.592751535	0.842879234	0.480403533	1.038288376	0.43245188	0.68341389	0.743550963	0.468792373	0.593673192	0.808525859	0.599165138	0.55896227	1.164789945	0.878288786	0.791129763	0.486012088	0.511291369	0.658684939	0.6378359	0.550576217	0.550836565	0.648046378	0.540435056	0.854596369	0.572336568	0.424882809	0.621079831	0.475412937	0.581291711	0.651832937	0.800900321	0.748426215	0.764836482	0.780530703	0.867046182	0.508492311	0.621217553	0.478346777	0.309935074	0.285924396	0.507872331	0.903112216	1.187378464	1.209433953	0.749813019	0.871724127	0.360671207	0.496326534	0.906408972
9.794218976	0.413675656	0.461856978	0.441312798	0.254064175	0.4784456	0.612881713	0.387046607	0.198063059	0.515874228	0.299895792	0.455547091	0.079792439	0.607139979	0.386568305	0.056822808	0.205713697	0.412611328	0.621974234	0.545393303	0.704096851	0.498689146	0.255672776	0.518416161	0.495962863	0.353926269	0.216591025	0.434796674	0.26312827	0.388605813	0.454131213	0.398920429	0.08017743	0.505626768	0.639020818	0.352082471	0.453707173	0.179070559	0.466796049	0.249087081	-0.02732634	0.137679399	0.500578474	0.126934615	0.383501676	0.390141721	0.327430959	0.448030737	0.346748055	0.789859204
9.79373004	0.793318436	0.865948325	0.49727618	1.208218098	0.487492943	0.397470395	0.913502511	0.619873639	0.274044761	0.996777082	0.434608955	0.707819928	0.956101076	1.011135383	0.785863826	0.876906826	0.523235306	0.612780039	0.656465252	0.588396681	0.577796339	0.246047672	0.444630154	0.592316294	0.341814009	0.418236725	0.521541881	0.251130274	0.61541701	0.713790422	0.674744637	0.709764408	0.647814799	0.679941725	0.779458855	0.871267908	0.540448128	0.814309021	0.517814812	0.576634532	0.381392282	1.091524308	1.000951166	0.87430965	0.866838464	0.732376424	0.629459343	0.306121903	0.908536645
9.793241103	0.170461375	0.746749317	0.475324158	0.55132235	0.526261655	0.379339685	0.205103515	0.365396434	0.343961368	0.360027688	0.515745626	0.364189747	0.659057533	0.521030679	0.116808923	0.041742968	0.58618706	0.562841105	0.654953247	0.450207056	0.939716355	0.043142826	0.304642782	0.555843624	0.268672513	0.415385486	0.528423719	0.141714756	0.46352782	0.491764218	0.58337924	0.015833114	0.292417045	0.794326761	0.169966364	0.708495965	0.46715462	0.036662341	0.71513981	0.53358312	0.075573486	0.575826504	0.716266705	0.314022964	0.531241761	0.500165471	0.681889559	0.326546343	0.416700325
9.792752167	0.985103083	0.864434427	0.341639991	1.007607638	0.671658209	0.428960272	0.738561657	0.605375815	0.460854805	0.813766387	0.481645607	0.747277809	0.929196652	1.223925859	0.782200637	0.912615257	0.481139988	0.733207009	0.435651074	0.423636768	0.948628899	0.519971409	0.323547502	0.759313904	0.41247978	0.576315355	1.208899005	0.141379836	0.809563121	0.669548537	0.929256986	1.007318761	0.765952561	0.926453688	0.641087829	0.484183927	0.732185059	0.548219736	0.615404115	0.535983832	0.600173692	1.079477238	1.097822995	1.235191493	0.97566316	1.044085525	0.417633863	0.509547227	0.543645562
9.79226323	0.499799045	0.148244295	0.420588654	0.593846703	0.756275799	0.777467151	0.185694955	0.428906048	0.594496312	0.389937146	0.534054881	0.374278713	0.624781613	0.878621909	0.445369229	0.496522331	0.454105989	0.752785744	0.417183246	0.3998322	0.888098206	0.37943848	0.589526111	0.405958825	0.077157844	0.320372994	0.605763109	0.330476067	0.474553695	0.386555832	0.521021711	0.20324225	0.386586603	0.821762985	0.256695749	0.425542362	0.457670712	0.438991164	0.458579999	0.310992217	0.318577339	0.33682714	0.237382927	0.484356782	0.731231861	-0.010319824	0.333338153	0.598410525	0.323049104
9.791774294	0.715388952	1.01015411	0.591944926	1.260548899	0.642866951	0.889434555	1.273563006	0.613720647	0.429610831	1.296661196	0.713213221	0.587454235	0.619174925	0.961424523	0.78349667	1.098597563	0.509803075	0.691599054	0.430563793	0.479325597	0.690306582	0.79893548	0.525573529	0.708041623	0.605511215	0.429023499	0.653727989	0.55313803	0.734538577	0.699711315	0.717943623	0.873794982	0.71688189	0.817033471	0.729187954	0.563400893	0.610251831	0.67966195	0.539135055	0.724291172	0.667325319	1.193853226	1.029708474	0.672580417	1.012066054	1.250060231	0.373144969	0.671027201	0.609942296
9.791285357	0.073640114	0.338366488	0.672463072	0.49725487	0.55672834	0.789698779	0.146246433	0.631837497	0.487782521	0.528621248	0.796853702	0.537763904	0.249985268	-0.075333591	0.38500847	0.365349919	0.518215202	0.599447577	0.369763975	0.367746235	0.730648074	0.301690824	0.410497684	0.620370152	0.664224892	0.39239035	0.430789322	0.370037202	0.458964268	0.534721967	0.097429191	0.529784261	0.687449489	0.552056742	0.30224466	0.350516493	0.185547207	0.154464155	0.406830167	0.280586454	0.177280983	0.400797397	0.304361844	0.132501173	0.348016031	0.351384151	0.514594035	0.5838305	0.403109064
9.790796421	0.952907941	0.571585313	0.453938553	0.897586738	0.464228174	0.691656643	0.672696079	1.056149125	0.478143645	1.031394552	0.738965532	0.972266085	0.744473576	0.87843631	1.121226229	0.907169509	0.401916225	0.684006778	0.407187902	0.427305553	0.742964183	0.456066888	0.371654133	0.885868256	0.922216294	0.386592188	0.951718919	0.423490862	0.678411559	0.651700459	0.835414539	0.608184386	0.71044753	0.394321004	0.952845385	0.49893659	0.576554688	0.717832441	0.203074121	0.502053849	0.631685616	0.691479269	1.042168537	0.685654642	0.942465589	1.031856715	0.609068197	0.670866315	0.814930663
9.790307484	0.30289951	0.472197147	0.386207695	0.373436134	0.439917953	0.869598873	0.136033512	0.780092663	0.642603285	0.212606603	0.623527184	0.584667007	0.494940757	0.696564678	0.482909421	0.31928936	0.418020988	0.814397057	0.400672788	0.571346816	0.914587506	0.363940734	0.351478109	0.605431619	0.669276536	0.198616231	0.41176318	0.48845463	0.483397572	0.569864394	0.550781304	0.206838448	0.204917612	0.332429996	0.545677109	0.557069825	0.369043136	0.257818862	0.354815142	0.31107547	0.289815525	0.613846146	0.200567458	0.280551106	0.63339153	0.651742682	0.730359196	0.590135357	0.556941733
9.789818548	0.908573198	0.8730965	0.617019729	1.556806446	0.60827736	0.681208479	0.684063565	0.978837896	0.537006164	0.619705105	0.651143447	0.627558154	0.6926859	0.936785648	0.958724811	0.94877735	0.560370239	0.796523613	0.466829274	0.680815836	0.790815888	0.421862909	0.382138585	0.551073544	0.476822658	0.434565632	0.589896464	0.622833334	0.672062386	0.746102564	1.200172229	0.919944454	0.940566461	0.519500217	0.743851597	0.736174875	0.575999246	0.615413101	0.51374267	0.594183537	0.66335329	1.31240422	1.070783286	0.830211958	0.805906095	0.806587006	0.704985823	0.512852588	0.937570677
9.789329611	0.382081569	0.068618088	0.792898388	0.887026672	0.671527497	0.76868571	0.446499898	0.696085243	0.467959765	0.23243464	0.588907254	0.367721779	0.547504584	0.211576521	0.304609181	0.687149101	0.631768058	0.580588169	0.592515841	0.722523985	0.664790282	0.425919074	0.472821779	0.228613753	0.071039605	0.4851318	0.364789651	0.637616247	0.514974598	0.46390486	0.456146084	0.262146788	0.549687914	0.535692954	0.349272138	0.732847404	0.421220032	0.157116527	0.375844632	0.285855158	0.179143732	0.373898341	0.240849387	0.50519697	0.330499305	0.013205007	0.648188881	0.447110887	0.672150857
9.788840675	0.749908075	0.546866514	0.617938814	0.941313567	0.411906088	0.752639398	0.76716359	0.809436934	0.226453128	0.752151332	0.426177877	0.608018442	0.732097927	1.000798206	1.042019375	0.922953218	0.672554952	0.625436596	0.589567567	0.806114431	0.578957767	0.891388676	0.351443304	0.591594783	0.682301451	0.267158072	0.66183041	0.648113157	0.817778749	0.577008588	0.714680636	1.187871334	0.697514616	0.471995779	0.804215348	0.914914326	0.595106015	0.706379831	0.350110179	0.809006225	0.517454429	0.830454525	1.292863547	1.09766985	0.689560217	0.842666714	0.493126956	0.477397626	0.946401767
9.788351738	0.278330295	0.032198527	0.442637578	0.083922543	0.233735136	0.860921915	-0.089138443	0.738728407	0.307386055	0.078978844	0.518862048	0.203812459	0.509978193	0.202390112	0.280657948	0.384812197	0.556530432	0.680076925	0.45599079	0.602280469	0.640405198	0.517482668	0.464048181	0.534740648	0.42011592	0.111490102	0.498013189	0.369673153	0.765064286	0.447073046	0.306215377	0.248012783	0.265423697	0.376581633	0.201160556	0.641258746	0.276013549	0.343455802	0.377135267	0.617862952	0.243279021	0.619185671	0.823705506	0.07961189	0.454110251	0.264191366	0.467824381	0.459224026	0.701790294
9.787862802	0.794173489	0.7477943	0.624195777	0.994023328	0.241016979	0.959910236	0.663017594	0.988613196	0.464341107	0.557975402	0.616360185	0.466860937	0.787763466	0.912995849	0.776887682	0.726596963	0.531370413	0.632052137	0.440048203	0.496861806	0.634392279	0.91225	0.61506413	0.672587225	0.428218383	0.384300156	0.83843393	0.39192932	0.850389659	0.773635275	0.630694221	0.730621585	0.737529967	0.658532718	0.735839389	0.504076769	0.704690465	0.698563178	0.609897826	0.638870479	0.825346842	1.209545271	1.335775253	0.890911584	1.269010039	0.897622348	0.497994841	0.532631359	0.942071817
9.787373865	0.551812823	0.53546928	0.811486371	0.479340418	0.40763317	0.983979996	0.076700564	0.337111718	0.611051595	0.379601928	0.743263845	0.074169769	0.27537176	0.338832546	0.300753509	0.042004313	0.765309623	0.670557487	0.526357327	0.370136506	0.699774078	0.420356505	0.769163981	0.420296528	0.416392398	0.43540364	0.530337694	0.442433339	0.600148592	0.506161121	0.27680069	0.402452686	0.467760157	0.786602514	0.24601082	0.414915509	0.577617225	0.451499512	0.73813993	0.460283265	0.448325336	0.600231529	0.780607823	0.180325167	0.755361011	0.240358372	0.697497191	0.421695708	0.66489741
9.786884929	0.783065195	1.024129541	0.780202858	1.056731419	0.538754554	0.645134884	0.653940457	0.274604189	0.43138917	0.822146967	0.884551547	0.300843811	0.646652709	0.857475341	0.920756368	0.879314929	0.879992586	0.762188036	0.641347034	0.383346107	0.694975779	0.681435652	0.622551152	0.796462225	0.703204446	0.570847826	0.926858225	0.533036732	0.74318235	0.984527971	1.113853394	0.695189948	1.012890459	0.704057042	0.749966654	0.714104183	0.884404064	0.606729868	0.69014428	0.61044329	0.787592665	0.77081104	1.318677646	1.157998594	1.151364359	0.679670561	0.66167889	0.429454461	0.714964515
9.786395992	0.11863459	0.368840146	0.702676319	0.557899141	0.64013504	0.4838906	0.150436138	0.194502062	0.401697344	0.350022932	0.720949453	0.313920254	0.177856551	0.250674993	0.428934091	0.213852506	0.72043648	0.672444823	0.550942229	0.454290461	0.723268243	0.385598262	0.555916971	0.697576344	0.471495994	0.42691649	0.433633014	0.402723347	0.415981464	0.861511413	0.574955815	0.315870131	0.532545923	0.443276495	0.361383979	0.642019395	0.402286726	0.363044063	0.610562003	0.254924323	0.456895813	0.245581056	0.220817219	0.37927743	0.89337525	0.323980633	0.55974757	0.29513226	0.389742727
9.785907056	0.639481837	0.669637237	0.670274595	0.930517509	0.729152838	0.3994687	0.700735002	0.524499689	0.306164175	0.79848189	0.536250034	0.858238487	0.938050735	0.887854929	0.90705926	0.636142313	0.5508067	0.568618257	0.496122439	0.410519966	0.558785834	0.893332328	0.461793807	0.671149164	0.582569709	0.583422796	0.824957546	0.414999344	0.623612716	0.914960178	0.741268027	0.790533131	0.83034952	0.503886225	0.866530443	0.496777661	0.627480174	0.724526609	0.509389801	0.710935228	0.825551084	0.996759428	0.880452394	0.62101759	0.893343305	1.206923665	0.442292241	0.336228871	0.868511433
9.785418119	0.22780595	0.397329641	0.648988478	0.105331481	0.674831423	0.535247934	0.133188509	0.497562006	0.333449781	0.365484755	0.529333044	0.883799374	0.538270626	0.373631477	0.519381985	0.40904033	0.498923953	0.652221156	0.578840018	0.333679066	0.663672975	0.402986928	0.470094955	0.440762138	0.552164253	0.434663838	0.556665349	0.360336614	0.299748711	0.756276252	0.24761447	0.237621655	0.449726298	0.713439679	0.345751828	0.38635804	0.50664125	0.164723451	0.482287604	0.253055721	0.319875176	0.338791109	-0.095554583	0.220333727	0.29981758	0.524547797	0.44979785	0.370386682	0.632023616
9.784929183	0.71377816	0.905024258	0.789243287	0.835134024	0.529771446	0.509259447	0.841312098	0.708817729	0.329951137	0.902776885	0.576902804	0.986875261	0.778078633	1.191571297	0.973188302	1.213596184	0.59473593	0.72034431	0.607831542	0.440934356	0.661574315	0.838322743	0.322493737	0.532816392	0.747356046	0.340380107	1.059365701	0.650195456	0.613409319	0.818762104	0.774400463	0.739998084	0.835261699	0.857305982	0.772350645	0.769451036	0.751578179	0.650926819	0.636848613	0.595630315	0.757840036	0.754654555	0.852119974	1.120211559	0.452064183	1.044969107	0.424322409	0.504512189	0.903521602
9.784440246	0.372069871	0.501786986	0.737997685	0.106633021	0.649288394	0.543848017	-0.235747208	0.18138299	0.61731545	0.083117714	0.595121394	0.492982038	0.447864546	0.068949081	0.400352072	0.433116821	0.765183583	0.544573603	0.689951192	0.487409995	0.794144811	0.37789824	0.292276338	0.215247678	0.255482533	0.330156511	0.845677882	0.59886566	0.496558783	0.476033178	0.203231479	0.271853166	0.39174983	0.78465862	0.52211944	0.65350134	0.42140665	0.50169602	0.802126486	0.139481399	0.308810557	0.492504479	0.247459209	0.723950729	0.017354168	0.308379816	0.479644258	0.509295776	0.513284479
9.78395131	0.757670629	0.674245904	0.519624728	1.128903179	0.602189048	0.376647046	0.7508379	0.49286619	0.622758444	0.717210293	0.577359746	0.747195282	0.725045759	1.023184574	0.77603767	1.001804622	0.810338386	0.518730804	0.803444242	0.591394455	0.625281022	0.769153189	0.261985791	0.545908432	0.774477122	0.57902833	1.123536881	0.523579499	0.895514733	0.630215248	0.549890352	0.84945637	0.854887157	0.819016068	1.05395449	0.701593359	1.046598443	0.679574664	0.745997726	0.564181587	0.576371487	0.708124857	0.890359063	1.369760507	0.595751602	0.847849649	0.523578854	0.484180322	0.750779657
9.783462373	0.159290315	0.440791179	0.568307773	0.327430598	0.505063179	0.579561961	0.114629548	0.507332833	0.683455939	0.014781022	0.519107568	0.38545561	0.327695117	0.31588616	0.53883663	0.679495374	0.718900329	0.538868668	0.632838824	0.479970368	0.46494663	0.185151398	0.478041855	0.625767552	0.709195714	0.523013169	0.597406563	0.247877247	0.444994962	0.547257362	0.230806338	0.389328981	0.559712553	0.804288503	0.524185325	0.636856906	0.665242116	0.419012748	0.423850641	0.212037671	0.15990768	0.345955596	0.361701104	0.425926253	0.182006045	0.226101277	0.698101983	0.415574306	0.655833691
9.782973437	0.627585589	1.200644997	0.559454821	0.821620196	0.446021523	0.735826119	1.12464118	0.732540645	0.637570839	0.644287391	0.426398321	0.330281049	0.459831205	0.875913427	1.086239155	0.811113622	0.566715593	0.432218446	0.470777189	0.386348076	0.39382949	0.721097231	0.693918788	0.867687138	0.831857719	0.672330228	0.61160318	0.33730563	0.602139032	0.901117471	0.689440346	1.182525427	0.866351869	0.856953202	0.948223282	0.630711545	0.809400284	0.970457631	0.395769965	0.438758084	0.774665019	1.034436402	1.235828999	1.05738398	0.689678694	0.71052394	0.664914087	0.538795868	0.820028
9.7824845	0.331121979	0.331794687	0.511040209	0.129745255	0.452491534	0.882878904	0.618449373	0.412892061	0.640386474	0.187084204	0.496301979	0.202671859	0.454797377	0.356274096	0.608515669	0.509938315	0.405496026	0.473239684	0.472951512	0.443964181	0.5395609	0.198061381	0.686173245	0.474832626	0.563735195	0.500656652	0.179888873	0.41679444	0.4990605	0.682399036	0.398891157	0.227873995	0.422765162	0.782920739	0.460890595	0.27498392	0.352337789	0.379090045	0.598167752	0.024974446	0.354374226	0.268492912	0.292743608	0.51231999	0.277366908	0.446814303	0.630137065	0.481926134	0.678409159
9.781995564	0.698244636	0.669672066	0.647653217	1.010609082	0.471848516	0.730726028	0.794537952	0.587823641	0.3862487	0.67537212	0.546224067	0.814208086	0.945012673	1.081103828	0.833306967	0.708043695	0.449426993	0.573940838	0.548133829	0.626966619	0.606658798	0.50330893	0.430046354	0.61616503	0.863074082	0.614816071	0.8848428	0.607131882	0.593330681	0.763352076	0.839874505	0.665238949	0.720951458	0.653418583	0.763782593	0.338916721	0.602365976	0.751465067	0.712944116	0.369106194	0.728594119	0.933888044	1.356423453	0.832916578	0.61094598	0.978466958	0.617681041	0.412421817	0.899280192
9.781506627	0.162465079	0.631055716	0.690319915	0.709377133	0.567406957	0.740561007	0.328550545	0.533805626	0.377712058	0.416283623	0.45588891	0.621227899	0.284223512	0.333362071	0.187891253	0.328917862	0.538852621	0.597956616	0.536352066	0.62285038	0.663765847	0.291412974	0.477975554	0.340121414	0.610550995	0.5420036	0.703375636	0.48182001	0.387163004	0.44794071	0.243474347	0.198344886	0.462577918	0.528729957	0.415652048	0.484316454	0.485379565	0.149258598	0.624615976	0.29217696	0.285825716	0.389168134	0.63388498	0.409349067	0.580569021	0.49562968	0.613304447	0.421970447	0.6668255
9.781017691	0.618244611	0.766961996	0.596573776	1.144622539	0.531606586	0.739397843	0.792707375	0.58576158	0.323738506	1.016656769	0.3665095	1.027356699	0.393770168	0.894776311	0.796829248	1.059360549	0.501935368	0.457380099	0.486881582	0.497507886	0.46325468	0.620839689	0.473227557	0.580573175	0.833309821	0.673676875	0.791780757	0.496568078	0.824970549	0.786462041	0.706848115	0.762822601	0.872002638	0.588953365	0.990518554	0.669500098	0.872662019	0.398475585	0.60921417	0.682777032	0.756013419	0.959669923	1.13247391	0.92351295	1.022329356	0.814689666	0.564677003	0.524662084	0.828457815
9.780528754	0.256685099	0.597480626	0.496687934	0.723018957	0.520295936	0.766999233	0.161901345	0.358445959	0.485013651	0.467050227	0.298769991	0.650569746	0.517355819	0.038113466	0.322964911	0.447873248	0.552004065	0.415386888	0.579412383	0.371771275	0.585870741	0.347759501	0.600065064	0.342092834	0.50125945	0.479908403	0.39337389	0.431783085	0.686587275	0.491444422	0.562434271	0.239890269	0.594981162	0.482465103	0.427974041	0.5422151	0.643280033	0.293082862	0.363977235	0.192626934	0.137324765	0.366064011	0.156973899	0.383957498	0.307433835	0.101999865	0.562576474	0.519603032	0.524698861
9.780039818	0.763981076	0.978936762	0.566854836	1.101895819	0.474590691	0.569808314	0.874154862	0.625787892	0.597426829	1.109644165	0.306515818	0.742304091	0.798670735	0.79702112	0.848392859	0.9182439	0.613420508	0.420201347	0.678574531	0.529669994	0.596400771	0.588201619	0.441588	0.622622838	0.799366562	0.594656421	0.902718873	0.617621401	0.946300166	0.663951034	1.070702357	0.784516376	0.894448663	0.361672332	0.926419227	0.553107882	0.793974621	0.960687683	0.174701782	0.63563158	0.767455294	0.992189239	1.022894396	1.113924146	0.528309059	0.884418078	0.501855633	0.651469344	0.680793821
9.779550881	0.38826043	0.603603709	0.657942105	0.310225879	0.464299971	0.548700665	0.501286901	0.456540923	0.599078208	0.542332282	0.394183533	0.485776294	0.193736041	0.459486779	0.22406925	0.215128345	0.522849708	0.472606358	0.688522962	0.586228827	0.604810454	0.699452164	0.467056513	0.540256219	0.626047934	0.40614618	0.565776964	0.586544717	0.6334688	0.617506951	0.508602468	0.455585915	0.546634621	0.296999145	0.274861267	0.355565207	0.498257746	0.555285578	0.342835145	0.749332998	0.250730293	0.345709284	0.325852314	0.342167428	0.247596194	0.39570969	0.655316804	0.523901446	0.477173139
9.779061945	0.65296232	0.765468618	0.609621967	0.687307313	0.283154187	0.342720287	0.613063409	0.880905515	0.435773068	0.905060862	0.517700331	0.807155827	0.829907761	0.751773084	0.65158804	0.635025987	0.494186723	0.48443057	0.645702996	0.454753657	0.639808631	0.866077347	0.409277832	0.892519412	0.768442154	0.481190668	0.748451341	0.546348224	0.761031558	0.709082785	0.770516375	0.745580235	0.798822139	0.52156908	0.51679105	0.521025059	0.644050891	0.78298537	0.544996542	0.704682046	0.685561089	0.722592329	1.182896772	1.027452917	0.59590443	0.821803349	0.742095869	0.456669364	0.884411385
9.778573008	0.432328643	0.478593236	0.620583326	0.589926948	0.370818935	0.332508362	0.109324892	0.5913696	0.445676361	0.656977041	0.581131493	0.715878167	0.282283338	0.56924342	-0.082658621	0.586119374	0.506458391	0.524772616	0.600988642	0.348777789	0.668621794	0.276483894	0.288066839	0.641737669	0.494314893	0.313038279	0.25181332	0.399706944	0.358582591	0.482897797	0.529800245	0.522406314	0.400249317	0.729082309	0.222611228	0.538284542	0.217833121	0.256689709	0.502942068	0.518588023	0.172937609	0.301679082	0.774849948	0.240629441	-0.008664869	0.274565417	0.870757124	0.559295909	0.60150233
9.778084072	0.838249162	0.919238395	0.616449967	1.271926877	0.458968737	0.547072606	0.834258597	0.673562576	0.340337806	1.049519473	0.413705348	0.803163608	0.741147176	0.687939674	1.086216992	0.692089347	0.422480612	0.653706202	0.613764291	0.350208705	0.483015679	0.747843882	0.091814434	0.738665771	0.992005552	0.421561378	0.676190881	0.501850453	0.516411051	0.624740483	1.13292156	1.050164704	0.717140803	0.935138729	0.556221794	0.615303959	0.674329037	0.682130317	0.62658952	0.682279504	0.70247796	1.323878494	1.237279742	0.804541426	0.777821067	1.05692844	0.720327241	0.715148243	0.577033506
9.777595135	0.01502858	0.438954584	0.680787818	0.773958888	0.358304825	0.599275179	-0.010361638	0.519876803	0.435457184	0.278361378	0.194271113	0.182051029	0.426916504	0.108826441	0.270566776	0.428963729	0.33385937	0.786085908	0.615063838	0.249444804	0.604366032	0.237476071	0.463361305	0.594129295	0.961442085	0.381708882	0.59762907	0.334450144	0.317605932	0.482620388	0.294201814	0.553278287	0.258494012	0.746430641	0.207800412	0.297505054	0.4961602	0.286857484	0.745722405	0.198421514	0.059432993	0.553536915	0.582027204	0.177673135	0.489806978	0.301436984	0.545412044	0.555904636	0.451668425
9.777106199	0.592494821	0.976506743	0.667601301	1.77326131	0.204677479	0.4569026	1.012270299	0.677002256	0.587524679	0.897467254	0.378250507	0.797050302	0.88024375	0.918523583	0.612572194	0.953849804	0.305249951	0.622871758	0.618571151	0.308309761	0.539804296	0.612282862	0.724442077	0.86652728	1.14664035	0.403871598	0.957079627	0.294314944	0.528702679	0.688126222	0.798351189	0.610318677	0.75322066	0.76459289	0.661357914	0.332535009	0.790694941	0.829205818	0.815354247	0.593846532	0.558482229	0.913375636	1.119700327	0.822930159	0.778212361	0.924007744	0.548096769	0.531499965	0.596918771
9.776617262	0.191063486	0.443655965	0.552460688	0.344055306	0.338113031	0.499139167	0.203497872	0.571500288	0.713343771	0.06503717	0.558798949	0.468724052	0.27085786	0.154632237	0.380519239	0.632136415	0.402517581	0.559201319	0.599852492	0.404483085	0.58482991	0.448506897	0.619552676	0.596157066	0.737817427	0.262395195	0.442552561	0.372689952	0.604874131	0.568675159	0.450059295	0.276485669	0.258281531	0.769401727	0.15052258	0.385326585	0.453774103	0.140406195	0.654687295	0.28915652	0.327724302	0.282123257	0.394758778	0.488291559	0.377302424	0.123304011	0.612286255	0.503913995	0.297218998
9.776128326	0.657643795	0.757157533	0.544661035	0.79950939	0.370235392	0.333573562	0.901993736	0.767366512	0.476721589	0.797832506	0.48121326	0.756433904	0.85249925	1.190894428	0.984133463	0.842289087	0.520283636	0.504613529	0.514893675	0.542600232	0.731767452	0.585113274	0.579251667	0.700682554	1.101124609	0.374743452	0.859902946	0.578597447	0.945271025	0.949763775	0.692636729	0.766973271	0.712643122	0.611414504	0.807929429	0.624420399	0.612399642	0.380920615	0.585511805	0.757110953	0.452631291	1.055074254	1.041778131	1.384632467	0.819703699	1.034901536	0.599560688	0.57202966	0.577621623
9.775639389	0.157286963	0.031805603	0.662678609	0.342590111	0.463475461	0.314563086	0.126053248	0.655882355	0.494681736	0.018453371	0.541872049	0.16638152	0.470930193	0.332067721	0.230487877	0.539618573	0.564900888	0.565450802	0.399924828	0.564182305	0.80992118	0.266188199	0.747178353	0.629555918	0.423709029	0.214977235	0.49102991	0.399798912	0.46688808	0.637187248	0.109986881	0.257801592	0.316057747	0.531814003	0.23186342	0.385028063	0.374636219	0.099843884	0.566036815	0.200400161	0.475205738	0.569308348	0.271659017	0.120124156	0.592210925	0.601293432	0.710996862	0.510848448	0.536188167
9.775150453	0.720960335	0.330380843	0.841003836	0.975638128	0.518275831	0.45781666	1.162006423	0.757554368	0.612683744	0.82809142	0.680340838	0.321781555	0.650080996	1.100603224	0.668911843	0.94170606	0.56851953	0.613092505	0.538903823	0.616827533	0.589777761	0.812947579	0.565006463	0.77253333	0.572823069	0.454100391	1.227581314	0.524968911	0.861236382	0.823767784	0.969175489	0.952198214	0.875080064	0.838975533	0.682606141	0.427686432	0.714201881	0.766695108	0.62278766	0.781936918	0.721060045	1.22921558	1.160544847	0.94929362	0.961125471	1.061194785	0.69895185	0.476036405	0.857589482
9.774661516	0.461018139	-0.016375269	0.7805284	0.642488967	0.557809646	0.961005772	0.286636449	0.513668116	0.620425182	0.280150814	0.626571761	0.129008252	0.330265624	0.193941385	0.315829961	0.083871505	0.559349595	0.666977562	0.617618504	0.729548429	0.624614699	0.358968597	0.489572468	0.254227102	0.412912228	0.571891661	0.725294143	0.593820005	0.417720814	0.657960343	0.359823189	0.380123556	0.541070178	0.973512381	0.517232682	0.425598485	0.451085616	0.097648886	0.409319529	0.427126777	0.219594839	0.256564812	0.589790795	0.11039985	0.245675234	0.418732842	0.723416897	0.361931593	0.723181647
9.77417258	0.868047771	0.463816905	0.54199543	1.152065869	0.549311905	1.133616123	0.450082889	1.028629835	0.455777696	0.796073975	0.472927702	0.636446362	0.908707964	0.842574697	1.085329214	1.134488728	0.614918149	0.678696738	0.457323981	0.788106892	0.715094777	0.63365929	0.436233001	0.492487208	0.715780169	0.684845676	0.693364898	0.625085837	0.532019586	0.561621211	0.462351587	0.668991428	0.649052279	1.071694361	1.060458529	0.516189932	0.84004239	0.608397216	0.46020171	0.360770926	0.778395696	0.901558991	0.798766222	0.928181037	0.708173121	0.956699371	0.544464144	0.454065882	1.143274958
9.773683643	0.224901628	0.322479134	0.588779933	0.357520564	0.545075104	1.056519017	0.387022398	0.867083217	0.543063362	0.047025239	0.444364022	0.368694011	0.444561127	0.160761611	0.486557674	0.745229088	0.561655275	0.808167039	0.528693554	0.773076749	0.737574771	0.37208231	0.446167329	0.454175424	0.714727115	0.470852919	0.427444107	0.587225668	0.161368143	0.147114755	0.196634191	0.321625556	0.489601524	0.885558615	0.392003883	0.511417206	0.462298263	0.030538842	0.701290977	0.238211943	0.175132731	0.232200986	0.065104158	0.122330104	0.190241777	0.402958769	0.482528633	0.518750808	0.779623612
9.773194707	0.455518	0.626023467	0.88339024	0.529446505	0.518110026	0.867543871	1.278408695	0.719140517	0.432816338	0.642221764	0.382539503	0.755837761	0.673585237	0.728978091	1.122868922	0.961621215	0.450550831	0.636076918	0.59715446	0.833843465	0.588229098	0.709860719	0.504543014	0.905953097	0.90707577	0.617435355	0.862646671	0.750661859	0.59168982	0.428196953	0.579438637	1.07892358	0.617343826	0.750868883	0.888729474	0.521318721	0.80373713	0.671866907	0.742264586	0.821402807	0.648745984	0.880626209	1.090707153	1.077506356	0.776770139	1.026244635	0.421689763	0.645736818	0.605055828
9.77270577	0.18689423	0.207101928	0.899006012	0.407509487	0.617122838	0.773968321	0.311179799	0.459628039	0.50666391	0.059445046	0.419604497	0.313643111	0.460733738	0.34959096	0.408165628	0.019503969	0.513196954	0.58886411	0.496084355	0.750454609	0.574304439	0.304392562	0.650451295	0.761091072	0.663323023	0.526695522	0.476686915	0.591146303	0.533451664	0.232545181	0.073369133	0.375894799	0.436425439	0.649179912	0.41377648	0.332874796	0.345807542	0.112979164	0.661709201	0.397802924	-0.059431207	0.497439185	0.631253733	0.518373515	0.47485994	0.05932637	0.529837044	0.592584836	0.281040029
9.772216834	1.009410434	0.55592429	0.873324208	1.123895755	0.416728428	0.647749882	0.815481816	0.806025481	0.536119396	0.775757486	0.62176174	0.663829323	1.045852031	0.893913041	0.799986436	0.648303503	0.625170166	0.564850583	0.479393988	0.693840123	0.445034249	0.875458876	0.586734805	0.841406208	0.691102408	0.503325842	1.076435042	0.657030885	0.626606463	0.515678479	0.909718419	0.568319285	0.953413953	0.681645945	0.842085903	0.655809605	0.549612812	0.502646693	0.715507926	0.678209893	0.529739866	0.992687046	1.256893301	1.035868703	0.526789836	0.827044953	0.628052899	0.46916262	0.646535712
9.771727897	0.486857111	0.115534206	1.028941194	0.380851636	0.405895585	0.604627419	0.313144861	0.36598323	0.630140125	0.156574878	0.662755322	0.022653374	0.659134276	0.854552159	0.31387423	0.357584471	0.625977759	0.702553489	0.530631863	0.7473848	0.38087059	0.270036327	0.565499646	0.733913341	0.500893981	0.277394199	0.468702713	0.765039948	0.351645697	0.390427198	0.546886021	0.235234922	0.719152513	0.735473789	0.168843919	0.674112494	0.287823159	0.155028564	0.568212459	0.585822817	0.143960872	0.107275057	0.676644277	0.137270441	0.096557397	0.37582927	0.558493611	0.375836831	0.505021849
9.771238961	0.72560269	0.631588969	1.047540372	0.823726972	0.407084806	0.373729877	0.901784593	0.439429491	0.602588827	1.006359883	0.552958825	0.656474716	0.743660625	0.983004713	0.842445361	0.795133106	0.497733807	0.60082395	0.7043102	0.785679633	0.317068016	0.641323398	0.589311801	1.024110365	0.812148435	0.416439945	0.904515955	0.748494979	0.774980959	0.809801591	0.585483915	0.68308054	0.854920597	0.88495552	0.739683365	0.797531963	0.89337816	1.100723838	0.565162292	0.427694173	0.795724055	0.818236581	1.30358337	1.190519809	0.787296431	1.01369912	0.368274522	0.491084908	0.780936203
9.770750024	0.259574152	0.206392089	0.783511993	0.081855653	0.446353784	0.45731285	0.307820061	0.419955866	0.64735053	0.099931934	0.581801347	0.856070985	-0.008952666	0.078010398	0.230195257	0.586213201	0.412301028	0.682348946	0.866019302	0.519208204	0.318666345	0.452197642	0.622192852	0.850228936	0.44716092	0.383226558	0.59405728	0.44211849	0.758409706	0.415300657	0.189934562	0.182885029	0.238371093	0.782331246	0.21753988	0.696546107	0.459989589	0.396192187	0.404201127	0.28499091	0.273429793	0.353689571	0.717468223	0.249949576	0.258329798	-0.061977858	0.408250605	0.415336006	0.662328672
9.770261088	0.87150021	0.807352097	0.654169595	0.658470599	0.506558393	0.476441476	1.145581787	0.70186806	0.541529912	0.718038638	0.57113157	0.894853411	0.468230389	0.961476998	0.426831841	1.045215738	0.418108066	0.665519796	0.781562246	0.430487179	0.287154584	0.800741294	0.488368188	0.833359987	0.894732672	0.429152388	0.722821914	0.374096867	0.670692966	0.593700124	0.835525579	0.90884513	0.524887602	0.678843732	1.13264768	0.629616902	0.754521622	0.802150475	0.331361209	0.516565946	0.708324464	0.89110505	0.993568031	1.30855869	0.917827671	0.741899243	0.407122102	0.508635208	0.836886818
9.769772151	0.273474248	0.375867601	0.683079093	0.240990373	0.630494554	0.660384972	0.233149966	0.445055596	0.5054307	0.307582245	0.416314752	0.340954899	0.354314223	0.568622351	-0.059080381	0.330978116	0.584446488	0.762181139	0.621544079	0.61062113	0.390462131	0.427001067	0.644182465	0.528084232	0.742827129	0.38159332	0.605811713	0.439037987	0.374250758	0.403851508	0.319954164	-0.022018608	0.372206731	0.5488541	0.502238984	0.329951462	0.659663624	0.064615306	0.568424955	0.526405572	0.193458416	0.454500589	0.346060458	0.279864619	0.479273889	0.153363489	0.474244682	0.532285159	0.489346947
9.769283215	0.666080855	0.722985933	0.640584906	0.959059763	0.584212123	0.947243702	0.801392069	0.625340216	0.292059616	0.844134592	0.469621318	0.534494273	1.134264391	1.190291185	0.885921986	0.73991853	0.770779991	0.634344831	0.627781876	0.748310544	0.494645024	0.972385914	0.809006316	0.502262667	0.753146574	0.534395515	0.888570433	0.631255511	0.5952374	0.604820864	1.209734943	0.645147782	0.513146373	0.62811678	0.903495033	0.502976365	0.883843269	0.656425775	0.667037331	0.710517519	0.565550952	1.03541207	1.307079038	0.776235448	0.806789635	0.862771491	0.562397441	0.513113477	0.769501657
9.768794278	0.431912163	0.47420987	0.750636405	0.721471012	0.612983189	1.125715392	0.245084008	0.47704333	0.416154862	0.179129052	0.547844095	0.324325734	0.691174764	0.513175213	0.430514036	0.187182275	0.69132603	0.67770604	0.67415272	0.727407579	0.629419467	0.449488278	0.818984273	0.420158785	0.529905661	0.52084884	0.661245141	0.374908282	0.51643286	0.533392564	0.567868603	0.451389002	0.278494209	0.753658147	0.210066629	0.564039458	0.346945238	-0.060779623	0.520000686	0.182714391	0.135153099	0.307148645	0.07407643	0.171306283	0.297132473	0.349813355	0.708686912	0.463670608	0.685272406
9.768305342	0.844944569	0.825762312	0.879257466	1.007561257	0.462898193	0.953197676	1.207414859	0.784960136	0.393212444	0.867597137	0.371042833	0.658121195	0.835189979	1.002692458	0.802905842	0.728350674	0.617670523	0.582566934	0.724463136	0.811494888	0.528727794	0.570634245	0.551123956	0.641419635	0.719950305	0.474376183	0.737665165	0.362693129	0.923290909	0.867343461	0.66699204	0.705294418	0.764037929	0.951295132	0.676446106	0.918857075	0.541187344	0.490642296	0.565010091	0.365911516	0.805958164	0.808206439	0.91200343	0.95503741	0.675364729	1.204678718	0.615747792	0.618457344	0.9214073
9.767816405	0.129221358	0.560497303	0.697625338	0.438046882	0.526267279	0.98963343	0.218812636	0.793222031	0.447369014	-0.054896664	0.385744748	0.282099452	0.59495444	0.227329107	0.018172729	0.157479245	0.607489492	0.562298951	0.793966204	0.855332161	0.47726884	0.204712697	0.510356983	0.549746087	0.491647451	0.3066693	0.338313139	0.324812917	0.456223361	0.421054681	0.690878143	0.495146669	0.623847899	0.692002454	0.377196871	0.866566749	0.20545585	0.155093319	0.547211216	0.167268629	0.26399375	0.096115822	0.447950059	0.253115188	0.638520641	0.485760591	0.613236201	0.515939485	0.694088741
9.767327469	0.519942692	0.798115112	0.509072664	0.772246526	0.562451441	0.833498761	0.716385126	0.871561307	0.298062028	0.79415979	0.60729056	0.667357206	1.021789454	1.203449099	0.737627345	0.758708001	0.560180293	0.419694456	0.882997336	0.755331662	0.353461282	0.578278827	0.489475573	0.961796889	0.794504393	0.48121968	0.79241825	0.422282438	0.867882062	0.555529521	1.223916621	0.88198996	0.727504556	0.469276059	0.914349407	0.752435692	0.616689169	0.535789031	0.642066326	0.939993322	0.689719657	1.159327566	1.149588355	1.395230974	1.202187329	1.201632128	0.699625368	0.309517474	0.812208795
9.766838532	0.277553738	0.345334375	0.525443206	0.437034621	0.663075601	0.702554734	0.756451855	0.522466472	0.289923665	0.182881374	0.636970052	0.266486265	0.463570581	0.291865201	0.041089724	0.293935786	0.535924652	0.543854283	0.865622225	0.569135217	0.26255341	0.388441337	0.403193529	0.697335847	0.467679789	0.485727684	0.39550558	0.546030612	0.563818447	0.604298521	0.16396558	0.35598289	0.387578515	0.335150658	0.223738241	0.5506939	0.480118809	0.232671352	0.686656136	0.442519494	0.185253768	0.496380789	0.202205521	0.369604122	0.581274729	0.437663912	0.750158726	0.269918912	0.482611145
9.766349596	0.836203047	0.720926694	0.488134571	0.994176193	0.412832824	0.639725839	0.932756467	0.627364211	0.3445658	0.477183518	0.419127099	0.795808778	0.852495029	0.458838519	0.725922119	0.765239085	0.479007249	0.471984611	0.662202477	0.577458952	0.26930664	0.892914039	0.31696187	0.561683914	0.505024985	0.580767325	0.622216144	0.679481898	0.867290772	0.877164284	0.876622484	0.965333787	1.053879982	0.355158062	0.848382173	0.591068637	0.704314856	0.906833924	0.705563825	0.766904018	0.810028325	1.137965213	0.936916653	0.936608834	0.765696694	0.97897747	0.635586002	0.461885239	0.725954515
9.765860659	0.365010385	0.020752314	0.40905721	0.111591133	0.387500516	0.700820071	0.3372277	0.636254168	0.703627861	-0.159871726	0.293472541	0.635078722	0.514916912	0.101098516	0.236396773	0.285798406	0.419365857	0.637594883	0.516460184	0.588677668	0.419008172	0.79335025	0.584564214	0.413341085	0.275981991	0.365283269	0.3172432	0.45189832	0.661719586	0.557847615	0.661372091	0.485833447	0.653331708	0.660626007	0.339676665	0.277022332	0.330785495	0.311099495	0.667048608	0.474933973	0.349200479	0.693488889	0.470871193	0.325915908	0.384645694	0.43970382	0.652020418	0.453891261	0.610378644
9.765371723	0.648304178	0.233668482	0.613485387	0.949669113	0.311773468	0.698123727	1.177043675	1.050897577	0.778686228	0.731769346	0.47573436	0.924928382	0.778670823	0.769020983	0.646750015	0.71701403	0.4361327	0.544192266	0.654528038	0.577630444	0.506303959	0.562336947	0.608896995	0.745216863	0.456249051	0.569680242	0.61320151	0.516108214	0.649917655	0.730524789	1.511778792	0.741098758	0.705250832	0.86781416	0.728775468	0.401183814	0.664944597	0.684915535	0.684336237	0.563640596	0.768039445	0.942315884	1.301874618	0.999864879	0.969874652	1.079775488	0.473981667	0.529287614	0.832793563
9.764882786	0.167179376	0.144299595	0.75828998	0.107453247	0.468608639	0.760126405	0.437677915	0.838337696	0.808726895	0.122946655	0.535393135	0.398401593	0.158721484	0.299125257	0.237849386	0.481345439	0.492449278	0.567360701	0.850904741	0.529019317	0.611101122	0.2627874	0.605997636	0.491477504	0.428778923	0.403267243	0.195334403	0.619892623	0.466853242	0.588496298	0.372576932	0.223677444	0.45170261	0.537698958	0.002266905	0.485570428	0.367759248	0.284289688	0.573814822	0.067119358	0.129800034	0.277083583	0.386253679	0.201341088	0.512457801	0.340406202	0.409179965	0.485811858	0.772531787
9.76439385	0.715151793	0.857994915	0.734287778	0.661943562	0.653384312	0.727446696	0.80556895	0.661449834	0.713023377	0.679813197	0.482082252	0.808903562	0.349151123	0.718369652	0.668315486	1.020794053	0.530826019	0.427547986	0.98229116	0.630574038	0.449298496	0.499402392	0.590690237	0.840769357	0.655836181	0.537554097	0.786335299	0.482416675	0.858833686	0.765374058	0.636867497	0.51652558	0.716562874	0.503737624	0.555413662	0.609141987	0.724393214	0.80057591	0.510024444	0.551885869	0.463844983	0.954918927	0.859051091	1.17640457	0.541616827	1.137980453	0.441254117	0.475449928	0.838278704
9.763904913	0.354020574	0.456563091	0.708279638	0.165926603	0.761271868	0.71344821	0.255493923	0.41303184	0.717273742	0.220015194	0.559322203	0.360343013	0.439880414	0.311262402	0.284936976	0.430492645	0.50850578	0.573773142	0.99832434	0.587557995	0.565344663	0.055297719	0.70831968	0.752356293	0.519152762	0.619581949	0.617634129	0.327941026	0.440227953	0.406901519	0.512599391	0.170493018	0.517463009	0.585882901	0.409046578	0.46818353	0.523711872	0.010573991	0.499522429	0.211158025	0.13198691	0.149431401	0.15328691	0.416676716	0.333751777	0.722665991	0.5807133	0.397921521	0.453999589
9.763415977	1.053489521	0.675676524	0.644444203	1.139150814	0.482412519	0.698371349	1.174120586	0.623654524	0.730143608	0.576506167	0.556609482	0.744640909	1.146310602	1.372669591	0.712554983	1.075623007	0.427000095	0.386347631	0.986594019	0.471656443	0.6477693	0.706779525	0.628891393	0.812120325	0.707269648	0.638909492	0.846071195	0.587563837	0.646208255	0.645796849	0.836490832	1.024397184	0.781704138	0.562987502	0.70193993	0.54290928	0.680574538	0.611666833	0.603471678	0.396209151	0.395967234	0.929064805	1.078130206	0.932373279	0.973169888	1.253693582	0.636566294	0.534204035	0.996482028
9.76292704	0.39413832	0.234195949	0.698384773	0.747465006	0.302435767	0.847190708	0.400293991	0.424059663	0.867315336	0.260973845	0.544190319	0.462805297	0.431056138	0.311113384	0.285507742	0.476946764	0.436610954	0.487522757	1.056553332	0.433645387	0.718393063	0.322831245	0.753694379	0.533785901	0.466355565	0.509582958	0.554203211	0.711625471	0.418045407	0.456427817	0.238015803	0.550589643	0.337320096	0.315635787	0.219093092	0.317899972	0.367290825	0.207372352	0.604303086	0.287369291	0.311303584	0.427635375	0.836360702	0.102365619	0.443248699	0.491017156	0.648712532	0.473376171	0.634136257
9.762438104	0.858698151	0.85852707	0.788052926	0.868689997	0.17943821	0.705318758	1.088516036	0.826509333	0.620962375	0.92866809	0.588380287	0.64658758	0.753166525	0.716173613	0.948296762	0.804426184	0.496559274	0.509198672	0.985345524	0.46741411	0.904027117	0.540887859	0.616518266	0.641742986	0.754307115	0.587360719	0.877056246	0.730859706	0.562484794	0.708247492	0.746483941	0.862920964	0.707250602	0.296205919	0.755538367	0.421355194	0.632474793	0.938672035	0.555218789	0.926107266	0.736936336	0.871975582	1.179742674	0.547283771	0.902488914	0.924063504	0.550368098	0.42703331	0.788621362
9.761949167	0.300694757	0.461225704	0.7433685	0.619880722	0.391901491	0.597210014	0.529842276	0.757910166	0.524424582	0.38508034	0.596385762	0.325256728	0.442846717	0.024082128	0.471088613	0.590017442	0.464073411	0.575571062	0.765104743	0.50657945	1.002612006	0.237666858	0.533594119	0.357862082	0.624149501	0.412742039	0.450810955	0.499302925	0.433198885	0.725673586	0.375820326	0.533570676	0.390226513	0.333706534	0.324834717	0.45577373	0.263022113	0.424401445	0.52602939	0.884698745	0.174594396	0.546364446	0.461182014	-0.013707603	0.573259987	0.055845634	0.74719379	0.43175759	0.858956612
9.761460231	0.870409736	0.758536629	0.677875662	0.797474911	0.495954164	0.400273885	0.671937242	0.759783065	0.494757534	0.807812028	0.570047013	0.433998275	0.714141339	1.10637654	0.814446802	0.958820072	0.55288145	0.4685797	0.580522818	0.751221221	0.849848537	0.833506807	0.44837204	0.621698175	0.719088008	0.519542507	0.791660209	0.620942636	0.790867273	0.976188461	0.839887403	1.045529266	0.456043545	0.580572841	0.820064774	0.683222877	0.63900895	0.657083422	0.740024956	0.864159252	0.531121574	1.019863575	1.044732996	0.938716453	0.8320684	0.954153459	0.655133521	0.505139124	1.069428335
9.760971294	0.252767433	0.086581192	0.660041878	0.499493888	0.607507192	0.448746358	0.233914792	0.440729976	0.621818612	0.355202	0.586884531	0.190911506	0.242389262	0.524466456	0.151262523	0.280483997	0.623885682	0.644269332	0.568886887	0.812663893	0.70948817	0.507398575	0.58725786	0.562784978	0.485704547	0.454634959	0.5041999	0.433648808	0.632875971	0.770124475	0.353167289	0.658765505	0.439421225	0.779080682	0.244142969	0.482683388	0.327951012	0.249189274	0.69770277	0.592308325	0.182823169	0.619740023	0.619369844	0.423225476	0.798925209	0.167443923	0.507813836	0.420850157	0.703950804
9.760482358	0.878296876	0.564420819	0.578540271	1.153195154	0.509032823	0.38329483	0.946114446	0.696037527	0.592700592	0.763351006	0.624323918	0.646886391	0.580901936	0.7109145	0.874848757	1.130116939	0.556961618	0.486618936	0.553656601	0.62376151	0.508317096	0.686512779	0.588149834	0.810776449	0.972494267	0.552671336	0.702414935	0.354797134	0.91181399	0.63914583	0.89790471	0.805408927	0.734219683	0.87175225	0.707962174	0.671100084	0.59663815	0.929192937	0.686582414	0.816963599	0.779231531	0.650974174	1.086434816	0.96717858	0.817077718	0.896906306	0.573637869	0.611018356	0.745149436
9.759993421	0.204113559	0.243221271	0.341146545	0.365346584	0.692011731	0.371213718	0.173465426	0.729809478	0.676995928	0.143645866	0.564381817	0.324943373	0.254987651	-0.088744347	0.157643954	0.516219944	0.613514455	0.693371119	0.455925506	0.341827906	0.522097556	0.322671622	0.538429072	0.623869452	0.770830027	0.421348254	0.308677464	0.343105725	0.62543746	0.500914452	0.306903739	0.420358101	0.587921428	0.680788913	0.298805022	0.518123459	0.1953425	0.160533184	0.717027952	0.169268344	0.136875697	-0.022795102	-0.047858177	0.226461274	0.393254716	0.1714417	0.705029176	0.597515472	0.45315106
9.759504485	0.642334634	0.721760359	0.377255813	1.217698078	0.54978299	0.278673185	0.854121673	0.892538537	0.530470515	0.794531591	0.423780419	0.636699748	0.781792468	1.148881588	0.472207598	0.87601995	0.652867225	0.685173012	0.571092041	0.249218254	0.574172967	0.662864853	0.51370688	0.724368116	0.779624572	0.502057374	0.619284535	0.532703516	0.686268647	0.882722901	0.656833431	0.827687055	0.758114033	0.594383105	1.229825091	0.544258623	0.512118849	0.592570693	0.726304055	0.421583581	0.545394309	1.238375375	0.743288506	1.188286627	0.938898496	0.702686336	0.602832903	0.581469962	0.617734409
9.759015548	-0.061951389	0.332167197	0.577602194	0.592336948	0.415151952	0.472987064	0.054194171	0.679962464	0.520106389	0.303595632	0.470451803	0.371667201	0.427845078	-0.077187965	0.196881178	0.495161572	0.592574632	0.797798719	0.705959529	0.388623594	0.555484009	0.547732879	0.759485661	0.709909216	0.480436943	0.349347987	0.245010535	0.433867967	0.503972054	0.456373757	0.42842489	0.342888588	0.324507332	0.400719571	0.774275082	0.433504553	0.30221125	0.227494595	0.619782772	0.125648675	0.280796699	0.54862349	0.201139056	-0.106334384	0.467502774	0.223794528	0.669175676	0.53115429	0.348797922
9.758526612	0.612112897	0.720312053	0.744951818	0.670607661	0.386154627	0.64879578	0.707483557	0.716494019	0.571322128	1.040580081	0.547550258	0.667896239	0.802028105	0.624070781	0.914175815	0.799612198	0.467737386	0.752330767	0.614989056	0.560125192	0.477806891	0.864134533	0.697387372	0.970330759	0.684183474	0.66381571	0.591124055	0.507377752	0.784031082	0.694175631	0.714799226	0.760725026	0.619590112	0.478196181	1.101843989	0.686368663	0.620233509	0.824852769	0.477038971	0.570480146	0.619224982	1.1290525	1.264464371	0.894413583	0.742214593	1.109577364	0.754322931	0.577815426	0.532622639
9.758037675	0.61378886	0.520015377	0.823836258	0.367854529	0.583077544	0.758525305	0.213456582	0.594988244	0.606341623	0.539777399	0.564143469	0.470989754	0.521503513	0.347013923	0.314302233	0.360416281	0.437487513	0.941759998	0.465176406	0.57979648	0.557352252	0.429489629	0.520372572	0.536010306	0.56234672	0.712229451	0.449259519	0.515238566	0.19162755	0.453422977	0.253491611	0.252449821	0.527206555	0.65658835	0.330882189	0.75439581	0.202475047	0.190179071	0.307426297	0.310627193	0.167754167	0.80544066	0.554267347	0.287739439	0.56950183	0.391370199	0.789184262	0.580424436	0.50893129
9.757548739	0.98624422	0.969402685	0.696823581	0.986571305	0.496549324	0.499811054	0.98326751	0.810987836	0.505283481	1.057059683	0.542919757	0.910224814	0.533500016	0.717653415	0.761765976	1.024610526	0.525915643	0.839346111	0.374482153	0.565488871	0.650211807	0.414199495	0.313181195	0.552400323	0.893584046	0.790111061	1.010395532	0.435967938	0.437854264	0.719964648	0.905035574	0.855132733	0.563948813	0.832536029	0.739442109	0.746140686	0.61185097	0.855211159	0.406056817	1.067232177	0.82267759	0.934542937	1.341934278	1.216344267	1.18491788	1.155074909	0.544575528	0.60567821	0.902142032
9.757059802	0.525125541	0.392635502	0.610327425	0.186055314	0.616277451	0.454429462	0.243016903	0.873538126	0.693360958	0.201948303	0.514540593	0.459456413	0.073146071	0.014012679	0.108625377	0.534457454	0.549736214	0.797034995	0.287501871	0.490884734	0.777518327	0.581873825	0.34578084	0.437513704	0.601268953	0.595276559	0.679585771	0.336519024	0.503042813	0.572757892	0.258242703	0.672744126	0.204552816	0.690517707	0.18017369	0.332585296	0.702374923	0.203171698	0.556160689	0.720181382	0.397648945	0.62866135	0.212116592	0.342342819	0.580834198	0.720433161	0.378462575	0.503466039	0.67827588
9.756570866	0.850225329	0.974291185	0.779277346	0.899874386	0.594673606	0.557091477	0.764990756	0.71291197	0.573556677	0.811385198	0.503694882	0.517773327	0.81942104	0.840793212	0.682096085	0.665973902	0.640235715	0.464871189	0.318723822	0.490116598	0.665713192	0.669052044	0.375527331	0.641129347	0.779665437	0.664177341	0.683729284	0.402932133	0.649985968	0.746897289	0.884514757	0.869876005	0.408371078	0.694014692	1.001636393	0.416994481	1.006838363	0.704163851	0.820537849	0.805131101	0.564170234	1.280175516	1.121445625	1.398766308	1.000038938	1.133675625	0.441436123	0.514381191	0.735087016
9.756081929	0.289220327	0.55918962	0.824618776	0.341800331	0.619775369	0.697970628	0.235540398	0.364602444	0.510361699	0.228418258	0.388382703	0.349667543	0.703843436	0.46003054	0.68569997	0.06482395	0.585261763	0.534462187	0.636971442	0.545923368	0.518545629	0.135243241	0.448126127	0.253584981	0.601474634	0.681305742	0.361214736	0.353807425	0.489555019	0.662966048	-0.106375183	0.409470691	0.510446712	0.638613377	0.396388817	0.482019861	0.624371348	0.081309445	0.866108886	0.314739176	-0.142571124	0.587014328	0.700639106	0.400921944	0.492625671	0.259022807	0.6836563	0.516930104	0.519144442
9.755592993	0.6805149	0.485012128	0.687816634	0.738549377	0.500801854	0.652249441	0.899090357	0.428555289	0.673249471	1.079654537	0.404943505	1.003982698	0.650382492	0.446451845	1.041948354	0.926801803	0.372901501	0.43505207	0.916457243	0.772262071	0.540814956	0.464051559	0.391442246	0.33524738	0.689302723	0.722975365	1.208445956	0.386613655	0.900892866	0.932848727	0.394567766	0.694421419	0.612004392	0.674762512	1.013604707	0.646608633	0.650147147	0.874655545	0.909156699	0.745146303	0.665261946	1.332081295	1.207215116	1.090562245	0.759881613	0.987445773	0.507960241	0.551372394	0.766293017
9.755104056	0.346114327	0.046268437	0.631886564	0.01528428	0.581846342	0.576896511	0.215618278	0.26551298	0.782494464	0.46709571	0.576313562	0.331211891	0.216531861	-0.245471154	0.523959494	0.381324416	0.436092925	0.577132741	0.777655931	0.939504535	0.574880362	0.266106313	0.463341043	0.283189407	0.661340761	0.390436117	0.826075862	0.288874572	0.694245471	0.71779375	0.210527243	0.341165	0.291514093	0.695168125	0.383577349	0.653062655	0.092563689	0.317705752	0.851057358	0.54190251	0.565416743	0.356532624	0.161763578	0.553594756	0.428484529	0.489069675	0.369281211	0.433324393	0.414269111
9.75461512	0.775018951	0.272485884	0.605805161	0.743055288	0.352757383	0.451584987	1.181897258	0.690616126	0.660249738	1.140565671	0.585610835	0.62343748	0.595891655	0.780993482	0.95598866	0.599341655	0.568857056	0.483764495	0.544437291	0.780496721	0.355186252	0.582939782	0.465521917	0.685660005	0.884495009	0.559404057	0.649982621	0.519686922	0.797844821	0.872010728	0.953519327	0.79123695	0.713847604	0.784375801	0.960630149	0.77457467	0.370482976	0.681874653	0.70805295	0.778275835	1.017257066	1.07483179	0.989060646	1.266837442	0.709780129	0.861754621	0.437451892	0.469383846	0.485156331
9.754126183	0.149741797	0.458055762	0.509137321	0.307655574	0.354677017	0.486637193	0.173413952	0.723157274	0.73558068	0.062073571	0.609014331	0.302089098	0.158137867	0.657926471	0.552128568	0.629910278	0.500129971	0.830712726	0.622297187	0.473502124	0.32080265	0.292201752	0.374873878	0.610074158	0.631221125	0.560560195	0.421893398	0.627706698	0.542849706	0.512530538	0.721964809	0.558625159	0.612013055	0.602495799	0.328334003	0.480438991	0.151268757	0.099960469	0.598698051	0.267721621	0.465073463	0.257132787	0.186540853	0.250828039	0.295543427	-0.017343202	0.644633545	0.431192095	0.327989271
9.753637247	0.764898653	0.845876951	0.564934283	1.161263414	0.425290292	0.543056555	1.026280637	0.691792384	0.595862823	0.541796905	0.722573933	0.565568159	0.546783182	1.056415041	0.792455384	1.117461352	0.357644076	0.578383483	0.764506603	0.466997367	0.463629505	0.654534129	0.38129952	0.765736782	0.797115635	0.757616664	0.797417981	0.66911471	0.711970348	0.827273418	1.07917317	0.757708836	0.769809092	0.698899108	0.815579959	0.480848646	0.467180284	0.383133437	0.614860109	0.414545247	0.923944859	0.998851516	0.610431803	1.131956422	1.018183119	1.029071249	0.602634136	0.469904548	0.707169179
9.75314831	0.34052039	0.695183799	0.677983076	0.675823952	0.599323498	0.413508502	0.269652592	0.410220579	0.616182422	0.073583844	0.865929439	0.306982521	0.450752996	0.174767618	0.21238191	0.569615321	0.321572771	0.711580828	0.792824906	0.518762757	0.663835887	-0.019415496	0.426660254	0.499935896	0.696877857	0.635023095	0.608887831	0.484563866	0.49367217	0.704431864	0.494648092	0.331349269	0.509180309	0.729320566	0.327208636	0.261330184	0.22051543	0.340704724	0.4047537	0.337676079	0.331299182	0.349323766	0.506024574	0.51476393	0.677575443	0.077872939	0.588470452	0.454601929	0.633463814
9.752659374	0.775201118	1.172443206	0.687317937	0.900756641	0.483262107	0.417884755	0.835319679	0.760591519	0.469135197	0.968110657	0.870952517	0.658586872	0.786177637	0.820060936	0.945701975	1.023534508	0.368183128	0.805820687	0.773957576	0.528317161	0.765078004	0.48347984	0.286062331	0.681468974	0.837353838	0.705527827	0.934738177	0.577389776	0.589835386	0.749479576	0.799353221	0.754419428	0.750917413	0.758480623	0.672277008	0.374849317	0.569581865	0.795158502	0.433042307	0.692726636	0.712902601	1.056977362	1.428761369	1.129492937	0.882049026	0.581715935	0.525939265	0.40914657	0.816907819
9.752170437	0.458123994	0.42629347	0.64127474	0.264853961	0.574602266	0.722001038	0.091859677	0.632598145	0.413231089	0.67862587	0.704164165	0.250197691	0.394545494	0.041188468	0.348124691	0.373238305	0.436036746	0.773619501	0.632928004	0.540803792	0.802722352	0.224479419	0.35647657	0.499654315	0.735180142	0.526292497	0.748505386	0.501668374	0.31397961	0.454175966	0.074506789	0.272120774	0.584618901	0.687776841	0.59582276	0.354578127	0.360745724	0.268808317	0.662266788	0.527334446	0.276456645	0.523741378	0.604686979	0.014715981	0.599031671	0.218892459	0.316728536	0.234918051	0.518529545
9.751681501	0.821090706	0.647984326	0.641085528	1.072441266	0.512504505	0.678120931	1.13577636	0.534173433	0.446331673	1.069625199	0.68523635	0.637521548	0.853554898	0.714161629	0.81482362	0.908626809	0.575964005	0.519180839	0.574203422	0.680164707	0.63701278	0.658329224	0.305114865	0.788653804	0.827324265	0.753927401	0.806492634	0.507150114	0.42544516	0.672877239	0.544460141	0.988831009	0.799848712	0.55991943	0.925937686	0.423854912	0.571966539	1.10998376	0.678546697	0.621802253	0.740250672	0.986887332	0.99163231	0.958829236	0.930545322	0.988942378	0.210632681	0.354569069	0.620621348
9.751192564	0.508493259	0.527089621	0.637066861	0.194630917	0.55359104	0.588172425	0.627880732	0.512593281	0.460536602	0.480860628	0.681083116	0.299809516	0.399587489	0.180151149	0.45210526	0.240515313	0.695275684	0.844946449	0.605242475	0.674631431	0.488472834	0.380981037	0.265903876	0.630401909	0.576347894	0.690841576	0.526207758	0.433746298	0.078961326	0.48124097	0.087172073	0.445993489	0.660884362	0.635813343	0.26510199	0.284554358	0.396396649	0.445573303	0.545090665	0.398643063	0.130024854	0.547695127	0.064564044	0.681255682	0.480537587	0.585153162	0.43495571	0.335254904	0.509524784
9.750703628	0.654154489	1.132384798	0.63315921	0.820201101	0.410898729	0.451863421	0.673846457	0.938180755	0.390098036	0.812629985	0.604636669	0.64195049	0.765998282	0.971417746	1.183811001	0.617939285	0.743663048	0.633403866	0.592183899	0.500281398	0.516237107	0.671193492	0.082988436	0.782115216	0.832554498	0.589991186	1.092447886	0.560955743	0.372020043	0.720687952	0.645599537	0.897928615	0.638816979	0.84954308	0.874010028	0.443706322	0.738369894	0.906003603	0.704002488	0.495816387	0.583291373	0.874867262	0.967720935	1.254112884	0.653884067	1.23738412	0.502465072	0.357711644	0.893201308
9.750214691	0.205283004	0.496939773	0.605953361	0.446541102	0.59442707	0.594302526	0.056824174	0.75424486	0.669723657	0.339413921	0.721630443	0.180847902	0.367392444	0.162925693	0.434188893	0.266709558	0.67904118	0.626086725	0.54419688	0.543411012	0.648548716	0.357039804	0.119842269	0.55892517	0.813970607	0.402072012	0.462604132	0.593076379	0.245344581	0.472101884	0.111137139	0.484703041	0.197345142	0.851957717	0.215025387	0.326918414	0.258277242	0.131036384	0.857921611	0.397669366	0.313415366	0.34836753	0.290630943	0.455168058	0.446947415	0.630323596	0.593997636	0.460016273	0.683006423
9.749725755	0.771871047	0.837094157	0.595719275	1.291003047	0.483747903	0.784245526	1.077854525	0.702481508	0.501373	0.797326102	0.80320505	0.37737753	0.666744266	0.902680116	1.045845368	0.815593324	0.464264117	0.376802999	0.441119524	0.697990804	0.585668528	0.66304724	0.252000693	0.873048768	0.818957271	0.374556143	0.757538879	0.700065434	0.605377859	0.766795191	0.850929603	0.855420357	0.460712779	0.895748477	0.741984042	0.554009982	0.931520272	0.866900249	0.836175707	0.867116706	0.763379481	0.981874804	1.327698285	1.198676784	0.970126382	1.213641779	0.594947392	0.627755406	0.831782255
9.749236818	0.355026264	0.603795674	0.518682812	0.538464195	0.595254335	0.77497805	0.264202437	0.39717167	0.432161067	0.476091734	0.679505222	0.13482341	0.431152092	0.348473167	0.471220858	0.755162692	0.289599672	0.657388004	0.516729642	0.706593384	0.531130485	0.410418634	0.715149522	0.726754654	0.478909521	0.322123637	0.542894851	0.740257304	0.453126178	0.448856443	-0.03112101	0.481164408	0.465127531	0.781778241	0.212714599	0.609924126	0.504011192	0.246481415	0.612444869	0.231244388	0.231279535	0.616919749	0.582306421	0.038919785	0.551282869	0.404181075	0.707680641	0.53635941	0.628413064
9.748747882	0.841603759	1.004737108	0.570364874	0.848687802	0.5035631	0.669713073	0.903991714	0.54397627	0.389714153	1.165876765	0.489286806	0.823868544	0.860971742	0.853694189	1.101603536	1.21568628	0.358295946	0.310473177	0.631881901	0.730518234	0.537526994	0.858959516	0.870631658	0.783105234	0.904397901	0.320526223	0.730421623	0.782235115	0.620136947	0.82781632	0.557616121	0.818964048	0.709034346	0.657164222	1.085943716	0.807415601	0.614344046	0.83798593	0.492951358	0.552295869	0.5534768	1.010069253	0.950913985	0.735918135	0.849660194	1.039599606	0.647043835	0.448392155	0.692218218
9.748258945	0.321382396	0.401465261	0.646441242	0.495569554	0.380686357	0.663762066	0.109404333	0.328201188	0.486349012	0.551918137	0.330837148	0.699067597	0.42976251	0.32493851	0.651080902	0.662643719	0.571199619	0.476847566	0.61391447	0.73288799	0.604235939	0.281017657	0.658938575	0.456905989	0.851368284	0.330616635	0.13562114	0.509462222	0.274149196	0.656869319	0.279552239	0.470428985	0.481062277	0.477559209	0.570160421	0.67030257	0.315304719	0.428844658	0.357648931	0.396980582	0.412802099	0.39752669	0.398973213	0.423380447	0.583587505	0.403293148	0.64865838	0.325916732	0.465282933
9.747770009	0.727609702	1.026026841	0.623052089	0.847646725	0.280866082	0.557766975	0.723809253	0.496383626	0.454126154	0.904464881	0.333693402	0.730318819	0.900147844	0.879531186	1.089764055	1.104198045	0.74824344	0.522833547	0.69432432	0.802930251	0.615238122	0.940336677	0.441444678	0.561896007	1.045675158	0.54044672	0.717550661	0.536776494	0.662557995	0.735569927	0.978672253	0.586326971	0.682164303	0.488216047	0.739454638	0.759432698	0.606486629	0.366157725	0.504026603	0.966372768	0.862525067	0.994354414	0.944978582	0.794451604	0.879808024	1.422232894	0.599993552	0.443306501	0.693076276
9.747281072	0.512535484	0.499253904	0.512066547	0.214950587	0.6578161	0.576584617	-0.015981803	0.269575308	0.478989825	0.006305052	0.462353661	0.774614147	0.69045815	0.693946795	0.437913322	0.652961229	0.687235348	0.830209466	0.780611393	0.838679194	0.606601518	0.453791696	0.539735541	0.548988541	0.719331804	0.359677827	0.729584479	0.599535607	0.244796602	0.536805468	0.010398926	0.223743265	0.497874993	0.393021724	0.13136978	0.531520644	0.278402959	-0.148276176	0.494535864	0.617028022	0.310669591	0.5168615	0.053197412	0.165650454	0.549978765	0.467409512	0.809092984	0.411275244	0.502723472
9.746792136	0.706976035	1.134866725	0.483819895	1.090666329	0.640435687	0.568723752	0.574374066	0.46467472	0.38911748	0.548337288	0.565643444	0.858577109	0.976402469	1.0524269	0.750023471	1.069157432	0.52855422	0.634061709	0.708344796	0.817248637	0.575431221	0.655387437	0.641274336	0.799787661	0.72057172	0.574505763	1.062209706	0.784569632	0.571977441	0.900121576	0.676972353	0.883417247	0.64351033	0.58990335	0.611707516	0.649481761	0.719208513	0.755368612	0.496474139	1.101190449	0.559618878	1.065922162	0.701218821	0.981516248	0.746037788	0.802910834	0.849878031	0.483030062	0.746692979
9.746303199	0.280526012	0.453071924	0.389042249	0.314826743	0.616711965	0.687079838	0.374271087	0.439829582	0.564984686	0.383793856	0.608476577	0.343980012	0.282757815	0.146284508	0.312788237	0.450306483	0.489345175	0.693162811	0.792040371	0.764350256	0.618369034	0.65915365	0.725704151	0.502906198	0.632557899	0.544197935	0.610086384	0.734678783	0.285150588	0.519564915	0.080412342	0.31508449	0.452070778	0.597100719	0.562558741	0.710865869	0.519652536	0.519583947	0.502103167	0.467745196	0.195591559	0.241685161	0.481262426	0.365003287	0.227193903	0.330059287	0.672557179	0.454040367	0.620257996
9.745814263	0.953879429	0.788856726	0.391505022	0.85052147	0.573008651	0.709231318	0.564724841	0.494477581	0.736741616	0.928576104	0.567840306	0.635764004	0.519202136	1.029848732	0.829848538	1.057156088	0.48231901	0.513937543	1.016409327	0.632814557	0.67434785	0.848551445	0.484843372	0.633397114	0.881630973	0.647506269	0.917423988	0.788705762	0.572801371	0.770546815	0.895635696	0.59530941	0.806329433	0.598587263	0.761241641	0.657159964	0.760200178	1.011814317	0.73163111	0.445856652	0.714852944	1.055684919	1.153864548	0.821293439	0.646895996	1.107047981	0.426811093	0.491040849	0.924616184
9.745325326	0.222491851	0.031406612	0.454597299	0.68328855	0.650200694	0.664414892	0.272147091	0.292857783	0.891651605	0.134050592	0.548279844	0.346736221	0.101154471	0.458881871	0.413796773	0.508257176	0.528751401	0.878622189	0.938950021	0.469410127	0.683949004	0.401490184	0.323366636	0.402418267	0.552599534	0.626060727	0.236854218	0.615332652	0.526194264	0.467600894	0.644758208	0.367380526	0.67959768	0.590835072	0.394535838	0.383046226	0.39513916	0.110739061	1.056991226	0.222581217	0.254678054	0.71353571	0.204397682	0.236112914	0.482079602	0.204787563	0.378887141	0.427492123	0.708249707
9.74483639	0.690480784	0.581762869	0.501711384	1.142543071	0.447913952	0.723203695	1.089640342	0.421912909	0.765980135	0.884317286	0.676902699	0.632135522	0.5635081	0.671467049	1.10488012	1.020906603	0.625839962	0.623218194	0.602996101	0.47704934	0.648212513	0.583955824	0.150369256	0.508171349	0.690649623	0.582114052	0.698161252	0.47219485	0.838157262	0.524274054	0.855666439	0.810869054	0.756707877	0.545160746	1.047459673	0.642278113	0.842634323	0.759712102	1.120025645	0.603009924	0.66719119	1.027172481	0.902561978	1.03433801	0.865397993	0.681325036	0.479394211	0.471762957	0.730141868
9.744347453	0.309403408	0.282799276	0.498361814	0.434165779	0.569529296	0.781934579	0.411050331	0.207779501	0.587008435	0.333862441	0.814273369	0.440026115	0.453049928	0.364472298	0.423948759	0.308355789	0.675567534	0.699902512	0.483802701	0.46342562	0.723380897	-0.156302133	0.218736741	0.377868925	0.507200052	0.508326052	0.6019729	0.259157423	0.6526072	0.372037077	0.246651708	0.346786372	0.687732888	0.413958104	0.682391717	0.49761227	0.613129344	0.197933464	0.91944075	0.324032982	0.271183834	0.366634764	0.745371703	0.203342592	0.611746291	0.382499858	0.805067146	0.544477158	0.363978249
9.743858517	0.618840304	0.805965253	0.502429111	1.197505488	0.364933959	0.527045805	1.171497588	0.531285201	0.422827126	0.551548333	0.752345328	0.661549329	0.66809057	0.767379299	0.920878924	1.057537461	0.722192264	0.727583645	0.58978144	0.500523235	0.717108091	0.664161141	0.312593812	0.705140217	0.664755755	0.611669257	0.984830229	0.425673363	0.883663118	0.471506728	0.710458122	0.713815797	0.899756021	0.498703819	0.968551581	0.490918276	0.777947762	0.857091147	0.827433336	0.556905627	0.827337449	0.908196101	0.973889569	0.969007457	1.044282379	0.870160181	0.911249484	0.568418566	0.567676305
9.74336958	0.018051268	0.388876893	0.52335272	0.885585154	0.417891793	0.618254852	0.360711508	0.500145407	0.590160219	0.226457925	0.611555277	0.58377143	0.260784727	0.298908991	0.294266555	0.3387609	0.683680498	1.003359415	0.708826405	0.518677022	0.662394156	0.389397853	0.595994752	0.468592074	0.359357535	0.378026065	0.70923878	0.277701404	0.493803434	0.152069257	0.266812705	0.476718192	0.691046758	0.51540431	0.57562531	0.474255927	0.45319392	0.342695322	0.560139128	0.121145547	0.251689	0.327342134	0.299203505	0.047497016	0.682746016	0.468404981	0.896028598	0.408741355	0.283940894
9.742880644	0.59033169	1.1160783	0.620425286	1.204452772	0.418801669	0.7044633	0.817765203	0.595277483	0.66427522	0.858003464	0.541898481	0.957931893	0.486874379	1.02966751	1.006017761	0.913643264	0.571656848	0.602016463	0.803626821	0.533207639	0.602734296	0.518647071	0.607818445	0.596275549	0.780059705	0.408872509	0.948480218	0.123433035	0.70587886	0.492137407	0.627176569	0.519368275	0.837368145	0.657808235	0.757057154	0.553672953	0.587058222	0.940017356	0.455181003	0.517277847	0.727831803	0.738307089	0.91418747	0.853610985	0.874084159	1.078436878	0.675598639	0.530374094	0.47700322
9.742391707	0.51514334	0.509183773	0.706605339	0.224397202	0.696078966	0.583804289	0.447646354	0.722439828	0.783330333	-0.094559265	0.447421692	0.502797065	0.242907101	0.333860777	0.637979507	0.396670304	0.618300594	0.783007258	0.803893778	0.583509752	0.660750896	0.204821179	0.630200785	0.265425662	0.629256941	0.358352813	0.313900058	0.358705365	0.530993752	0.401837491	0.412392145	0.409757261	0.677070298	0.538444737	0.346431999	0.497789973	0.304755127	0.154370654	0.470267766	0.473958698	0.381336447	0.295901126	0.334760149	0.155111169	0.530035044	0.446282037	0.62761567	0.522095365	0.424687225
9.741902771	0.802438305	0.872688504	0.703200705	1.203584304	0.692099783	0.480242133	0.968745518	0.918970427	0.62510322	0.383887403	0.41110416	0.660499437	0.743111366	0.995956635	0.886373372	1.079286736	0.624584275	0.499361768	0.761417404	0.565452665	0.692406658	0.467803538	0.661296273	0.570322549	0.528379776	0.497435046	0.712799971	0.609015076	0.792991086	0.6883405	0.916075048	0.765732799	0.622418737	0.544998451	0.828327328	0.62293214	0.680358461	1.056346417	0.572530895	0.438649533	0.649398489	1.147842775	1.310763296	1.315287261	0.822352373	1.259031845	0.516309229	0.447390011	0.733192771
9.741413834	0.251378411	0.411430142	0.632899049	0.422041681	0.756743141	0.617610365	0.511503636	0.507277724	0.62088035	-0.057876968	0.478289757	0.483824538	0.594262916	0.405379116	0.344298326	0.322798305	0.492376416	0.805684193	0.651452638	0.554909252	0.735614153	0.181383469	0.697353027	0.458357906	0.359196362	0.461451674	0.620014097	0.520720367	0.303778285	0.489554893	0.388103919	0.411964513	0.450282884	0.514838705	0.322261776	0.590964054	0.37218269	0.320879828	0.580818993	0.140188222	0.445499918	0.553355531	0.428221924	0.32226979	0.447279043	0.292959576	0.516957095	0.330907058	0.48076869
9.740924898	0.690490563	0.974455345	0.60643534	0.716531615	0.617629483	0.527972507	0.917443754	0.628178938	0.580456908	0.752360178	0.466893369	0.930247836	0.863186941	1.139014562	0.893314415	1.234105431	0.372497185	0.674620357	0.56870741	0.676030345	0.657836454	0.490722552	0.467451204	0.824445553	0.875449791	0.590756134	0.834877242	0.650978762	0.627528907	0.69898709	0.904627716	0.802490088	0.682289462	0.600587564	1.024966014	0.88128371	0.686970015	0.87217135	0.64328355	0.546088017	0.855967929	0.721807514	1.144771035	1.387487602	0.727134002	0.56579332	0.402514128	0.480314079	0.603132962
9.740435961	0.256057286	0.382304298	0.602059799	0.317322098	0.725446082	0.548529093	0.390900988	0.671968153	0.489541015	0.207554159	0.358454448	0.785047974	0.306866085	0.193573831	0.079434195	0.596007406	0.348964879	0.768086264	0.704231703	0.756581855	0.550216077	0.130003442	0.421969861	0.72540235	1.006358438	0.318647636	0.279812913	0.539268119	0.532605603	0.632784648	0.330029057	0.432365937	0.695745244	0.532140253	0.612711709	0.679306793	0.520743214	0.227468739	0.524538873	0.242968119	0.132171455	-0.076697012	0.483531817	0.575453117	0.532890014	0.329781022	0.387994329	0.518608311	0.757709122
9.739947025	0.469559825	1.02932131	0.689934053	0.997992833	0.539091299	0.643565491	0.878276347	0.738519537	0.375729989	1.029585668	0.30084577	1.0944081	0.566138713	0.66832146	0.724650267	0.928753052	0.399640902	0.595444424	0.75751145	0.725492271	0.505166251	0.884442064	0.3931519	0.761115482	1.103376619	0.383167874	1.078315722	0.394578526	0.700575911	1.012041631	0.695143892	1.132498989	0.714301689	0.541797187	1.004977512	0.657814677	0.645721245	0.792375199	0.624997119	0.631519626	0.291111062	0.73778999	1.124807463	0.945076722	0.929642425	1.033089535	0.552603156	0.534171619	0.982452179
9.739458088	0.10086895	0.752920316	0.756959846	0.554482826	0.714151339	0.81048205	0.3232253	0.616813792	0.44231216	0.125126091	0.464904327	0.535126497	0.292973812	0.212385591	0.517164567	0.510724877	0.388270195	0.914305607	0.752218824	0.64130402	0.418947204	0.273408108	0.488815785	0.627717467	0.728044486	0.259915268	0.613365776	0.270835341	0.437840573	0.600365357	0.384188697	0.704823716	0.349599875	0.700410817	0.496666979	0.433112167	0.335705467	0.357696513	0.779823886	0.218877326	0.195400511	0.506850155	0.189475396	0.464363387	0.556458049	0.526424219	0.764753704	0.412773565	0.618399406
9.738969152	0.687446531	1.027061023	0.899296747	1.131040532	0.638893402	0.747507517	1.183130412	0.688226019	0.466815372	0.876305016	0.641837525	0.78298809	0.416883549	0.876438907	0.851269202	0.896170716	0.434712816	0.551136689	0.737755458	0.683494977	0.458790657	0.827499198	0.349174103	0.800226303	0.683390864	0.397256347	0.820300838	0.394327795	0.697415147	0.740827182	0.80727199	0.765066728	0.509003434	0.887038818	0.832968717	0.542055385	0.678703803	0.602571914	0.733745089	0.396654852	0.578443436	1.116232525	0.71269861	1.262824547	0.735630001	1.102900572	0.795225013	0.565169977	0.74164007
9.738480215	0.166546138	0.508500108	0.817004248	0.504314933	0.48704977	0.594094195	0.421228087	0.370663271	0.652059896	0.393911805	0.661155653	0.354319947	0.248969314	0.326957856	0.392030661	0.033435788	0.521130922	0.760482078	0.539729765	0.723692361	0.599953978	0.284143668	0.321455997	0.482806324	0.60633078	0.383010898	0.626936473	0.499365846	0.532587068	0.547649622	0.302902264	0.329909547	0.491872755	0.720303386	0.488158251	0.473061953	0.513560734	0.371955339	0.6049231	0.418284825	0.134097191	0.564821843	0.050462815	0.096856607	0.432557284	0.265556514	0.809247799	0.603979214	0.637401715
9.737991279	0.928593554	0.619067346	0.479029896	0.688151314	0.093440617	0.647462175	1.059663644	0.433684316	0.662886041	0.717395726	0.753884936	0.890795639	0.339440188	1.282789805	1.016288057	0.811579841	0.458284351	0.463802457	0.457593086	0.76831879	0.522762853	0.750747215	0.257682968	0.704632044	0.854862629	0.442118345	0.944927593	0.696546873	0.568535678	0.489524102	0.605993895	0.850086175	0.58297999	0.64505796	0.9154202	0.63374264	0.756498366	0.86972852	0.653256156	0.706660358	0.823836588	0.862787719	1.077116472	0.791564922	0.771621777	1.179018719	0.583570323	0.533447837	0.816578123
9.737502342	0.553818872	0.46304781	0.429748772	0.444548155	0.260253712	0.88388681	0.610602315	0.322704653	0.636229093	0.358304407	0.840545914	0.763584575	0.252075594	0.71531417	0.162600974	-0.026662194	0.295154925	0.819655981	0.68464882	0.720721575	0.490538846	0.443946579	0.353307089	0.520575109	0.809033298	0.357098889	0.453114947	0.51655418	0.344497665	0.207183631	0.064064115	0.539689352	0.660476986	0.726067935	0.356147609	0.611714933	0.498470697	-0.059365624	0.562168996	0.229068337	0.510410136	0.320006509	0.151622786	0.2096376	0.72216918	0.430908795	0.67069993	0.453973483	0.658619465
9.737013406	0.695998117	0.939769419	0.608169576	0.886277745	0.210747961	0.823781437	1.160834662	0.517251865	0.505443374	0.805215743	0.671178659	0.849155374	0.474963386	1.119404692	0.719008203	0.709648719	0.219302719	0.288417664	0.827457659	0.632469076	0.655595078	0.462789625	0.385127455	0.797145632	0.88603078	0.597256028	0.865045049	0.436681981	0.60358421	0.400695221	0.725905852	0.740785221	0.6828689	0.960124335	0.989448784	0.857690046	0.84806931	0.607700145	0.588021001	0.604805118	0.603406472	0.986991522	0.693790703	0.996488239	1.028619669	1.100927332	0.761651858	0.576248202	0.856126689
9.736524469	0.062537425	0.454776337	0.787954428	0.104783623	0.508250629	0.742924347	0.253068134	0.336769938	0.501766001	0.004611924	0.558504586	0.565542759	0.122246089	0.158916296	0.469652485	0.585409434	0.302969219	0.537713784	0.744387648	0.684980644	0.620423825	0.500618687	0.605589269	0.410302763	0.724663338	0.429360598	0.339990192	0.15902578	0.380122034	0.255269341	0.58201035	0.552503594	0.568275482	0.951341577	0.472352659	0.665834846	0.441569659	0.156039505	0.47963453	0.498561112	0.181676207	0.278775474	0.300010558	0.281630587	0.540696711	-0.097768107	0.7493708	0.447192728	0.702177192
9.736035533	0.730835594	0.958866213	0.850522552	0.714406868	0.579349235	0.858721543	0.928765273	0.473341982	0.454705799	0.461610991	0.553598355	1.017670007	0.34377406	0.787245068	0.763421448	1.025768853	0.430488278	0.360126007	0.633509862	0.703538979	0.516055307	0.97063647	0.546860876	0.655077744	0.796370051	0.497140575	0.7722674	0.333900009	0.607734643	0.653927172	0.741306175	0.816916351	0.675971592	0.967840057	0.843044498	0.698353042	0.575908844	0.600311507	0.44577311	0.714779598	0.700793973	1.070370475	1.391797622	0.640557135	0.840798709	0.798346632	0.530884247	0.332629392	0.75004334
9.735546596	0.371356586	0.498304908	0.631404816	0.516937783	0.549661548	0.863985214	0.547188891	0.521816599	0.49073768	0.273397388	0.534266059	0.49953966	0.357356835	0.299493391	0.191866756	0.380150652	0.467552019	0.670425146	0.596354776	0.601381604	0.542441648	0.519516672	0.466591714	0.625059606	0.469911023	0.448464731	0.469932213	0.424483673	0.400379413	0.617294013	0.300573153	0.581680974	0.657879207	0.798487509	0.444871878	0.610141602	0.296905535	0.120765757	0.437063941	0.374422149	0.367397042	0.453732074	0.57729138	0.111901117	0.392594556	0.199282371	0.464006431	0.297985335	0.46709836
9.735057659	1.003002613	0.77357047	0.484589312	0.940041444	0.43644608	0.567947668	1.149029245	0.671658489	0.386618809	0.587016776	0.60932686	0.946604878	0.841826925	0.905763806	0.979660605	1.025061283	0.466284354	0.578319336	0.58241719	0.593631125	0.652034059	0.798962571	0.492515833	0.984510809	0.757218573	0.555724667	0.876768039	0.536211733	0.696532222	0.775826854	0.571545185	0.638562629	0.755791381	0.917291392	0.976546435	0.793482983	0.622315187	0.879149415	0.555556332	0.56180017	0.695416705	0.971115466	1.344391118	1.196465873	0.516470361	1.039167343	0.421827581	0.468933508	0.738187256
9.734568723	0.135799851	0.364893122	0.543457655	0.234782518	0.64782056	0.635512789	0.558370148	0.387255253	0.605359284	0.171269135	0.572200286	0.387440425	0.634711002	0.407147558	0.15257108	0.505284818	0.469580121	0.645703451	0.544656851	0.591599724	0.874166119	0.03172772	0.554315871	0.571550239	0.8470399	0.462953718	0.33720259	0.546153071	0.41968442	0.520288989	-0.030163733	0.423682761	0.583982665	0.91368038	0.364546964	0.636397907	0.432842102	0.370250966	0.610615145	0.392460925	0.243798471	0.382927623	0.780629543	0.232433153	0.329442891	0.230282137	0.525599599	0.498872712	0.786327895
9.734079786	0.655225075	0.73150652	0.680530197	0.883773713	0.54117165	0.836160204	1.124477239	0.531461702	0.615555679	0.771326153	0.388270144	0.465734952	0.618916118	1.137699003	0.680776507	0.84108897	0.391684275	0.269355345	0.533981012	0.473676289	0.884369054	0.65943789	0.402178402	0.456686598	0.929383708	0.646544277	0.771947277	0.54695338	0.792745302	0.721503256	0.788777181	0.7603305	0.376580436	0.91287422	0.806451151	0.524874746	0.618903418	0.573801932	0.708520278	0.557666204	0.698244959	1.010422542	0.857985331	0.888044496	0.766884693	1.194605772	0.518987999	0.568683824	1.04161594
9.73359085	0.110693509	0.397541284	0.665609708	0.240040776	0.732290076	0.778190399	0.274219778	0.783009424	0.404740958	0.323843477	0.38124697	0.238688675	0.623379419	0.5584966	0.180242064	0.189264205	0.303321338	0.51875535	0.541135443	0.335201317	0.614655727	0.254846649	0.345889007	0.459372536	0.677147569	0.52837095	0.458527765	0.450305718	0.845303536	0.493469508	0.539002062	0.55638592	0.258101709	0.889194585	0.484440096	0.331826497	0.318926099	0.14848846	0.62855183	0.075504457	0.228971946	0.271257355	-0.022245739	0.416077946	0.405834093	0.488605869	0.502379715	0.548989643	0.675869293
9.733101913	1.04061409	0.624534173	0.693525497	1.191909161	0.534885837	0.541975562	1.019243699	1.05577684	0.279912584	0.8955796	0.416441984	0.552154504	0.783644912	0.916161311	0.691763606	1.151350649	0.3442116	0.280943398	0.520328768	0.405548069	0.557182926	0.731678657	0.26695293	0.835162018	0.613853644	0.536186749	0.800841594	0.655970192	0.752869734	0.770266281	0.729091114	0.73208199	0.375404032	0.836662221	1.047193615	0.62999498	0.764586422	0.809372018	0.482444923	0.5242277	0.751932343	0.891005661	0.837498914	1.070021078	0.687695141	0.983316204	0.514812111	0.587768979	0.812533395
9.732612977	0.423096711	0.570401525	0.637312257	0.674155486	0.486676074	0.538390912	0.66076284	0.732001237	0.521747638	0.456875777	0.311342505	0.572689884	0.528798169	0.36734774	0.850754106	0.66442248	0.494467949	0.681514775	0.642524241	0.602555732	0.780341361	0.215461633	0.359930769	0.498472169	0.432317031	0.408692028	0.101828159	0.560616156	0.252962308	0.709204511	0.205056284	0.512658727	0.442402122	0.569653742	0.590235132	0.513504102	0.389560484	0.05780609	0.383163212	0.122931402	0.426063974	0.409559618	0.231840317	0.450918701	0.741162988	-0.112524071	0.55186447	0.556465936	0.847408599
9.73212404	0.827012527	0.721524802	0.58012196	1.167079077	0.356595869	0.47119729	1.127040305	0.539414235	0.548006812	0.935626033	0.35002349	0.897589699	0.617028518	1.059683	1.308285881	0.979356118	0.60352238	0.571185198	0.750840993	0.66144182	0.774644615	0.663127787	0.342652029	0.639035213	0.791043066	0.374970617	0.691661285	0.44639785	0.50951335	0.68905422	0.878072827	1.051885534	0.679502947	0.56365946	0.780201973	0.735875866	0.531381823	0.606199425	0.480566838	0.431341721	0.565374907	1.25327295	1.126341407	1.151148466	0.808634976	0.947309769	0.517362577	0.651031778	0.906811854
9.731635104	0.245594596	0.498801698	0.44546953	0.637346296	0.430948966	0.461638106	0.338809643	0.470830932	0.504581344	0.358158244	0.518946722	0.240061274	0.48851382	0.283071398	0.550013853	0.411178296	0.549383086	0.797044398	0.712526187	0.664449553	0.558898277	0.342448662	0.43476797	0.690781265	0.692115978	0.260132406	0.207458662	0.422125476	0.319086565	0.320178668	0.638287961	0.443248634	0.685607277	0.647264442	0.40654359	0.615484045	0.263682444	0.443101671	0.430250676	0.505846841	0.350906293	0.625401364	0.72526284	-0.122679153	0.356839392	0.428085128	0.529163102	0.6359438	0.620864649
9.731146167	0.856656026	0.823524535	0.338373073	1.081155182	0.365690631	0.498814513	1.045802702	0.863931543	0.520986052	0.846967271	0.567415282	0.79944897	0.993940739	0.833513231	0.887539535	0.9920108	0.512894809	0.637557688	0.657476665	0.777966138	0.525537881	0.73690679	0.498619072	0.923507872	0.609570344	0.517193372	1.025350826	0.385207906	0.416615714	0.505890147	0.934418421	0.545299288	0.650745921	0.627030217	1.105511046	0.586200972	0.602663398	0.968999404	0.3384313	0.857808432	0.384696884	1.137993205	1.278758622	0.981012495	0.844652693	0.906015125	0.463715466	0.628617515	0.792723385
9.730657231	0.42962948	0.387192419	0.345032543	0.59742085	0.641702429	0.665425231	0.105135331	0.697119963	0.725832814	0.384743129	0.570735003	0.592192114	0.668041173	0.144630704	0.389870121	0.359170184	0.504295646	0.857588978	0.567876408	0.735514202	0.399475784	0.285739213	0.460770781	0.663761383	0.307890354	0.673087554	0.460560301	0.24930952	0.187957829	0.261696733	0.47245202	0.649795414	0.473518333	0.632509155	0.60171197	0.361534212	0.263181567	0.318001918	0.339794121	0.484390972	0.143153277	0.249729546	0.430969962	0.357885313	0.581029058	0.411944822	0.538122716	0.582761086	0.647559439
9.730168294	0.801202379	0.711580399	0.536421659	1.058254199	0.690167565	0.710307338	0.580311472	0.60662789	0.733709268	0.606722411	0.595231928	0.766732461	0.614723039	1.316270276	1.032836549	1.166700647	0.412344502	0.770090686	0.396731341	0.597656867	0.325206777	0.673001285	0.22437684	0.769472068	0.636556956	0.846179143	0.904301781	0.465621515	0.616380194	0.512324093	1.03044075	0.755758544	0.721654797	0.837680639	0.799626214	0.492913054	0.495496932	0.580751579	0.413295351	0.598325898	0.521775522	0.893192601	0.715728541	1.091156847	0.916641781	1.021441458	0.679404851	0.622749892	0.829918636
9.729679358	0.204316498	0.359385313	0.617834621	0.611692102	0.753380121	0.565461124	0.299701909	0.350119275	0.723192774	0.200266303	0.595514841	0.316943971	0.508367669	0.112014231	0.553036547	0.456258045	0.422021145	0.921953385	0.423412669	0.463332383	0.547199611	0.372537138	0.284065697	0.461476217	0.729447578	0.554123279	0.424327708	0.487035611	0.412646805	0.289490732	0.508225806	0.595979967	0.71462968	0.604270042	0.478702828	0.459093038	0.382715008	0.228088191	0.477564466	0.588505309	-0.030076771	-0.055013794	0.050520714	0.184290445	0.688862963	0.218561036	0.874781816	0.477640866	0.698133481
9.729190421	0.625741393	1.116324852	0.561418517	0.78192939	0.584896672	0.288500484	1.112031811	0.618029799	0.641996685	0.866071619	0.547772625	0.674182259	0.675930014	0.849865095	0.768164096	0.951648902	0.484392029	0.65115575	0.470461676	0.412949183	0.66964165	0.677822035	0.280149302	0.76123543	0.964649597	0.469192815	0.984134798	0.556838484	0.833486489	0.800549232	0.750172543	1.005484761	0.512078537	0.640347133	0.743661719	0.737529623	0.553395562	0.893454392	0.683177813	0.830056157	0.860842573	0.777398982	0.740512013	0.66308994	0.851085928	1.170455784	0.70977022	0.442111747	0.795703138
9.728701485	0.127577104	0.883253111	0.722763541	0.477809022	0.546370657	0.372191818	0.244219362	0.654602017	0.807348995	0.68421182	0.529789857	0.438164531	0.731557932	0.240299805	0.026516806	0.422993551	0.456258644	1.002996208	0.480509613	0.504738899	0.539214239	0.557887894	0.290365756	0.438420727	0.671918515	0.331416005	0.439003571	0.389824625	0.573949038	0.444687058	0.396610951	0.60609106	0.445676378	0.690274816	0.518665961	0.306425559	0.252247292	0.233896671	0.588889439	0.437677965	0.443191776	0.665168656	0.358218948	-0.088130645	0.592833528	0.354895629	0.540421385	0.456288494	0.333874294
9.728212548	0.493048039	1.300957235	0.884660627	1.138830749	0.505066925	0.521381714	0.844269206	0.744704201	0.795763969	0.993547176	0.529307403	0.848214118	0.749956562	0.73953429	0.467791702	0.679164783	0.392628827	0.63136891	0.571407259	0.650299158	0.552000165	0.768682193	0.295492819	0.644168259	0.77802764	0.556344886	0.877747959	0.425644	0.725377184	0.962559252	1.062967841	0.752112294	0.653379395	0.803752283	0.939707542	0.236120993	0.808921507	0.763017945	0.453808462	0.601802994	0.575765448	0.937037738	1.37188687	0.960253047	0.828891545	1.337729724	0.479490957	0.453944173	0.643651078
9.727723612	0.061934731	0.861306248	0.747574934	0.606826991	0.51612086	0.487532186	0.19333218	0.657224591	0.619875899	0.190255541	0.427264672	0.522432622	0.407648172	0.530082228	0.129535062	0.427489109	0.403335276	0.859751851	0.608207812	0.615436342	0.638753639	0.423294765	0.490227929	0.30158934	0.490014239	0.304504655	0.326131205	0.285515562	0.547004589	0.900919287	0.551408016	0.577494686	0.693951072	0.854960337	0.108390892	0.351388678	0.589385473	0.301668745	0.566408647	0.506003108	0.223889888	0.426827097	0.526544127	0.535620425	0.503485088	0.266919802	0.565310224	0.364427103	0.633834866
9.727234675	0.573368121	1.23842984	0.581363646	1.023403742	0.380218497	0.401532571	0.862884586	0.757047088	0.304879237	0.972740964	0.334407666	0.808204739	0.782181927	0.89524673	0.938272494	1.050691869	0.597234652	0.279484718	0.59497046	0.538729466	0.778331111	0.801972391	0.56039269	0.535400917	0.808160512	0.337409303	0.869965745	0.274829905	0.868848407	0.987927559	0.539680204	0.838456073	0.83176262	0.836941668	0.60955578	0.559359595	0.773913933	0.646338245	0.888823437	0.805360124	0.591409339	0.817568559	1.33706358	1.432669112	0.992372308	0.736475062	0.448758295	0.443064122	0.719330278
9.726745739	0.447258399	0.66279687	0.369750104	0.437351657	0.585252212	0.624889268	0.328758872	0.578035046	0.338793714	0.379860554	0.523754918	0.536044968	0.497422252	0.445985846	0.351902443	0.638583311	0.814032411	0.667812394	0.604587573	0.569592879	0.738222651	0.462182946	0.529587186	0.288562194	0.70794926	0.390063411	0.655492846	0.245736414	0.738458171	0.369646773	0.127421	0.632923168	0.85661329	0.695911959	0.23818276	0.382140778	0.247802816	0.108119367	0.703902144	0.383713073	0.464064986	0.371580638	0.622556438	0.33548353	0.572562092	0.25279281	0.44082338	0.5191787	0.412427429
9.726256802	0.990431522	0.846426539	0.38781614	0.915330386	0.600188356	0.820374907	0.81904441	0.829966656	0.351807654	0.586886866	0.703774694	0.787829395	0.458718275	1.063480007	0.968120034	0.971677351	0.806184787	0.42799945	0.665154885	0.571304213	0.673375877	0.885098297	0.337545146	0.533512045	0.651213833	0.642113608	1.155880394	0.357095276	0.712901617	0.632841456	0.769946197	0.877733137	0.638161733	0.647455544	0.768886707	0.41433077	0.636376379	0.67530708	0.552908537	0.608261441	0.891633464	1.114604345	1.216332813	0.807253507	0.713931302	0.832069654	0.552245862	0.505937759	0.646248593
9.725767866	0.497746887	0.409324606	0.530740636	0.359844148	0.50611494	0.762798566	0.186772706	0.785665796	0.453396526	0.238782499	0.542656792	0.571327967	0.439918601	0.495313609	0.389253996	0.20482017	0.716356517	0.55665369	0.732519565	0.722139764	0.641918677	0.600022385	0.324744896	0.280867033	0.283862172	0.727820457	0.470593395	0.409603696	0.363317561	0.626861155	0.060392218	0.591371054	0.287293955	0.635748082	0.38271222	0.379868259	0.426207708	0.196639738	0.554200372	0.468288941	0.249375191	0.452337892	0.48120362	0.220247397	0.189325001	0.476845591	0.589224995	0.300808181	0.427049794
9.725278929	0.790025414	1.157761952	0.627104188	0.697695161	0.425365924	0.623947969	1.167887414	0.780307961	0.506036267	1.281142661	0.481579805	0.707610561	0.728080948	0.558610796	0.8468194	0.841263523	0.701368112	0.196643874	0.725920047	0.914057374	0.684931478	0.893081471	0.281029601	0.648490177	0.458401215	0.918439969	0.897054269	0.657548544	0.652716033	0.989749768	0.751742616	0.457741794	0.497011214	0.71395231	0.663808485	0.702286384	0.761777924	0.779345285	0.800415425	0.504440411	0.475280657	1.324692219	0.801574003	1.088974467	0.570966894	1.11253713	0.415135421	0.3910584	0.68320097
9.724789993	0.239855433	0.676368971	0.627735974	0.195605697	0.420851107	0.553360368	0.571190947	0.593550345	0.538987631	0.464601936	0.587053837	0.856561642	0.330593851	0.140290922	0.178004598	0.47691902	0.797661966	0.54239325	0.829850972	0.78626102	0.779981438	0.222914973	0.416411619	0.567410196	0.548497621	0.576846117	0.478248693	0.622630581	0.312647834	0.648465501	0.43878261	0.508650009	0.688525179	0.537779327	0.3522776	0.528167145	0.559112458	0.264539039	0.679127188	0.381034366	0.291571041	0.426776093	0.150033643	0.474247658	0.52966561	0.160269405	0.448302886	0.370610942	0.663297837
9.724301056	0.824401601	0.654787761	0.609541927	0.913888596	0.234359679	0.563620902	1.071098933	0.639428311	0.428549199	0.900150938	0.646222865	0.950674493	0.627512677	1.017357309	0.716262936	0.541892505	0.816687624	0.636206566	0.857928498	0.634998513	0.805933563	0.437783124	0.386332208	0.786582209	0.972467949	0.563242413	0.803175124	0.634679611	0.509667361	0.92682955	0.976766137	0.842727752	0.663345716	0.582488272	0.711310936	0.625195357	0.691952241	0.609184226	0.731167985	0.718916062	0.911670896	0.779433795	1.096667785	0.68637028	0.847826771	0.66320885	0.379447271	0.412272657	0.912618353
9.72381212	0.358148432	0.444632765	0.492201411	0.281228047	0.360660054	0.771618973	0.377273885	0.489980661	0.466153012	-0.066891966	0.704500243	0.589390373	0.663796983	0.501950475	0.312702181	0.325361304	0.634210919	0.665979622	0.709576242	0.678338191	0.794508439	0.115484796	0.478858406	0.652574298	0.734912946	0.530752809	0.443112573	0.662727006	0.415368079	0.69268527	0.432802943	0.424357453	0.684160646	0.41489546	0.545933373	0.600929347	0.533394743	0.233362678	0.654914185	0.277558367	0.312351439	0.464952061	0.460473385	-0.063762839	0.537961765	0.197002919	0.417110639	0.390556814	0.810953609
9.723323183	0.79439936	0.884681406	0.519353056	0.660191318	0.394988237	0.726205968	0.684173157	0.600269305	0.44588257	0.562097827	0.576035836	0.703239849	0.83538548	0.866352573	0.778500081	0.567595234	0.458499604	0.39958865	0.649263668	0.700045924	0.914371253	0.712054382	0.343732313	0.889947483	0.846031353	0.660345681	0.933990675	0.729831826	0.707629201	0.617844285	0.846578462	0.526832589	0.492427386	0.414776396	0.895079078	0.823471802	0.692038557	0.883253775	0.524314357	0.426570177	0.646363805	0.815338442	0.983304421	0.916838585	0.665225805	0.734443675	0.415431697	0.447754243	0.76408793
9.722834247	0.23796317	0.424957147	0.582654679	0.470969546	0.431026218	0.663789108	-0.231672603	0.343524238	0.48645997	0.269006142	0.413924074	0.226512165	0.431061934	0.224107738	0.424055892	0.527801255	0.475450091	0.763904085	0.657861894	0.540550799	0.937885594	0.078076363	0.395666827	0.508040367	0.459199377	0.258413059	0.523183353	0.494405732	0.428440462	0.124912586	0.323649876	0.595716268	0.483483743	0.373275228	0.342022017	0.761579193	0.421552522	0.294925803	0.638978004	0.305124197	0.22801673	0.104371477	0.464196781	0.284654112	0.71692287	0.058121598	0.505020885	0.388020015	0.550662976
9.72234531	0.615867557	0.789370368	0.475940682	0.798087316	0.533492353	0.651132204	0.832198676	0.478771502	0.505892546	0.679062822	0.468267903	0.668024089	0.507932764	0.853308479	1.011937441	1.297348354	0.595145967	0.483729946	0.529030514	0.499365876	0.845676875	0.495189565	0.449591793	0.536485811	0.627287293	0.313647301	0.853358582	0.547372782	0.650644295	0.656002849	0.579972633	0.543514242	0.763737013	0.439211631	0.772703299	0.813822341	0.772654768	0.813998904	0.782751778	0.71155095	0.638864465	0.728790958	0.904348468	0.955263457	0.731293619	0.579232069	0.569681932	0.462970642	1.001782097
9.721856374	0.2808964	0.22612629	0.315253151	0.426317639	0.879603328	0.66061533	0.42242041	0.349679646	0.604366789	0.193765594	0.625106019	0.218883592	0.546368374	0.226195753	0.629316819	0.560040012	0.613025403	0.870036298	0.442258825	0.56711611	0.601817162	0.431644346	0.669153968	0.533237144	0.463994428	0.378118471	0.522505686	0.626681622	0.289870176	0.79565872	0.19511698	0.251345	0.876198825	0.387654965	0.170122756	0.728170883	0.347831173	0.356856625	0.727952657	0.292009129	0.292760693	0.701384539	0.209665089	0.749451739	0.108721772	0.102678966	0.57649514	0.573139561	0.857410301
9.721367437	0.505039842	0.78035438	0.419739097	0.955101516	0.812006931	0.780925281	1.289546061	0.686077358	0.593390961	0.435168694	0.62975771	0.464491033	0.643017982	1.019458693	0.815586456	1.000378264	0.562184625	0.694867794	0.623190058	0.642742839	0.621351789	0.608688229	0.797614993	0.53286088	0.644538965	0.636149329	1.095250566	0.533007755	0.563900357	0.804327955	0.676581226	0.565066369	0.624666176	0.42493203	0.863081342	0.771528014	0.698027523	0.701581966	0.683349425	0.861039389	0.732121081	1.180153977	1.149986038	1.232499457	0.571597264	0.764959978	0.446374344	0.620630798	0.858792902
9.720878501	0.116484849	0.343916067	0.552870728	0.302234272	0.752468192	0.892328618	0.273882459	0.605717415	0.700647501	0.406785613	0.485218506	0.299767823	0.447460014	0.506171664	0.698569584	0.295070592	0.522214477	0.831350974	0.764904442	0.737171964	0.609578476	0.489408402	0.74333365	0.225854951	0.604647941	0.672531652	0.451522887	0.288708717	0.372944853	0.279777578	0.203798933	0.482453328	0.567027924	0.580022084	0.48628955	0.550543122	0.171576209	0.119546135	0.721487062	0.521972096	0.124136361	0.269091413	0.53238089	0.408774746	0.473671956	0.412752393	0.607573476	0.378757595	0.65485559
9.720389564	0.841285542	0.888887233	0.640349731	1.19457791	0.625314097	0.739985465	0.776187894	0.89585312	0.631123316	1.058468487	0.451354918	0.684452613	0.518923777	1.009446773	0.683912894	0.787667845	0.430011807	0.495573486	0.658867494	0.77166543	0.546674699	0.752611182	0.550800776	0.496354087	0.719295389	0.565088623	0.746936201	0.334371227	0.763307018	0.456416462	0.944948037	0.629256222	0.580928215	0.691560141	0.650092997	0.533849155	0.52888968	0.833368141	0.796781981	0.777669866	0.745165418	0.568438523	0.671567014	1.075988761	0.687789842	1.228784494	0.669671608	0.357327751	0.808813486
9.719900628	0.408669834	0.313235002	0.677712424	0.675377206	0.687927866	0.663857238	0.212529227	0.728981384	0.560102532	0.548276168	0.576401992	0.177306021	0.55291251	0.630304424	0.440063335	0.389546418	0.382705354	0.616336581	0.592635501	0.693707363	0.622978622	-0.197336253	0.533632812	0.3533502	0.561394658	0.276468947	0.293938033	0.363908156	0.774538504	0.212491686	0.478037707	0.437015368	0.54816498	0.519340798	0.284597859	0.449385642	0.438833229	0.155049649	0.598171403	0.454416919	0.219024697	0.178480035	0.115812271	0.07557896	0.210539681	0.396331981	0.561797493	0.347684876	0.636663571
9.719411691	0.986494181	0.806859728	0.669947568	0.983426808	0.61372827	0.659197206	0.847375953	0.799948259	0.568107266	0.946677638	0.686178403	0.361232093	0.819874947	0.905881311	0.835370883	1.003017356	0.505211781	0.275590615	0.768519721	0.622326164	0.667727001	0.551881158	0.339764498	0.686546549	0.794635956	0.434678217	0.725902987	0.53747019	0.773499574	0.976876718	0.991881057	0.60536011	0.483612893	0.571252824	0.70092636	0.706424436	0.748619741	0.893645315	0.587526546	0.542005945	0.61731391	0.785445025	1.306035958	0.846866048	0.776963906	1.060189582	0.470548147	0.473711786	0.77343206
9.718922755	0.353737138	0.426608834	0.561034896	0.595887199	0.466245085	0.737807836	0.233629034	0.572875598	0.767699814	0.272778149	0.689466997	0.286547781	0.415030995	0.564255529	0.357179066	0.002924605	0.618662766	0.649189258	0.972922365	0.573155695	0.550244651	0.539752874	0.393008968	0.384451439	0.708962357	0.434890535	0.035743449	0.441858657	0.447236043	0.780135782	0.570660215	0.419796988	0.523135695	0.583271815	0.408904615	0.555305893	0.324805143	0.100720062	0.65727915	0.193550862	0.232489738	0.355654984	0.235545734	-0.00354329	0.816219887	0.477881784	0.470308933	0.599564398	0.437263178
9.718433818	0.771539325	0.622257312	0.551660588	0.900295486	0.188333514	0.743153993	0.914343888	0.540841773	0.783373759	0.701678311	0.617039666	1.195850487	0.564477802	1.526024485	0.758532245	0.619714107	0.64039651	0.563288032	0.867791329	0.519663694	0.575944866	1.188340593	0.478766296	0.682549769	0.780152916	0.529068022	1.004314885	0.50689496	0.685687935	1.029077363	0.983965016	0.579588925	0.470738845	0.774883513	0.936281567	0.669375286	0.592474755	0.410704244	0.608652991	0.491453806	0.646071147	1.192491901	0.844285789	1.009837504	0.999351016	1.286855706	0.323141481	0.704151368	0.497678617
9.717944882	0.367944733	-0.057491084	0.69737953	0.310943576	0.281184768	0.647735578	0.110097574	0.309460965	0.774965873	0.330830053	0.635966562	0.629482293	0.453589869	0.607950594	0.420327017	0.400891798	0.543730341	0.989510672	0.746560203	0.602659541	0.625776606	0.434724032	0.570362547	0.35114184	0.767281512	0.506576018	0.484214828	0.515341372	0.436976677	0.759360975	0.434565297	0.423687988	0.503520943	0.707753436	0.184467552	0.631273302	0.465974737	0.079839927	0.316923142	0.280843192	0.103384916	0.352236835	0.146627759	0.140285785	0.660149755	0.368340377	0.3768982	0.552081415	0.454264864
9.717455945	0.85664578	0.736222241	0.784123458	0.919149209	0.388945887	0.484363272	1.188099795	0.345278396	0.660021396	0.971734049	0.80133704	0.507045256	0.56192681	1.215949288	0.871531522	0.61054456	0.448630543	0.753507213	0.649670422	0.615759327	0.652247854	0.665588273	0.331854161	0.534242081	0.780333313	0.578776318	0.759515105	0.585075044	0.534392077	0.747157639	0.731428732	0.543454616	0.506668568	0.691887926	0.862130696	0.840352398	0.863783375	0.463652401	0.211836929	0.849788744	0.641089854	0.894114512	0.935922692	1.204571727	0.781996757	0.702789992	0.329010765	0.598501757	0.673454594
9.716967009	0.387109725	0.427728986	0.642968741	0.472131597	0.473157934	0.520456246	0.407789661	0.281432882	0.75260226	0.352691682	0.809925239	0.049686662	0.297584198	0.66085337	0.15393282	0.306423569	0.411675504	0.854338115	0.589690795	0.479874322	0.616061244	0.170847419	0.416211092	0.486902642	0.70332496	0.446547997	0.491676636	0.478721118	0.5751233	0.360685029	0.244402037	0.683573681	0.515832902	0.732816957	0.341544593	0.707744677	0.605651922	0.134019001	0.34941749	0.492429122	0.237597614	0.439708745	0.435070299	0.353243345	0.668558123	0.209700063	0.285524021	0.634870978	0.531140103
9.716478072	0.567140609	0.69407454	0.61659788	0.886380831	0.333411462	0.653796491	0.721505014	0.619090107	0.758493654	0.771719621	0.657378501	0.616630106	0.424033482	1.186436273	0.861287864	0.724280071	0.38334825	0.651586794	0.70170993	0.501916855	0.70018057	0.676528473	0.563310323	0.712471072	0.808059542	0.500503477	1.062980504	0.604319818	0.689816529	0.572234465	0.799975942	0.705137752	0.376054854	0.765427577	0.839730165	0.895230725	0.62791069	0.694584018	0.455524146	0.513805909	0.47804771	0.477120858	1.113745113	0.772194515	0.821020023	1.028464476	0.312927355	0.660342461	0.842273011
9.715989136	0.076731491	0.266682536	0.64293862	0.49773622	0.30235431	0.691195337	0.547050463	0.531424456	0.740904239	0.393893565	0.659267532	0.669215992	0.597805895	0.825267857	0.457755055	0.123443135	0.499731704	0.985962939	0.779438955	0.549875148	0.631650521	0.026897966	0.55179513	0.272141917	0.442813266	0.538396477	0.659659185	0.641921342	0.449726824	0.454174658	0.232566158	0.398188625	0.504904856	0.675012376	0.546952033	0.911090763	0.327110913	0.131117496	0.492539256	0.218574491	0.074768735	0.210921312	0.38589771	-0.015430347	0.447397084	0.647395077	0.481105178	0.488613604	0.729398938
9.715500199	0.716892709	0.635619416	0.571355248	1.005497463	0.391292274	0.598015093	1.106722165	0.790934994	0.6007398	0.856639523	0.75195219	0.951899975	0.715368209	1.343314508	0.927422865	0.667537251	0.590648206	0.613887072	0.630485588	0.481155919	0.639931531	0.774875243	0.493969511	0.61203063	0.486556048	0.682786459	0.867693479	0.646692051	0.666974717	0.693033384	1.043346779	0.598892169	0.756402389	0.610831659	1.236628777	0.937252148	0.790261754	0.505178209	0.577723777	0.556346026	0.676792484	0.957870678	1.107213198	1.089210007	0.699491119	1.184413123	0.50485826	0.455656475	0.803951054
9.715011263	0.307814969	0.42008188	0.443250808	0.507947406	0.491305073	0.637420909	-0.029409243	0.562051106	0.525686365	0.162946512	0.703147869	0.366882389	0.409808184	0.633515316	0.274921108	0.173082923	0.538148172	0.823073605	0.568684498	0.453071685	0.672481853	0.222981222	0.633883937	0.518081571	0.466491126	0.484714595	0.312521961	0.398448563	0.498798356	0.66324384	0.449094372	0.535897941	1.039184301	0.516785827	0.493035493	0.489302722	0.761881734	0.300086094	0.489225352	0.543089653	0.159539426	0.65129852	0.5275701	0.725833599	0.389107079	0.13320737	0.63733407	0.488247335	0.416374542
9.714522326	0.959639864	0.885740974	0.463232703	0.896978503	0.421872767	0.721802752	0.688114533	0.635425469	0.379677766	0.663010587	0.580125121	0.772803822	0.665746992	1.365022044	0.624490972	0.683354901	0.601171213	0.578774154	0.709897388	0.60055954	0.634458102	0.687765089	0.425782029	0.724880896	0.647674788	0.600422617	1.028826878	0.562582057	0.614139371	0.568089856	1.049996127	0.607814946	0.724265493	0.56691013	0.730841394	0.593223268	0.897504793	0.616353474	0.505503912	0.5977756	0.702294257	0.972500677	1.110434991	1.165441751	0.568788547	1.158696104	0.784129943	0.664096327	0.378386109
9.71403339	0.210365597	0.267806352	0.640856323	0.574097828	0.486719896	0.768408851	0.118456554	0.468015431	0.474837736	0.472864365	0.548100386	0.354580597	0.592236701	0.547463606	0.237537945	0.234970651	0.765021325	0.537678125	0.762900398	0.689604254	0.542434826	0.268618426	0.297604524	0.48875227	0.490596978	0.533220026	0.629736861	0.577827349	0.440920141	0.320522898	0.607965645	0.605606487	0.402977998	0.510601845	0.389422034	0.563219034	0.3907592	0.016088643	0.393640603	0.557631785	0.195285984	0.494373832	0.640135742	0.194598958	0.424160469	0.597199113	0.965079491	0.633381386	0.288187165
9.713544453	0.649753386	0.40114083	0.874309979	1.081993113	0.440804495	0.871633625	0.871253894	0.517445838	0.571091802	0.882101797	0.581057156	0.746354768	0.568004852	1.144961903	0.731073241	0.733550379	0.816413142	0.510163344	0.771991425	0.600048479	0.552748333	0.628397457	0.464556182	0.762205678	0.785982928	0.521356523	0.936865644	0.708940341	0.626812911	0.617382941	0.761314177	0.827390134	0.414784978	0.627892581	0.968273865	0.8541378	0.764398884	0.499980551	0.457519336	0.960511697	0.67063745	1.044489785	0.838859651	1.086080005	0.67588189	1.052513683	0.757348661	0.666810763	0.687799651
9.713055517	0.241267187	0.320618669	0.906966811	0.684229019	0.454246467	0.98578778	0.317525529	0.347834956	0.608110917	0.568864341	0.627951098	0.273284324	0.420589556	0.431737787	0.091062007	0.563793849	0.868385656	0.765807702	0.770887037	0.515439905	0.515169802	0.272477383	0.729192839	0.441643704	0.686191127	0.295272873	0.156808071	0.48898584	0.450216496	0.318106501	0.204444544	0.746395851	0.547313855	0.655413968	0.40513846	0.638898445	0.43043427	0.225837864	0.543899956	0.477769095	0.251417834	0.706423443	0.393759513	0.034819719	0.329834426	0.129285739	0.608463307	0.567514542	0.678155474
9.71256658	0.684647588	0.851025915	0.790823856	1.081962543	0.432914941	0.877216209	0.937674144	0.662929316	0.561889428	0.944556212	0.673701284	0.630895144	0.522633812	0.836388071	0.831312363	0.910811422	0.837907416	0.510763998	0.542238755	0.440486024	0.637665593	0.575143066	0.58058117	0.842742776	0.500348449	0.361957764	0.595599962	0.52720847	0.774185205	0.609951886	0.64421778	0.598256819	0.449104238	0.754325407	0.772681484	0.731818574	0.6134304	0.757553264	0.534677595	0.785083925	0.663506976	1.244320796	1.309488602	0.819232766	0.836426313	1.176745131	0.405121907	0.471529009	1.025026389
9.712077644	0.17994378	0.242967319	0.706486338	0.414646926	0.532324487	0.838924945	0.192343908	0.606674558	0.585917639	0.299887252	0.63266704	0.211056492	0.398925086	0.303496504	0.469010671	0.134711031	0.670296116	0.644793901	0.300077158	0.367885357	0.639181099	0.354397388	0.604355221	0.733703262	0.237433804	0.242549062	0.402937702	0.475049579	0.588943083	0.666496455	0.355751469	0.531547912	0.521943184	0.723497434	0.664220453	0.602966004	0.172515396	0.058546811	0.429125682	0.401568899	0.365180182	0.453946499	0.692271794	0.049753878	0.545370338	0.611576166	0.300769366	0.367513434	0.86138661
9.711588707	0.552813289	0.395330439	0.82329949	0.993364399	0.63470653	0.831811303	1.105909628	0.607734892	0.338488863	0.981560561	0.491983998	0.576427307	0.567973099	0.864559231	0.974944951	0.961815354	0.615462001	0.443111507	0.301804592	0.424833543	0.759918381	0.646097479	0.561266732	0.829368615	0.396558049	0.442478137	1.04123121	0.536530751	0.895945891	0.850091669	1.044838319	0.667366852	0.446813784	0.59679066	0.901835929	0.82696457	0.308003786	0.686826016	0.462416141	0.477674186	0.937077581	0.62748979	1.383236783	0.811410957	0.622064381	0.966554915	0.349146936	0.484481695	0.766893092
9.711099771	0.330800685	0.32964927	0.892046191	0.910235223	0.796847277	0.73935995	0.075053931	0.522150623	0.210622919	0.295455356	0.386510775	0.326338988	0.523800006	0.176944103	0.492396413	0.569898981	0.585952717	0.759644763	0.589930157	0.525649613	0.672700246	0.273337495	0.670991405	0.341144815	0.570245631	0.537921287	0.390157419	0.514257402	0.602919912	0.476733028	0.35271278	0.451476617	0.733067481	0.427899795	0.432421229	0.710354565	0.112497851	0.230876171	0.412168602	0.232305178	0.266715556	0.26751012	0.096166914	0.411716267	0.28626953	0.253709009	0.428340038	0.608211396	0.423852867
9.710610834	0.745208873	0.943659713	0.801411191	1.291499388	0.798697764	0.538967384	0.949768505	0.764702246	0.248150351	0.733513808	0.44744444	0.56328396	0.52517951	1.127883803	0.626219823	0.894494364	0.515968724	0.620544222	0.73265708	0.551649991	0.583596469	0.86375184	0.786887936	0.318929867	0.784691919	0.728702553	1.097158575	0.532346923	0.680882142	0.785575587	0.843423981	0.59481145	0.82346986	0.586900699	0.911812162	0.960612964	0.665878524	0.825780895	0.463571044	0.768031447	0.718902076	1.250708136	0.905153878	1.156868171	0.589369393	1.161992909	0.390564897	0.666148672	0.551034937
9.710121898	0.383168766	0.48315266	0.593789834	0.757545768	0.643792002	0.436497031	0.196721486	0.710279389	0.32739758	0.242478965	0.523950067	0.45064146	0.340971073	-0.103146228	0.169010306	0.425324325	0.531296717	0.583584291	0.740310123	0.545795866	0.611754847	0.454445838	0.906210222	0.167687211	0.54841134	0.427973152	0.652065043	0.470969857	0.518853128	0.430106451	0.27763938	0.826214281	1.126545684	0.609707113	0.414296681	0.871582838	0.618118726	0.260424758	0.41987026	0.408847807	0.115451627	0.496162376	0.398371907	0.069825113	0.471950375	0.378577631	0.57528427	0.474655595	0.583495068
9.709632961	0.935894286	0.802209038	0.648579704	1.294063721	0.519153545	0.468460429	0.968115565	0.759380253	0.329275905	0.298652948	0.503556698	0.860382643	0.562698664	0.898034515	0.827807312	1.136339172	0.568931133	0.309007175	0.698081944	0.535824891	0.735967737	0.917163353	0.697618176	0.732051515	0.694706897	0.633735664	0.947547388	0.561140799	0.699734313	0.747880564	0.941065749	0.735168352	0.68650706	0.772704594	0.903105554	0.724995332	1.048149854	0.756611166	0.532545803	0.437620936	0.75502918	1.18975365	0.839247532	0.906171516	0.71614082	0.975983068	0.578119924	0.334393078	0.829209517
9.709144025	0.253588665	0.689547157	0.758635552	0.649531769	0.585715113	0.435521322	0.109267786	0.554376676	0.554219471	-0.025669101	0.613719041	0.281325063	0.576038856	0.320884581	0.204274273	0.138401766	0.53857717	0.696378495	0.533878509	0.415876135	0.632247526	0.444611509	0.663183896	0.610425952	0.611611665	0.668585922	0.275357156	0.422658163	0.349143359	0.834088941	0.312892976	0.624385619	0.559541958	0.783379899	0.294592311	0.264273327	0.653557485	0.179756042	0.546439348	0.495140422	0.223653682	0.427923137	0.430618956	0.325136293	0.32241277	0.518281972	0.65975845	0.234649999	0.61706171
9.708655088	0.821764403	0.958860188	0.747395951	0.75508697	0.572717988	0.439053683	0.742401692	0.79443649	0.662761012	0.891022894	0.701367436	0.689787407	0.674264457	0.934449188	0.881282565	0.847515929	0.460916081	0.693949762	0.30325677	0.424664719	0.58617223	0.808550698	0.657670272	0.634643389	0.850657432	0.765676993	0.652049585	0.487869393	0.57022101	1.163540304	1.311333303	0.658314275	0.499460014	0.777340668	0.827473738	0.393821712	0.600161136	0.611402353	0.51655741	0.876394029	0.519620048	0.810395391	0.894281095	0.946485706	0.616971947	1.061222286	0.630268331	0.450764602	0.674972583
9.708166152	0.2997259	0.236000626	0.708727962	0.443439153	0.662465613	0.695055536	0.214786373	0.585039664	0.640701576	0.423281216	0.687115016	0.353901491	0.533344328	0.188194359	0.367099448	0.037438412	0.605349684	0.904833816	0.180198776	0.767212362	0.621718349	0.553537468	0.625998653	0.510760511	0.654018421	0.563857593	-0.001609343	0.566835667	0.220264691	0.595539841	0.453568928	0.480765284	0.704058917	0.780068338	0.606548011	0.530815696	0.304538751	-0.076165882	0.410081446	0.401847919	0.293480022	0.255995928	0.493935165	0.280300288	0.471631006	0.70954501	0.685067899	0.628301903	0.484136468
9.707677215	0.748652094	0.646846001	0.794560246	0.789732372	0.579948307	0.855018124	1.101223732	0.658491397	0.613121184	0.74255867	0.826586411	0.574957717	0.417637363	0.927827075	1.015351655	0.764919089	0.89607106	0.719130918	0.421597887	0.912355174	0.824207019	1.143267532	0.54635558	0.757076695	0.722970927	0.530484671	0.689062706	0.670834166	0.331188652	0.893276584	0.874938049	0.44939204	0.566574098	0.813817915	0.73651739	0.578136158	0.761677276	0.884464817	0.402897786	0.634297988	0.583278418	0.95665356	1.098975883	0.899345527	0.761008045	1.058791755	0.700811128	0.68060468	0.756218762
9.707188279	0.299854363	0.150599871	0.769295536	0.749380136	0.481602204	0.830420008	0.273375737	0.41432219	0.756550351	0.19941348	0.879802833	0.262519994	0.393007398	0.71069388	0.348857169	0.219797925	0.859271551	0.611400588	0.789991595	0.794042835	0.770104436	0.295966426	0.51297255	0.725787392	0.429847131	0.272856882	0.402703616	0.615850314	0.283586977	0.628405447	0.310716618	0.535844972	0.70892937	0.729017934	0.279999382	0.325742949	0.414970341	0.009900741	0.385858155	0.443494205	0.117574722	0.310853381	0.438181582	0.023134125	0.667851261	0.124393982	0.70665379	0.456851099	0.769007634
9.706699342	0.703471022	0.560122014	0.694424245	1.143635112	0.425207649	0.611697003	1.319415133	0.463424504	0.720616593	0.892294855	0.785692949	0.617340931	0.451445901	1.125840246	0.809589587	0.338423943	0.647369877	0.4137136	0.821694937	0.7396972	0.639038145	0.930684132	0.328613409	0.793624806	0.372160027	0.435515937	1.119799183	0.62924019	0.655891407	0.998296487	0.639953822	0.653081724	0.834529753	0.579869452	1.071166661	0.499195679	0.609621689	0.62741601	0.602819303	0.448014988	0.554070347	1.268123311	1.064381487	0.966656912	0.971144867	0.634072817	0.610909269	0.409101559	0.822736356
9.706210406	0.16711403	0.232184733	0.596232691	0.519905023	0.487146101	0.528566018	-0.087095263	0.475719217	0.721811417	0.215900801	0.745333989	0.309639635	0.493991663	0.499067726	0.31889703	-0.014324512	0.539194698	0.697899937	0.611830841	0.705530595	0.600442336	0.451402047	0.391407337	0.41732148	0.40177513	0.48759737	0.425140358	0.369024573	0.450237484	0.793834603	0.292003193	0.644078233	0.917003959	0.323327599	0.634917519	0.700084347	0.514437237	0.2577815	0.559519327	0.271699839	0.295717752	0.352885563	0.478681791	0.280473259	0.653296723	0.702587952	0.638081584	0.403384432	0.477021538
9.705721469	0.933262496	0.529468045	0.657151427	0.875151525	0.577455675	0.72776242	0.774915897	0.603969132	0.699468742	0.996736388	0.742003157	0.712893814	0.740145323	1.059082499	0.820020207	0.857457084	0.530895781	0.498401483	0.395448065	0.676160944	0.715860517	0.949929895	0.381221992	0.583642963	0.589484728	0.662607614	0.96833122	0.359699782	0.590285189	1.032845928	0.752980759	0.494193295	0.705544366	0.361082408	0.99088525	1.099780432	0.924284902	0.810983948	0.354454853	0.592434283	0.722307403	0.636058527	1.168300845	1.008237606	0.760703071	1.077256325	0.59206299	0.625555881	0.689652585
9.705232533	0.362080413	0.241930873	0.642324103	0.464210992	0.696927188	0.77491763	0.425121883	0.34805105	0.703324081	0.319410906	0.772335978	0.467541354	0.552507802	0.203796083	0.564781636	0.432930486	0.572281005	0.803199111	0.471856213	0.625662869	0.817065281	0.267508142	0.547714024	0.468242111	0.482971	0.497672158	0.622244611	0.422262133	0.326115666	0.456714847	0.484983025	0.20830932	0.675693842	0.340300155	0.293864836	0.691003374	0.568105829	0.278295469	0.35440363	0.555262358	0.030330212	-0.024173781	0.516822638	-0.044836542	0.511890736	0.606710276	0.698050665	0.612058769	0.666104491
9.704743596	0.801150896	0.638258511	0.629423014	1.084020379	0.642446107	0.628158697	1.133339284	0.444002229	0.704948917	0.697303119	0.803189482	0.666990223	0.449301475	1.048890328	1.013830563	1.004947202	0.572700009	0.82452259	0.65759116	0.579780249	0.924278868	0.54200768	0.638360534	0.753765614	0.549578527	0.596226545	0.9642966	0.507658475	0.595797901	0.695700685	0.806370725	0.331741406	0.501359742	0.499448791	0.581714789	0.512296528	0.736879923	0.703552267	0.519811301	0.653202539	0.560504461	0.564382468	0.909028406	0.945435434	0.867909961	1.311921941	0.693479518	0.549462057	0.704077781
9.70425466	0.195859172	0.214045009	0.531846209	0.354494661	0.587805198	0.619086831	0.27859324	0.260631795	0.740552335	0.556682692	0.705408492	0.442301454	0.435320133	0.55974071	0.303052756	0.469759611	0.533065454	1.023962706	0.757017326	0.436752528	0.832427765	0.055210681	0.715828339	0.543728685	0.339971882	0.562949307	0.358268502	0.452381545	0.484122393	0.599890092	0.317412025	0.568105342	0.777457458	0.551291006	0.337684942	0.237348994	0.426230626	0.147160943	0.436241771	0.387152083	0.131621112	0.405456869	0.556095177	0.188424961	0.666128791	0.334047739	0.643191194	0.43523784	0.598133431
9.703765723	0.747330541	0.770146549	0.443452282	0.679950158	0.548764286	0.641783181	1.144664233	0.471379559	0.543003606	0.991915479	0.614590497	0.531650364	0.507748253	0.808150974	0.530173785	0.762866676	0.447673454	0.808542119	0.759038121	0.332404912	0.887247967	0.56768001	0.59859116	0.830718346	0.599966605	0.629389693	0.58589634	0.642193433	0.745997188	0.729765947	0.872338535	0.574131575	0.452194657	0.854285665	0.638775191	0.420351384	0.582247443	0.783598904	0.540623874	0.570683954	0.786902708	0.729542156	1.109190669	1.033333879	0.759854232	1.207711228	0.630186496	0.45505463	0.808166799
9.703276787	0.477654818	0.115175469	0.533979429	0.311811625	0.553809437	0.631872014	0.215777085	0.412000783	0.51515404	0.679068261	0.677006741	0.104385794	0.357658326	0.412720963	0.034548565	0.167245093	0.342591425	0.956365963	0.68097383	0.440652128	0.749859689	0.29045546	0.611643421	0.454066772	0.454220116	0.428699897	0.374661188	0.568967914	0.535500411	0.587548589	0.554769041	0.447421345	0.502490547	0.770931955	0.323876862	0.306470989	0.386705691	0.21815397	0.501393583	0.559226741	0.263883396	0.194912958	0.308515893	-0.064831158	0.500001344	0.506935049	0.660708006	0.4299307	0.689557606
9.70278785	0.876024177	0.695939937	0.570891615	0.86302474	0.512972885	0.638819442	0.770410982	0.477866518	0.471904748	0.964962794	0.649683116	0.577676385	0.32215711	0.991060452	0.873943059	0.75807052	0.435403682	0.819594624	0.718141353	0.500014872	0.686090033	0.78193142	0.556356658	0.473312515	0.413034413	0.380361152	0.849690313	0.470926034	0.822080192	0.699307035	0.773537448	0.232556757	0.480377443	0.59136314	0.831252767	0.821212945	0.827927366	0.667800022	0.46533876	0.687105253	0.74550972	1.095294734	0.925897107	1.040712633	0.637382518	1.171851768	0.49090513	0.562155266	0.924465384
9.702298914	0.559212734	0.255595573	0.450597883	0.5097526	0.53479478	0.704854271	0.136645335	0.30966395	0.432041603	0.349324728	0.498161183	0.341896628	0.485339389	0.34197484	0.42498686	0.474705896	0.580294298	0.852169677	0.765934971	0.570916705	0.710691043	0.188119882	0.607667621	0.230133063	0.439543323	0.165286463	0.57642935	0.3126545	0.41712743	0.283225764	0.094256996	0.49862144	0.63686822	0.477365549	0.589876938	0.752593287	0.24495622	0.338632161	0.473236447	0.454756595	0.496591298	0.431883241	0.018082324	0.244770152	0.647387089	0.366839368	0.553299238	0.552484828	0.877413883
9.701809977	0.88850851	0.826286128	0.406588705	0.960849027	0.57125728	0.768397668	0.908593401	0.626284173	0.490369629	0.805504245	0.468979147	0.616459606	0.654465585	1.091075963	0.62041496	1.03324668	0.391471691	0.573469791	0.612144941	0.665433357	0.764866756	0.585603658	0.591625626	0.72386143	0.567067578	0.382104381	1.05004131	0.461504826	0.687388551	0.569364112	0.581302305	0.690245096	0.313699845	0.527670364	0.745498286	0.75177944	0.638851876	0.733459841	0.641512116	0.843218119	1.095322021	1.243074981	1.240703551	1.125802773	0.801138975	1.022004853	0.700438834	0.547390801	0.915186452
9.701321041	0.376351069	0.554053329	0.511373154	0.529955904	0.574071163	0.797753053	0.148724679	0.521185272	0.596206782	0.550455796	0.567712961	0.235185725	0.687846472	0.077418438	0.396979813	0.697079264	0.297127602	0.533440181	0.554666013	0.625201044	0.694049845	0.429749356	0.570175971	0.541014324	0.477412955	0.324821354	0.759721767	0.481913806	0.445438793	0.293366214	0.231273818	0.577268798	0.374210379	0.377951993	0.33583944	0.556767022	0.359390314	0.267368392	0.795074396	0.648227618	0.449424138	0.508176241	0.776700785	0.063244248	0.498491162	0.308791426	0.787511952	0.398663223	0.716203701
9.700832104	0.838637048	0.966172579	0.750483741	0.746002445	0.470682268	0.626211879	1.073750605	0.44301032	0.501743112	1.133730715	0.642898546	0.7537207	0.907472209	0.667093402	0.787328026	0.963311901	0.44061126	0.643211219	0.524792367	0.603907114	0.771692941	0.689327851	0.371350026	0.680390405	0.700914159	0.609156559	1.169939936	0.588494433	0.588308368	0.557293622	1.130934475	0.563017539	0.291702238	0.483819157	0.764732717	0.694442032	0.590413346	0.730059493	0.787024651	0.575059652	0.645131791	1.020440627	1.251122552	1.178357579	0.946497264	1.096587268	0.678344276	0.525478234	0.706688412
9.700343168	0.283210181	0.35876189	0.689228254	0.309476848	0.406967182	0.423806614	0.046071424	0.210317218	0.590537367	0.423357123	0.552737492	0.444224083	0.889849299	0.269917711	0.171212572	0.460547879	0.441522485	0.9216591	0.381501454	0.644646011	0.585151459	0.281285313	0.452930386	0.517892966	0.738389957	0.547208202	0.530425778	0.6397164	0.51025629	0.568764884	0.525477534	0.683704547	0.581270528	0.723889455	0.115468909	0.460238335	0.356343802	0.233172063	0.650187482	0.409224114	0.155008935	0.287872693	0.689535402	0.226196009	0.767806723	0.321864589	0.658294192	0.567465513	0.510612205
9.699854231	0.614680788	0.755239011	0.627042899	1.017313372	0.312245077	0.466962743	0.967195326	0.396593203	0.543243966	0.825877463	0.487623362	0.588390475	0.536306528	1.026430996	0.761869649	1.1385567	0.348024453	0.372346489	0.416693728	0.726444258	0.437828624	0.63502428	0.396019507	0.57392467	0.812336969	0.68393275	0.747597482	0.770218483	0.675237784	0.715594554	0.99592015	0.781865808	0.406684834	0.933748975	0.55056721	0.53665077	0.771876764	0.582737754	0.676029672	0.879910595	0.796922332	0.978958306	1.322274003	0.887087252	0.878576146	1.050677774	0.553362451	0.563867196	0.670748372
9.699365295	0.316738976	0.418627554	0.670287944	0.648730138	0.172201629	0.646049619	0.381246202	0.540867397	0.481675303	0.689830915	0.527971569	0.223904318	0.344747805	0.746917533	0.401904973	0.605496602	0.281845395	0.213656521	0.596815146	0.690128708	0.356431718	0.393683427	0.61767265	0.476415039	0.712020913	0.626647784	0.183923878	0.505544433	0.193909552	0.337515443	0.289565924	0.785395765	0.661981919	0.771366681	0.387674663	0.596591643	0.42816857	0.369443057	0.592573314	0.420334552	0.273435228	0.544215548	0.206363986	0.326910939	0.713974704	0.367186983	0.429234261	0.469771371	0.288763372
9.698876358	0.882336296	0.646972412	0.737198302	1.024500399	0.224356974	0.692359177	0.943671615	0.746065945	0.483752422	0.982545564	0.303570219	0.73325855	0.271630879	1.232589518	0.808004827	1.108271641	0.309860545	0.45499083	0.582959206	0.420279133	0.432399285	0.6307018	0.657771395	0.771277994	0.690598531	0.531963273	0.794723093	0.600106817	0.490141968	0.410564313	0.775735801	0.758376901	0.575468976	0.849144072	0.603512209	0.67548659	0.721004085	0.674626513	0.77580483	0.419481263	0.492615725	0.950453791	0.910013125	1.08057254	0.820715264	0.823595032	0.481974374	0.479649074	0.470681856
9.698387422	0.471178769	0.42822448	0.695117972	0.467428945	0.475971553	0.497947928	0.279396208	0.586067206	0.609535966	0.631536899	0.086444431	0.452706923	0.295434171	0.17673104	0.282441968	0.468302636	0.352652034	0.805319221	0.654003913	0.280987304	0.370212727	0.137755554	0.830134042	0.481173194	0.541810837	0.279523879	0.312321607	0.503081537	0.398616718	0.334893116	0.518794355	0.917594964	0.753229664	0.668647545	0.441365816	0.456218103	0.51036834	-0.021427771	0.765071924	0.259402674	0.38331374	0.176199148	0.344212442	0.086450762	0.531248268	0.231823322	0.611355777	0.348404915	0.603141493
9.697898485	0.775423316	0.741311834	0.637800326	1.194258221	0.571277675	0.39771974	0.700907253	0.826144202	0.449019307	0.875739158	0.386961011	0.506679309	0.363881174	0.87381313	1.15667176	0.879673059	0.326405759	0.57459617	0.723545799	0.425885029	0.503615177	0.526794147	0.967203989	0.745464178	0.641562269	0.500149829	0.90228801	0.49122841	0.688922973	0.864145777	0.71892633	0.775900325	0.660299882	0.560486235	0.913065364	0.572213518	0.887411504	0.95137838	0.683313332	0.365803675	0.782483707	0.726075998	1.122919072	0.974121956	0.67135466	0.921906984	0.4449886	0.420063016	0.731157671
9.697409549	0.119811325	0.58698656	0.603078498	0.858879558	0.58430921	0.52251026	0.246264178	0.57247897	0.50283735	0.476781123	0.674641697	0.24607234	0.476788159	0.240616439	0.570911186	0.453549514	0.346214374	0.768968178	0.652850781	0.550579171	0.555259678	0.460695027	0.991749758	0.663227701	0.569404678	0.413241653	0.102796166	0.557128391	0.605883812	0.391375808	0.247277335	0.875284549	0.896683575	0.559068038	0.226274768	0.578577621	0.615514341	0.387918712	0.778959691	0.412676096	0.254727613	0.230214859	0.724802427	0.207079587	0.277613184	0.238238127	0.397941023	0.525375479	0.398639497
9.696920612	0.576674691	1.032856531	0.555763264	1.488537818	0.640186068	0.626602241	0.868685349	0.662862901	0.548709772	1.068391494	0.570269603	0.784720263	0.540383873	0.604303854	0.855432095	1.091127415	0.489209105	0.847269013	0.722629744	0.481639234	0.720287941	0.573726147	0.739435116	0.81735589	0.657215696	0.511684291	0.598376912	0.741734478	0.662834957	0.574015328	0.731613397	0.781869019	0.497340821	0.831510866	0.698403997	0.717946701	0.972209453	0.66208395	0.846815018	0.789829473	0.833318402	0.62654028	1.105076654	0.968487348	0.45214747	0.684434486	0.416868975	0.637514944	0.48860802
9.696431676	0.000278503	0.280770096	0.349451311	0.785577113	0.631975441	0.636869045	0.175346871	0.329085152	0.64742317	0.361049838	0.396809813	0.524896275	0.574848631	0.4970564	0.566370965	0.518504142	0.57020287	0.935263301	0.802692504	0.423315974	0.904335286	0.069868471	0.716585144	0.511883471	0.601374873	0.512226687	0.268647739	0.586645952	0.331899202	0.582187303	0.471503538	0.731062095	0.562133967	0.865098634	0.56323784	0.6285177	0.544814861	0.35598057	0.583244792	0.528966417	0.453664899	0.262133126	0.422645321	0.034130098	0.508374132	0.315830206	0.435412413	0.502307502	0.454926324
9.695942739	0.781993604	0.518939089	0.344421903	1.280342864	0.558250958	0.571971872	1.002392383	0.435689018	0.729089728	0.760727763	0.27683718	0.694147781	0.628415422	1.129002509	0.979496104	0.955314978	0.403599333	0.718105139	0.624947177	0.614427074	1.143591937	0.500907296	0.543903531	0.760432913	0.609956114	0.611431856	0.758136009	0.633936617	0.765942633	0.92845085	0.834622287	0.419620205	0.361362109	1.048888426	1.038588317	0.900190181	0.701243879	0.911659709	0.4982059	0.451325463	0.557013544	0.948367415	1.074531922	1.226840587	0.900054922	1.013153622	0.387742959	0.469660677	0.703332035
9.695453803	0.258038225	0.061319095	0.410645299	0.668850086	0.484378206	0.701271983	0.274072943	0.412199017	0.886830609	0.077015039	0.294587719	0.500972972	0.574324911	0.739733683	0.266212826	0.609642409	0.455376435	0.825489857	0.558000997	0.760906313	0.986527535	0.313601963	0.59065286	0.495757513	0.525627156	0.579037914	0.301972003	0.546266183	0.412701315	0.630247894	0.153919435	0.3732791	0.485186953	1.080385136	0.467962361	0.68310478	0.507129849	0.372654467	0.45246827	0.205937784	0.377337373	0.638436219	0.479895421	0.201528648	0.564248955	0.426274952	0.418567234	0.33960841	0.646912332
9.694964866	0.934642779	0.421259501	0.520112925	0.841114108	0.421772185	0.867004763	1.021148885	0.652232919	0.772836364	0.881054255	0.481760599	0.821585787	0.397532584	1.215172145	0.878389541	0.881084971	0.672838084	0.858839681	0.619094044	0.68995564	0.80219788	0.862922929	0.620851032	0.540765155	0.77787062	0.587382785	0.786303613	0.731138999	0.683552361	0.732032802	0.768036183	0.239544849	0.242410467	0.927227648	0.679722063	0.584356121	0.779331701	0.658778282	0.409172706	0.557838548	0.49740829	1.207209244	1.215479917	1.089387266	0.641557249	0.926651248	0.321838946	0.3347615	0.740662206
9.69447593	0.292601223	0.60539611	0.614575727	0.268056177	0.321420265	0.859752916	0.288172144	0.608850883	0.623957609	0.588884488	0.601296796	0.384226594	0.526852962	0.570589868	0.303357787	0.126699962	0.693535642	1.033318165	0.708085394	0.610713746	0.604885826	0.540677685	0.760551325	0.392720687	0.660507323	0.169554265	0.10928082	0.661996159	0.511828158	0.830571133	0.34155575	0.30587792	0.341587178	0.600284468	0.356704882	0.459642486	0.308748755	0.163018428	0.597066926	0.25639472	0.104523777	0.264555521	0.404035981	0.368670751	0.464230911	0.65507597	0.479547149	0.302679881	0.64752478
9.693986993	0.595706236	0.794539973	0.589390442	0.880714377	0.271586971	0.8693883	0.726979934	0.829148191	0.581711354	0.849372948	0.576272763	0.773944966	0.620258678	1.12964682	0.640170165	0.621985544	0.668152024	0.694044749	0.662053078	0.56232186	0.724476143	0.900411966	0.705048539	0.984632977	0.655110826	0.320534591	1.010145255	0.547795595	0.796870675	1.088012384	0.828463095	0.439165108	0.322669359	0.556293609	0.979068613	0.535463733	0.637290197	0.722090254	0.735903152	0.456670852	0.856369173	0.695213106	1.004773881	0.991071272	0.638586802	0.904143451	0.502246696	0.508588762	0.754914664
9.693498057	0.144858969	0.111505611	0.539151524	0.563289808	0.395770112	0.835061225	-0.166366103	0.530948516	0.635988922	0.160320771	0.513884873	0.528934846	0.685971156	0.734288874	0.059193259	0.50101461	0.611738892	0.566072652	0.580671593	0.517954732	0.699848334	0.316955045	0.666898515	0.712796265	0.446153501	0.455373194	0.390074709	0.624748954	0.606006488	0.366170498	0.627096958	0.720712821	0.810833766	0.518428295	0.416051027	0.395638817	0.232157124	0.408632389	0.508242673	0.576206074	0.403132648	0.201166036	0.592671312	0.251021467	0.424075114	0.525678436	0.520696338	0.518475733	0.50678687
9.69300912	0.724585357	0.571656975	0.666227059	0.637380497	0.516317302	0.705879029	0.430080664	0.416770057	0.542071605	0.980983945	0.599347679	0.689763994	0.769448244	1.126179897	1.160039314	0.836108408	0.548263275	0.437572645	0.665372776	0.507833735	0.656062442	0.849051531	0.497691169	0.760933868	0.399500325	0.589577847	0.682129534	0.838619515	0.723629433	0.527922503	0.969417233	0.646132301	0.505480222	0.700020916	0.734312102	0.600656689	0.540052491	1.054256292	0.602357803	0.618446085	0.633032779	0.614337058	1.011440369	1.244431338	0.43679346	0.983753594	0.671375876	0.402435362	0.506029539
9.692520184	0.271855579	0.300948568	0.596025136	0.435640534	0.534567793	0.618723547	-0.107359114	0.186554646	0.454678338	0.355542644	0.610098003	0.733180828	0.78654279	0.294135695	0.563028202	0.591054875	0.573111323	0.475640203	0.776954892	0.432811757	0.460489536	0.198578727	0.327716576	0.458319777	0.35815685	0.565535289	0.244435838	0.509933856	0.360210554	0.475298633	0.268350088	0.659718813	0.930747605	0.632141382	0.526302856	0.560313605	0.331472303	0.477303224	0.723097219	0.166404584	0.104782598	0.091261881	0.144296928	0.180349523	0.162442731	0.200146655	0.731061692	0.312188373	0.477033088
9.692031247	0.744758296	0.631755674	0.438662451	1.018837626	0.6445541	0.616434347	0.88848102	0.438039008	0.429125025	0.774621539	0.491559558	1.021078172	0.479398854	1.120658191	1.207932852	0.847546251	0.536630969	0.420472675	0.826735193	0.260843747	0.608993956	0.662592291	0.177305819	0.684413832	0.541503052	0.568511731	1.160257795	0.341909331	0.404632359	0.755656463	0.951978217	0.543936912	0.680657157	0.76915686	0.660910543	0.667194676	0.759046099	0.898402122	0.800722283	0.429957877	0.477259093	0.991243245	1.113733166	0.847418443	0.655835863	0.749621311	0.598765123	0.553906767	0.691594504
9.691542311	0.142970061	0.306836524	0.448505095	0.522698174	0.64163266	0.674498394	0.542490827	0.40794288	0.568813855	0.352472388	0.509328819	0.525817318	0.552753156	0.485760198	0.528030362	0.239315585	0.400762995	0.713838945	0.779408785	0.264083735	0.691450519	0.361017177	0.359375434	0.40508428	0.487894572	0.363437233	0.619385378	0.314420984	0.380139217	0.6703637	0.45045793	0.509945822	0.616221673	0.682001758	0.379109496	0.454904945	0.442658351	0.441428336	0.584720817	0.519503446	0.203701656	0.200642474	0.673568464	0.312862435	0.413317916	-0.08485401	0.621307044	0.554740176	0.717847394
9.691053374	0.755392058	0.691633998	0.539585103	0.691798173	0.595046727	0.701699692	0.960788278	0.680469007	0.546229541	0.783043725	0.573970276	0.644229119	0.675240101	0.948974836	0.930723465	0.495811545	0.294839186	0.682382686	0.712927078	0.442900309	0.794691001	0.854335185	0.374381208	0.58463954	0.734877401	0.479728686	1.009400217	0.400346015	0.65581784	1.076157605	1.043915287	0.35046412	0.202345613	0.632388931	0.865664609	0.604456041	0.652204237	0.726370018	0.559586861	0.469862908	0.619730329	0.886894324	1.087723611	1.020487044	0.629179648	0.501906947	0.582671859	0.554559352	0.850281977
[truncated: 19,381 more rows]
[truncated: 94 more columns]
